# Supplementary material for: A confinable female-lethal population suppression system in the malaria vector, Anopheles gambiae
Source: Sci Adv. 2023 Jul 5;9(27):eade8903. doi: 10.1126/sciadv.ade8903 (PMC10321730; doi:10.1126/sciadv.ade8903)
Supplement: Supplementary file 2 — Tables S1 to S21 [file sciadv.ade8903_tables_s1_to_s21.zip]

Archive with 21 entries (21 files):
- TableS1_Prelim_C9_X_gFLE.xlsx
- TableS2_Fig1Dtop_F1pp.xlsx
- TableS3_mapping_stats.xlsx
- TableS4_combined.femaleless.xlsx
- TableS5_deseq2_C9_vs_WT.annotations.go.xlsx
- TableS6_deseq2_G_vs_WT.annotations.go.xlsx
- TableS7_deseq2_C9_vs_G.annotations.go.xlsx
- TableS8_deseq2_G_C9_vs_WT.annotations.go.xlsx
- TableS9_deseq2_G_C9_vs_C9.annotations.go.xlsx
- TableS10_deseq2_G_C9_vs_G.annotations.go.xlsx
- TableS11_FigS4_EmbryoSurv.xlsx
- TableS12_FigS5_LarvSurv.xlsx
- TableS13_FigS6_adultMalSurv.xlsx
- TableS14_FigS7_MaleFertility.xlsx
- TableS15_MatingCompetition.xlsx
- TableS16_Fig1E_F1 counts from hom(gFLE) X homo(Cas9).xlsx
- TableS17_F2_FamG,I,J_Punnetts.xlsx
- TableS18_F3_FamG,J_Punnetts.xlsx
- TableS19_Fig1Dbottom__S7_F3pp.xlsx
- TableS20_Fig2_ModelParameters.xlsx
- TableS21_Primers and gBlocks.xlsx
