# Supplementary material for: A confinable female-lethal population suppression system in the malaria vector, Anopheles gambiae
Source: Sci Adv. 2023 Jul 5;9(27):eade8903. doi: 10.1126/sciadv.ade8903 (PMC10321730; doi:10.1126/sciadv.ade8903)
Supplement: Supplementary file 2 — Tables S1 to S21 [file sciadv.ade8903_tables_s1_to_s21.zip › TableS4_combined.femaleless.xlsx]

## Sheet: count
Table S4: Combined RNAseq TPM values for all 12 samples.
ID	24714_STAR	24715_STAR	24716_STAR	24717_STAR	24718_STAR	24719_STAR	24720_STAR	24721_STAR	24722_STAR	24723_STAR	24724_STAR	24725_STAR
AGAP000002	1994	2187	2097	1690	2267.5	1965	2763.5	2838.5	2343.5	2606	2184	2252
AGAP000005	11034	16219	15075	10015.2	15391	12355.2	17811.8	17926.2	16552	18695.8	16530.8	16687
AGAP000007	14076	13767.5	14612.5	12812.5	17042.5	13614.6	13280	13216.8	10477.5	12009.5	12667.4	12329.3
AGAP000008	3337	3092	3791	4780	5561	4724.5	3889	4080	3286	3376	3646	4409
AGAP000009	1531	1948	1854.5	1254.25	1395.33	1297	2944.12	3013.5	2790	2009.5	1328.9	1170.37
AGAP000010	468	440	506	334	481	339	420	454	358.5	357	357	323.5
AGAP000011	83	103	127	62	21	30	338	421	344	191	105	204
AGAP000012	283	207	254	268	294	227	212	215	208	179	235	182
AGAP000013	825	903	954	718	885	711	1281	1357	1123.5	1038	719	738
AGAP000014	7	10	2	4	6	2	3	14	5	7	4.5	9
AGAP000015	550	670	659	498	662	506	713	776	594	716.25	608	634
AGAP000016	1	1	0	1	0	0	1	0	0	0	0	1
AGAP000017	5737	8543	7637	5248	7700	5789	9032	9146.5	8443	9373.75	7643	7637
AGAP000018	1208.5	1484.25	1490.25	1040	1574.83	1262	1696.33	1706.5	1548.5	1642.42	1461	1659.08
AGAP000019	35	26	29	14	26	27	18	27	21	28	16.5	22
AGAP000021	2339	1764	2110	2110	2227	1805	1923	2041	1466	1639.5	1778	1661
AGAP000022	5957	4574	5335	4740	5678	5189	4881	5094.5	3791	4664	4903	4972
AGAP000023	500	417.5	518	544	589	435	434	488	387	429	448	384
AGAP000025	2848	3147.49	3337.99	2258	3106.49	2524.49	4697.99	4999.49	4570.99	4388.99	3630.99	3978.99
AGAP000028	1468	1710	1782	1167	1221	1007	3386	3704	3315	2009	1194	1301
AGAP000029	9988.67	15094.2	13832	8453.5	12319	10226.5	16619.9	17468	16225.2	17122.5	12965.1	14285.8
AGAP000032	2305.25	2372.5	2427	1864.62	2450.17	1858	2238	2251.25	1861.33	2141.58	2151.5	1939
AGAP000033	797	1056	901.5	572	804	700	1431.1	1492	1285	1105.5	766.5	740.5
AGAP000035	2268	2451.5	2537.5	1929	2445	1997.5	2475	2479	2112	2305.5	2054	1979
AGAP000037	7.75	21.5	8.5	4.5	7	7.12	8.5	10.33	3.5	12	9.5	17.5
AGAP000038	1	5	2	2	3	0	2	7	1	1	0	0
AGAP000039	1	1	4	0	0	0	1	0	1	0	2	0
AGAP000040	1755.5	1376	1474.5	962	1246	1006	1155	1213	880	900	832	806
AGAP000041	41	32	40	24.5	33	29	39.5	52.5	31	26.5	17	25
AGAP000042	6654.83	8770.71	8433.61	5815.75	8374.58	7253.07	9147.25	9278.05	8222.25	9366.92	8270.46	8924.33
AGAP000043	3204.25	4862.75	4600.08	2529.5	3933.83	3440.37	6142.65	6370.25	6037.5	5802	3781	4817
AGAP000044	7438.25	6310.5	7317	6471.87	7659.33	6423	6349	6873.25	5183.5	5383.25	5878	5766
AGAP000045	24	17.22	24	16	14	20	32.5	19	17	19.25	14	7
AGAP000046	1174	907	1040	1118	1370	1148	943.5	1013	648.5	863	942	991
AGAP000047	886	676	737	578	632	569	715	749	601	527	438	429
AGAP000048	2869.17	3174.75	3102.68	2502.5	3047.67	2565.68	3159.17	3302.2	2762.5	2892.83	2700	2644.67
AGAP000049	3253	2959	3211	2895	3341	2889	3668	3980	3304.5	3566.5	2875	2923
AGAP000051	845	754	890	854	1085	878	752	774	658	206.5	153	200
AGAP000053	101	83	116	95	105	65	113	106	89	70	71	62
AGAP000056	613.5	596	591.5	544	623.5	506	569	558.5	414	489	497	488
AGAP000057	1656.11	1865.75	1672.21	1219.67	1452	1308	3678	3884.67	3288.25	3044.25	1572	1372
AGAP000058	3530	4163.5	4075.87	2764.33	3520.2	2899.5	4640.36	4742.17	3981.95	4492.62	3874.5	3497.5
AGAP000061	669	897.89	895.25	517	716	654	1335	1371	1129	1169.5	729	721
AGAP000062	612	725	595	308	412	335	1464.5	1617.5	1390.75	1070	491	362
AGAP000063	206	226	199	122	149	135	324.5	341	258	343	184	145.5
AGAP000064	6190.5	8586.25	7781.25	5406	7517	6315.75	10514.5	10658.2	9473.75	9728	7772	7739.71
AGAP000066	289	336	294.08	223	254	284	455	462	445.83	386.92	217.67	202
AGAP000067	5	11	7	2	4	5	9	22	16	5	5	0
AGAP000068	11	7	6	0	10	3.5	10	19.5	16	15	9	13.29
AGAP000069	76	66	84	81	114	102	56	75	51.75	47	70	78
AGAP000070	1422	1605.5	1588	1190.5	1655.5	1271.5	1707.5	1855.5	1404.83	1678.17	1441.67	1297.5
AGAP000071	5	8	0	6.5	5.5	6	2	7.5	2	2	1	4
AGAP000072	1	2	2	6	2	6	6	3	1	1	4	4
AGAP000073	12	14.5	11	8	15.5	7	13	21.5	12	11.75	4.5	3.67
AGAP000074	0	0	1	0	1	0	0	0	0	0	0	0
AGAP000075	7	12	3	1	9.5	6	2.25	4	13	6	3	0
AGAP000076	1423	1417	1474	1247	1474	1189	1609.5	1600	1407.5	1307.5	1231	1188.5
AGAP000078	4073.5	3736.58	4151.75	3510	4484	3934.93	4016	4053.5	3319.25	4322.4	4192.5	4395
AGAP000079	58	43	42	48	45	36.5	48	49.5	33	24	39	22
AGAP000080	70	124.5	102	52	148	104	138.5	125.25	72.25	112	69	81
AGAP000081	2249	2027	2414	2122	2383	2043.5	2417	2696	2170.5	2073	1995	2146
AGAP000082	2589	2065	2521	2356	2792	2643.5	2218	2105	1694	1950	2410	2473
AGAP000085	194	167	149	166	182	151	190	176	133	74	51.5	60
AGAP000088	6	9.25	7	2.5	13.75	3	10.5	8.75	10.75	12	11	8
AGAP000090	1363	1470	1574.5	1127	1485	1269.07	1504	1544	1402	1528.1	1415.33	1495
AGAP000091	4.33	4	2	3	0.5	2	8.5	0	1	0	1	3
AGAP000092	24	17	23	28	37.5	38	32	27	10	14	18	13
AGAP000093	610	552	651	563	650	552	566	585	449	454	602	509
AGAP000094	3	2	4	6	23	9.5	8	9	9	0	4	2
AGAP000095	811	697	750	706	852	683	826	836	650	688	711	620
AGAP000096	205	153	190.5	190	227	203	260	253	237	184	182	179.5
AGAP000097	265	239	285.5	188.33	239	233	420	421	376	293	236	242.5
AGAP000098	354	321	387	348	359	306	368	393	273	319	289	297
AGAP000099	2188.5	2943.25	2928	1834.5	2595.5	2031.5	3552	3470.5	3284	3415.67	2914.5	3212
AGAP000100	16	9	6	9	14	15	10	3	11	5	7	2
AGAP000102	558.5	490	520	477	648	551	512.5	612	413	476	476	526.5
AGAP000104	26	28	26	16	33	31	28	32	27	33	30	11
AGAP000105	1362	1155	1341	1444	1481	1094	1313	1287	1072	1252	1284.75	932
AGAP000106	509	458	465	545	639	550	547.5	537	399	426	479	466
AGAP000107	12	13	21	17	12	15	20.5	17	15	22	18	14
AGAP000108	1	0	1	0	0	0	1	1	0	4	0	2
AGAP000109	4942	3704	4412	4436	4917	3720	4427	4867	3736	3625	3828	3758
AGAP000110	562	436	494	533	526	451	503	461	380.5	400	418	405
AGAP000111	3	0	2	0	1	0	1	1	1	0	0	0
AGAP000112	784	902	954.17	656.5	827.5	810	970	1100	1007.33	925.5	891.5	998
AGAP000113	15	14.5	11.5	8	5	6	12	7.5	13	4	8.5	3
AGAP000114	5219	6024.08	6303.08	4953.08	7872.67	6584.67	6273.33	6264.83	5213.08	5487.17	4716.25	5377.5
AGAP000115	4	0	3	0	1	2	0	0	0	0	1.5	1
AGAP000116	2654.3	2563.72	2771.6	2385.6	2705.07	2511.6	2899.63	3243.29	2587.89	2389.95	2371.5	2446.47
AGAP000117	448	424	446	398	470	447	594	734.5	533	561	482	455
AGAP000118	326	250	271	321	312	263	278	301	203	247	265	197
AGAP000119	2041	1625	1907	1876	2304.5	2080	1741	1844	1523	1522	1619	1718
AGAP000120	1615	1261	1527	1674	1747	1497	1475	1459	1081	1217	1341	1150
AGAP000121	12	29	19	17	21	17	14	18.5	18	12	10	5
AGAP000123	591	583	588	473	722	475	572	592	497	551	538.5	545
AGAP000124	1161	1138	1295.5	944	1145	1030.25	1208	1402	961	1111	1041	909
AGAP000126	1197	1128.58	1178.25	901.25	1079	936.5	1222	1332	1033.75	1324	1152	1018.75
AGAP000127	596	485.5	643.5	531	647	592.5	560	593	413	442	525	496
AGAP000128	0	0	1	0	1	4	3	2	1	3.75	1	2
AGAP000129	25	29	15.5	20	17	13.75	21	27	18	8	25	10
AGAP000131	557	508	485	430	523	530	533	482.5	410.5	465	454	545
AGAP000132	82	36	49	46	42	52	49	69.5	43	38	55	32
AGAP000133	11.5	9	10	8	4	6	15.5	35	18.5	10	14	16
AGAP000136	899	714	875	836	926	749	780	792	637	710	729	658
AGAP000137	2	8	4	5	2	2	4	5	0.5	8	3	2
AGAP000138	8	19.5	8.5	9	8.5	11	34	22	15.17	15	10.33	13
AGAP000139	596.5	500	470	498	569.5	502.5	442	471	368	452.5	488	455.5
AGAP000140	14.5	14	7	9	21.5	20	16	17	8	10.5	20	18.5
AGAP000141	3016.7	3562.53	3498.9	2459.15	3677.93	3279.4	3396.87	3327.71	2836.11	3868.3	3422.75	3900.78
AGAP000142	1175	1233	1269	843	1158	986.5	1567	1729	1510	1521.25	1153	1146
AGAP000143	799.5	664.25	737.5	595.5	649.5	685.5	844.5	944.5	676.5	624.75	502	538.5
AGAP000144	101	106	142	100	114	83	210	220	199	89	82	85
AGAP000145	23391	25343.2	26772	20087.8	26658.2	21508	32092	33357.2	28480.2	28016	25502	25619.2
AGAP000146	815	1162.5	1118.5	759.25	1083.75	952	1559	1537.75	1499	1493	1093.5	1328
AGAP000147	4076.5	4257	5107	2968	3495	3489	7667.5	8617	7701	5788	4789.5	6386.5
AGAP000149	1731	1884	1875.5	1306	1646	1517	2219.5	2238	1905.5	1853	1588	1648
AGAP000150	0	2	1	0	0	0	0	3	0	0	0	0
AGAP000151	1	0	0	0	0	0	0	0	2	2	1	0
AGAP000152	0	1	1	1	1	0	0	0	0	0	0	0
AGAP000153	1451	1695	1647	1241	1975	1774	1814	1814.25	1528	1304	1057	1144.5
AGAP000154	57	52	65	50	56	47	51	42	39	88	81	74
AGAP000155	195	144	217	174	183	186	211	197	148	131	133	105
AGAP000156	4045.5	3759	4031	3648.17	4182.33	3463.33	4411	4384	3477.33	3790	3727.33	3358.67
AGAP000158	1386	1569	1712	1196	1655	1387	1997.5	2077	1923	1929	1784.5	1996
AGAP000159	2022	2746	2532	1871.5	2626	2172	2627	2720	2363	2823	2515	2765
AGAP000160	148	162	146	144	170	116	140	143	116	62	60	41
AGAP000161	2588	2823.17	2748.5	2207	2999	2363	3204.5	3555.25	2917	2922	2650	2790.5
AGAP000162	1439	1214	1470	1599	1706	1544	1705	1885	1497	1444	1569	1604
AGAP000163	1209	894	903	1176	1317.75	955	1022	1093	774	768	845	688
AGAP000164	18.5	29.5	29.5	25	27.5	19.5	49	50	57	42.5	44.5	20
AGAP000165	883	681	788	891.5	855	757.5	716	790.5	570.5	530	582.5	517
AGAP000166	13	8	14	7	22	16	22	14	12	17	19	9
AGAP000167	7272.5	6276	7734.5	5681.5	6601.5	5537	6354	6740.25	5269.5	5993.5	6857	6848
AGAP000168	1214.5	1040	1299	1147	1261	1218	1211	1168	961	1011	1024.5	937
AGAP000169	291	235	241	238	265	183	255	249	204	282	264	177
AGAP000170	2311	1701	2114	2222	2479	1907	1735	1938	1458	1614	1936	1625
AGAP000171	3627.58	3871.5	3984.5	3064.75	4128.83	3002.25	3936	4077.5	3353	3914.75	3894.08	3434
AGAP000173	727	589	786	672	766	629	873	879	704	636	598	661.75
AGAP000177	2	0	3	0	0	4	1	1	0	4	0	2
AGAP000178	3910	3677.5	3983.5	3342.5	4027	3350.5	4228	4245.75	3496	3526.5	3588	3533.5
AGAP000179	103	73	62	67	83	66	46	59.25	44	53	57	53.5
AGAP000180	651	489	643	722	756	512	566	554	467	396	456	364
AGAP000181	15	15	11	5	1	5	6	4	3	4	6	8
AGAP000182	162	104	142	110	134	126	98	111	95	67	62	68
AGAP000183	0	0	0	1	0	3	1	2	0	2	3	0
AGAP000184	969.33	830	813	856	964	879	711	823	639	459	499	417
AGAP000185	365.5	621	568	306	524	400	778	838.5	883	765.5	496	599
AGAP000186	53.79	47.92	51.69	32.96	26.67	24.29	60.42	102.05	76.79	67.04	42.25	40.46
AGAP000187	1345	1429	1443	1126	1296.5	1058	1713	1815	1500	1290.75	1024	993
AGAP000188	1511	1276	1394.5	1202	1538	1309	1485	1595	1178	1395	1642	1595
AGAP000189	3163	3327	3562	2390	3067.25	3105	3462	3802.5	3065	3402.75	3455	3799
AGAP000190	1386.5	1493	1469.5	1029	1386	1444.17	1580.3	1641.33	1414.5	1230.5	1123	1338.75
AGAP000191	0	0	0	0	0	0	0	0	0	0	0	0
AGAP000192	22.5	26	29	15.5	12	19	25	22	23	15	11	9
AGAP000193	5	1	0	0	0	0	0	0	0	0	0	0
AGAP000194	66.5	64	73	134.5	125	91	70	61	46	38	20	30
AGAP000195	5512	5223.5	5577.5	5120	6323	5149	5263	5587.5	4244	5060	5362	5292
AGAP000196	233	248	261	216	268	196	285	313	232	255	233	200
AGAP000198	5562	5972	5570.5	4668	5876.5	5251	7112	7323	6105	3696	2551	2311
AGAP000199	1875	1452	1710	1554	1752	1445	1698	1778	1372	1511	1610	1519
AGAP000200	33	36	25	38	21.5	28	75.5	81	46	74	34.5	22
AGAP000201	589	519	589	486	551.5	529	688.5	727	627	512	489.5	512
AGAP000202	101	100	99	102	91	85	162	144	129	122	77	103
AGAP000203	873.5	1105	1076	675	921.5	824	1238.7	1246	1070.5	1302	1002.5	1151
AGAP000204	20	23	25	19	20	9	27	22	15	22	21	18
AGAP000205	2644.5	2902.5	3050	2448.5	3248.75	3217.33	3919	4106.17	3497.5	3360.75	2497.5	2680
AGAP000206	434.5	357	398	132	146	110.75	217.5	175	174	276.5	319.58	296
AGAP000209	1221	1158	1194	962	1219.25	1014	1404	1568	1154.5	1147	1007	818
AGAP000210	55	44	45	37	35	45	56	50	45.5	58	30	50
AGAP000211	6	5	5	0	0	1	10	10	7	8	3	10
AGAP000213	83	57	65	81	79	52	60	63	43	32	41	35
AGAP000214	14.5	26	15	14	10	5	24	8	21	17	8	3
AGAP000215	1895.5	1822.5	1998	1534.5	2113	2026	2015.33	2081	1698	1939	1944	2061.5
AGAP000216	19	14	12	15	5	8	12	5	6.5	13	14	3
AGAP000217	45	65	62	33	53	52	58	65	68	84.5	79	62
AGAP000218	1243	1752	1623	1070	1574	1687	1876	1869	1646	1857.5	1635	1790
AGAP000219	2	1	1	2	0	1	2	1	4	0	1	2
AGAP000220	611	526	496	466	502	405	538	540	501	492	497	413
AGAP000222	2314	2949	2760.17	1908	2662	2146.5	3168	3408	2833.83	3178	2525.33	2484
AGAP000223	235	272	280	156	201	179	361	339	342	302	195	225
AGAP000225	747	711.5	753.75	627	732.75	749.25	744.5	779	633.5	698	672.25	706.5
AGAP000226	1	0	0	0	0	0	1	0	0	0	0	2
AGAP000228	3413	3331.5	3615.25	3093.75	3825.25	3387.11	3533	3524	3039	3276	3156.75	2953.5
AGAP000230	2	1	0	0	0	0	1	0	0	0	0	0
AGAP000232	113.25	212	156.17	76.75	122.25	96.25	125.89	169.5	153.67	126.5	103.58	80.25
AGAP000233	78	98.5	105	70.25	87.5	90.5	109	112	105.5	66	44	66
AGAP000234	588.5	669.5	665	607	832	696	759.5	763.5	622	662.5	628	590.5
AGAP000235	11373.5	10449.5	10999	9459	11419	9127	12548	13091	10931	9282	8417	7956.5
AGAP000236	26.5	43	19.71	15.47	16.5	20.07	24.25	26.33	31	18.72	7.3	9.67
AGAP000237	2563	3190.5	3131.83	2125.5	3094	2515.57	3550	3486.5	3094.5	3653.2	3032.75	3047
AGAP000238	4	4	2	0	4	4	2	4	4	3.25	15	8
AGAP000239	0	3	4	2	1	4	3	5	2	0	4	5
AGAP000240	473	411	451	443	558	439	489	487	338	444	429	350
AGAP000241	811	672.75	704	701	748	624.5	816	767	653	613	572	527
AGAP000242	426.33	310	366.19	322	437	325	429	410	336	373.75	374	346
AGAP000243	775	845	878.67	635	848.5	785	1078	1043	866	807.5	764	748.5
AGAP000244	11	2	11	1	8	7	14	15	7	7	11	7
AGAP000245	4601.25	4308	4457.33	4146.25	5084.25	4238.83	4485.75	4715.5	3760.33	4204	4411	4257.25
AGAP000246	241.5	296.75	256.5	184	209.5	185.5	269	311.5	266.5	242.14	174	136
AGAP000247	110.5	89	93.5	88.5	109	106.5	104	113	67	91.5	85.5	108.5
AGAP000248	1413.5	1326	1634.5	1242	1754	1441.5	1372.5	1385.03	1076	1273	1323.5	1538.33
AGAP000249	771	618	656	620	742	589	627	678	482	574.5	624	549
AGAP000250	664	551	670	545	713	630	693	728.5	515	571	631.5	657
AGAP000251	591	553	614	466	535	529	644	689	574	583	497.5	490
AGAP000252	1165	955.5	1128	1118.75	1264	1058	977.5	1073.5	755.5	892	983.5	866
AGAP000253	67	65.5	50	24	50	33	24.5	27.5	31.33	17	14.5	7
AGAP000254	9	11	12	16	16	15.5	59.25	57	45.7	17	18.1	14
AGAP000255	2196	2764.75	2852	1813.75	2740.5	2172	3436.75	3432.5	3042	3552	3055.9	2910.25
AGAP000256	6	1	0	0	0	1	0	2	1	1	0	1
AGAP000258	1448	1330	1501	1095	1474	1251	1598	1826	1474.5	1251	1095	1137.25
AGAP000260	1116	765	1004	1042	1154	800	936	1069	818.5	716	894.5	784
AGAP000261	1883	1610	1904	1789	2090	1862	1560	1810	1324	1477	1623	1535
AGAP000262	280	305	299	243	346.5	305	307	317.5	286	183	126	114.5
AGAP000264	3029.12	2730	3245	2400	2639	2333	4371.5	4641	4058	2978.5	2170	2288.5
AGAP000266	3	0	1.5	0.5	2.5	1.5	5.5	1	1	3.25	3	0.5
AGAP000267	2	2	6.5	0.5	2	1.5	1.5	2	1	2	2	7.5
AGAP000268	45	18	34	33	47	38	35	45	38	60	43	25
AGAP000269	1388	1173	1276	1108	1323.5	1105	1272	1364	1044	1156	1177	1079
AGAP000270	1779	1377	1745	1580	1730	1500	1533	1701	1271	1401.75	1500	1591.5
AGAP000271	414.33	600	632	365	657	569	576	592	496	543.5	555	639
AGAP000272	849	680	771	808.5	916	824	688	713	512	661	719	683
AGAP000273	1094.25	1002	993.5	944.5	1166.5	856.5	948	1010.5	816.5	839	912.5	700
AGAP000274	20.5	15.5	16.5	18	17.5	13.5	16	17.5	10.5	13	16.5	10
AGAP000275	628	449.5	554	496.5	649.25	496.5	471.83	442.5	343	711.5	931.5	984.5
AGAP000277	171.5	194.5	209	169.5	244	267.5	231.5	228	166	217.5	259	308.5
AGAP000278	54512	40576.8	46691.2	47799.2	52596.8	43625.1	41043.8	43248.1	29848.8	42724.8	50999.6	44437
AGAP000279	5	1	5	6	3	6	7	5	3	4	3	6
AGAP000280	23	28.5	24	13	19	11	28	25	28	18	18	20.5
AGAP000281	2551.5	3352	2935.75	2230	3180.75	2907.42	3990.12	4130.08	3613.5	3807.08	3285.44	3474.76
AGAP000283	80.5	65	73	60	81.5	53.5	75	86	69	48.5	50	27.5
AGAP000284	706.5	601	657	681	773.5	638.5	665	725	559	697.5	650	513.5
AGAP000285	1238	1035	1180	1101	1216	1058	1677	1671	1371	1310	1204	1081
AGAP000286	196.5	159	182.5	187.5	229	166.5	162.5	166.5	89	128.5	156.5	152
AGAP000287	1136.5	832.5	958.5	1004.5	1151	901	823	790	525	721	858	776.5
AGAP000288	207	122.25	179	177	192.25	162.5	155.5	146.5	87	132.5	142.5	94.5
AGAP000289	672	551.25	655	588	791.75	500	511	503	373	495	610	540
AGAP000290	24	16	14	26	18	18	32	15	19	9	18.5	21
AGAP000291	889.88	740	874	886	1043	855	725	702	616	642	828	686
AGAP000292	106	144	132	66	72	47.5	186.58	220.12	199.33	134.5	81.5	117.12
AGAP000293	4	1	2	0	0	4	0	0	1	1	0	0
AGAP000294	23.75	25.75	24.75	21.25	24.5	24	29.5	32.5	27.25	30	25.25	26
AGAP000295	4317	4061.25	4383.25	3999.5	5206.67	4216.58	4551.62	4720.08	3665.75	4079.75	4240	4001
AGAP000296	165	118	110	128	149	120.5	117.75	129	91	68	88	77
AGAP000297	300	286.5	278	208	261	227	284	297	199	208	172	124
AGAP000298	1777	1317	1690	1868	2080.5	1653	1450	1610	1161	1624	2011	1766
AGAP000299	185.75	141.5	200.5	170.5	199.75	173	184	185	146.5	198	172.5	183.5
AGAP000300	2862.5	2623.5	2681.5	2657.5	3296.58	2745	2837.5	2792	2255.33	3299	3462.5	3115.5
AGAP000301	157.5	169.5	168.5	164	247	196.5	237.5	209.5	175	224	239.5	212
AGAP000303	140.25	153	142	147.5	170	118	164	156.83	114	105.25	95	137
AGAP000304	4004.5	3646	3817	3290	3829	3074	3919	3974.5	3192	3831	4059	3580
AGAP000305	3186	2262	2852	3039.5	3353.5	2838.5	2185.5	2247	1649	2269	2861	2563
AGAP000306	32663.2	28015.8	32870.9	28054.8	35744.4	28448.5	30677.6	31092.4	24815	33315.2	35104.8	35141.3
AGAP000307	2937	2711	2892	2172	2779.25	2237	2645	2568.8	2186.5	2601.5	2396	2226
AGAP000308	5288	4207	4985.25	4688	5269	4569	4318.5	4564.5	3664	4216.5	5011.33	5165
AGAP000309	833.67	683.5	817.83	696	849.17	617	783.72	786.5	706	735	722	595
AGAP000310	932.25	796.17	905.5	729.92	1033.92	882.97	938.75	953.43	849.25	943.83	1030.25	917
AGAP000311	1005.5	793	855.19	848.5	936.5	829.5	666.5	773.5	536.5	694.5	746	772
AGAP000312	1489.12	1516	1577.92	1200.17	1644.5	1304.7	1775.21	1809.95	1644.88	1748.08	1590.5	1556.83
AGAP000313	197	160	172	161	132	138.5	153	176	106	104	104	75
AGAP000314	4297.25	6976.25	6342.5	4552	7186	5832	6563	6458.5	6130.5	7508.75	6570.83	7029.25
AGAP000315	296	272	325	212	190	198	420	398	393	317	281.86	300
AGAP000316	294	300	312	252	297	262	402	420	373	323	297	304
AGAP000317	1224.33	1317.83	1248.33	988	1286.62	1006.12	1497.83	1480.97	1224.5	1276.75	1284	1102
AGAP000319	584.36	920.33	820.53	489.5	754.5	612.25	1048.62	1102.17	980.75	1073.15	823.5	749
AGAP000320	4030	3478.5	4009.5	3610	4135.08	3856	4310.5	4333.5	3527	3633	3370	3500.5
AGAP000321	2284.25	2094	2344	1908	2291	2050	2264	2296.5	1785	2289.5	2322	2163
AGAP000322	822	986.7	950.5	714.25	944.75	862.75	1427	1447.75	1320	1054.5	952.75	963.5
AGAP000323	1951	2423.99	2311.99	1684	2128	1784	3255.99	3174.99	2787.99	3436.99	2931.99	3094.49
AGAP000324	301	289	356	297	365	259	346	351	323	275	241	262
AGAP000325	2775.83	2282	2555.67	2660.42	3049.83	2385.5	2385.83	2495.5	1793	2119.83	2408	2009.75
AGAP000326	167	121	158	158	209	117	125	130	96	114	149	127
AGAP000327	1258	1040	1125	1138	1186	986	866	854	707	702	900	720
AGAP000328	6493.5	6899.5	7269	5003.25	6576.5	5557.25	7935	8535.75	6732.75	7288.25	6575.92	6472.67
AGAP000329	94.5	83	93	47.25	58	39	93	113.5	66.67	60	39.5	48
AGAP000330	1029.17	895	1047.33	946.33	992.17	908.5	943.17	941.5	746	933.5	1049	942.75
AGAP000331	12251	14185.5	14126	12019	17864.5	14967	13145.5	13096	11226.5	11331.2	10643.5	11361
AGAP000332	12979.6	12061.2	13577.5	12022.2	15617	13528.5	10802	11306.5	8913	12346.8	13274.2	14925.8
AGAP000334	224	185	238	135	149	152.5	221	267.25	208.75	196	145	124
AGAP000336	2625.25	2789	2967.5	2130.5	2790.5	2317	3818	4275.75	3703.75	3330.5	2676	3060.5
AGAP000337	1540	1338	1536	1356	1607.5	1474	1294	1257	977	1210	1402	1450
AGAP000338	207.5	160.5	202	209	243	181.5	209	207.5	181	137.5	175	130.5
AGAP000339	2616.5	2267.5	2534	2487	2837	2499.5	2483	2553.5	2126	2291.5	2511	2380.5
AGAP000340	54	48	41	16.5	19.5	21.5	34	23.5	21	43	18	16.5
AGAP000341	103	37	72	43	44	67	72.5	70.5	42	72	62.5	49.5
AGAP000342	27	18	28	22.5	17.5	18.5	31.5	63	31	28	16.5	11
AGAP000343	1327	1191	1313.5	962	1335	1377	1079	1157	937	1061	1116	1114
AGAP000344	336	250	313	210	379	229	267	280	218	601	816	950
AGAP000345	0	0	0	0	0	1	1	0	0	2	0	2
AGAP000346	104	147	129	66	49.5	33	191	273	232	176	112	123
AGAP000347	4	6	2	0	0	2	1	0	1	0	1	0
AGAP000348	3	1	1	1	0	3	4	4	3	5.5	0	1
AGAP000349	1539	1546	1595	1195	1683	1457	2150	2308	1857	1933.5	1608	1644
AGAP000351	13	10	28	7	14	11	41	22	21	38	18	17
AGAP000352	0	1.5	1.5	1.5	1	0	0	1	3	2	0	1
AGAP000354	785	1263	1059	608.5	1027	757	1326	1356.5	1179.5	1357	1076	1032
AGAP000355	1240.4	1270	1364.5	1057	1451	1206.5	1542	1493	1306.5	1419.5	1233.1	1442
AGAP000356	3	0	1	1	1	0	0	0	0	2	1	0
AGAP000357	0	0	0	0	0	0	0	0	0	0	1	0
AGAP000358	1690	1305	1558	1614	1821	1405	1184	1190	1010	1101	1381	1197
AGAP000359	1178	869	1052	1196.5	1388	1440	1066	1195	858	658	561	479
AGAP000360	274.6	346.5	329	243	284.5	357.17	347.5	287	317	356	278	300.5
AGAP000361	127	84	97	67	62	74	50	79	49	47	56	47
AGAP000363	747.5	771	781	588.5	766	620.5	643.5	706.5	550	528.5	391	423
AGAP000364	221.5	269	240.5	164.5	225	205.5	249.5	237.5	201	138.5	126	159
AGAP000365	120	112	115	111	118	123	131	133	95	92	117	83
AGAP000366	5	3	2	2	4	6	6	5	5	3	4	1
AGAP000367	1621	1303	1508	1641	1993	1448	1547	1610	1176	1296	1407	1285
AGAP000368	1548	1759	1834	1422	1979	1508.25	1604	1835	1504	1673	1585	1555.25
AGAP000369	38	22	17	20	36	20	22	21	24	12	23	6
AGAP000372	482	693.5	663	398	573	454	1359	1374.25	1289.17	1312.44	760	802.5
AGAP000374	935	818.5	877.5	901	1035	922	862	992	799	986.5	1082	971.12
AGAP000375	2113	1495	1961	2025	2182	1796	1806	1984	1433	1581	1876	1628
AGAP000376	480	308	352	295	340	292	169	150	75	225	279	245
AGAP000377	31	27	18	15	20	18	15	22	11	21	17	21
AGAP000378	8763	9292	10174.7	8111.68	10743.3	8866.97	10185.6	10185	8492.93	10443	10243.2	11900.1
AGAP000379	33	20	18	28	24	17	27	24	22	26	20	28
AGAP000380	1335	1276.67	1306.34	904.67	1153.33	958.67	1410.83	1524.67	1302	1322.83	1176.5	1176
AGAP000382	0	2	0	0	5	6	6	1	5	6	4	3
AGAP000383	2	3	2	1	7	0	2.5	1	3	0	4	0
AGAP000385	4938	4181.5	4714	3957.75	4697.25	3814.5	4559.5	4733.75	3694	4039	4394	3895.5
AGAP000387	1682	1372	1644	1485	1756	1590	1408	1477	1199	1254	1340	1258
AGAP000388	3	2	2	3	8	3	4	1	3	4	2	1
AGAP000389	4.5	11	3.75	0.5	3	2.5	1	8.25	5.5	3	3	0.5
AGAP000390	5.5	6.5	2.5	4	3	7.5	3.5	3	6.5	8.5	3.5	3
AGAP000391	1519.29	1507.71	1742.04	1598.64	2246.66	2128.98	1586.22	1632.2	1359.48	1617.17	1773.61	1742.42
AGAP000392	2636	2225	2580	2378	2674	2246	2369.5	2448.5	2093	2383	2492	2260.5
AGAP000393	1538	1365	1495	1186.5	1434	1304	1235.25	1264.5	963	1046.25	1027	1031.5
AGAP000394	1158.14	1012.79	1155.77	1267.83	1418.79	1015.75	1025.75	1047.5	880.12	992.31	1169.62	1065.28
AGAP000395	905	651	751	1053	1022	928	699	671	504	605	653	676
AGAP000396	1224	1014	1089	1345	1336	1094	1050	1022	757	850	1097	950
AGAP000397	1062	956	1146	993	1134	1029	1370	1568	1231	1075	997	1100
AGAP000398	226	188	201	304	328	205	200	238	185	193	196	184
AGAP000399	11907.5	12831.5	13863.1	10486.1	13400.8	11664.8	18036.5	18856	16467.9	15570.4	13143.5	14974.5
AGAP000400	2003	1859.5	2059	1653	1920.5	1663.5	2592.5	2685	2205	2132	1935	2123
AGAP000401	17	13.5	19	12	24.5	27.5	17.5	28.75	16	10	13	32
AGAP000402	243	179	217	248	276	245	195	175	157	165	224	224
AGAP000403	17596	18041	19326.8	14811.1	18821.5	16136.5	20357.5	21069	17899.1	19859.8	18211	18584.5
AGAP000405	1130	986.5	1131	1002	1250	1224	1306	1293	1056	1344	1436	1471
AGAP000406	1460	2157	2120	1272	1942	1551	2753	2874.75	2667	2688	2113.75	2329.12
AGAP000407	1289	1296	1320	1053	1506.5	1234	1307	1401	1097	1243	1265	1188
AGAP000408	0.67	0.67	0.67	1	4.17	0.33	1	2	0.67	2	0.67	0.67
AGAP000410	343	689	574	336.25	506.5	372	762	831.5	750	715.5	516.25	540.5
AGAP000411	28	37	21	17	19	22	15	27	29	15	29	19
AGAP000412	1255	1159	1442	1110	1243	1190	1253	1421	1041	1225	1225	1326
AGAP000413	18	21	33	5	19	8	18	11	16	3	10	8
AGAP000414	138	92	107	439.5	468	423.5	223.5	268.5	211	116	120	95.5
AGAP000415	2449	1756	1994	2565.25	3094.5	2323.5	1741.5	1834.5	1337	1806	2325	2298.5
AGAP000416	896	689	759	840	946	783	664	644	514	602	722	675
AGAP000417	0	0	0	0	0	0	0	0	0	0	0	0
AGAP000420	2	0	1	0	3	0	0	0	0	3	2	0
AGAP000421	3	1	0	0	0	2	1	1	0	0	0	1
AGAP000422	3	2	12	0	2	0	0	0	1	11	6	8
AGAP000423	4.62	2.42	4.95	3.01	4.13	3.86	2.39	4.52	3.71	4.91	4.16	12.38
AGAP000424	4.69	4.76	5.62	6.73	4.73	4.36	4.27	7.87	4.09	7.03	4.73	14.87
AGAP000425	2227	1630.5	1969	1491.5	1887	1526	1705.5	1828	1390.5	1636	1888.5	1513.5
AGAP000426	1557	1159.5	1421	1265.5	1437	1049.25	1192.5	1084	880	930	1053.5	1049.5
AGAP000427	208	95	131	109	51	44	63	112	82	36	29	45
AGAP000428	805	661	799	741	917	748	723	850	625	655	701	658
AGAP000429	511	425	450	392	465	481	529	602	502	473	419	503
AGAP000430	129	117	140	60	83.25	79	82	88	73	62	63	45
AGAP000431	405	358	416	412	446	497	606.5	612	503	430	400	403
AGAP000432	421	333	381	302	339.75	288	301	328	267	294	335	316
AGAP000433	1344.5	1356	1380	955	1205	946.5	1363	1454.5	1158	1284	1325	1220
AGAP000434	6927.5	5858	6635.5	6179.5	7685.5	6609.25	5778	5790.67	4755.5	5503.5	6360	6130
AGAP000436	542	574	652	429	517	475	638	602	513	513	529	553
AGAP000437	164.67	159	147.33	87.33	133	107	93	62	50	232.42	362	389.33
AGAP000438	640	587.5	590.5	588.5	615.5	547.5	607.5	728	597	556	579	559
AGAP000439	716	521	732	692.25	730	509	692	691	534	491	519	486
AGAP000440	2303.5	2181.5	2281.5	1658.5	2373	2159	2021	1984	1630	2017	1848	1831
AGAP000441	2296	2500	2632.5	1916	2428	2248	2611	2679.5	2256	2440	2639.5	2766
AGAP000444	1178.87	886.33	1121.67	1255.42	1284.75	1119.33	1140	1145.58	826.67	851.67	1029	973.33
AGAP000445	0	2	0	0	1	0	1	0	0	2	0	0
AGAP000446	115	91	111	78	104.5	85	144	143.5	117	74	62	38.25
AGAP000447	531.5	389.5	437	525	566.5	460.5	413.5	412.5	317	343.5	401.5	395.5
AGAP000448	405.5	281.5	307	217	233.5	160.5	198.5	191.5	157	218.5	226.5	237.5
AGAP000449	1110.67	1831.5	1408.75	1164	1811.17	1392	2366.75	2432.17	2274.25	1687.78	1130	1004
AGAP000452	1264.33	1284	1364.5	1094	1417.5	1233	2326	2526	2098	1780	1173	1388
AGAP000453	5076.42	5680.75	5912.58	3794.28	5565.68	4841.67	6453.56	6720.98	5962.97	6819.17	5726.25	6113.5
AGAP000454	932	716	856	905	908	782	768	813	605.5	637	779	640
AGAP000456	1570.75	1748	1836.5	1281.75	1716	1463	2017.5	1998.5	1726	1870	1711	1657.25
AGAP000457	852	689	864	803	919	752.17	993	1019	735	711	726	736
AGAP000458	198	161.5	214	122	158	155	155	134.1	122	94	115	98
AGAP000460	44.25	55.5	48	12	8.5	12.5	22	20.5	24.17	39	13.5	14.25
AGAP000461	9182.5	13063.8	11924.2	7293.33	10891	8864.5	12411.2	12357.5	11127.8	13492.4	11629.2	11612
AGAP000462	31670	24945.8	30864.4	33456.6	39865.4	32770	33586.7	35278.1	28745.5	28735.6	30732.2	33009.3
AGAP000463	3123	3734.5	3819	2644	3883	3150	4626.25	4833.5	4253	4408.75	3791.75	4075
AGAP000466	63.33	83.58	74.4	54.96	67.67	65	108.67	126.04	83.75	61.62	36.67	50.25
AGAP000467	2282	2089	2152	1839	2215.5	1916	2242.5	2242	1959	1970	1989.5	1808
AGAP000468	26	33	18	5	20	15	14	7	17	29	15	15.5
AGAP000469	1461.5	1431.5	1452.5	1242	1643.75	1348	1639	1791.5	1312.5	1531	1447.5	1550.5
AGAP000470	932.25	874.75	1000	801.88	1001	756.25	962.5	1065	817.25	865.25	870.17	850
AGAP000471	877	663	744	710	833	579	1044	1196	859	808	861	849
AGAP000472	1125.5	1464.75	1334.5	920	1391.5	1060	1415	1433.25	1283.33	1879.83	1657.83	1547
AGAP000473	704	575	541	362	416	376	611.75	644	484	598.5	586	655.5
AGAP000474	402	348	327	386	371	384	382	377	290	433	531	540
AGAP000475	998	766	964	805	1005	838	822	903	711	738	801	749
AGAP000476	15	3	3	6	10	2	2	15	5	11	16	20
AGAP000477	0	0	0	0	0	0	0	1	2	1	1	0
AGAP000478	299	256	296	239	273	220	268	267	238	240	235	210
AGAP000479	876.5	601.5	829.5	771.5	875.5	721.5	585	620	514.5	568.5	747.5	611
AGAP000480	924.5	696.5	900.5	929.5	1064.5	844.5	769.5	842	613.5	725.5	906.5	880.5
AGAP000481	2050.5	1706	1778	1475	1771	1561	1433	1388	1053	1701	2156	1938
AGAP000482	585	388	496	527	587	405	522.5	527	481	447	454	386.5
AGAP000483	1999	1980	2039	1635	1949	1622.5	2118	2218	1898	1985	1818	1938
AGAP000484	277	307	319	205	255	295	323	350	304	294	263	219
AGAP000485	35	43	23	26	27	22	23	16	24	20	31	23
AGAP000488	745	593	680	530	571	621	655.5	725	587	661	604	633
AGAP000489	5272.33	7148	6736.75	4739	7149.08	5722.08	8141.5	8013.67	7154	7606.75	6257	6890
AGAP000491	666	488	559.5	568.5	648.5	520	511	487.5	384	505	534	479.5
AGAP000493	2	1	4	2	0	1.5	4	9	8	0	0.5	3
AGAP000494	11	10	16	7	10	15.5	23	21	20	11	10.5	6
AGAP000495	10	14	14	16	10	10	33	37	25	20	9	7
AGAP000496	1756	1390	1706	1718	2001	1537	2267.75	2451.5	1910	1893	1970	2042
AGAP000497	327	296	321	301	337	275	492	500	398	385	346	403
AGAP000498	1890	1438	1754	1650	1790	1416	1896	1972	1387	1583	1616	1599
AGAP000499	1393.06	1326	1499.25	1176	1486	1254.25	1306	1348.17	1198.5	1263.75	1233	1260
AGAP000500	3332.5	2973.96	3066.12	2656.5	3251.5	2618.12	2964	3088.5	2395.75	2841	2878.29	2825
AGAP000504	3065	3697.75	3540	2448	3401	3091	4031	4259	3563	3952	3132.5	3291
AGAP000506	326	256	342	322	364	319	278	245	259	248	275	243
AGAP000507	295	301.33	375	242	278	240	340	372	257	260.33	307	252
AGAP000508	532	447	556	532	595	489	475	541	418	389	494	457
AGAP000509	271	327	246	175	247	181	433	451	409	380	249	174
AGAP000512	7018.75	8679.87	8210.43	6331.42	8586.67	6897.16	9116.15	9349.87	7732.98	10050.7	8665.77	8643.41
AGAP000513	1176	908.5	1196.5	1022	1190	1022	1029	1018	771.5	805	880	893
AGAP000514	1081	966.75	1124	926	1241.5	1009.75	970	1052.5	827	952.5	1004	1038
AGAP000515	998.99	795.5	916.41	894.25	1082.49	806.91	1105.16	1032.25	910.75	980.33	1006.75	978
AGAP000516	1506.99	1258.5	1328.08	1335.75	1499.49	1358.08	1463.83	1638.75	1241.25	1446.66	1403.25	1489
AGAP000519	621.32	770.85	741.85	498.25	787.6	575.5	808.2	719.12	664.92	881.35	624.65	643.39
AGAP000520	40	16	28	25	22	22	26	27.5	26	26	25.5	21
AGAP000521	62	48	44	38	49	47	43	58.5	29	33	27	27
AGAP000522	47	42.83	43.75	24.5	30	37	31	30	32	41	35.29	18.89
AGAP000523	40107.5	32009	37278.2	33865	39759	31432.9	35489.6	36835	29506.6	30565.5	33730.8	32287
AGAP000526	9479.5	8566.46	9630	8357	10707	9156	10518	10867	8991.67	9603.33	9277	9566.5
AGAP000528	478.75	551.38	519	495	762.5	849.75	910	1055.25	851	635	343	545
AGAP000529	782.5	624	829.33	605	695	594.5	797	917	711	834	656	659
AGAP000530	783	655	711.08	733.75	933	668.25	753.75	686.5	561.25	802	895.25	830.5
AGAP000531	418	333	433.58	403.25	412	343.75	372.25	352.5	287.75	412	472.75	436.5
AGAP000532	2156	2258	2398	1689	2048	1880	2312	2350	1901	2419	2231	2230
AGAP000533	1348.5	1688	1590.25	1030	1382	1239	1567.17	1549	1308	1643	1407	1526
AGAP000534	1006	844	989	804	928	795	799	807	660	795.5	835	787
AGAP000535	0	1	0	1	0	3	1	4	1	0	4	0
AGAP000536	1143	964	965	828	951	818	792	897	650	662	710	648
AGAP000537	4170	3120	3552	3278.5	3779.5	3303	3270	3456.5	2511	1343	1388	1102.5
AGAP000538	13102.8	10774	12233	10936	12995.5	11868	10361	10844	8403.5	4886	4409	3849
AGAP000539	0	1	2	4	0	1	4	6	2	1	5	4
AGAP000540	0	0	4	1	0	0	0	0	0	0	0	1
AGAP000541	22647	16361	20762	19400	22584.5	18301	16357.8	16693	12826.5	15868.8	19133.5	20344
AGAP000543	141.5	107	142	123	160	80	147	120	97	135.75	133	129
AGAP000544	1369.5	1182	1410	1110	1455.5	1153.25	1385	1535	1197	1047	1138	1064
AGAP000545	1125	852	994	931	1085	991	795	894	642	884.25	959	922
AGAP000546	1139	1012	1613	729	638	546	2459	2568	2239	1328	837	1308
AGAP000547	693	543	652	478	662	630	631	606	470	489.25	547	539
AGAP000548	0	2	0	0	0	0	0	3	0.83	0	0	0
AGAP000549	155.83	131	144	136.5	160	132	175.25	177	146	169	113	71
AGAP000550	189	161	163	190	176	166	155.5	193.62	143	86	105	71
AGAP000551	963	805	906	825	1037	826	725	704	547	710	908	789
AGAP000552	1014.5	828.5	1050.5	840.5	1006	997.5	1053.5	1059.5	781.5	823.5	871	905
AGAP000553	1037	991	1105.5	885	1067	914	1369.5	1523	1323	931	763	916
AGAP000554	536	437	504	417	466.11	470.75	464	573.5	413	434	403	375
AGAP000555	764.5	626	768.5	726.5	890.5	681	586.5	655.5	461	542.5	691.5	642.5
AGAP000556	49	67.5	55	42	62.5	44.5	44	50	56.5	32.5	39.5	33.5
AGAP000558	1979.5	2332.75	2253	1551	2014.75	1680.25	2764.5	2871	2442	2654.5	2160.25	2330.5
AGAP000559	255	210	267	292	273.67	291.75	257	268	214	273.5	287	296
AGAP000560	807	654	823.25	782	836	679	668	747	532	577	681	570
AGAP000561	4318	5299.25	5106	3960	5522.5	4568.25	5870	6309	5539	5489	4803.75	5036
AGAP000562	6451.67	7396.92	7425.42	5630.67	7401.67	6118.25	9685.17	10563.5	9051	8567.25	7066	8193.17
AGAP000563	1086	1001	1063	854	1127	1062.5	976	1034	829	1051	994	1006
AGAP000564	119.5	138	143	124	148.5	107	131	184	145.5	113.25	103	111
AGAP000565	1606	1256	1565	1503	1739.75	1352	1414	1271	1052.5	1091	1379	1200
AGAP000566	5037.75	4905	5400.5	4355.5	5588	4553.5	6019	6421	5195	5619.5	5062	5244.5
AGAP000567	1995.62	2147.25	2232.83	1654.25	2426.33	1989.4	2420.75	2457.37	2196	2416.25	2051.5	2381.75
AGAP000569	37	38	67.5	40	22	14	93.5	101	92.75	55	16	17
AGAP000570	13	19	28	4	6	8	8	5	3	25	71	40.5
AGAP000571	175	153	183	121	110	113	114	102	76	237	319	325.5
AGAP000572	64	50	58	39	34	43	39	39	26.5	52	65	59
AGAP000573	254	246	262.75	204	209	199	220	241	204.5	201	233	217
AGAP000574	934.67	895	964	933	1046	818.5	1005	1018	829.42	1155	1175.5	1056.5
AGAP000575	1058	999	1082	851	1215	958	1073	1058	890	1339	1530	1637
AGAP000576	1425	1261	1425	1105	1373	1242	1586	1727	1432	1390	1138	1102
AGAP000577	1610	1154	1217	1055	1249	1073	1160	1238	931	1405	1548	1538.5
AGAP000578	1042	826	959	849	1081	849	830	880	706	885	834	784
AGAP000579	2	0	0	0	1	0	0	0	0	0	0	0
AGAP000585	10.75	15.25	10	8	9.25	8.17	19.37	10.83	18	8.33	12.14	5.5
AGAP000586	538	526	1093	305	287	218	1079	1368	1074.5	703	717	754
AGAP000587	0	0	0	0	0	0	0	0	0	0	2	0
AGAP000588	1403.5	1462.5	1575.5	1374.5	1658	1656.5	1473	1581.5	1303.5	1691	1712	1919.5
AGAP000589	682	526	769	753	800	735	625.5	582	409	618	748	721
AGAP000591	1119	1421	1354	998	1315.5	1203	1411	1456.5	1263	1200.5	1053.25	1202.5
AGAP000592	1	3	0	0	0	0	0	0	1	6	2	2
AGAP000594	3.5	1	11	5.5	6.5	5.5	9.5	7.5	5	3.5	6.5	5
AGAP000595	39.5	27	36	20.5	17.5	44.5	28	35.5	26	25.5	20.5	29
AGAP000596	467	462	474	308	379	316	746.5	718	650	518	384	384
AGAP000597	150	96	138	132	161	134	113	154	88	146	130	122
AGAP000598	239	172	266	250	283	208	216	238	148	162	228	211
AGAP000599	202.5	200.25	242	184	193	188	173	220	136	158	222	138
AGAP000601	490	468	545	454	546	478	650	691	520	459	445.5	458
AGAP000602	902	841	941	725	839	747	773	723	635	791.67	806	723
AGAP000603	0	0	0	0	0	0	0	0	0	0	0	1
AGAP000604	0	0	0	0	0	0	1	0	0	0	0	0
AGAP000605	30	6	6	19	29	18	22	28	24	12	22	19
AGAP000606	23.67	48.83	35.6	17.2	14.5	10.25	34.7	34.14	22	12.2	10	11.17
AGAP000607	0	0	0	0	0	0	2	0	0	0	0	0
AGAP000609	1	0	2	0	0	0	0	0	0	0	0	0
AGAP000610	0	0	0	0	0	0	0	0	0	0	0	0
AGAP000611	0	0	0	0	0	0	0	0	0	0	1	0
AGAP000612	0	0	0	0	0	0	0	0	0	0	0	1
AGAP000614	1981	2007.75	2095	1438	1901	1713	2377	2478	2086	2239.25	1901	1956
AGAP000615	1864	1691.25	1937	1655	2077	1766	1826	1899	1481	1675.75	1733.33	1660
AGAP000616	5135	4130	4997	4727	5385	4236	4748	4712	3697	3937	4387	4333
AGAP000617	1072	853.5	947	1016	1014.5	856.25	1048	1069.5	806	757.5	858.5	701
AGAP000618	2009.5	1459.5	1777.5	1827	2032.5	1589	1714	1824	1394.5	1484	1645.5	1448.5
AGAP000619	1197.75	1264.75	1363.25	939.25	1178.25	1078.75	1602.25	1646.25	1385.5	1332.5	1193.75	1207.75
AGAP000620	647.75	803.75	785	563.75	723.5	641.25	892	965.75	799.25	928.5	731.25	670
AGAP000621	82	68	76	104	113	79	77	64	59	100	114	93
AGAP000622	4242	4109	4487	3588	4706	3702	4318	4312	3544	4508	4402	3855.5
AGAP000623	482	417.5	426.25	410	473	402	373	393	332	379	408.88	378
AGAP000624	672	586	627	646	670	577	673	562	499	504	510	502
AGAP000625	3184	2742	3213.75	2802	3349.25	2722.5	3069.85	3147	2781.75	2874.1	2949	3087.75
AGAP000626	3390.5	3891.5	3789.5	2974	3886.83	3005.75	4391.4	4674	4019.5	4288.4	3956	3672
AGAP000627	6379.5	6700	7047.75	5575.83	7133	6151.5	7840	8286.5	6751	7222	6877.37	6897.5
AGAP000628	28.08	28.58	33	33.67	39.17	46.83	35.08	30.67	30.92	32.25	36.67	17.42
AGAP000629	8.5	5	1.5	6	2.5	1.5	1	5.5	2	2	4	2.5
AGAP000630	1691	1529.5	1787.5	1360.5	1623	1435.5	1644	1686.5	1320.5	1526.5	1386	1365.5
AGAP000631	6601.7	6814	7317.5	6190.5	7915	6836.5	7054	7341.5	6129.5	7223	7298	7420
AGAP000633	1245	1055	1061	1080	1287	1031	1076	1175	869	903	915	851.5
AGAP000634	811.5	608	726	788	797	777.5	776	792	604	825.5	849	787
AGAP000635	192	197	229	187	181	162	165	198	158	142	102	79
AGAP000636	272.5	272	271.5	258	268	232	339.5	310	256.5	236.5	230	216.5
AGAP000637	86.25	100.5	123	42.25	60	68.5	226.75	238	184.5	157.75	79.25	70
AGAP000638	0	0	0.75	0	0	1	0	1	0	0	0	0
AGAP000639	212.25	173	191	211.75	201	211.5	187.75	182	121.75	170.75	175.75	187
AGAP000640	0	0	0.25	0	0	0	0	1	0	0	0	2
AGAP000641	6.25	3.5	4	3.25	2.5	3.75	1	1.5	0	2.5	1.5	2
AGAP000642	0	0.5	1	1	0	0.25	0.25	0	0	1	0	0.75
AGAP000643	3	0.5	0	3	1	0.75	0.75	1	0	1	0	1.25
AGAP000644	6.25	6.5	4	2.75	3.5	2.75	1	1.5	0	2.5	1.5	3
AGAP000646	563.8	700	805.5	541	941.42	661	752	769	681	719	622.5	675.5
AGAP000647	2.5	0	4.5	0.5	0.5	0.5	4.5	0.5	1	1.5	1	1
AGAP000648	811	686	821	731	885	708	847	838	708	681	808	872
AGAP000649	497	335	462.5	435	546	421	381	478	369	394	392	397
AGAP000650	300	285.5	419.5	278	329	266	353	366	334	285	241	281
AGAP000651	144636	112828	128786	129060	152459	125786	113391	118045	93398.8	98170	114406	114160
AGAP000652	780	719	857	822	809	684	955	982	753	702	742	674
AGAP000653	664	642	738	590	734	572	831	849	702	681	619	679
AGAP000654	24277	17443.8	22284	22101	25962.7	20947.2	18691	18731	14513	17148	20981	21772.5
AGAP000655	15461	10749	13468	13933.5	15866	12958.8	11390	11767	8608	10066	12803.5	13327
AGAP000656	2521	2104	2358	2425	2851	2227.25	2055	2022	1672.25	1885	2014.5	1839
AGAP000657	3	0	2	1	0	1	3	0	3	3	0	1
AGAP000658	7	2	9	0.5	1	4	24	21.75	21	11	6	12
AGAP000659	5755	6480	6465	5459	7125	6235	7070.5	7292	6244	7323	7101	7489
AGAP000660	588	566.33	565	410	514	325	488.33	552	503	521	539	358
AGAP000662	4114	4440	4655	3704	4863	4132	5397	5491	4739	4924	4628	4928
AGAP000663	694	670	702	531	569	436	743	815	709	728	556	601
AGAP000666	1713	1583.17	1895	1545	1863.33	1546	1853	1956	1453	1683	1584	1675
AGAP000667	7	1	5	0	0	5	3	1	0	3	0	1
AGAP000668	2851	3357	3345	2535	3469	3030	3331	3592	2958	3549	3436	3670
AGAP000669	3620	2548	3165	3332.5	3760	2978	2889.5	2918	2274	2375.5	2952	2618
AGAP000670	203	160	250	223	253	182	232	278	246	156	201	215
AGAP000671	1001	1163	1157	925.5	1198	882	1340	1522.5	1316	1304	1163	1110
AGAP000672	2903	2171	2677	2572	2979	2416	2340	2427.5	1772	2015	2155	2175
AGAP000673	1963	2040.5	2059	1564	2125.5	2199	2482	2509	2158.5	2217.84	1912.75	2157
AGAP000674	836.5	894	885.5	721	989	809.25	1018.5	1015.33	851.5	1017	911	991
AGAP000675	1622	1820	1844	1451	1810	1344	2248.83	2329	1936	2005	1927	1720
AGAP000676	328	306	323	250	376	263	301	317	254	280.25	308	212
AGAP000678	1134	1422.37	1403.73	881.25	1254.5	1170.33	1749.57	1809.58	1602.92	1694	1307.58	1560
AGAP000679	2735	1972.5	2520	3071.5	3618.5	2935	2289.5	2341	1793.25	2332.5	2910.25	2653
AGAP000680	269	204.5	253	255.5	276.5	180	260.5	237	213.5	236.5	261.5	259
AGAP000681	732	530	655	661	722	571	490	546	475	524	615	646
AGAP000682	416	343	412	322	371	308	345	394	323	317	349	261
AGAP000684	2692.31	4091.55	3607.79	2615.39	4100.73	3346.09	4127.78	4538.25	4055.36	4388.34	3775.7	4188.2
AGAP000685	118.33	102	121	119	135	130	107	129	85.25	94	111.25	75
AGAP000686	1110	998	1040	1037	1330.5	1145	1049.5	966	759	988	1036	1093
AGAP000687	20	28	15	13	16	7	18	20	11	14	15	6
AGAP000688	7	15	16.17	2	8.33	10	4	8	10	6	1	11
AGAP000689	61	31.5	48	28	28	31	34	40	19	22.5	19	24
AGAP000690	2	4.5	3	3	4	3	6	4	3	5.5	6	7
AGAP000691	127	81	125	119	142	131	92	138	64	96	84	91
AGAP000692	2	2	3	6	8	7	0	5	1	0	0	0
AGAP000693	8	4	6	6.5	3	1	6	5	2	2	9	6
AGAP000694	40	24	20	19	17	17	12	14	13	17	12	7
AGAP000695	18	13	20	10	11	18	19	21	13	12	9	9
AGAP000696	45	54	66	54	62	41	59	60	33	43	41	33
AGAP000697	40	29	32	27	38	22	23	35	19	79	84	113
AGAP000698	67	77	88	44.5	49	47	66.5	68.5	69	65	71.67	107
AGAP000699	1573	1121	1397.5	1499.5	1793	1412	1269	1277	1008	1212	1372.17	1274
AGAP000700	1277	1115	1301.5	1153	1389	1141	1537.5	1615.5	1206	1198.5	1161.5	1099
AGAP000702	1012.75	1075.5	1063.17	855	1057.5	941	1094.75	1034	900	979.5	940	986
AGAP000703	4727.75	5507	5425.67	4102	5667.5	4580.5	5164.5	4966.5	4336	4726	4403.67	3939
AGAP000704	1461	1318	1433	1310	1591	1262	1640	1695.5	1330	1411	1324	1242
AGAP000705	919	670	852	868	963	740	787.25	861	606	610	706	697
AGAP000706	14.87	7	11.79	5.54	4.21	5.75	6	7.25	7.62	6.46	14.87	9.12
AGAP000707	614	697.25	704	440	534	501.5	943	1005	831	847	581	593
AGAP000708	1401	1321	1543	1220.5	1524	1323	1679.5	1537	1272	1452	1184	1176
AGAP000711	2083	1803	2237	1726	2009	1852.5	2335	2484	1980	2306	2317	2715
AGAP000713	707.5	1035	954	673	998	753	1221	1201	1077	1181	902	992
AGAP000714	0	1	0	0	2	0	2	0	0	0	0	0
AGAP000715	27	29	22	8	7.33	8	50	63	49	29	11	5
AGAP000717	2275	2117	2349	1659	2060	1916	2347	2655	2048	2348	1956	1892
AGAP000718	6	8	13	15	9	7	7	11	7	19	12	10
AGAP000719	4763	3630	4293	4219	4725	4069	3370	3473	2689	3315.75	3894	3552
AGAP000720	16725	17492	18261	14716	20521	16789	18168.5	18462.5	15532	18335.2	17437	17681.8
AGAP000721	2569	2014	2167	2038	2381	2050	2297.5	2332.5	1810	1922	2012	1838
AGAP000723	3100	3315	3356	2427	3221	2695.5	3720	3997.5	3259	3415	2934	2920
AGAP000724	219	127	123	124	132	135	115	135	67	134	167	146
AGAP000725	384	381	411	301	337	317	391	459	320	340	306	289
AGAP000726	87.5	102	93	59.5	79.5	52	95	134.5	98	96.5	64	45
AGAP000727	1951	2321	2289	1513	2112	1804	2590	2517	2172	2508	2026	1926.25
AGAP000728	1667	1690	1823	1510	1927	1539	1817	1978	1531	1486	1524	1284
AGAP000729	0	0	0	0	0	0	0	0	0	0	0	0
AGAP000730	0	0	0	0	0	0	0	0	0	0	0	0
AGAP000731	274	234	287	221	264	180	291	289	196	193.5	198	164
AGAP000732	0	1	1	0	0	3	2	4	6	4	0	7
AGAP000733	4617.5	3664	4274	3683.5	4337.5	3499	4161	4371	3554	3779.5	3987	3898
AGAP000734	53	41	49	37	25	51	82	97	67	65	44	46
AGAP000735	3657	2899	3304	3428	4042	3474.5	2953	3000	2325	2831	3202	3137
AGAP000736	286.5	284.5	310	297	367	255	359.5	366	292.5	287	306.5	285
AGAP000737	2399.5	1929	2284	2038.5	2420	2186	2235.5	2311	1847.5	2190	2099.5	1975
AGAP000738	946.5	822	983.2	972.92	1121.25	954.87	1054.75	1157.58	899.41	1004.5	989.08	874.27
AGAP000739	46622	34340.5	42214	42101.8	46519	38624	35545	37479.5	27689.5	31204	38273	38248
AGAP000740	36.5	27.5	34	26.5	35	28.5	54	40.5	58	40.5	18	20
AGAP000741	46.5	37.5	35	38	46	26.5	47	27	46	30.5	25	25
AGAP000743	30.5	13.5	15.5	23.5	15	3	20.5	22	8	15.5	6	3
AGAP000744	0	0	0	0	0	0	0	0	0	0	0.25	0
AGAP000745	303	243.25	269	174	202	262	191	198	165	99	73	50
AGAP000747	1146	1318.75	1259	866	1064	897	1701.5	1821	1571	1546	1144	1273
AGAP000748	56	29	28	23	33	33	33	43	33	29	11	22
AGAP000749	65	68	79	48	72	57	58	53	45	27	23	22
AGAP000750	1	1	3	0	1	2	4	1	0	0	2	0
AGAP000751	233	279	299	248	214	191	522	638	492	411	271	346
AGAP000752	2086	1572.5	1957	1987.25	2316.5	1822.5	1516	1457	1195	1282.5	1612	1438
AGAP000754	2734	2716	2942	2261	2884.5	2671	3230.5	3128	2749.5	3103.5	2807	3058
AGAP000755	13	7	10	12	17	18	15	11	8	11	5	13
AGAP000756	2419.5	2105	2208.5	1716	2101	1724	2173	2302	1778.75	1194	1091	942
AGAP000757	450.5	333	415.5	409	444.5	325	317	338	246	236	345	225
AGAP000758	887	752	875	826.5	976	792	823	872.75	643.39	694	710.45	749
AGAP000759	816.17	636.5	788.5	771	843	681.17	656.5	653	572.5	631.5	651	575.5
AGAP000760	73	83	88	87	99.5	87.5	87	101	79.5	84.5	72	67.5
AGAP000761	532.5	393	504	493	572	399	388	420.5	346	392	507	362
AGAP000762	200	173	179	193	172	181	165	159	149	186	170	138
AGAP000763	2907	2931	3125	2425	2959	2749	3615	3999	3167	3374	2863	3089.5
AGAP000765	461	582	530	402.5	536	482	627	618	591	570	525	529
AGAP000767	4164	4393.25	4881.17	3849.5	5417	4120.5	4550.5	4542.5	3925.5	4318.5	4440	4384.5
AGAP000768	1362	1264	1316	1178	1522	1253	1476.25	1622	1254	1064.5	1021	856.5
AGAP000769	926	915	952	788	906.5	883	1237	1295.5	1062	975	857.5	912
AGAP000770	728	614	666	524	662	641	742	776	621	597	590	636
AGAP000771	391	356	362	373	477	381	404	381.5	351	344	375	336
AGAP000772	11	15	10	7	2	5	35	37	26	16	5	12
AGAP000773	362	413	410	323	403	315.67	348.5	402	304.25	456	430	366.5
AGAP000774	3290	3831	3722.5	2715	3665.5	3037.67	4723	4655.5	4169.5	4477.5	3560	3540.5
AGAP000776	3170	3396	3392	2783	3710.5	2913	4130	4318	3587	3631	2853	2630
AGAP000777	515.33	448.83	499.83	443.83	542.42	464.12	662.67	713.33	555.67	598.33	519.33	510.21
AGAP000778	413	429.75	414.5	340.5	510	409.5	445	445.5	365.5	368	354	280
AGAP000779	3940	5743	5007.58	3497	5072.5	3792.5	5881.5	5559	5131	5544	4934	4977
AGAP000780	939.5	664.5	817	912.5	991	697	842.5	956.5	658	719.5	725.5	728
AGAP000781	627.5	498.5	593	540.5	653	514	557.5	631.5	415	437.5	474.5	474
AGAP000782	158	158	119	118	143	95	139	160	140	145	127	121
AGAP000783	5242	5848	6150.5	4429	6038	5424.5	6381.5	6397.5	5537.25	6597.25	6015.5	6420.5
AGAP000784	743	646	702	675	772.5	639.5	792.5	843.5	627.5	753	658.5	627
AGAP000785	2169.5	1829	1996.33	1938	2283	1866.5	1924	1971	1560.5	1559	1452	1315.5
AGAP000786	3426	3234	3277.5	3377	4121	3135	3054	3134	2446	2815.5	3041	2863
AGAP000787	446	705	602	332	477	394	893	954	968	828	531	671
AGAP000788	109.5	133	149	92.5	156	145	188	161	155	99	73	84
AGAP000789	9	9	7	2	12	5	6	8	11	7	0	4
AGAP000790	52	77	70	61	64	73	69	62	61	59	72	47
AGAP000791	815	754	834	702	857	842	788	833	670	775	671	766
AGAP000792	1378.5	1540	1514	1175	1576.25	1314	1617.25	1523	1411.25	1578.5	1443	1367.25
AGAP000793	33.5	31	47	34	43.5	37	35	34	45.5	24.5	23.5	30
AGAP000794	2601.25	1845	2288.17	2478	2757.5	2115	1863	2016	1604.5	1757.75	2035.5	1924
AGAP000795	58.5	86	98	60	62	91	119.5	109	87	86	48	48
AGAP000797	929.25	1089	1092.75	814.5	1071	1005.67	1213	1254.67	1028.5	1168.75	1081.7	1023.5
AGAP000798	13	14	17	6	8	10	15	17	10	7	11	2
AGAP000801	0	4	6	2	3	11	5	5	4	2	3	4
AGAP000803	308	205	226	210	252	203	245	238.5	168	141	110.5	93
AGAP000804	59	33.5	45	31	39.5	25	34.5	58	24	29	25.5	20.5
AGAP000805	20	34	30	16	15	22	33	22	27	24	16	12
AGAP000806	77	92	76	54	61	40	52	45	31	102	140	114
AGAP000807	59	59.5	57	37	41.5	34	35.5	66.5	44	20	33	34.5
AGAP000808	923	738	911	802	1036	776	817	923	747	812	935	817
AGAP000809	628	498	535	488	537	495	556	570	472	473	475	486
AGAP000810	1765	1853	1914	1473	1861	1590	1703	1824	1490	1623	1558	1499
AGAP000812	1839.5	1690	1896	1403	1910.6	1726	1778	1891.2	1493	1581	1686	1737
AGAP000813	248	210	241	204	263	216	247	259	187	208	192	192
AGAP000814	367	341	372	359	356	330	375	358	294	331	315	352
AGAP000815	4093	4066	4178	3502	4269	3627	4617	4389	3556	3972	3817	3560
AGAP000816	1.47	1.43	0.55	1.62	0.25	0.97	0.59	0.63	0	1.35	2.42	0.5
AGAP000817	4.75	2.48	0.6	1.1	0	1.3	0.53	0.93	0	1.2	1.74	0
AGAP000818	11	2	1	0	5	0	0	0	2	5	2	1
AGAP000819	365	267	316	304	378	319	324	363	274	295	310	361
AGAP000820	1962	1852	2270	2002	2687	2100	1673	1531	1291	4718	6062.5	7189.5
AGAP000821	40	30	35	33	45	52	31	44	28.5	16	22	14
AGAP000822	20	18	12	12	10	13	28	23	20	16	10	11
AGAP000823	4623	3947	4486	4093	5113	4102	4180	4395	3347	3665	4109.5	3742
AGAP000824	3349	3060	3325	3232.5	3711	3321	3743	3936	3071	3879	3975.5	3639
AGAP000825	1347	1325	1508	1084	1353	1245	1795	1891	1553	1468	1407	1514
AGAP000826	2065	1871	1958	1853	2138	1942	2226	2440	1965	2107	2103	2379
AGAP000829	1294	1204	1369	1058	1313	1246	1666	1789.5	1411.5	1430	1247	1251
AGAP000830	3215.57	2965.2	3056.04	2766.22	3594.25	2875.67	3220.27	3240.53	2590.31	3284	3355.95	3346.76
AGAP000831	1087	847	1067	1062	1239	1040	911	969	712	751	987	912
AGAP000832	1379	1069	1227	1177	1353	1090	1144.5	1164	944	948	1026	942
AGAP000833	28	17	24	20	41	33	30	32	31	13	25	33
AGAP000834	8	1	5	4	7	10	6.5	10	9	5	4	10
AGAP000835	75	64	103	82	17	24	45	46	44	46	34	39
AGAP000840	5	2	3	8	13	4	6	8	3	3	8	4
AGAP000841	1148.75	1106	1139.5	827	1021	877	1223	1201.5	966.75	1112	961	1097
AGAP000842	557	371	546	519	525	442	451	470	331	392	420	424
AGAP000843	613	469	575	487	567	498	540	526	447	427	473	481
AGAP000844	187	221	198.5	119.25	151.83	139	218	216.5	191	168	100	82
AGAP000847	1444	1612	1572	1037.5	1442	1388	1632.5	1819	1562	1642	1470	1543
AGAP000848	20	15	14	18	15	12	38	31	31	34	8	14
AGAP000849	1290	1034	1151	1169	1355	1025	1236	1277	961	1031	1104	967
AGAP000850	344	326	387	348	387	429	415	447	327	355	328	369
AGAP000851	3262	2214.5	2918	3006	3409	2512	2477	2723	1920	2150	2519	2248
AGAP000852	13101.5	10964.5	12508	12196	13335.5	10956	14395	15371	12364	11981	12679.5	12475
AGAP000853	14	11	19	10	4	7	21	22	17	11	12	6
AGAP000854	10.25	3	6	6	3	11.25	15	13	10.25	7	11	6
AGAP000855	921	720	897	847	936	845	912	903	673	711	781	712
AGAP000856	384	286	338	348	360	372	391	425	302	302	331	310
AGAP000857	1154	883	993	1035	1212	1051	1010	1021	744	748	907	828
AGAP000858	20	15	23	18	17	25	24	21	20	20	18	13
AGAP000859	5	1	8	3	9	0	10	3	10	6	11	7
AGAP000861	1389	1380	1455	1142	1394	1321	1401	1396	1194	1323	1208	1357
AGAP000862	11381	9414	11286	10412	12580.5	10671	9340	9369.5	7394	7864	9194	9633
AGAP000863	4	3	3	4	2	4	2	1	4	8	1	2
AGAP000864	643	726	682	547	660	547	816	832	661	755	611	584
AGAP000865	2073	2664	2423	1671	2192	1847	2918	2969	2610	2960	2385.5	2319
AGAP000868	8387	9111	9306	7439	9803	8076	9254.5	9291	7965	8894.5	8863	8907
AGAP000869	3694.42	4401.97	4208.65	3041.03	4097.1	3768.12	5085.46	5284.93	4357.92	5646.46	4774.1	5123.21
AGAP000870	3042	4536	4067.75	2423	3708	3066.75	5149	5005	4708.45	4629	3585.5	4130.2
AGAP000871	22	8	3.5	1	3.5	0.5	1.5	4	1.5	2.5	1	2.5
AGAP000874	254	247	263	183	242	180	284	303	238	193	108	83
AGAP000875	77	75	90	47	61	46	89	86	66	37	33	25
AGAP000876	282	216	255	255	316	219	249	273	221	386	368	414
AGAP000877	3	0	7	0	1	5	2	9	4	2	6	4
AGAP000878	1020	900	976	885	1191	1037	987	1154	848	1228	1461	1366
AGAP000879	840	799	698	679	769	653	613	655	478	510.5	509.5	484
AGAP000880	996	1012	996	840	905	847	1415	1500	1244	1086	951	862
AGAP000881	6903	4993	5776	7250	8400	6672	5830	5902	4386	6131	7722	7226
AGAP000882	257	241	237	295	347	261	260	289	218	199	182	194
AGAP000883	26790	20057.5	25007	23671	28132	23364	21842	22711.5	17996	21514.5	25230	26835.8
AGAP000884	875	942.5	1081	706	794	746	1567	1573	1410	1126	906	1014
AGAP000885	1587	1282	1499	1536.5	1887	1682	1564	1739	1289	792	821.5	775
AGAP000886	950	760	882	830	983	760	896	936	748	752	852.5	765
AGAP000887	258	219	287	297	237	229	264	246	195	216	222	170
AGAP000888	66	39	51.5	46	51.5	50	41	71.5	36	40	36.5	35.25
AGAP000889	2346	1958	2346.5	1992	2512.5	1933	2546	2501.5	1940	1936	1902	1843
AGAP000890	813	641	740	726	831	569	614	664	484	550	595	501
AGAP000891	1264	1273	1570	1113.5	1613	1361	1163	1162.5	995	1148	1199	1156
AGAP000892	0	0	1	1.5	0	1	0	0	0	0	0	0
AGAP000893	2575	2934	2847	2260	3680.83	3091	2793	2665	2436	1977	1722	1922
AGAP000894	1264	1479	1433	1070	1366	1179	2016	2240	1931	1728	1360	1667
AGAP000896	147.5	116	168	148	145	161	178	144	95	117	118.5	102
AGAP000897	2036.5	1560	1818	2011.5	2251	1640	1474	1724	1289	1546.5	1648.5	1386
AGAP000898	1465.5	1809	1728	1057	1627.17	1264	2038	1997	1838	2032.5	1456	1534
AGAP000899	5	6	10	2	12	8	6	2	9	2	4	0
AGAP000900	1538	1573	1690	1337	1709.5	1318	2074	2273	1835	1836.5	1488	1478
AGAP000901	1365	1109	1185	1003	1132	917	1064	1140	911	1152	1285	1060
AGAP000903	665	685	692.5	650	826	742	874	725	631	721	657	684
AGAP000907	141	62	24	29	43	34	22	20.25	19	68	105	111
AGAP000908	919	861	975	911	994	970	962	1015	781	776	835	858
AGAP000909	2769	2619	2716	2482	3049	2740	3111	3295.75	2704	2775	2589	2853
AGAP000911	874	666	834	763	823	736	847	701	536	703	756	729
AGAP000912	712.63	718	821.83	594.17	763	609.33	767.5	814	650	729	668.83	625.5
AGAP000913	2876	2792	3046	2624	3247	2829	3275	3409	2585	2802	2729	2665
AGAP000915	1	0	0	1	0	0	2	0	0	0	0	0
AGAP000916	5.45	0.25	1.5	0	0.25	1	0.33	0	1.5	1	0	0.5
AGAP000917	0	0	0	0	0	0	0	1	0	0	2	0
AGAP000918	4	0	0	0	0	0	0.33	0	0	0	0	0
AGAP000919	0.75	0	0	0	0.25	0	0	0	0	0	0	0
AGAP000920	1.33	0	0	0	0	0	0.33	0	0	0	1	0
AGAP000921	0.83	0	0	0	0	0	0	0	0	0	0	0
AGAP000923	1990	1755	1961	1807	1989	1809	2241.5	2376	1844	1836	1726	1916
AGAP000924	2450	2364.5	2427	2085	2634	2247	3054	3272	2846	2669	2512	2618
AGAP000926	944.11	1110	1056	750	968	812.5	1456	1542.5	1284	1274	954	1023
AGAP000927	8259	6425	7277	7257.5	8038	6457	6845	6991	5335	6166	6847	6356
AGAP000928	160	111	165	121	106	126	130	123	98	114	131	151
AGAP000929	659	637	701	582.5	735	661	754	801	572	602	518	520
AGAP000930	5213	5953.2	6232	4536	5965	5394.14	6871.83	6882	6052	6428	5677	5912
AGAP000931	1358	954	1216	1199	1244	1004	998	1103	838	910	1014	959
AGAP000932	2148	2594	2407	1686	2231	2023	3098	3098.5	2620	2687	2285	2123
AGAP000933	197	152	153	179	212	143	264	234	159	197	158	137
AGAP000934	416	319.17	398.67	348	409	321	337	329.83	231.33	275	424	280.58
AGAP000935	1279	1022	1256	1198	1454	1199	1025	1170	834	957	1144	985
AGAP000938	3	4	7	2	5	7	4	9	8	9	4	6
AGAP000939	530	642	571	515	636	527	575	618	480	549	563	493
AGAP000940	20	9	34	9	27	21	16.5	17	13	4	11	19
AGAP000941	3486	3072	3452	3241	3730	3196.5	3289	3297	2615	2798	3017	2733.5
AGAP000942	377	265	291	301	294	288.5	356	367	278	261	331	248.5
AGAP000943	2491	2236	2494.5	2263	2777	2143	2857	3095	2390	2506	2579	2441
AGAP000944	8	8	11	4.5	8	3	10	17	13	10	12	6
AGAP000945	887	836	952	714	780.5	699	945	965	751	772	668	624
AGAP000946	4	2	3	5	0	3.5	2	1	3	2	1	3
AGAP000947	491	318	436	443	499.5	363	507.5	614	447.5	301	287.5	349
AGAP000948	1180	836.83	1017	1043	1177.5	1052.75	856.5	913	679	784.67	938.5	986.5
AGAP000949	1533	1192	1444	1347	1490	1244	1319	1425	1059	1094	1190	1122
AGAP000950	1705	1177.12	1478.7	1521.7	1748	1283.5	1382.5	1430.5	1009.17	1245	1379	1217.2
AGAP000951	1138	1086.5	1229.5	1084.5	1283.5	1037.5	1351.5	1407	1097	1101	990	1047.5
AGAP000952	21809.5	14811.5	19156	19841.5	21796	17566	16600.5	17255	12996	15193	18004.8	19158
AGAP000953	23841.5	17958.5	21930.2	21366	24553.5	20075.5	19116	19667.5	15442.5	17564	20937.2	21071.5
AGAP000954	1884.5	1632	1898	1539	1857.25	1550	2091.5	2291	1679.5	1924	1805	1708
AGAP000955	0	0	0	0	1.75	0	0	0	0	0	1	5
AGAP000957	0	0	0	0	0	0	0	0	0	2	0	0
AGAP000958	983	850	969	752	970	847.5	1025	1155.5	941	1010	946	889
AGAP000960	480	420	452	364	431.5	405	474	593	468	469	468	370
AGAP000961	1619	3706	3087.5	1930	3724.33	2531	3366	3238	3142	3399	3071	3477
AGAP000962	1	1	4	7	3	2	3	10	4	3	2	3
AGAP000963	3	0	1	0	1	3	1	0	0	2	0	0
AGAP000964	404	277	317	246	371	306	271	280	224	268	252	185
AGAP000965	7741	8760	8416.5	6386.5	8619	7140	8685.5	8776	7759	7114	6480	5737
AGAP000966	91.25	147.67	116.25	78	89.25	86	128.75	95.58	123	79.33	60.5	45.5
AGAP000967	785	685	795	648	805	607	846	858	672	635	639	737
AGAP000968	2778	2805	2707	2370	2906	2427	2709	2861	2322	2360	2408	2100
AGAP000969	3096	2937.5	3297	2861	3569	2774	3708	3899	3087	2971	2736	2596.5
AGAP000970	272.5	273.5	268.5	155.5	244	145	503	518	426	356	204	281.5
AGAP000971	3676.5	3386	3690	3467.5	4279	3777	3864	4009	3185	3632	3766	3675
AGAP000973	688	663	709	565.5	734	580	791	836	603	697	673	599
AGAP000974	4	12	23.9	6.5	16.25	3.5	13.67	18.5	7.5	7.92	6.5	6
AGAP000975	1180	871	1032.5	1038	1317.5	1000	898.5	979.5	781	850	915	877
AGAP000976	32	24.4	26	1	6	6	5	3	6	14.7	20.5	13
AGAP000977	473	352	449	361	418	373	468	480	447	421	446	393
AGAP000978	491.17	407.83	562.5	478	604.5	537.17	566.83	611	473.5	594.33	554.5	709.5
AGAP000979	367.67	295.33	374.5	374.5	371.5	373.17	381.83	378.5	268.5	325.83	382.5	329.5
AGAP000981	580	571	695	539	678	538	736	844	675	619	574	624
AGAP000982	621.75	731	845	544	714	638.75	1076.25	1176.75	996	828.25	663	784
AGAP000983	877.12	746.24	884.33	847.2	938.54	794.88	810.61	774.61	742.29	749.14	755.96	735.92
AGAP000984	3264.61	4068.5	3855.25	2770.17	3905.5	3731	4092	4212.75	3609	3949.25	3465.75	3744.5
AGAP000985	2761.5	2631	2839	2490	2822.5	2461.5	2795	2865.5	2282.5	2491.5	2569.5	2282.5
AGAP000986	993.5	910	953.5	822	926.5	794.5	946.5	927.25	741.5	796.5	841.5	776.5
AGAP000987	15	6	11	13	10	13	19	10	6	8.25	8	13
AGAP000988	1003	777	920	648	707	662	722.5	737.25	567	612.75	472	507
AGAP000989	496	353	435	372	390	368	381	393	273	222	224	250
AGAP000990	36	29	49.5	28	49	26	36	50	33	22	16	8.5
AGAP000991	674	491	640	607	780	570	540.75	567	406	486	595	565
AGAP000992	40.5	36.17	31.75	23.5	22	35	45	39.25	42	37.75	22.25	20
AGAP000994	1163.5	938	1124.5	978.25	1043.5	851.5	1031.5	1125	912	844.5	887	916
AGAP000995	1417.5	1224	1270.5	1282.75	1382.5	1041	1273.5	1300	1086	1039.5	1089	1063
AGAP000996	540	568.5	637.5	470	651.5	471	700.5	689.5	538.5	678.5	695.5	732
AGAP000997	683	510.5	645.5	622	664.5	486.5	676.5	673	461.5	519.5	598.5	573
AGAP000998	112	116	132	70	98	96	166	144	110	128	115	86
AGAP000999	1143.08	1105.04	1183.33	806.71	982.25	953.37	1686.79	1849.65	1651.5	1220.54	885.32	1178.46
AGAP001002	13	18	7.75	7.75	14.75	13.25	22.25	15	15.75	9.25	6	8.5
AGAP001004	5472	5086.5	5580	4827	6158	5608	5327	5606	4949	5260	5121	5335
AGAP001005	22	10	14	3	9	4	8	1	6	9	18	9
AGAP001006	5	6	5	4	3	1	2	5	1	6	9	4
AGAP001007	510	392	460	415	474	378	465	516	391	456	409	405
AGAP001008	40	28	35	28	35	37	32	22	13	21	27	26
AGAP001010	1007	860	912	841	954	860	1071	1128	874	1116	1055	910
AGAP001011	221	167	183	151	191	123	201	164	147	122	137	69
AGAP001012	6	0	7	4	0	5	8	5	2	0	3	0
AGAP001013	2	1	0	3	4	0	0	2	5	0	0	3
AGAP001014	626	748	636	548	725	402	673	745	613	825	792	582
AGAP001015	13862	16725	16537	13850.2	19721.5	18459	19193.2	19173	16733.8	19216	17853	20709
AGAP001018	24	27	36	20	32	25	29	32	15	12	27	36
AGAP001019	1170	1211	1312	924	1239	1101	1436	1404.5	1257	1267	1286	1091
AGAP001021	2957	2740	2935	2267.5	2449	2223	2137	2260	1849	2471	2734	2586
AGAP001022	18	34	37	21.5	37	29	35	29	39	29	26	17
AGAP001023	13	3	2	2	6	1	0	2	1	6	0	1
AGAP001024	0	0	0	0	0	0	0	0	0	0	0	0
AGAP001025	4	1	2	1	0	1	0	0	1	1	2	8
AGAP001026	75	62.5	79	52	88	51	78	70	68	43	46	25
AGAP001027	1664	1435.5	1654	1540	1828	1499	1377	1370	1009	1208	1336	1355
AGAP001028	1750	1550.5	1755	1672	1888	1640	2085	2190	1867	1734	1557	1605
AGAP001029	1061	1100	1122	711	873	714	1645	1600	1356	1342	946	922
AGAP001030	64	49	57.5	29	51	52	76.5	65	57	70	57	48.5
AGAP001031	364	348.5	375.5	291.5	378	388	362.5	347	332.5	337	369.5	368.86
AGAP001032	2164	1942.5	2151.5	1927	2247	1953	2149	2191	1739	1963	1957.5	2023
AGAP001033	34	43	50	41	43	37	37	30	31	34	20	17
AGAP001034	3559	3279	3535	3025	3896	3120	3556	3712	2929	2925	2856	2504
AGAP001035	1396	1634	1523	1194	1562	1256	1867	1757	1511	1846	1707	1407
AGAP001036	914	722	843	881	1035	817	953	1029	825	842	809.33	783
AGAP001037	1907	1674	1775	1910	2206	1877	1737	1762	1394	1491	1592	1460
AGAP001038	76	84	83	100	113	94	83	86	87	91	83	65
AGAP001039	764	692	678	663	860	562	651	626	524	425	437	301
AGAP001040	603.75	493.5	588.5	573.5	621	526.75	666.5	672.25	539.5	486	469.33	432.5
AGAP001041	1078.5	818.5	1034	982	993.5	843.5	1214.5	1246	980.5	757.5	778	758.5
AGAP001042	179.5	136.5	169	160	212.5	139.5	169.5	181	124.5	96.5	113	110.5
AGAP001043	15700	16105	16813	14731	19880	16776	16234	16285	13579	14862	15439	16515
AGAP001044	12	12	20	4	4	18	24	20	30	17	17	18
AGAP001045	911	835	921.67	912.33	1023.17	752.17	895	938.5	756.17	725.5	772.33	718.33
AGAP001046	2070	1783	1977	1818	2004	1763	2154	2181	1813	1769	1760	1826
AGAP001047	112	86	92	31	26	33	47	49	43	87	60	33
AGAP001048	20	29	20	38	40	34	35	45	32	17	17	18
AGAP001050	1434	1274	1276	1368	1579	1260	1348	1353	1040	1019	1284	1032
AGAP001051	538	437	448	419	470	408	552	541	482	445	381	311
AGAP001052	4	4	8	0	1	4	0	2	0	2	3	0
AGAP001053	327	223	275	147	186	119	140	154	85	76	81	29
AGAP001056	1542.5	1352.83	1570	1357.33	1373.67	1002.67	2136.17	2379	1743.67	1464.67	1237.67	1427.5
AGAP001057	990.5	835.5	918	742.5	819	635	1104.5	1103.5	946	820.5	846	851.5
AGAP001058	469	403.5	473.5	228.5	316	204.5	444	425	342.5	301.5	350	330.5
AGAP001061	1936	2276	2277	1906	2511	2081	2644	2680	2279	1976	1794	1753.5
AGAP001064	2557.5	2170	2417	2442	2587.5	2171	2358	2441	1792	1910	2114	1983
AGAP001065	929	870	1039	894	963	779	936	1025	737	850	945	838
AGAP001067	11	11	15	18	29	24	44	28	11	34	26	30
AGAP001068	1515.5	1248	1421	1343	1460.5	1251	1541	1724	1316	1160	1248	1161.5
AGAP001069	3677	2829	3292	3425	4069	3158	3091	3118	2514	2522	2953	3011
AGAP001070	692	698	720	494	668	462	820	847	693	750	593	470
AGAP001072	10.82	17.48	9.85	8.1	15.15	10.12	14.52	20.47	8.52	10.93	12.2	9.9
AGAP001073	2403	2276	2452	1918	2319	2041	3188	3473	2710	2666	2515	2556
AGAP001076	593	496	502	562	617	515	655	703	513	220	166	137
AGAP001078	21	14.33	22.42	17.4	23	14.73	29.82	29.33	24.1	21.53	14.25	10.83
AGAP001079	18	12.33	19.42	17.4	22.67	13.23	28.32	27.58	23.77	17.7	9.75	10.83
AGAP001081	438	386	454	332	430	423	536	595	486	501	382	388
AGAP001082	11481	9375	10498	9716	11518	9394	9480	9962	7590	8593	9714	9116
AGAP001083	554	516	470	392	351	377	937	1164	887	792.5	521	421
AGAP001084	27	23	18	17	14	8	18	16	10	11.5	7	14
AGAP001085	1	1	2	3	1	1.5	0.5	3	4	1	4	7.5
AGAP001087	2.29	1.2	0.25	0.8	0	1.42	11.52	13.34	10.84	8.4	4	1.92
AGAP001088	9.33	12.08	9.95	4.67	6.17	3.37	9.45	14.82	12.07	12.75	6.83	5.75
AGAP001089	1	2	1	0	3.5	2	5	1.83	3.5	7	3.5	3
AGAP001091	775	791	841	561	674	648	1117	1230	1024	868	719	828
AGAP001092	556	435	527	374	379	323	580	604	489	448.5	431.5	410
AGAP001093	943	938	977	782	909	875	1082	1052	901	950.5	886.5	920
AGAP001094	5816	5543	5902	5199	6424	5574	5854	5856	4688	6198	6628	6432
AGAP001096	248	273	254	216	266	198	239	280	239	173	122	82
AGAP001097	9.5	13.5	10	16	8	7.5	10	14	9	12	3	8.5
AGAP001098	140.5	134	159.5	121.5	117	121	194.5	168.5	145.5	164	163	143.5
AGAP001099	3598	4295.5	4085.5	3154.5	4244	3512.5	6529.5	6962.75	5953	5581	4354	4623
AGAP001100	44	19	22	16	11	21	31	21	22	19	25	20
AGAP001101	213	207	169	128	218	158	223	280	178	346	357	358
AGAP001102	1640	1952.5	1801	1348	1628	1448	2580	2504	2231	2126	1693	1362
AGAP001103	1655	1397.75	1623	1494	1776	1402	1741	1907	1447.25	1348.25	1472.25	1302.25
AGAP001104	813	1032.75	959	687	884	711	1688	1810	1541.75	1509.75	1306.75	1278.75
AGAP001105	3	0	0	0	0	0	1	0	1	1	3	0
AGAP001106	4943	5214	5144	4554	6183	4767	6002	5986	4910	4856	4802	4677
AGAP001107	670	578	660	492	639	454	949	952	863	669	524	524
AGAP001108	780	589	791	748	831	632	725	745	589	563	642	574.5
AGAP001109	3988	3872	4140	3361	4257	3697	4267	4194	3498	3336	3314	3489.5
AGAP001110	893	1095	1050	752	1124	926	1299	1336	1181	1015	870.5	1021
AGAP001111	626	510	540.5	446	520	440	605	552.5	462	506	456	427.5
AGAP001112	35	30	25	26	28	20	22	29	30	13	5	11
AGAP001113	2059	2140.5	2125.5	1893	2489	2097	2685	2846.5	2227	2346	1921	1962.5
AGAP001114	0	0	0	0	0	0	0	0	1	0	0	0
AGAP001115	2	0	0	0	1	0	0	0	0	0	0	0
AGAP001116	3	6	10	62	76	44	43	29	31	34	51	49
AGAP001117	1	0	2	3	0	0	2	4	0	0	0	0
AGAP001118	2716	2409	2548	2393	2909	2551	2376	2433	1900	1666	1613	1599
AGAP001119	0	0	0	0	0	0	0	0	0	0	0	0
AGAP001120	0	0	0	0	0	0	0	0	0	0	0	0
AGAP001121	0	0	0	0	0	0	0	0	0	0	1	0
AGAP001122	0	0	0	0	0	0	0	0	0	0	0	0
AGAP001123	1	0	0	3	0	1	0	1	0	1	1	1
AGAP001124	591.5	501	546	493	618	488.5	497	512.5	357.5	460	581	544
AGAP001125	3.5	0	1	1	5	6.5	1	0.5	0.5	4	4	1
AGAP001126	30	22	24	10	16	17	31	30	19	24	18	25
AGAP001127	2	0	1	0	0	0	5	0	0	0	6	0
AGAP001129	0	0	0	0	0	0	0	0	0	0	0	0
AGAP001130	634	1029	968	499	639.25	477	1920	2018	2150.5	1272	796	957
AGAP001132	134.5	143.5	134.5	135	147.5	113.5	187	184	186.5	161	107	146.5
AGAP001133	2931.25	2509	2892	2306.5	3062.75	2715.5	2551	2710	2182.25	2315.75	2462	2740.5
AGAP001134	1071	951	1149	890	1151.5	834	1106	1204.5	924	903	860.5	902
AGAP001135	2385	2216	2472	2435	2863	2350	3243	3371.5	2764	2942	3104.5	3214
AGAP001136	1506	1202.5	1368	1381	1532	1189	1348.5	1348.5	993	1078.5	1230	1073.5
AGAP001137	13	9.5	6.5	6	5	9	12.5	22.5	10	9.5	7	9.5
AGAP001138	4830	3793.5	4465	4996	5381.5	4026	4706.5	4630.5	3356	3458.5	4171.5	3703.5
AGAP001139	1115	1007	1128	979.5	1131	977.5	1220.5	1312	987.5	1094.5	1075	1013.5
AGAP001140	6041.25	7393.5	6990.5	5392.5	7635.5	6515	8896.5	9025	8183	8524	7480	8128
AGAP001141	5173	5163	5307.5	4512	5811.75	4925.25	6366.75	6490.25	5359.25	5349.75	5279.5	5660
AGAP001143	2135	1801	2037	1804	2216	1920.5	2314.5	2453	1925	1817	1907	2101
AGAP001144	924	808	978	812	978.75	839	956.5	1026	757	708	777	890
AGAP001145	529.25	460.5	513.5	409.5	436.25	426	526.5	571	406.25	437.25	427	410
AGAP001146	782	678	794	696	788	578	712	748	593.5	612.25	631	592
AGAP001147	173	168	209	147.5	230	143	133	126.75	110	98	122	86
AGAP001148	1234.5	1199	1447.5	1123.75	1192.25	1295.25	2292.75	2462.25	2191.25	1511.25	1193.5	1606.5
AGAP001149	548	478	550	424	444	355	538	618.5	480	381	433	373
AGAP001150	704	704	816	607	740	602.5	820.5	827	656.5	700.5	642.5	606
AGAP001151	16597.8	16835	17322	15546.5	19114	14920	22054.5	23404	19566.5	17188	16466	15597
AGAP001152	591	460.5	537.5	552	598	434	525.5	623	454	420	493.5	431
AGAP001153	608	522.5	692.5	590	634	560	650.5	659	469	524	553.5	514
AGAP001154	2056.5	1785	1996.5	2066.5	2234.5	1839	1967	2101.5	1560.5	1675	1904	2017
AGAP001156	400.5	412	456.5	296.5	421.5	385	476	548.5	458.5	447	395	481
AGAP001157	11165	13301	13545	10142.2	14515	11261	12533	12587	11358	12120.8	12125	12834
AGAP001158	99	80	112	75	101	68	123	136	116	111	87	101
AGAP001159	279.5	220.5	314	248.75	222.5	189.5	285	309.5	203	221	248.25	243
AGAP001160	5.5	12.5	11	13.75	10	2	6	6	10	6	11.75	7
AGAP001161	2.2	3.59	5.62	0	1	1.17	3	2.17	2	0	3	2.75
AGAP001162	3	2	1	1	1	1	1	6	2	0	1	1
AGAP001165	55	38	48.5	45	56.5	39	71	69	52.5	40.5	44	51.5
AGAP001166	168	161	196.5	142.5	142.5	108.5	230	265.5	187.5	165.5	144.5	169.5
AGAP001167	243	193	219	257	265	221	226	238	192	198	187	227
AGAP001168	1351	1494.5	1510	1095	1389.5	1101	2022.5	2130	1815.5	1725	1324.5	1609
AGAP001169	12	6.5	12.5	5	11	2	6.5	18	16.5	10	4.5	4
AGAP001170	9.17	3.5	4.67	5	3.5	6	6.5	13.83	7.67	6.25	6.92	3.83
AGAP001171	15.5	21.5	21	4.5	10.5	9	12.5	13	9	21.5	11	10.5
AGAP001172	13	17	18	4	3.5	4	12	11.5	11	12.5	5	8
AGAP001173	11.5	12.5	10.5	6.5	10	7	13.5	18.5	18	14	6	10.5
AGAP001174	4500.92	3699.25	4528.17	3210	4146	3176	3651.25	3745.83	2838.92	3108.75	3724.29	3345.83
AGAP001175	71	49	71	38	65	44	58	75	46	49	58	51
AGAP001176	8	7.5	4	7.5	8.5	9	11.5	13.5	7.5	12.5	4.5	7
AGAP001177	2186	2009.5	2180	2104.5	2550	1712	2347.5	2600.5	2000.5	2246.5	2572.5	1722
AGAP001179	1344	1140	1317	1156	1368	1183	1388	1669	1294	1309	1253	1339
AGAP001181	0	1	2	0	1	0	0	0	1	1	0	1
AGAP001182	10	6	9	0	0	0	0	0	1	1	1	1
AGAP001183	2	0	0	0	1	2	0	0	0	1	0	3
AGAP001184	1	0	0	0	0	0	1	1	0	0	0	0
AGAP001185	1	0	0	1	0	0	0	2	0	0	1	0
AGAP001189	26	20	30	19	32	18	41	25	15	28	12	8
AGAP001190	3	3	2	1	2	2	3	7	4	1	0	1
AGAP001191	0	0	0	0	0	0	0	0	0	0	0	0
AGAP001192	0	0	0	0	0	0	0	0	0	0	0	0
AGAP001193	1	0	0	0	0	0	0	0	0	0	0	0
AGAP001194	60	71.5	52	49	77	53	31	30	25	14	26	10
AGAP001195	2772	2510	2690	2703	3207	2810	2659	2666	2166	2377	2428	2655
AGAP001196	431	419	472.5	328	418	330	627	628.75	511.75	486	417.5	366.5
AGAP001197	66	76	98	48	46	58	95	119.5	70	74	94	110
AGAP001198	120	100.5	103	150	228	138	126	154	115	208	207	205.5
AGAP001199	134.25	139	160	125.5	160	127.5	207	246	173	196.5	185.5	189.5
AGAP001200	399	342	366.5	415	574	505	479	535.5	430	422	444	497
AGAP001201	11	13	5	5	0	7	9	11	6	4	6	5
AGAP001202	174	82	104	52	69	54	40	55	26	82	123	114
AGAP001203	0	2	2	2	1	0	2	1	5	1	3	3
AGAP001205	13	11	14	6	12	4	1	6	5	6	6	9
AGAP001206	38	57	36	22	18	25	16	20	14	29	15	12
AGAP001207	417	312	378	484	543	416	443	488.5	353	273.5	314	320
AGAP001208	1083	1382	1335.5	941	1148	1199.33	2268	2611.5	2084	1801.5	1139	1291
AGAP001209	927	1072.5	1092	690	904.67	811	1247	1233.5	1108	1002	847	924
AGAP001211	2400	2218.5	2529.5	1889	2523	2267.25	3164	3246	2782.5	2282	2120	2266
AGAP001212	6	14.5	5	3	4	1	5	5	1	6	8	2
AGAP001213	23.5	30.5	22	19.5	29	8	17	28.5	11	16	26	26.5
AGAP001214	174	166	231	177	183	149.5	219	243	193	164	164	142
AGAP001215	34	26.5	38	20	15	22	31	40	32.17	25.75	28	31
AGAP001217	1038.75	865	968	690	811.75	705	771.75	836	601	674	711	757.5
AGAP001218	53222.5	39130.7	46728.2	50865	57125.8	46204.5	45339.2	46870.8	35963.8	35508.5	42009.7	42801.3
AGAP001219	53230.9	39135.5	46730.5	50789.2	57053.9	46136	45252.2	46810.5	35902.8	35476.5	41967.3	42742.2
AGAP001220	745	809.5	835	586	697	688	910	892	843	814	776.5	819
AGAP001222	1083.17	980.5	1072	1052.83	1251.33	1081.5	1214.67	1313	935.67	968.67	1088	1131.83
AGAP001223	574.17	513	621	475.83	556.33	487.5	591.67	623	476.67	569.67	509.5	520.83
AGAP001224	914.5	740	886	867.5	977.5	801	878	883	678	735	807	786
AGAP001225	1086.5	928.5	993.5	612.5	798	656.5	731.5	804	572	718	793	686.5
AGAP001226	64	60	52	42	80	42	69	66	47	62	47	64
AGAP001227	335	287.5	323.5	353.5	383	279.67	367.5	361.5	298.5	318.5	282.5	323
AGAP001228	683	593.5	568.5	549.5	666	446.67	647.5	741.5	545.5	539.5	589.5	538
AGAP001229	2778	2516.5	2852.5	2174	2552.5	1910	3315.42	3639	3112	2649.25	2520.5	2337
AGAP001230	4	7	2	1	8	1	6	4	5	6.5	10	1
AGAP001231	211	155	193	174	210	183	205	239	154	185	197.5	186
AGAP001232	826.5	676	788.5	854.5	937	774	754	774.5	601.5	629.5	641	677.5
AGAP001233	176.5	153	173.5	311.5	349	305.67	303	340.5	375.5	193.5	198.5	208.5
AGAP001234	905.5	969	984.5	1035	1410.5	1134.75	1132.75	1064.5	885	926.5	870.5	864
AGAP001235	900	1010	954	817.5	1045	793	1222	1276	1008.5	867	838.5	764.5
AGAP001236	502	412	388	329	387	288	310	299.5	234	297.5	320.5	246.5
AGAP001237	857	683	777	720.5	892.5	678	897	995	790.5	741	727	679
AGAP001238	18	6	7	9	3	8	15	5.5	4	12	11	12
AGAP001239	1	3	8	2	1	3	5	4	1	1	1	2
AGAP001240	0	1	0	0	3	0	1	2	0	0	1	0
AGAP001241	0	0	0	0	0	0	2	2	0	0	1	0
AGAP001242	58	61	60	44	68	51	98	121	75	94	97	89.5
AGAP001243	2.25	0.25	0	0	0.75	0.5	0	1	2	0.75	0.5	0
AGAP001244	0	0	0	0	0	0	0	0	0	0	0	1
AGAP001245	3	0	0	0	1	0	0	0	0	0	0	0
AGAP001246	0	0	0	0	0	0	0	1	0	0	0	0
AGAP001247	0	1	0	0	0	0	0	0	0	0	0	0
AGAP001248	0	1	0	0	0	0	1	1	0	0	1	0
AGAP001249	0	0	0	0	0	0	0	0	0	1	1	0
AGAP001250	1	0	0	0	2	0	0	0	0	0	0	0
AGAP001251	1	1	4	7	2	1	0	0	3	3	0	0
AGAP001252	13	14	9	10	24	21	11	5	8	6	7	6
AGAP001253	709.5	532	635	560	609	433	582	690	511	503	460	431
AGAP001255	2490.5	2605.5	2775	2063.5	2679	2411	3149.5	3353.5	2833.5	2795.5	2450.5	2684.5
AGAP001256	649	551.5	592	613.5	632	592	607.5	628.5	422.5	509	539.5	476
AGAP001257	1051	899.5	960	940.5	1052	1060.5	1229	1182	1017.5	827.5	882.5	924
AGAP001258	128.5	70	111.5	103	110	68	102	106	95	74	73	88
AGAP001259	1845	1599	1839	1609	1883.5	1674	2209	2184	1776	2129	2144	2184
AGAP001261	490	483	570	418	448	347	779	872.5	642	544	453	421
AGAP001264	857	660.5	916.5	714.5	754	694	934.5	946.5	772	518	571	719
AGAP001265	1	0	3	2	1	1	1	2	3	0	3	6
AGAP001267	4947	4130	4703	4698.5	5544.5	4726	5029.5	5189.5	4046	3772	4036	4013
AGAP001268	675	513	638	552	676	526	570	568	479	516	511	469
AGAP001269	1519	1542.5	1475	1240	1556	1465	2005.5	2147	1665.5	1308	1019	1032
AGAP001270	193	168	191	181	244.75	207	183	186	136	143	154	169
AGAP001271	3012	3512.25	3484	2267	3354	3467	4160.5	4472	3704	3771	3283	3863
AGAP001272	1400.75	1324	1484.25	1003.75	1538.5	1342	1540.5	1634	1361	1298	1198	1320
AGAP001273	3994.25	4639.75	4873	3893.25	5102.25	4294	5805	6261	5641.5	4591	4269	5236.5
AGAP001274	28103	20001.5	25249.2	27072.5	30078	24311	20880.5	21360	15811.5	17812	21538.5	22643
AGAP001275	23.5	13.5	23.5	18	13.5	15	4	14	7.5	4.5	4.5	8
AGAP001276	224.5	170.5	208	238	238	198.5	202.5	228.5	164	149	178.5	141
AGAP001277	963.5	741.5	871	867	950	720.5	786.5	816.5	677	703.5	789.5	696
AGAP001278	1645	1541	1630	1618	1944	1469	1897	1845	1450	1532	1597	1446
AGAP001279	115	125	149	46	23	17	141	93	145	23	19	14
AGAP001281	311.75	334	380	258	285	229	315	367.5	288.5	322	373	293
AGAP001283	56	40	51	52	61	50	74	76	67	58	60	58
AGAP001284	1.25	1	2	2	3	1	6	5	3	1	5	0
AGAP001285	1318	1093	1215	1254	1384	1084	1259	1329	968	1053	1164	1039
AGAP001286	938	816	879	870	923	746	915	1002	827	791	877	733
AGAP001287	2430.5	2741.25	2611	2039.75	2548.5	2314	3419	3513	2942	2781	2338	2408
AGAP001290	927	906	1118	784	957	829	1270	1224	1165.25	1247	1151	1296
AGAP001291	2391	2217	2349	1931	2353	1734	2544.5	2586	2094	2215	2134	1678
AGAP001292	1081.5	1090.5	1122	987	1244.5	1176.5	1278.5	1342.5	1037.5	1047.5	1067.5	1202.5
AGAP001293	58.5	38.5	53	43	36.5	44.5	51.5	38.5	42.5	36.5	31.5	40.5
AGAP001294	28	20	19	8	10	13	15	10	6	8	9	3
AGAP001296	13873	17354.8	16739.8	12180.2	17446.8	14758	18553	18884	16960	17142	15251	15987
AGAP001297	294	288	303	286	336	303	292	305	226	276	289	304
AGAP001298	3491.5	3896	4143.25	3510	4181	3306.5	5933	6247.5	5468	5167	4076.5	3889.5
AGAP001299	1621.5	1313	1451.5	1569	1667	1334	1463	1424.5	1065	1159	1276.5	1048.5
AGAP001300	689.5	515.5	646.5	584	716.5	507.5	648	656.5	486.5	543	507	539
AGAP001301	14.5	11	16	23	13	14	28	28	15.25	19.5	7	6.5
AGAP001302	2620	2221	2896	2485	2957.75	2564	2739	2859	2296	2342	2399	2616
AGAP001303	43	25	21	78	121	54	31.5	33	20.5	22	28	26.5
AGAP001306	1855.5	1462.5	1638.5	1644.5	1826.5	1382.5	1683	1722.5	1296	1308.5	1466.5	1341.5
AGAP001307	1036.5	820.5	974.5	858.5	1098.5	739.5	940	981.5	770	745.5	784.5	810.5
AGAP001308	268	254	216	249	294	261	334	333	287	195	159	169
AGAP001309	3	2	5	2	8	5.5	13.5	9	3	1	2	2
AGAP001310	597	572	617	592	643	486.5	633.5	663	561	445	460	438
AGAP001311	509	362	486	465	448	386	433	517	368	356	367	392
AGAP001312	4658	3857.5	4245.5	4014	4429.5	3559	3906	3961	3088.25	3696	4123	3610
AGAP001313	3581.5	3266.5	3595.5	3589	4127	3391.5	3872	4113	3254	3316	3638	3289.5
AGAP001314	903	727	936	836	1041	812	884	1010	688	768	742	713
AGAP001315	2909.5	4492.5	3879.5	2586.5	3627.5	3098.5	5707	5962	5574	4881.5	3375	3897
AGAP001316	67.5	97.5	85	62	87.5	83	124.5	128.5	127.5	93.5	66.5	85.5
AGAP001318	2123.5	1562	1754	1941	2075	1739	1530	1692.5	1249	1373	1628	1480
AGAP001319	130	137	122	107	130	97	110	111.5	78	95	104	104
AGAP001320	3173	3081	3252	2789	3475	2973.5	3492	3628	3123	2901	2752	2920
AGAP001321	306	199	295	254	276	212	233	221	158	128	185	175
AGAP001322	736	774	789	690.5	811	714	689	739	535.5	571	607	634
AGAP001323	58	43	58.5	47	60	46	48	51	40	16	42	32
AGAP001324	654	505	575.5	642	803	647	690.5	751	529	533	605	738
AGAP001325	5735.5	4438	5360.5	5395.5	6054.5	4463	4888.5	5000.5	4033.75	4065.5	4922	4344
AGAP001326	271.5	229	307.5	299	301.5	247	309	314.5	256.5	233	283	288
AGAP001328	5029	5796	5906.5	4416.5	6170	5377	7027	7133	6297.83	6299.33	5497	6064
AGAP001329	3	4	0	0	0	0	0	6	4	0	2	0
AGAP001330	1532	2148	2021	1312	2059	1658	2117	2086	1858	1929	1618	1864
AGAP001331	0	0	0	0	0	0	0	0	0	0	0	0
AGAP001332	0	3	1	0	1	1	0	0	1	1	1	0
AGAP001333	256	316	465	110	76	86	774	876	771	397	200	392
AGAP001334	483	420	458	422	550	521	484	435	387	385	418	462.5
AGAP001335	4789	4987	5494	4502	5526	4055	6497.5	6916	5785	5601	5336	5324
AGAP001336	1764.5	2124	2029.5	999	805	607	2285	2737	2319	1577	1172	1608
AGAP001337	50	76	64	38	26.5	39	102.5	107	97	65	45	95
AGAP001338	452.5	393	375.5	329	365.5	372.5	462.5	546.5	418	404.5	331.5	413
AGAP001339	353.5	419	380.5	295	352.5	280.5	489.5	418.5	443	315.5	358.5	273
AGAP001340	594	512.5	571	559.5	575	557	609.5	633	496	527.5	576	526.5
AGAP001341	7070.5	6651	7170	6355.25	7364.75	6292.25	6670	7178.25	5637	5979.5	6082	5671.25
AGAP001342	71	54	95	84	77	49	76	60	53	55	64	88.75
AGAP001343	558	544	534	455	564	450	548	525	422	635	758	617
AGAP001344	472	445	479	392	481	493	564	596	542	474	410	451
AGAP001345	18	19	7	9	13	11	26	23	21	8	12	7
AGAP001346	720	550	601	697	770	586	596	695	438	420	443	390
AGAP001347	641	478	632	617.5	641	568	672	651	477	480.5	548.5	540
AGAP001348	52	33	32	41.5	28	32	36.5	39	22	19.5	20.5	27
AGAP001349	698	526	653	655	730	577	534	561.5	432	493	516	516
AGAP001352	0	0	0	0	1	1	0	2	0	0	0	0
AGAP001353	0	0	0	0	0	0	1	0	0	0	0	0
AGAP001354	0	0	0	0	0	0	0	0	0	0	0	0
AGAP001355	2	2	0	0	1	1	0	0	0	0	0	0
AGAP001356	47	47.5	54.5	34.25	53.25	26.75	58	59.25	49	45	46	65
AGAP001357	1428	1239	1445	1156	1291	1050	1325	1332	1015	1264	1219	1225
AGAP001358	2971	3798	3471.5	2678.5	3701	3447.5	4439.25	4689	4062.67	3895	3157	3898
AGAP001360	32	39	37.5	18	8	10.5	61.25	72	52	24	16	50
AGAP001361	585	571	550	526	645	544	587	576	494	533	472	481
AGAP001362	1553	1421	1600	1229	1653	1544	1736	1805	1406	1482.5	1391	1739
AGAP001363	2108	1856	2089	1849	2201	1876	2281	2295	1886	1926	1947	2090
AGAP001364	731	541	697.5	723	733.5	636.5	598	682	504	501.5	573	524.5
AGAP001365	93.5	79.5	94	58	65.5	47.5	70	78	64	38.5	48	55.5
AGAP001366	1192	1115.5	1098	909	1081	889	1021	1067	803	1185	1326	1279
AGAP001367	742	821	773.5	722	920	944	936	997.5	838	888	886.5	842
AGAP001368	7668.5	7625.5	8483	6494	8711	7712	9449.5	9538.5	7907	8581	8359.5	9066.5
AGAP001369	1933	1963.5	1819.5	1473	1922	1749	1813	1893.5	1582	868.5	694	728.5
AGAP001370	456.75	930	773.5	448	727.5	734	1052	1026.5	1040	1044	672	960.25
AGAP001371	165	131	146	144	157	100	115	136	110	109	138	105
AGAP001372	12274	11754	12447	10581.5	13225	10822	11845	11903	9962	10849	11717	11482
AGAP001373	3063	2735.5	3016	2858	3367	2828	2718	2729	2137	2457	2768	2791
AGAP001374	1	4	2	4	4	2	4	1	5	0	1	2
AGAP001375	2124	1856.5	2135	968	1271	1068	1483.5	1452	1096.5	1576	1697	1671
AGAP001376	196	228	128	96	60	44	67	101	54.5	124	153	162
AGAP001377	1038	987	935	358	386	285	679	800	600	756	807	830
AGAP001379	8	15	12	6.5	2	0	33	29	30	12	10	9
AGAP001380	2059	1662	1888	2136	2412	1819	1711	1681	1284	1413	1569	1345
AGAP001381	18687	19204	19551	18630	24221	20393.2	19252	19087	15593	17091	18250	17468
AGAP001382	9	7	5	5	5	3	2	1	6	0	7	0
AGAP001384	450	673	618	432	699	535	735	707	684	597	506	570
AGAP001386	6411.5	7789.5	7529	5601.5	7796	6757	8219.5	8250	7489.5	8701.5	7669	7864.25
AGAP001387	55110.2	43953	51829.3	53354.5	60238.8	45535.5	54572	58113.3	44642	50039.3	54357	50500.8
AGAP001388	37	25	39	45	65.5	59	65	63	48	32	37	41
AGAP001389	116	107	119	101	125	128.5	109	92	81	53	37	62
AGAP001390	44.5	47	33.5	26	38.5	37	40	54.5	36.5	51	48	33
AGAP001391	1358.5	1191	1291.5	1246.5	1388.5	1271	1433	1505	1109.5	1085.5	1005	981
AGAP001392	152	106	113	123	125	102	117	139.5	119	84.5	92	94
AGAP001393	232	211	258	213	283	214	275	321	228	213	218	207
AGAP001394	591	809	693	503	716	561.5	1134	1007	978	785	632	621
AGAP001395	21.75	11	14.5	12	18	11	19	11	17	19	14	12
AGAP001396	1489	1228	1389.5	1452	1670	1225	1210	1317	1091	1074	1252	1147
AGAP001397	223.5	189.5	254	176.75	203.5	144.5	257	236.5	193.5	191.5	186	146
AGAP001398	147	141.5	154	98.5	102.5	99	107	124.5	85	103.5	97.5	118.5
AGAP001399	3993	3573.5	3969	3418.75	4190	3691.5	3822.5	3767	3121	3390	3365	3640
AGAP001400	521	456.5	454	486	509	498.5	543	621.5	468	448	434	415
AGAP001401	237	226	319	172	220	177	322	385.5	263	255	242	204
AGAP001402	710	662.5	702.5	613	685.5	692.5	725	700	498.5	680.5	655	761
AGAP001403	205	147.5	165.5	159	202.5	173.5	148	138	116.5	119.5	130	105
AGAP001404	258.5	194	213	161	171	168.5	197	196	139	193	218.5	160
AGAP001405	376	344	409.5	448.5	474.5	354.5	456.5	443	365	394	383.5	417.5
AGAP001406	530	409.5	502.5	444.5	523	406	429	474.5	349	364.5	435	415
AGAP001407	3583	2982.5	3720.5	3410.5	3972	3165	3268	3341.5	2558	2737.5	3005	3154
AGAP001408	24743	17819	22476	22199	24816	20106	17597	18264	13486	16317	20513	20965
AGAP001409	7	17	52	0	0	0	19	29	13	58	46	73
AGAP001410	1050	1208	1130	983	1264	1049	1624	1575	1423	1305	1056	940
AGAP001411	3159	3053	3206	2851	3815	3380	3173	3158	2499	2782	2846	3576
AGAP001412	835	720	802	761	963	867	775	747	674	648	674	742
AGAP001413	4.75	8	5	3	0	3	4	1	4	2	3	5
AGAP001414	1705	1412	1656	1596	1767	1349	1267	1413	1057	1238	1331	1339
AGAP001415	9	18	28	5	2	12.33	13	8	7	5	6	0
AGAP001416	0	0	0	0	0	0	0	0	0	0	0	0
AGAP001417	832	755	820	675	858	642	888	952	813	737	811	602
AGAP001418	8853	7556.75	8464.5	7862	9386	7832	8287	8526	6743	6854	7189	7498
AGAP001419	5	13	8	2	1	5	10	21	9	8	9	11
AGAP001420	655	452	577	719.33	804	620	704	745	572	462	491	482
AGAP001421	2052	1724.5	1926	1989.83	2181.5	1939.5	2080	2009.5	1640	2053.5	2431.5	2647.5
AGAP001422	281	238.5	333	224.83	316.5	256.5	258	303.5	218	227.5	235.5	290.5
AGAP001423	817	751	1033	839	945	741	843	978	679	773	770	924
AGAP001424	10302	9585.5	10256.5	9675.5	12133.5	9562.5	8128	8147.25	6931	7831	8417	8326
AGAP001425	86	102	79	50	69	30	118	115	107	81	46	48
AGAP001426	376	301	347	356	413.75	307.25	308	365	251	283	313	250
AGAP001427	1664	2062	2101	1333	2122.5	1692.5	2571	2752.25	2636	2246	1774	2100
AGAP001428	617	480	531	512	656	518	633	740	550	519	536	513
AGAP001429	234	208	231	185	248	172	262	299	215	184	163	170
AGAP001430	569	714.5	660	349	584	437	1095	1151	1024	753	505	772
AGAP001432	819	716	816	937	1063	988	990	1014	890	793	987	968
AGAP001433	721	666	688	719	870	705	577	609	441	271	224	195
AGAP001434	4	0	1	0	0	1	3	3	0	1	0	2
AGAP001435	234	240.25	247	251	291	248	308	317	231	205	171	186
AGAP001438	2714.75	2615.25	2682.75	2239.25	2431.35	2080	3891.25	4206.5	3385.25	3191.75	2538	2361.75
AGAP001439	33.17	49.83	50.08	31.5	49.62	51	36	57.75	42	44.79	41.42	56.33
AGAP001440	5078.5	4331	5063	4303.5	4890	4082.5	4538	4840	3720	3954.75	4444	4302
AGAP001441	198	209	205	171	223	245	227	254	213	179	151	151
AGAP001442	460	381.5	506.5	497	495	371	432	414	337	340.5	419	306
AGAP001443	8	2.5	2.5	3	3	3	14	9	5	2	5	1
AGAP001444	778.17	1084.83	994.75	752	1254.37	1034.83	1001.5	1057.08	962.75	1052.87	1006.58	1171
AGAP001445	366	320	362	415	538	394	335	420	295	252	207	215
AGAP001446	1673.25	2244	2173	1402	1958.5	1722	2842.5	2915.5	2657.5	2428.25	1955.5	2378.75
AGAP001447	1114	873	974	1021	1103	902	804	868	664	715	845	732
AGAP001448	379	374	364	361	367	362	373	401	287	360	389	329
AGAP001449	96	64	78	73	60	63.25	69.75	75	63	58	47	65
AGAP001450	313	224	284	183	190	183	313	372	307	206	237	243
AGAP001451	7041.75	7597	7577	5694.17	8085.7	7091.25	8715.75	8813	7458.5	8054.5	7285	7816.5
AGAP001452	1847	2141	2259	1609	2139.5	1833	3255	3446.5	2972.5	2290.5	2048.25	2305
AGAP001453	243.25	272	306	257	273.75	250	272	326	251	221	245	325
AGAP001454	244.5	235	242	234	239	187	238	240	205	202	201	202
AGAP001455	2484	3072.75	3058.25	1987.58	2793.45	2366.5	3811.5	3892.75	3412.75	3297.75	2768	2983.75
AGAP001458	202	217.25	226	192	200	175	255	262	174	202	230	177
AGAP001459	28902	21264.8	26274	28063	30847.5	25074	23536	24960	18359	19787	23756.2	24690
AGAP001460	8504.75	7827	8521	8085	10065.8	8398	8467.75	8745	7275.75	8118	8060	8518
AGAP001461	444	325	396	358	411	390	441	407	355	291	326	379
AGAP001462	1597	1452.5	1606	1464	1740.5	1426	1738.5	1801.5	1477	1621	1585.5	1607.25
AGAP001463	367	296.5	353.25	297.5	339	237.5	313	310	252.5	329	352.5	368.5
AGAP001464	7714	7746.5	8410.75	6876.83	9038	8027.5	7906.5	8339.5	6761.75	6735.5	7029	7110.5
AGAP001468	286	251	281	282	359.5	336	275	315	270	226.12	251	225
AGAP001469	1938.75	2540.5	2302	1518.5	2066.5	1786	3850	4141.5	3711.5	2946	2012.75	2092.5
AGAP001470	1375.5	1055.5	1267	1163.5	1390.5	1129	1067	1028	839.5	855	1002.5	920
AGAP001471	1127	959	1220.5	1032.75	1187	1055	1217	1245	1095.5	1044	1046.25	1086
AGAP001472	1651	1668.5	1755	1443	1963.5	1646	1911	1855	1616.5	1698.5	1571.5	1607
AGAP001473	1720	1455.5	1607	1403	1555.5	1490	1507.5	1599	1177	880	848.25	765
AGAP001474	0	3	5	0	2	0	0	0	2	0	3	0
AGAP001475	1483	1290.5	1474	1405.5	1702.5	1588	1851	1977.5	1508.5	1500	1362	1409
AGAP001476	2119	2071.5	2173.5	1887	2221.5	1797.5	2412	2345.5	1988.5	1516	1570	1390.5
AGAP001477	922	775	886	854	1010	817	876	904	711	837.5	892	914
AGAP001478	61.25	84.75	102.25	49.08	75.25	74.92	105	115.25	130	91	64	63.25
AGAP001480	1166.5	1250.5	1236.5	986.17	1248	1011	1818.5	2023	1593.5	1276.5	958	963
AGAP001481	275	281.5	324	230	333	280	368	379	258.5	295	232	244
AGAP001482	3041	2846	3265	2277	3040.5	3009	3269	3324.75	2822	2691	2741	3236
AGAP001483	53	63.5	42	28	49	53	61	67	44.5	32	40.5	20
AGAP001484	588	447	530	515	582	506	580	639	490	422	433.5	396
AGAP001485	69.25	27	40	34	61	48	40	74.5	48	57	71	78
AGAP001486	3455.75	3258.5	3385	3252.5	3871	3305	3614.5	3842.5	2976	2342	2009.5	1907
AGAP001487	11	22	13	11	10	6	1.5	6.25	7	3	4	2
AGAP001488	32047.5	30689.8	32519.3	34012.6	43541	35901.7	32162.2	32824.3	26611.3	27459.2	29678	30609.2
AGAP001490	1240.5	996.5	1061.5	1091	1330	907.5	1039.5	985	773	859.5	1000	931.5
AGAP001491	407.5	287.5	349.5	507	613	455.5	394.5	432	292	349.5	372	346.5
AGAP001492	1875	1701	1803.5	1619	1892	1423	1797	1748.75	1400	1330	1477	1435
AGAP001493	196	284	220	149	275	279	262	260	224	259	200.17	281
AGAP001495	229	239	265	178	244	285	287	316	234	232	204	262
AGAP001496	381	396	370	201.5	268	233	350	265	294	333	312	291
AGAP001497	3263	3127	3228	2880	3483	3088	3744	3876.5	3057	3293	3198	3300
AGAP001498	21	14	7	6	8.5	3	9	25.5	9	4	8	12
AGAP001499	756	785	828.5	705.5	814	778	1000	1102.5	866.5	837	660	707
AGAP001500	944	917	992.5	718.5	904	877	1261.5	1514	1139.5	990	867	992
AGAP001501	41.5	19	49	30	34	33	23.5	36	36	26	17	28
AGAP001502	2177.5	1796	2163	2241	2467	1952	2356	2655	2110	1759	1869	1849
AGAP001503	157	157	180	113	112	117	186.33	171	83	176	216	195
AGAP001504	19.5	8.5	14	11	8.5	9.5	29.33	20	10.5	18.5	20	12
AGAP001505	1193.5	882	1071	973.5	1195	962.5	875.83	978	727.5	803.5	954	931
AGAP001506	2	0	4	1	0	1	1	2	0	0	0	1
AGAP001507	9366	7617	9109	9307	11302	9165	8161.5	8279.5	6435.5	6457	7509	6913
AGAP001508	5175	4956.5	4357.75	1716.58	1017.75	584.75	1342.75	1805.25	1029	1518.75	2124.25	2292.25
AGAP001509	20980.2	15474	19823.5	22380.7	25653.8	19910.5	16735.2	17192.8	12495.8	10493.8	12216.5	11112.8
AGAP001510	1851.75	1967.5	1577.25	339.25	223	137.75	422.5	535.5	382.75	791.5	1030.25	977.5
AGAP001511	10	14	16	8	5	8	6	9	9	8	6	5
AGAP001512	1144	1046.5	1201.5	1117.5	1258	1180	1232	1348.5	1051.5	1022	1126	1221.5
AGAP001513	2465.5	2637	2671.2	2108.58	2587.5	2276	2960.1	3159.03	2536.38	2685.5	2355.5	2129.5
AGAP001514	1429.5	1286	1622.5	1326	1646	1402	1541	1697	1370	1411.5	1469.5	1483
AGAP001515	54	71.67	72.17	41.5	43	31	149.5	186.67	153.67	86.83	43	60.5
AGAP001518	2023	2477	2418	1772	2294	2073	3273	3330.5	2877	2924	2475.5	2696
AGAP001519	5549	5009.5	5360.25	4868.5	6152	4821.5	5166.5	5487.5	4376.5	4641	5089	5103
AGAP001520	1803	2220.5	2278.5	1623.5	2128	2016.5	3249.5	3562	3172.5	2487	2101	2609
AGAP001521	674	649	752	630	645	656	975	1091	822	700	595	544
AGAP001522	310	226.5	287.5	240	248.5	193	274.5	265	188.5	260.5	317	298
AGAP001523	4394	4396.5	4623.25	3580	4418.5	3823	4910.5	5115	4256.75	4707.5	4391	4248
AGAP001524	37	15	20	69	85	62	38	44	30	27	32	26
AGAP001525	453	408	462	410	528	410	530	621	458	441	483	465
AGAP001526	1294	1145	1381.5	1365	1565	1260	1413.5	1475	1278	1059	1156	1186
AGAP001527	2627	2560	2870	2460	3001	2563.33	2519	2647	2114	2241.5	2484.5	2253
AGAP001528	147	99	134	142.5	140	87	136	98	93.5	93	131.5	95.5
AGAP001529	2119	1680	2186	1862	2277.5	1914	1650	1911.5	1328.5	1531.5	1715	1771.5
AGAP001530	119	70	98	70	97	82	59	82.5	65.5	80	91	80.5
AGAP001531	2	1	0	0	0	0	1	3	0	0	0	2
AGAP001533	1149	1103	1121	1007	1222	1008	1238.5	1356	995	1060	1099	902
AGAP001534	50	41	29	49	48	56	20	27	19	57	102	75
AGAP001535	2929	3924	3657.5	2493	3897.5	3217	3601.5	3561	3252	3606	3310	3440
AGAP001536	96	80	107	80	115	108.5	95	92	75.75	106	90.5	93
AGAP001537	145	126	137	123	164	112.5	114	124	108	146	163.5	152
AGAP001538	1571	1142	1407	1322	1527	1443	1369	1474	1152	1099	1226	1432.5
AGAP001539	675	507	574	531	595	462	671.5	765	534	540	541	534.5
AGAP001543	73	66	97	78	81	79	31	40	25	30	37	28
AGAP001544	71	43	65	25	17	30	19.5	32	21	7	10	14
AGAP001545	2752	2296	2743	2542	3057	2545	2951	3021	2282	2245	2629	2645
AGAP001546	1	0	0	0	1	0	2	2	6	3.5	3.5	0
AGAP001547	0	0	0	0	0	0	0	0	0	0.5	0.5	0
AGAP001548	7903	6852	7552	6876.5	8057.5	6605	7133	7314	5790.5	5579	6239	5919
AGAP001549	1123	902	1143	907	1118	870	1154	1208	970	905	976	895
AGAP001550	23	6	15	9	12	12	14	11	11	6	6	3
AGAP001551	469	451.5	478	328	442	412	733	832	684.5	573	433.5	460.5
AGAP001552	19.5	11	6	4	2	4	9	8	3.5	8	8	5
AGAP001553	38	27	22	23	32	18	61	43	34.5	29	25.5	16.5
AGAP001554	1	6	5	2	9	11	9.5	11.5	10.5	11.5	6	2.5
AGAP001555	925	878.5	1008	695	912	835	1044.25	1016.5	821.5	860.5	875.5	838.5
AGAP001556	1.5	0.5	0	0	0.5	0	0.25	1	2	1	2	3
AGAP001557	350.5	438	410	293.5	361	305	361.5	361	232	338.5	310	300
AGAP001558	46	54	84	45	44	60	60	49	53	34	41	45
AGAP001559	2182	2072	2304	2097	2433	2061	2185	2219	1755	2081	2173	2183
AGAP001560	196	178	246	187	219	199	223	191.5	162	186	241	341
AGAP001561	9	23	19	20	25	21	8	18	10	25	13	35
AGAP001562	12.5	15	14	13	17.25	23	22	23	12.5	20	17	24
AGAP001563	230.5	226	268	167	180.5	163	615	613	568.5	369	246	292
AGAP001564	2429.5	2821.95	3020.14	2074.5	2734	2806.75	3732	3947.5	3594	3057	2488	3101
AGAP001565	580	514.5	571	561	619	473	745.5	840	627	586	518	480
AGAP001566	12	9.75	5	6	9	3.25	10.33	5	15	11.5	4	9
AGAP001567	0	0	0	0	0	0	0	0	0	0	0	0
AGAP001568	24.25	12	22	10.75	16	20	6	5	16	3.5	2	0
AGAP001569	8	11	17	3	4	1	3	12	9	5.5	2	0
AGAP001570	2	16.5	7	3	1	3	2.5	10	14	13	4.5	2
AGAP001572	9	4	3	4	2	7	9.5	10	12	9	7	3
AGAP001573	749.75	787	854	699.25	870	641	952.5	1088	900	850.5	762	779
AGAP001581	1.5	0.5	1	1	0	0	2	1	9.5	5.5	0	0
AGAP001582	3	3.75	1	12	12.25	9.5	7	15	9	6.25	4.5	2
AGAP001583	3608.33	3754.33	4129.57	3222.92	4135.75	3552.5	3884.83	4023.17	3241.03	3647.2	3580	3341.77
AGAP001584	1596	1114	1437.5	1437.5	1542	1251	1234	1215.75	1021	1052	1200.5	1148.5
AGAP001585	2408.5	2210	2576.5	2499.5	2785.5	2391	3071	3210.25	2521	2678	2778	2892
AGAP001586	937	900	934	836	1006	840	1173	1264.5	1052	833.5	830	845
AGAP001587	807	761.25	944	673.75	782.75	782	986.25	1093.75	898	778.5	672	638.25
AGAP001588	60	98.25	51.5	88.25	89.75	85.5	66.25	82.25	69.5	50	33.5	52.75
AGAP001589	403	305	329.5	345	436	323	320	357	251	279	364	329
AGAP001590	3153.25	3095.83	3154	2700.5	3203.5	2798	3681.33	3628	2857	3211.33	2960.67	2525.17
AGAP001591	696	732.5	790	679.5	967.5	705	983	989	838	880.5	744.5	714.5
AGAP001592	18.67	20.83	18.83	12.33	18.33	30	16.5	25.83	25	11	5	13
AGAP001593	6	15.5	11.5	10	13.5	13	12.5	6	13.5	8	11	7
AGAP001594	19.5	24.5	25	11.5	16.5	13	23	15.5	15.5	14.5	10.5	15
AGAP001595	10618	7147	9570	9632	10990.5	8462	8174	8611	6311	7178.5	8726	9314
AGAP001596	0	0	0	0	1	0	0	1.5	1	2	0	0
AGAP001597	1570.5	1426.5	1511.5	1337.17	1625	1362	1586.5	1504.17	1314	952	879.5	874
AGAP001598	1	0	0	0	3	0.5	0	0	2	3.5	0	0
AGAP001599	43.5	46.5	45	43	58.5	51.5	48.5	37.5	53	34.5	29	23.5
AGAP001600	356	253	349	310	347	303	229	247	175	209	183	164
AGAP001601	462	352	384	395	435	379.5	261	340	251	252	274	215
AGAP001602	95	68.5	78.5	42	55.25	53	62	66.5	47.5	57.5	48.75	56.5
AGAP001603	494.5	438	374.5	424.5	433.25	254	502.5	518	444	363.5	328.25	332
AGAP001604	3260.5	3475.83	3390.5	2319	3941.5	4123	3525.5	3814.5	3102.5	3241.5	2958	4795.5
AGAP001605	5	9	3	1	1	4	3	5.5	1.5	0	3	2
AGAP001606	1780.5	1439	1869.5	1171.5	1376.17	1021	1065	1135.5	962.5	1115.5	1270.67	1162
AGAP001608	1643	2346	2103.17	1492.17	2373.67	2203.83	3040.83	3211.5	2958.33	2436.92	2123	2628
AGAP001609	597.5	559	639	551	698.5	508.5	884	1022.67	789	685	612	579.67
AGAP001610	18	25	24	35.5	33	28	31	45	43.5	47.5	51	39.5
AGAP001611	372.5	272.5	329	483	536	505.5	526	560.5	415	311	398	358.5
AGAP001612	400.5	368	401	394	459.5	342	380.5	375.5	302.5	292.5	374	348.5
AGAP001613	3274	2757.5	3050.5	3697	4580.5	3804	3979.5	4253	3251	3173.25	3556.67	3574
AGAP001614	39.5	49	46.5	54.25	42.5	36.5	45.25	51.5	40	52.5	30.75	41
AGAP001615	608	496	558.5	608.75	770	724	696.75	751.5	584.5	536.5	560.25	678.5
AGAP001616	1155.67	1110.5	1021	1433.33	1749.5	1398.33	2209	2241.5	1700.83	1479.83	1489.33	1323.33
AGAP001617	2200.83	2329	2296.67	2049.5	2489	2040.5	2727	2850.5	2490.5	2207.67	2056.17	2057.5
AGAP001618	1977	1682.5	1895.5	1830.5	2084.5	1751.5	1938.5	1996.5	1580	1728.5	1663.5	1748
AGAP001619	120	105	102	85	121	88	78	111	74	66	55	66
AGAP001620	3	2	0	0	0	0	0	2	0	0	0	0
AGAP001621	898	674	859	812	970	681.5	823	970	714	743	752	720.5
AGAP001622	22	13	18	23	41.5	22	33.5	24.5	19	28	17	16
AGAP001623	725	711	697	459	504.5	356	474.5	526.5	428	492	424	327
AGAP001624	221	163	216	170	139	130	146	119	108	93	82	87
AGAP001625	369.5	283	341	336	415.5	343	397.5	419.5	367	216	181.5	213.5
AGAP001626	4.5	0.5	3.5	7	2.5	7	10.5	9.5	7	2.5	2.5	1
AGAP001627	705.5	771	936.5	384.5	367.5	314.5	1633	1942.5	1753	1468.5	1349.5	1463.5
AGAP001628	108.5	66	56.5	78.5	95.5	71.5	72	76.5	80	90.5	85.5	95
AGAP001629	405	346.5	355.5	399.5	462.5	264.5	401.5	390.5	311.5	327.5	335.5	253
AGAP001630	2177	1674.5	1995.5	2119.5	2312.5	2024.5	1995.5	2276.5	1842.5	1632.5	1854.5	1841
AGAP001631	0	3.5	5	2	0	7	0	2.5	2	11	22	12
AGAP001632	753	831	840.5	599.5	732.5	835	985.83	1049.33	955.5	701.83	443	547.5
AGAP001633	11	6	26	5	5	3	9	7	6	4	1	5.5
AGAP001634	78	90	64.75	42.5	54	32.5	66.5	66.5	39.5	41.5	42.5	65
AGAP001635	2	12	20.75	7	9	20.5	15	8.5	8	15	11	14
AGAP001636	453	477	560	356	400	350.5	781	866.5	770	640	552	583
AGAP001637	0	0	0	0	0	0	0	0	0	0	1	0
AGAP001638	77	71	103	39	41	19	41	17.5	36	50	47.5	21
AGAP001639	3711	3421	3736	3276	3759	3154	4441.5	4838.5	3890	3475.5	3390	3320
AGAP001640	750	843	810	649	798	640	1296.5	1339.5	1070.5	1009	761.5	786
AGAP001643	1292	1581	1528	1314	1591	1439	2410	2559	2379	2012.5	1575	1654
AGAP001644	2256	1858	2058	1954	2284	1939	2238	2398	1966	1831	1966	1724
AGAP001645	8600	6975.5	8337	7671	9468	7552	8250	8842	6998.5	7547	7732	7323
AGAP001646	1684	1606.5	1752	1436	1773	1582	1894.61	1824	1531.5	1594	1548	1662
AGAP001647	13	9	7.5	9	6	4	22	18	16.5	5	8	11
AGAP001648	59	59	60.5	61	57	54	71	72	60	59	53	71.5
AGAP001649	452	314	357	344	400	330	282	317	241	193	230	180
AGAP001650	1159.33	885.17	1045.75	975	1125.17	991.5	1020	1129.67	826.5	805.17	871.17	789.5
AGAP001651	1833.5	1503.5	1804.5	1707.5	1957.5	1530	1833	2077.5	1550	1412	1505	1467.5
AGAP001652	2414.5	2055.5	2340	2037.5	2402.67	2085.17	1875.83	1864.5	1558.5	2009	2260	2316
AGAP001653	4352	3494	4075.5	4306	4969.5	4236	3876	3863	2933	3171	3662	3579
AGAP001654	1144	869	1011	1073	1212.5	946	1107	1164	947	941	970	918
AGAP001655	487	413.5	458	512.5	519.5	387.5	400	437	303.5	328	451.5	408
AGAP001656	343	266.5	355	347.5	347.5	305.5	341	359	303.5	293	273.5	305
AGAP001657	19	18	1	14	8	12	35	34	64	23	36	17
AGAP001658	2	2	1	0	1	2	4	11	1	0	4	1
AGAP001659	11	9	3	11	16	12	6	24	9	52	44	36
AGAP001660	8.5	15	12	11	7	1	21	28	31	23	2	2
AGAP001661	116	81	104	74	106	68	80	70	54	37	42	48
AGAP001662	13684	15164.5	15312	11827.5	16513	13911	14263	14122	11908	13926	13211.2	14242
AGAP001664	7.19	3	7.33	4.17	5.5	6.69	8.4	2.78	14.19	7.02	2	5.29
AGAP001665	4.59	4.6	6.59	11.59	6	6.6	50.11	62.01	105.25	6.78	4.5	7.28
AGAP001666	12.42	4.73	4.37	8.24	11.28	13.76	46.31	59.24	73.69	3.5	1.96	4.77
AGAP001667	6.33	5.56	4.82	7.32	8.94	6.08	27.1	42.94	63.4	3.75	1.71	7.69
AGAP001668	6.98	1.1	1.88	4.19	4.78	5.87	17.93	25.39	31.23	3.75	0.83	3.62
AGAP001669	5.5	4	1	0.5	6.5	3	73.14	77.63	86.22	2.2	2	3.35
AGAP001670	372	306	335	325	415	311	320	310	230	303	314	270
AGAP001671	1163	1388	1388	1115	1486	1407	1289	1322	1064	1238	1294	1520
AGAP001672	55	36	37	26	42	35	24	33	27	23	26	24
AGAP001674	1121	1486	1316	974	1353	1248	1621.5	1569	1431	1466	1184	1266
AGAP001675	39	34	18	5	6	1	22	20	26	9	5	9
AGAP001676	16	11	12	7	16	17	10	14	9	9	5	6
AGAP001677	1976	2259	2406	1444	1734	1852	3562	4083	3295	2959	1977	2124
AGAP001680	0	0	0	0	1	0	0	0	0	0	0	2
AGAP001681	3202	2912.5	3181.5	2869	3377	2727	3162	3401.5	2622.5	2600	2587.5	2655
AGAP001682	129	128.5	129.5	104	184	148	115	134.5	109.5	110	122.5	142
AGAP001683	92	164	98	75	94	71	185	201	174	145	71	57
AGAP001684	291	249	207	124	136	127	135	176	123	152	181	126
AGAP001685	1639	1423	1592	1541	1698	1529	1773	1862	1536	1474	1601	1617
AGAP001686	639	511	609	551	709	555	586	685	459	441	491	507
AGAP001687	532	563	676	416	597	503	1119	1212	1025	979	849	961
AGAP001688	2224	1967	2109	1998	2418	1988	1912	2123	1753	1710	1884	1896
AGAP001690	37	42	49	13	21	34	37	35	32	27	16	15
AGAP001694	1503	1419	1604	1176	1518	1274	1760	1862	1464	1446	1374	1409
AGAP001695	11	24	39	6	19	9	21	20	28	13	3	16
AGAP001696	2008	1922	1941	1597	2081	1917	2007	1882	1729	1879	1805	1949
AGAP001697	2706	2170	2545	2801	3156	2277	2408	2562	1973	1983	2497	2147
AGAP001698	5	7	3	4	5	0	4	6	8	1	8	7
AGAP001699	343.5	274	371	260	317	244	321	355.25	273	267	256	182
AGAP001700	5960	5145	5660.5	5321	6903.75	5563.25	4737	4476	3710	4463.5	4981.25	5223.25
AGAP001701	10929	8205	9910	10374.5	11621	8531	10066	10527	8358	8807	10253	9580
AGAP001702	886.5	897	930.5	825.5	911	744.75	943	974	768	825.5	911.75	998.75
AGAP001703	1344	1149	1247	1148	1400	1109	1355	1448	1139	1096	1175	1073
AGAP001704	196	185	214	168	208	135	288.5	332.5	209	135	180	142
AGAP001705	1060	895	1042	737	823	689	919.5	942.25	748	492	418	410
AGAP001706	11	19	5	21	13	5	7	12	9	9	5	4
AGAP001707	503.5	562.5	473.5	299	248	269.5	269.5	308.5	210.5	390.5	365	365.5
AGAP001708	114	83	89.5	74	67.5	73	97.5	59	53	110.5	72	85.5
AGAP001710	1941.5	2312	2166.25	1538	2156.5	1782.83	2611.5	2730.12	2228.67	2556.33	2208.5	1997
AGAP001711	1711	1238	1619	1518.5	1855	1424.5	1530	1723	1263.5	1216.5	1380	1205.5
AGAP001712	578	430	511	466.5	568	427	502	543	419.5	394.5	437	381.5
AGAP001713	321	295.5	307.5	237	347.75	235	226.5	276	256.5	278	283	248.5
AGAP001714	1	4	1	5.5	3	2	3	1	1	1	0	1
AGAP001715	80	91	98	68.5	72	56	63	72	42	57	55	53
AGAP001716	73.75	123.5	95.5	45.5	62.25	75.5	89.5	106.12	78	64.25	43	25
AGAP001717	6	10	13.5	5	4	0	10	4	2	6	3	5
AGAP001718	609.5	494	563	260.5	231	182.5	361.5	430.5	343	392.5	416	375.5
AGAP001719	108.5	105.5	81	98.75	87	73.5	109.5	95	65.5	104.5	106	77.5
AGAP001720	170	122.5	117	130	154	122	139	180.5	159.5	117	138	108
AGAP001721	15193.2	12542.5	14401.8	13855.2	16704.8	13784.5	12675.8	13132.8	10217	10743.2	12366	11953
AGAP001722	3	14	11	10	2	8	6	8	5	3	4	2
AGAP001723	34	10.5	24	28	30.5	16	38	29.5	14	23	26	12.5
AGAP001724	891	765.5	863	810	940.5	853	771	786.5	615	688	844	673.5
AGAP001725	485	376	445.5	350	400	349	465	409	342	411	403	313
AGAP001726	1592	2008.5	2004.5	1358	1860	1784	2140	2214	1897	2259	1827.5	2339
AGAP001727	22.5	18.5	24.5	9	11	8	21	17.5	14.5	20	12.5	8
AGAP001728	0	0	0	0	0	0	0	0	2	0	0	0
AGAP001729	968.5	737	843	823.5	893	836.5	789	851	612	737.83	751	797.5
AGAP001730	3425	5668.5	4927	3217	5069	3896.67	7242	8079	7544	6056	4796	5644
AGAP001731	5355.75	6590	6379	4980.25	7280.58	6389	6021.75	6014	5242.75	5956.5	5675.75	6419.67
AGAP001732	4795	3554	4279	4501.5	5139	4134	3737	3822	2770	2279	2660	2647
AGAP001733	906.5	762	907	672.25	910.25	659.75	952.25	1006	825	770.5	793	693
AGAP001734	3207	2572	2864	2967	3454	2974	2846	2940	2254.25	2175	2526.25	2444
AGAP001735	14.25	13	23	21	17	18.25	14	13	12	10	7	9
AGAP001736	57	40	67	36	30	21	47	60	73	52	43	52
AGAP001737	443	360	388	422	453	392	406	374	349	322.5	337	396
AGAP001738	799	642	665	754	799.5	721	804	836.5	655	582	587	630
AGAP001740	84	68	75	89	80	47	68	102	63	83	102	119
AGAP001741	52	53	45	37	42	22	39	42	26	61	74	81
AGAP001742	5	1	2	10	4	1	10	2	5	2	3	1
AGAP001743	1195	1176	1269	1009	1211	1230	1371.25	1349	1056	1070	1116	1335
AGAP001744	655	483	518	691	742	565	608	583	432	511	524	458
AGAP001745	6440	5254.5	6144.5	5768	6560	5629	5475.75	5464	4251	4712.5	5492	5512
AGAP001746	1476	1381	1530	1223	1453	1210	2007	2119	1896	1457	1281	1458
AGAP001747	2443	2651	2689	2146.5	2689	2328	3889	3980.5	3325.5	2889.5	2759.5	2756
AGAP001748	2042	2236	2265.5	2157	2711	2265	2553	2754	2375	1699	1597	1627.5
AGAP001749	1324.5	1039	1262	1316	1467	1154	1144	1244.5	893	994	1071.5	966
AGAP001750	0	0	2	0	1	2	2	0	0	0	0	0
AGAP001751	2067	2497	2408	1694	2449	1965	2476	2529	2207	2142.5	1841	1853
AGAP001752	899	1311	1147.5	767	1167	1129	1211	1196	1166	1113	1072	1246
AGAP001753	54	76	86	19	36	28	110	122	93	64	40	54
AGAP001754	5610.67	7221	6637	4936	6783	5559	8908	9391	8592	8521	7028	7281
AGAP001756	24	27	26.25	12	24.25	15	14.75	25.25	19.25	11.25	6	12
AGAP001757	2935	3471	3459.75	2580	3377.75	3445	3641.25	3860.75	3359.75	3526.25	3306	3810.5
AGAP001759	7749	6329	7468	7108	8486.5	7476.5	6605.5	6931	5263.5	5642	5997	6274
AGAP001760	1093.5	849	1060.5	969	1194	928.5	1108.5	1118	886	888	1014	965
AGAP001761	1644	1638.5	1785.5	1652	1912	1601.5	2144	2298	1872	1723	1566.5	1597
AGAP001762	964.25	901.5	989.5	809	940	851.5	1152	1327	1107.5	994.5	871.5	919
AGAP001763	2435.75	2221	2401	2421	2791	2363	2354	2422	1883	1714	1614.5	1544
AGAP001764	0	1	0	0	0	0	1	2	1	0	0	0
AGAP001765	358.5	371.5	409.5	303	342.5	327	600.5	592.75	427	399.5	319.5	268.5
AGAP001766	4.33	6.33	2	8	10	2.5	6.83	6	11.33	5.5	4.83	2.67
AGAP001767	11	3	3.5	7	8.5	5.5	8	9	17	4.5	11	23
AGAP001768	746.5	571.5	615.33	615	683.5	613	635.5	649.5	480.5	711.5	838.5	805.5
AGAP001769	41.83	43.83	24.5	37.83	47.5	36.5	55.83	40	43.83	35.33	45.33	29.67
AGAP001773	0.5	1	0	0	3	4	0	1	2	0	0	0
AGAP001774	0.25	0	0	0	0	0	0	0	0	0	0	0
AGAP001775	1464.5	1480.5	1465.5	1429.5	1745.5	1430	1382.5	1438	1085.5	1282	1353	1213
AGAP001776	5	7	8	6	9	5	9	3	9	4.5	7	6
AGAP001777	41	65	53	63	83	78	122	110	101	84	85	43
AGAP001778	205	202	225	229	247	203	263	291	178	186	211	235
AGAP001779	327.67	427	404	287.5	336.67	317.5	469.5	510	472.33	430.5	345.5	432
AGAP001780	12918.5	15354.5	15247.5	11488.5	16146.8	12516	15547	15842.5	14047	15707	14293	14335.5
AGAP001781	33	57	90	24	4	3	181	242	225	108	35	41
AGAP001782	1132.5	1522	1526	1147.5	1471.5	1388.5	1595.5	1504.5	1374	1478	1352.5	1402.5
AGAP001783	1064	950	1060	935	1080	1054	987	1009	854	989	976	1052
AGAP001786	5967.17	12761.5	10460.8	6433.5	11291.9	9285	14055	15027	14785.7	14402	10810.7	13510
AGAP001787	901	646	868	694	844	662	742	789	609.5	627	789	617
AGAP001788	396.5	392.5	429.5	357.5	415	271.5	477.5	487	401.5	344.5	395	293.5
AGAP001789	36.5	33.5	32	31	34	31	30.5	30.5	22	28.5	26	29
AGAP001790	738	669	654	571	803.5	664.5	602.5	580.5	482	530.5	545	639.5
AGAP001791	1703	1502	1606	1496	1909	1548	1738	1780	1440	1023	883	861
AGAP001792	1075	981	1037	1033	1203.5	1032	1027	977	704	779	934.25	787
AGAP001793	499	402	498	479	480	405	463	445	376	515.5	588.5	544
AGAP001794	9056	8982	9505	8222.5	10731	9476	10025.5	10170	8260.5	9677.5	10083.8	10953
AGAP001795	1381	1142	1330	1394	1525	1308	1506	1709	1305	1284	1310	1428
AGAP001796	274	204	250	241	289	188	180	228	163	172	224	195
AGAP001797	10285	10476.5	11010	9063	11796.5	9331	11357.5	11687	9616	10154	10068	10011.5
AGAP001798	281	226	295	224	279	234	193	216	157	123	132	104
AGAP001799	4	7	5	1	2	12	2	4	4	2	7	3
AGAP001800	49	42.5	65	29	35	34	39	23	25	33	13	13
AGAP001801	345	296.5	290	289	338	262	274	337	252	247	267	264
AGAP001802	1130	1045	1127	966	1199	1165	1406	1529	1209.5	1116	938	1022
AGAP001803	626	590	632	565	572	467	632	667	538	528	568	555
AGAP001804	2148	1884	1922	1874	2322	1945	1765	1857	1469	1589	1716	1697
AGAP001805	42073.5	30487.5	38135	37454.5	41966.5	33781	31122	31803	24300	27714	33611	35069
AGAP001806	1900	2052	2044	1739	2359	2153	1776	1883	1535	1716	1864	1923
AGAP001807	1	2	4	7	13	8	11	22	3	5	10	3
AGAP001809	197	149	196	135	178	154	115	108	88	71	73	60
AGAP001810	1130	962	1212	832	968.5	744	1344	1425	1110	1013	842	772
AGAP001811	0.5	0	0	0	0	0	0	1	0.75	0	0	1
AGAP001812	0.5	0	0	0	0	0	0	0	0.25	0	0	0
AGAP001813	30434	25368	27757	25310	28401.5	22991.5	25394.5	26480	20066.5	19350.5	21799.5	18816.5
AGAP001814	29.5	29	28	37.5	26	27.5	39	32.5	18	31	26	29.5
AGAP001815	18.5	28	17	16	18	14	20.5	16.5	12	9.5	12	12.5
AGAP001816	134	100.5	117	150.25	182	119	119	145	101	101	138	96
AGAP001817	108.5	53.5	83	88	82	61	79	92	77.5	50.5	51.5	56
AGAP001818	701.5	662	677	779.5	741	617	668	704	538.5	603.5	670.5	640
AGAP001819	6	1.5	1.5	0	0	2	2.5	3.5	1	0	0	0
AGAP001820	3789	4149	4246.5	3235.75	4144	3383	5045	5339	4327	4434	3900.5	3545
AGAP001821	278	179	218	289	306	272	266	260	183	134	149	139
AGAP001822	1	2	0	2	0	0	0	3	1	0	1	0
AGAP001823	487	406	430	493	572	394	601	621	511	383	300	324
AGAP001824	0	0	0	1	2	0	1	1	1	0	0	5
AGAP001825	0	0	0	0	0	0	0	0	0	0	0	0
AGAP001826	146509	147084	146024	124725	178342	149524	129754	139918	105541	140450	147925	158394
AGAP001827	6704	6628.5	7188	6059	7879.5	6502	6110.5	6235	5003	5188	5348	5385
AGAP001828	1698	2304	2133	1478.5	2426	1856	2126	2232	1876	2350.5	2138	2228.5
AGAP001829	0	0	0	0	0	0	3	0	0	0	0	0
AGAP001830	0	0	0	0	0	0	0	0	0	0	0	0
AGAP001831	0.5	0	0	0	0	0	0	0	0	0	0	0
AGAP001832	0	0	0	0	0	0	0	0	0	0	0	1
AGAP001833	0	0	1	0	0	0	0	0	0	0	0	0
AGAP001834	0.5	0	1	2	1	0	1	1	1	1	1	0
AGAP001835	0	0	0	0	0	0	0	0	0	0	0	0
AGAP001836	0	0	0	0	0	0	0	0	0	0	0	0
AGAP001837	0	1	1	1	2	0	0	4	4	2	1	0
AGAP001838	0	0	0	0	0	0	0	0	0	0	0	0
AGAP001839	0	0	0	0	0	0	1	0	0	0	0	0
AGAP001840	0	0	0	0	0	0	0	0	0	0	0	0
AGAP001841	0	0	0	0	0	0	0	0	0	0	0	0
AGAP001842	0	0	0	0	0	0	0	0	0	0	0	0
AGAP001843	0	0	0	0	0	0	0	0	0	0	0	0
AGAP001844	0	0	0	0	0	0	0	0	0	0	0	0
AGAP001845	0	0	0	4	0	0	0	0	0	0	0	0
AGAP001846	0	0	0	0	0	0	0	0	0	0	0	0
AGAP001847	0	0	0	0	0	0	0	0	0	0	0	0
AGAP001848	0	0	0	0	0	0	0	0	0	0	0	0
AGAP001849	0	0	0	0	0	0	0	0	0	0	0	0
AGAP001850	0	0	0	0	0	0	0	0	0	0	0	0
AGAP001851	0	0	0	0	0	0	0	0	0	0	0	0
AGAP001852	0	0	1	0	0	0	0	0	0	0	0	0
AGAP001853	0	0	0	0	0	0	0	0	0	0	0	0
AGAP001854	43.5	19	31	21	17	15.5	31.5	17	32	29.5	37	34
AGAP001856	90.5	124	86	58	70.25	63	134.5	138	119	96	74	67.5
AGAP001859	1053	899	1062	934	1117	927	932	946	737	775	852	743
AGAP001861	5	1	4	5	4	3	2	0	4	6	6	10
AGAP001862	5	3	0	1	1	0	1	0	1	2	1	6
AGAP001863	1	0	1	0	0	1	1	1	2	0	0	1
AGAP001864	716.25	573.5	640.5	642.75	750	600.25	566	632	449	356.75	457.25	411
AGAP001865	761	593	659	798	836	618	591	606	488	537	594	515
AGAP001866	5503	6493	6165	4619	6211	5774	6997.5	7112.5	6101	6073	5077	5190
AGAP001867	622	941	829	571	796	736	1403.25	1406	1309	1144	831	966
AGAP001870	20	19.5	13	16	15	12	11	8	18	4	3	4
AGAP001871	582.5	692	762	479	605	472	941	996	856	835	694	672
AGAP001872	2127.5	1902	2266	1912	2150	1700	2644	2938	2316	2028	1909	1970
AGAP001873	1029	993	1039	859	1103	960	1280.75	1308	1052	1018	883	956.5
AGAP001874	5821	5744.13	6207.67	5286.17	6811	5201.33	7612.67	8008.33	6605	5974.83	5699	5564
AGAP001877	4755.5	6213	5809.5	4109	5831	5043	6890	7339	6192.67	6781.5	5813	6399
AGAP001878	344.5	294.5	325	307.5	343	239	298.5	298	259.5	221	302.5	211.5
AGAP001879	1213.5	1007	1158	1066.5	1204	1039	1322.5	1308	1041.83	992	1053.5	1211.5
AGAP001880	137	113.5	141	110	184	118	149	159	92	166	180	159
AGAP001881	25	18	15.5	22	20	22	21.5	23	7	17	17	21
AGAP001882	1102	1089.5	1227.33	937	1223	1055.5	1364.5	1491.67	1191.5	1100.5	1072.5	1053.5
AGAP001883	4748.5	7582	6707.5	5177.5	8352.7	5926	6988.11	7061.5	6728.61	6375.83	5182.5	5339.83
AGAP001884	3553.5	2690.5	3064.5	3138	3437	3021	2942	2868.5	2293.5	2199	2503	2181.5
AGAP001885	426	325	475	428.5	506.5	395	381.5	358.5	320	336	376	396.5
AGAP001886	2303.5	2487	2430	1740	2370.5	2140	3273.5	3554	2994.75	2961	2475.5	2587
AGAP001887	727.5	493	623	613	665	581	587	615.5	469	447	569	456
AGAP001888	1302	1338	1413	1342.5	1586	1298	1355	1405.5	1076	1192	1180	1238
AGAP001889	57	47	39	56	46	60	22	15	11	13	20	10
AGAP001890	850.5	714.5	759.5	715	817.5	712.5	422.5	513.5	325	287.5	269	215.5
AGAP001891	443.5	332.5	398.5	335	393.5	338	326.5	306.5	205	250.5	234.5	190
AGAP001892	6	24	25	12	8	8	17	10	9	12	11.5	11
AGAP001893	152	146	147	75	108	78	475	550	429	304	244	321
AGAP001894	1256.5	1194	1238.5	1104	1352	1247	1432.5	1547.5	1342	1160	1003	1138
AGAP001895	2727.58	3002.17	3109.67	2410.33	3332.92	2689.83	3015.33	2980	2438.33	2692.67	2805.33	2701.83
AGAP001896	682	544	649	659	756	652	577	632	530	530	648	782
AGAP001897	346.5	356.5	407.5	359.5	444.5	359	479.5	518.5	431.5	459	515.5	558
AGAP001898	648.75	489.5	573.5	598.5	698	558.67	576.67	587.83	459.5	459	514.67	433.75
AGAP001899	12694.5	11218.5	12103	11559.5	14758.5	12902	9241	9463.5	7797	6219	6983	7588
AGAP001900	274	171	218	219	251	237	205	228.33	176.83	173.5	175	187
AGAP001901	296	243	237.5	247	222.5	190.5	254	261	171.5	197.5	248.5	208.5
AGAP001902	2695	2408.5	2789.5	2425	2820	2451.5	3266	3366	2784	2541	2459.5	2525.5
AGAP001903	2610	1762	2200	2323	2594	2064	1774.5	1858	1444	1565	1890	1715
AGAP001905	2726	2874	2779	2433	3088	2714	3723	3821.5	3279.5	2870	2742	2896
AGAP001907	786.5	906	875.75	618.25	865.75	867.5	975.5	1012	801.25	785.75	662.5	738
AGAP001908	570	516	534	483.5	641.5	531.17	590.33	616.67	531.67	505	528.5	539.75
AGAP001909	1013	902.5	1109.75	988.75	1101	929.5	1235	1179.5	899.25	899.75	902.5	933
AGAP001910	41473.5	28921.5	37797	37613	42523	34742	30240	31795.5	23920	26702.5	33289	36578
AGAP001911	41079	30410	37255	38865.2	43126.6	35906.9	30537.5	32214.2	24582	27235.8	33173	33822.5
AGAP001912	3.5	0	0	0	1	0	2	1	0	1	3.5	4
AGAP001913	8	2	5	5	0	1	3	6	5	3	3	5
AGAP001914	2937	2517	3087	3628	4328	3232	2947	3088.5	2363	2863	3174	3107
AGAP001915	1	1	1	1	0	4	13	1	3	2.5	0	1
AGAP001916	518.5	565	539	521	680	652	804	962	833	513	387	378.5
AGAP001917	499	464	578	528	565	474	535	591	459	466.17	499	613
AGAP001918	734.25	690	771	642	784	561	910	971	751	641	703	592
AGAP001919	9855.75	7960	9120	9014.5	10207	8370	7825	7770	5817	6714	7580	7012
AGAP001920	0	0.12	0	0	0	1.08	0	0	0	0	0	0
AGAP001921	0	0.12	0	0	0	1.08	0	0	0	0	0	0
AGAP001922	0	0	0	0	0	0	0	0	0	0	0	0
AGAP001923	728	625	678.5	603.5	701.5	511.5	583	634.5	485	541.5	583.5	497.5
AGAP001924	2	2	1	3	3	2.33	3	5	3	2	7	7
AGAP001925	778	1096	1073.5	807	1086	957	1475	1508.5	1348.5	1386	1098	1068
AGAP001928	8255	8157.5	8942	7774.5	9313.5	7603	12771	13915	11505	9326	8145.5	8722
AGAP001929	1434	1253	1493	1153.5	1493.5	1184.5	1311.5	1340	1055	1661	1715	1761
AGAP001930	11886.5	13122.5	13372.5	11212.5	15163	11860.5	16555.5	17005	14891	14207	13275.5	12917.5
AGAP001931	1	2	1	0	0	1	0	0	1	0	0	0
AGAP001932	0	0	0	0	1	0	0	0	0	2	1	0
AGAP001933	1023	1045	1155	1009	1154	897	1142	1188	875	1179	1309	1300
AGAP001934	24	63	50	30.5	55	36.5	53	99	78	60.5	50	71
AGAP001935	4734.5	5637	5424	3791.5	5211	4674.5	5452	5442	4671	5057.5	4429.75	4580
AGAP001936	445.83	636.5	568.5	344.5	528	443	862.67	971.5	854.5	723	510.58	561.5
AGAP001937	235	141	217	204	209	178	214	254	188	208	195	169
AGAP001938	994	856	968	854	1063.25	910	897	947	731	776	756	863
AGAP001939	2388.5	1996	2376	2062	2412	2203	2115	2279	1621	1721	1814	1931.5
AGAP001940	259	174	264	214	268	180.5	243	220	137	164.5	202	170
AGAP001941	380.5	326.5	410	298.5	363	324	466	518.5	425.5	412	463	445.5
AGAP001942	383.5	252.5	290.5	248	299	212.5	265	263.5	211.5	300.5	345	297
AGAP001943	470.5	461	490.5	428.5	470.75	435	454	515	398	443	408	415.5
AGAP001944	2726	3060.17	2922	2420	3249	2747	3713.33	3694	3167	3139	2833	2920
AGAP001945	210.5	172.83	217.5	159.5	206.5	141.5	245	228	184.5	186	173	169.5
AGAP001946	597	546	569.75	450.5	562.5	527.5	639.5	628.75	493	568	480.25	535
AGAP001947	1594	1933	1799.25	1400.5	1945.5	1591.5	2089.5	2064.25	1791	1752	1547.75	1819
AGAP001948	1013	659	887	846.5	949	830	783	804	589	707	793	763
AGAP001949	1257	1124	1282	965	1172	1044	1332	1489	1177	1391	1535	1547
AGAP001950	289	333	401	218	261	254	696	800	701	481	359	478
AGAP001951	384	355	436	450	595	444	531	505.5	386	481	521	443
AGAP001952	5	3	1	1	2	1	2	3.5	2	1	4	5
AGAP001953	2126	1998	2053.5	1693	2162	1895	2479	2490	2085	1981	1789	1792
AGAP001954	1054	1064	1187	901	1144	956	1146	1303	1031	1005	1009	1044
AGAP001955	217	238	223	220	248	262	299	299	248.5	229	195.5	179
AGAP001956	3	9	2	6	2	0	21.5	15.5	27.5	10	9	5
AGAP001957	2268	2207.5	2357.5	1973.5	2343.5	1797	2370.5	2522	2026	2167.5	2271.5	1953
AGAP001958	790	699	816	715	657	599	938	1086	867	739	716.5	712
AGAP001959	709.5	661	684.5	659.67	774.5	607.5	872	889	708.5	596.5	557	483.5
AGAP001960	0	0	1	0	0	0	0	0	0	1	0	0
AGAP001961	62	39	58	37	35	35	58	44	47.5	47	13	18
AGAP001962	25	22	18	21	33	34	21	19	20	22	18	15
AGAP001963	0	0	0	0	0	0	0	0	0	0	0	0
AGAP001964	18	18	7	12	11	8	9	11	14	13	13	12
AGAP001965	0	0	1	0	0	1	2	8	4	2	0	2
AGAP001966	404	312	371	303	374	294	351	361	249	406	469	450
AGAP001967	124	120	100	106	89	82	115	126	97	86	79	82
AGAP001968	174	155	197	183	191	173	212	190	139	153.5	189	119
AGAP001969	0	0	1	1	0	0	4	0	0.5	1	2	2
AGAP001970	1	2	3	0	1	2	1	3	4	0	2	0
AGAP001971	7803.47	5877.59	6535.58	7343.33	7448.33	3960.19	5267.46	5207.22	4026.02	5066.84	6192.51	4383.61
AGAP001972	462	437	431	397	450	346	507	581	450	389	304	352
AGAP001973	3270.5	2380	2948	3099.5	3468	2479.5	2827.5	2970	2068.5	2255.5	2649.5	2404
AGAP001974	116.5	86	102	114.5	102	67	85.5	69.5	49.5	70.5	55.5	56
AGAP001975	432	343	407	349	400	312	432.5	421	378	337	363	281
AGAP001976	230	198	177	216	280	183	202.5	154	104	149	175	168
AGAP001978	2565.5	3215.5	3283	2369	3752	3459.5	3203	3261	2834	3484.5	3287	3924
AGAP001979	748	829	807	730	911	694	844	967	809	687.5	566	513
AGAP001980	480	560	654	346.33	419	285	541.33	596.33	494.33	547.67	496.17	505
AGAP001981	21	22	26	26	38	24	32	33	25	29	16	17
AGAP001982	525	385	464	267	305	186	219	168	145	469.5	551	576
AGAP001983	55	41	56	37	53	34	41	62	36	11	15	16
AGAP001984	7	2	8	4	1	1.5	5	2	9	5	0	1
AGAP001985	4	17	15	10	5	2	6	21	8	18	4	7
AGAP001986	1358	1287	1317.5	1255	1548	1290	2014.5	2199.5	1815.17	1554.83	1298.5	1449
AGAP001987	16	22	23	10.5	20.5	16	24	27	10	22	24	17
AGAP001988	0	0	1	4	2	1	2	1	4	0	0	1
AGAP001989	0	2	0	0	1	0	1	1	1	1	1	0
AGAP001990	11	11	7	4	11	20	15	18	10	9	7	13
AGAP001993	2234.5	2693.5	2698.5	1850	2616	2335.5	2673	2993	2664	2721.5	2384	2664
AGAP001994	5357	4531	5154	4764	5633	5559	5135	5653	4339.5	4742	5002	5602
AGAP001995	3229	2564	2945	3026	3395	2532	2669	2861	2154.5	2346	2619	2620
AGAP001996	131	97.5	133.5	123.75	147.5	112	101	98	94.5	72	88.5	61
AGAP001997	1641	1202	1563.5	1547.25	1717.5	1491.5	1538.5	1555	1149.5	1193	1360.5	1278
AGAP001998	459	330.5	427	387	450	391.5	396.5	367	275	333	330	376
AGAP001999	5739	5518	5866	5487.5	7034.5	6088	5733	5489	4399	5791	6250	7008
AGAP002000	3	5.5	0	3.33	3	8	1	5	3	3	1	2
AGAP002002	240	200	197	170	189	175	216	295	208	215	140	166
AGAP002003	299.5	286	321	248.83	292.5	275	331.5	369.5	345.5	280.5	254.5	197.5
AGAP002004	466	522	572	445	478	431	634	738	608	554	563	577
AGAP002005	0	0	0	0	0	0	0	0	0	0	0	0
AGAP002006	16	16	7	15	15	13	10	19	7	12	12	11
AGAP002007	9699	9767	10074	8507	10445	9141.5	10569	10877	8660	8842	8894	8588
AGAP002008	207	213	204	161	209	163	163	160	116	122	161	148
AGAP002009	24	38	30	13	29	33	24	27	26	8	9	2
AGAP002010	44	30	34	44	29	30	40	30	27	25	16	13
AGAP002011	6	2	2	2	1	1	3	7	1	0	0	0
AGAP002012	56	52	54	48	55	57	54	55	45	41	32	24
AGAP002013	11	13	16	5	4	8	5	1	3	1	3	3
AGAP002014	432	344	435	454	464	384	451	415	345	348	340	304
AGAP002015	9795	10535	10696	9017.5	12535	10035	10208.5	10238	8657	9514	9488	9673
AGAP002016	2341.5	1681.5	2080.5	2106	2363.5	1980.5	2073.5	2089	1679	1766.5	1939	2032.5
AGAP002017	477.5	391.5	415.5	423.5	447.5	300.5	501.5	495	401	361.5	376	359.5
AGAP002018	633	579	672	592	609	503	764	689	554	557	531	615
AGAP002019	1212.5	1062	1180.5	1181	1433	1170.5	1379	1383	1048.5	1086.5	1149	1229.5
AGAP002020	927.66	778.17	870	903.83	983.5	757.17	832.83	881.5	701.33	628.67	707.67	693.33
AGAP002021	936.5	895	956	657	755	643	839	910	781.5	653	640	605
AGAP002022	511.33	471.17	608.83	416.17	494.83	440.5	742.33	767.83	704.67	495	416.33	510.5
AGAP002023	884.25	844	985.5	703	806	823	1027	1114	1005	885	772	917
AGAP002024	1790	2266	2079.5	1373	1727	1552.5	3099.5	3410	2959	2535	1949.5	2096.5
AGAP002025	3	7	5	8	9.5	5	6.5	10	5	10	2	5.5
AGAP002026	631.75	462.5	485	517.5	631	553.5	516.5	602	434	450.5	449.5	426
AGAP002028	2782	2777	2983.5	2478.5	2963.5	2726.5	3129.25	3097	2679	2759.5	2649	2623
AGAP002030	10502.2	12311.2	12457.5	9043	12006.3	10142	13703.8	14383.5	12281	13494.2	11939	12110
AGAP002031	1.5	4	1	3	0	0	1.5	1	0	0	0.5	2.5
AGAP002032	2348.5	2192	2337	2095	2649	2204	2244	2175.5	1815	2003	2062.5	2083.5
AGAP002033	13	14	7	13	18	9	10	10	9	6	4	7
AGAP002035	954	1067	1003	749	774	768.5	2021	2020	1699	1414	903	867
AGAP002036	1063	1116	1000.17	771	1025.5	854.5	1234.75	1100	976.17	1070	967.83	913.5
AGAP002037	158	145	182	153	200	177	137.5	153	132	120	131	111
AGAP002038	535.25	483	541	446	523.5	507.5	530.5	511	410	494.75	470	413.5
AGAP002039	34	29.5	37	13	25	22	10.5	7.5	18	18.5	12	12
AGAP002040	3100.5	3551.33	3593	2842.5	3866.83	3701	3506.5	3507.17	2866.17	3496.5	3452	3993
AGAP002041	32	22.5	27.5	12.25	16.5	18.75	27.33	26.5	23	19.5	10.5	17
AGAP002043	0	0	0	0	0	0	0	0	0	0	0	0
AGAP002044	0	0	0	0	0	0	0	0	0	0	0	0
AGAP002045	0	0	0	0	0	0	0	0	0	0.25	0	0
AGAP002046	0	0	0	0	0	0	0	0	0	0.75	0	0
AGAP002047	1674.83	1675.83	1732	1403.17	1743.83	1428.17	1977.17	1938.17	1615.67	1759.67	1637.33	1514.83
AGAP002048	1727.33	2000	2144	1362.08	1881.5	1534.5	2480.67	2644	2223	2152.67	1852	1922.33
AGAP002049	1161	837.83	996.5	1040.5	1260.67	1014.83	941.33	1057.67	685.33	508.5	612.5	600.17
AGAP002050	1947.25	1999	2069.5	1749	2200.5	2082.83	2200.25	2338.67	1811	1720	1673.5	1676.5
AGAP002051	2732	2219	2376	2552.5	2912	2513.5	2732.5	2764	2138.5	1916	1956.5	1983
AGAP002052	60	52	38.5	48.25	49	51	65	68	55	40	28	22
AGAP002053	3	4	6	11	4	3	1	5	5	0	1	2
AGAP002054	2278	2274	2348	1898	2466	1811	2614.5	2492	2003.5	2262	2201	1965
AGAP002055	795	619	718	626	779	577	555	605	412	504	541	539
AGAP002056	1297	955	1173	804	942.5	783	871	935	726	734	878	859
AGAP002058	17	24	31.5	13.5	20	21	33	22.5	24	19.5	18	23.5
AGAP002059	1127	1174	1349	986	1154	1055	1516	1637	1258	1178.5	1212	1249.5
AGAP002060	329	327	332	274	347	254	543	465	439	333	291	244.5
AGAP002061	2991	2326.5	2892	2970	3230	2464.5	2759.5	2983.5	2297	2168	2556	2370
AGAP002062	840	684.5	783	868	1086	822.5	795.5	830.5	631	702	794	755
AGAP002063	7811.5	7052	7942	7383.5	8592.5	7048	8030	8716	6638.5	6684.5	6828	7628
AGAP002064	379.5	310.5	403.5	364.5	431.5	378.5	345.5	368	289.5	282.5	345.5	268
AGAP002065	381	347.5	360.5	360	471	350.5	377.5	468	313.5	290.5	323.5	352
AGAP002066	502	530	537	467	574	471.5	779	814.5	599	606	522	488
AGAP002067	947	776.5	849.5	769	868.5	747.5	751	797.5	573.5	589	692.25	662.5
AGAP002068	24	24	36.5	33	19.5	19.5	24	37.5	18.5	16	15.5	20.5
AGAP002069	20	27.5	18	20	13.5	14.5	12.75	16	9	7	11	10
AGAP002070	207	181	216	218	267	226	184	222	169	111	76	94
AGAP002071	1130	1075.42	1145	865.58	1062.5	841.67	1030	1051.83	837.5	1244.5	1359.17	1348.67
AGAP002072	409.5	417	442	353	415	354	370	387	308.25	384	356	381
AGAP002073	1459	1298	1502	1456	1589	1434	1748	1823	1554	1361	1320	1381
AGAP002074	172	125	149	138	135	145.5	163.5	191	135.5	113.5	139.5	151.5
AGAP002075	280	258	268	239	282	207	271	380	231	328.5	352.5	343
AGAP002076	129840	101838	120916	118819	139151	116751	103240	106742	84488.2	95373.5	110665	126302
AGAP002077	248	259	222	189	218	188	256	263	228	201	204	183
AGAP002078	466	361	540	517	567	386	477	508	361	378	424	402
AGAP002079	23	23.5	37	24.5	23	18.5	21	36.5	32	29.5	21	25.5
AGAP002080	2	1	6.5	5.5	1	2	4	1	1	3	3	4
AGAP002081	746	811	730.5	570	755.5	661.5	957.5	1139	861.5	827.5	707	637.5
AGAP002082	2489.33	3164.5	3253.5	2267.75	3391	3078.75	3658	3509.5	3118.5	3470	3092	3540.5
AGAP002083	162.33	148	125	109.25	149.5	159	170.5	148.5	126	143.5	78	95.5
AGAP002084	2187	2433	2435	2266	2724	2215	2971.5	3024	2708	2517	2379	2411
AGAP002085	91	62	64	76	71	68	93	91	66	39	32	31
AGAP002086	1174	1318	1264	1016	1259	1247	1651	1868.5	1432	1249	1074	1265
AGAP002087	180	148	189	165	217	144	213	187	168	139	143	134
AGAP002088	821.5	627	742	753.5	804	683.5	698.5	759.5	624	527.5	639.5	576.5
AGAP002089	40.5	20	14	23.5	29	14.5	21.5	22.5	18	14.5	7.5	22.5
AGAP002090	4	0	0	1.25	0	1	2	2	1	0	2	0
AGAP002091	345	230	279	480	511	345	296	303	281	231	288	291
AGAP002092	513	563	571	460	593	459	640	777	545	520	453	397
AGAP002093	82.5	125	143	23	31	28	269	412	346	195	85.5	154
AGAP002094	861.5	999	997	684	899	771	1068	1229	1078	1014	809.5	856
AGAP002095	1056	1279	1196	983	1270	1058	1796	1905	1684	1329	1070	1263
AGAP002097	424.5	464.5	442.5	424.5	512	398	716.5	790	651.5	528.5	472.5	407
AGAP002098	118.5	118.5	125.5	136.5	178	100	168.5	157	151.5	134.5	129.5	171
AGAP002099	1590	1249	1505	1423	1585.5	1363	1332	1401.5	1040	1101	1249.5	1333
AGAP002100	101	161	171	320	544	365	430	465	396.75	261	257.75	364
AGAP002101	2165	1815	2141	2152	2525	2038	1692	1731	1190	1493	1761	1635
AGAP002102	0	1	0	1	0	1	0	1	4	0	0	2
AGAP002104	4	2	3	5	3	4	0	3	4	1	5	5
AGAP002105	0	0	0	0	0	0	0	0	0	0	0	0
AGAP002106	754	834	847	857	999	655	903	1041	841	809	865	762
AGAP002107	836	782	862	1126	1102	909	1145	1253	965	981	984	1035
AGAP002108	47	31	53	40	34	26	69	90	57	46	37	40
AGAP002109	1478	1466.5	1467	1125	1498	1291	1731	2022.25	1662	1550	1481	1526
AGAP002110	1573	1880	1773.33	1225.5	2001.5	1809.5	1986	1942.5	1733.5	1630	1524.25	1794
AGAP002111	493	459	527	461	537	506	518	529	448	460	437	463
AGAP002112	464	424	467	360	478	374	477	541	358	379	469	429
AGAP002113	1193	1074.5	1315	1031	1144	915	1430	1542	1187	1071	1023	1105
AGAP002114	1282	1308	1368	1136	1445	1302	1413	1428	1120	1195	1179	1368
AGAP002117	213	186	164.5	143.5	198.5	169	188.5	214.5	172	136.5	177.5	162
AGAP002118	990	767	985.5	872.5	1020.5	760	883.5	843.5	719	647.5	766.5	752
AGAP002119	3300	4792	4417	2877.17	4625.2	4087	5390.5	5588.5	5044.5	5213	4172.5	5140
AGAP002120	524	505	512	539	596	573	495	475	417.5	465	481	426
AGAP002121	667.5	531	705	551	646	556.5	619	717.5	508.5	616	610	692
AGAP002122	28997.5	20349.5	26307	26846	29991	24185.5	21974.5	22634.8	17249	18460	23488	24522
AGAP002123	3682	4370.5	4226	2499.25	3336	2983.5	5577.5	6044.75	5145	4898	3783	3906
AGAP002124	248	200	186	143	156	122	180	207	163	147	122	134
AGAP002125	1	0	0	2	3	4	1	0	1	1	0	1
AGAP002126	1	0	1	1	4	2	0	0	3	4.5	3	3
AGAP002127	1968	1617	1962	1736	2031	1715	1702	1829	1418	1413.5	1521	1568
AGAP002128	783.5	729.5	827	738	894	819	810.5	881	636.5	646	682.5	673
AGAP002129	569.5	497.5	619	668.33	737	572	543.5	583	430.5	508	579.5	500
AGAP002130	551	510.5	580.5	451.83	460.5	380	670.5	758.5	545.5	529.5	529.5	473
AGAP002131	985	880.5	928.5	714.83	823.5	612	1019.5	1159.5	898.5	874.5	863.5	813
AGAP002132	1202	1459	1481	1311.75	1718	1613	1873	1883.75	1589	1535	1416	1505
AGAP002133	31	46	50	44	41	23	37	36	43	32	40	20
AGAP002134	0	0	0	0	0	0	0	0	0	0	0	0
AGAP002135	13	5	5	13	8	3	9	15	6	5	1	3
AGAP002136	60	37	26	9	17	12	23	20	15	14	10	17
AGAP002137	76	80	86	58	63	40	46	53	48	59	64	46
AGAP002138	1	0	0	0	0	0	0	0	0	0	0	0
AGAP002139	74.5	85	92.5	43	52.5	55.5	120	135	94	100.5	72.5	64
AGAP002140	410.5	309	343.5	257	383.5	269.5	360	331	288	302.5	284.5	282
AGAP002141	1575.5	1350	1528	1318.5	1500	1376	1589.5	1674	1266	1318	1266	1445
AGAP002142	541	480	502.5	530.5	599	444	593.5	518.5	434.5	489	434.5	399
AGAP002143	22	24	12	30	18	11	36	38	23	7	6	18
AGAP002144	774	664.5	851.5	645.5	757	695	791.5	817.5	627	670.5	665.5	681
AGAP002145	131.5	156.5	156	125	186.5	165.5	151.5	184.5	146	128	127.5	134
AGAP002146	40.5	34	20	21.5	30.5	26.5	27	33	34.5	33.5	22	27
AGAP002150	9.75	9.75	4	5	8	4	3	10.5	8	4	4	3
AGAP002151	10798	8303	10058	10279	11629	9949	9397	9818.5	7384.5	8281	9812	9403.75
AGAP002152	84	110	106	67	112	111	149.25	159	128	137	97	116
AGAP002153	1460	1461	1644	1193	1428	1357	1820	1890	1533	1536	1358	1562
AGAP002154	50.5	39	64.5	40	31	34	39	35.5	25.5	35	37.5	28.25
AGAP002155	721	841.5	826.5	669	762	646	1036	1158	961.75	948	755	607
AGAP002156	237	189	208.5	119	138	124	206.5	224	161	219	222.5	167
AGAP002157	2798	2312	2531.5	2421.5	2739	2442	2447.5	2691	1977.5	1428	1310.5	1224
AGAP002159	136	125	123	88	116	88	107	97	89.25	59	62	44
AGAP002161	1396	1783	1770	1142	1622	1519	2089	2249	1990	1791	1629.5	1941
AGAP002162	134	126	124	119	120	99	145	160	129	117	129	88
AGAP002166	3061	3173	3480	2617	3022	2697	5086	5396	4698	3426	2894	3278
AGAP002167	1719.5	1382.5	1651	1401	1659.5	1333.5	1678.5	1748.5	1398	1295	1349	1452
AGAP002168	119.5	82.5	125	125	259.5	220.5	88.5	93.5	84.5	12	20	21
AGAP002169	549	459.5	540	557	687	500	569	599	475.5	422	443	437
AGAP002170	1233	936.5	1123	1231	1330	1086	1002	1087	830	814	862	809
AGAP002171	3133	3132	3388	2895	3387	2882	4462	5210	4189	3659	3158	3387
AGAP002172	226	245	265	177	210	198	268	273	228	192	162	174
AGAP002173	1208	1118	1211	927	1068	1048	1634	1699	1365	1246.5	1017	1094
AGAP002174	201	138	183	174	189	138	242	219	191	189	183	144
AGAP002175	1378	1114	1254	1186	1313	1139	1336	1418.5	1106	1057	1040	1116.5
AGAP002176	290.5	259	234.5	180	205	199	241	202.5	177	169	131	161
AGAP002177	604	468	611	491	615	423	540	615	429	441	499	513
AGAP002178	5902.75	9021	7487.25	5274	7989	7054.25	9523	9818	8816	9527.5	7739	9589.25
AGAP002181	331	346	407.5	396	451	447.5	393	452	302	480	466	485
AGAP002182	9022.75	7429	8283.75	7560	9152	7990.25	9148	9306	7470	7424	8207	9270.25
AGAP002183	2674	2191	2578	2396	2817.5	2084	2183	2127	1705	1861	2074	1807
AGAP002184	212	181	200	168.5	168	187.5	194.5	202	182.75	139	122.5	119
AGAP002185	1605	1148	1414.5	1358.5	1426	1272.5	1258.5	1465	1111	1089	1220.5	1219
AGAP002186	1418	1631.5	1648.5	1339	1774.5	1565	2199	2252	2069.25	1562.5	1364	1636
AGAP002188	0	1	2	0	1	0	1	1	0	1	0	0
AGAP002189	0	0	0	0	0	0	0	0	0	0	0	0
AGAP002190	0	0	0	0	0	0	1	0	0	0	0	0
AGAP002191	0	0	0	0	0	0	0	0	0	0	0	0
AGAP002192	1847	1753	1892	1709	2158	1754	1921	1964	1521	1588	1665	1641
AGAP002193	1468	1613	1731	1299	1653	1677	2115	2279	1858	1784	1594	1663
AGAP002194	452.5	414	469	396	507	400	522.5	575.5	428.5	343.5	290	237.5
AGAP002195	1	0	0	2	0	0	0	2	0	0	0	0
AGAP002196	0	0	0	1	0	0	0	0	0	0	0	6
AGAP002197	0	0	0	0	0	0	0	0	0	0	0	0
AGAP002198	1	0	0	0	0	0	0	0	0	0	0	0
AGAP002199	208	235	256	143	200	157	244	218	215	247	190	194
AGAP002200	2952.5	3243	3356	2538	3544	3352.4	3288	3379	2673	2983	3074	3227
AGAP002202	0	0	1	0	0	3	1	1	1	0	2	0
AGAP002203	2.75	0.25	0.78	1.12	0.5	0.25	0	3.39	0.25	2.58	3.58	6
AGAP002204	0	0	0.17	0.12	0.5	0	0	0	0	1	0.25	0.75
AGAP002205	0.25	2	0.25	1	1	0	2	1.5	0	0.75	1.5	1
AGAP002206	0	1	0.28	0.38	0.5	0.5	0.5	0.56	0	1.25	1.75	0.25
AGAP002207	0.25	0	0.25	0	0	0	0	0.5	0	1.25	0.5	0
AGAP002208	0	0	0	0	0	0	0	0	0	0	0	0
AGAP002209	0	0.25	0	0	0	0	0	0	0	0	0	0
AGAP002210	1	0	1	0	0	0	0	0	0	0	0	0
AGAP002211	0	0.75	0	0.5	0	0	0	0	0	0	0	0
AGAP002212	99	103	123	55	79	83	90	87	83	71	75.5	64.5
AGAP002214	1143	1013	1138	886.5	1061	928	1561	1805	1333	1307	1057	1106
AGAP002215	4499	4319	4638	3976	5029	4359	4774	5059	4111	4597	4935	4646.5
AGAP002216	70	61	64	92	91	96	78	100	69	56	65	62
AGAP002217	26	24	50	15	35	21	55	51	48	25	17	18
AGAP002218	646	481	516	630	678	521	589.25	593	437	444	437	404
AGAP002219	4048	4140	4605	3676	4913	3863	4792	5006	4275	4199.5	3988	4036
AGAP002220	83	64	82	56.5	82	44	74	73	78.5	63.5	70	58
AGAP002221	1008	782	1002	1130.5	1241	1004	897	964	745.5	771.5	854	828
AGAP002222	777	702	771.5	592	744	673	775.25	823	735	717	701	700
AGAP002223	829	698	784	639	833	681	763.5	795	667	602	652	645
AGAP002224	117	106	136.5	57	96	74	107	96	79	86	77	85
AGAP002226	12	3	17	0	0	2	2	4	1	3	0	5
AGAP002227	640	459	524	666	690	492	495	515	408	467	525	448
AGAP002228	2	1	0	0	2	0	0	2	0	0	0	0
AGAP002229	3	0	0	0	0	3	0	0	0	0	0	1
AGAP002231	0	0	0	0	0	0	0	0	0	0	0	0
AGAP002232	7	3	1	4	2	1	2	3	0	2	0	2
AGAP002234	1	0	0	0	0	0	0	0	1	0	0	0
AGAP002235	1471	1459	1436	1177	1353	1431	1485	1468	1147	1316	1281	1608
AGAP002236	373	323	376	261	359	334	481	495	433	339	268	291.5
AGAP002238	1730	1982.75	1867	1510	1858.75	1709.75	2158.5	2358	1878.25	1945	1875	1887.75
AGAP002239	422.5	352.5	381	395.5	388	347	353.5	390	271.5	254	317	298
AGAP002240	22.5	20	32	31	22	31.5	34.5	43.5	34.5	37.5	28	12.5
AGAP002241	288.5	284	318	243	293	256.5	369.5	378.5	309.5	239.5	298	236.5
AGAP002242	1413.5	1219.5	1360	1296.5	1606	1489	1217.5	1276	939.5	1019	1284	1349
AGAP002243	1931.5	1754	2010	1879	2317.5	2156	2098	2155	1721	1757.5	1764.5	1802
AGAP002244	125	123	124	104	105	97	134	163	136	82	63	52
AGAP002245	1802.5	1388	1728	2099	2307	1707	1722	1815	1388	1385.5	1508.5	1486
AGAP002246	2521	2888	2962	2373	3231	2841	2955	3070	2371.5	2714	2811	3014
AGAP002247	867	708	818	904	1013	874.5	917	993	780	732	768.5	810
AGAP002248	1359	1276.25	1454	1197	1387.75	1106.75	1909.5	2108	1680.75	1823	1700	1726.25
AGAP002250	29	49	39	46	85	66	36	57	50	33	28.5	41
AGAP002251	3128	2848	3128	2948	3437	2922	3491	3651	2895	2741	2712.5	2818
AGAP002253	853.5	828.5	939.5	763.25	800	687	1209	1301	1074	886.5	844	766
AGAP002256	337	293	351	339	404	409	343	351	256	297	348	327
AGAP002257	3379.05	2986.05	3296.5	3695	4653	3879.25	3335.55	3298.95	2762.5	2816.4	2962.2	2901.2
AGAP002258	630	585	663	486	575.5	551	915	903	744	729	607	606
AGAP002259	74	49	58.5	38	65	27	81	81	58	64	79	47
AGAP002260	1825	1723	1823	1637	1876	1642	2143.5	2203	1865	1693	1516	1500.75
AGAP002261	3046.2	3939.2	3731.5	2896	4200.5	3281	3704.7	3902.55	3431.75	3501.1	3405.8	3718.55
AGAP002262	31	31	36	32	35	45	50	46	26	35	21	20
AGAP002263	1227	1325	1411	1370.75	1698.5	1483.5	2156	2134.5	2028	1621	1449	1605
AGAP002264	6842	6634.75	6903	5909.5	7335	6213	6284	6514	5255.25	5533	5590.5	5452.5
AGAP002265	19077.5	15081	17860	16108.5	18552.5	16805.5	18595	19245.5	15020.5	14936.2	16932.5	18886.5
AGAP002266	1668.5	1664	1741	1437.5	1589.5	1440.5	1641	1666	1425	1415	1590.25	1512
AGAP002268	904	920	934.5	833	1157	968	758	810.5	638	870	950.25	984.5
AGAP002269	657.5	465	614	470	522	442.33	609	567.5	423	463	489	404
AGAP002270	190	153	159	151	168	151	117	177	105	91	107	95
AGAP002272	2508.75	3193.5	2899.5	2117	2854	2318.5	3235.5	3144	2862	2411.5	2215	2048
AGAP002273	0.33	5	0	3.47	2	0	1	0	2.75	1	1	1
AGAP002274	1498.25	1777.5	1676	1082	1512	1201.5	2156.5	2121	1800	1577.75	1227	1209.25
AGAP002275	0	0	1	0	0	0	0	1	2	0	0	0
AGAP002276	513	424	502.5	468	501	413	434	446	358	303	357	291
AGAP002277	807.5	583.5	733	759	823.5	651	844	876	675	592.5	619	690.5
AGAP002278	863	719	912	771	833	810	958	1050	913	761	730	813
AGAP002279	74	56	100	58	37	25	35.75	54	33	49	55	70
AGAP002280	218	213	223	177	213	181	242	230	192	186	179	196
AGAP002281	811.25	885	1017	571	778	628	941.25	1034.75	819.5	869.75	831.75	873.25
AGAP002282	230.5	219	204	165	258	233	264	295.25	228	167.5	166	178
AGAP002283	651	591.5	553	615	682	476	610	614.5	476	472	559	439
AGAP002284	4027	3511.5	3767	4303	5358	4673	4286	4392	3461	3400	3391	3766
AGAP002285	572.14	477.89	528.61	1065.62	1212.5	944.97	576	596.18	482.99	442.5	585.88	496
AGAP002286	274	186.25	252.5	394.25	517.45	425.5	326.25	329.25	233.5	190.5	267	185
AGAP002287	1823	1452.5	1634.5	1760.5	2007	1737	1501.5	1592	1191	1336.5	1460.5	1492.5
AGAP002288	2535	2594.5	2633	2132	2817	2088	2406	2418	2006	2412.5	2654.5	2681
AGAP002289	6049	4771	5553	4798	5656	4886	4700	4676	3724	4112.75	4780	4729
AGAP002290	2414	2764	2601	1717	2265	1861.75	3635.75	3800	3115	3056	2411.25	2314.5
AGAP002291	21	34	20	16	11	5	9	13.25	7	6	8	9
AGAP002292	1	0	0	0	0	0	0	0	0	3	0	0
AGAP002293	135	100	149	72	116	124	106	129	88	62	55	45
AGAP002294	3	0	1	0	0	2	0	3	13	1	0	0
AGAP002295	615	552	789	570	674	503	590	643	484	546	655	599
AGAP002296	19	23.5	12	10	23	15	14	10.5	19	20.5	7	16
AGAP002297	3	7	5	2	1	3	0	0	3	1	0	0
AGAP002298	1	0	0	0	0	0	0	0	0	0	0	0
AGAP002299	3	10	8	0	4	9	5	0	12	2	5	2
AGAP002300	1376.5	1352	1409.5	1149	1357.5	1329.5	1527	1600	1178	1311.5	1325.5	1316
AGAP002301	959	779	842	778	965.5	676	795.5	900.5	638	693	808.5	745
AGAP002302	415.5	302	379.5	465	500.5	457.5	332	367	264	299.5	423.5	336
AGAP002305	1174	912	1038	1078	1340	1015	1047	1166.5	904	945	1037	1010
AGAP002306	56890	43493	52964	53475	62116	51506	44369	45490	34905	38522	47637	50194
AGAP002307	467.5	341.5	418	353	429.5	340.5	416	408.5	307	334.5	361	372.5
AGAP002308	241	203.5	209	222	240.5	146.5	167	177.5	124	126.5	172	139.5
AGAP002309	1.5	0	1	2	0	0	1	0	0	3	0	0
AGAP002310	1605	1883	1767	1548	2135	2204.25	1996.5	2097	1693	1578	1388	1724.67
AGAP002312	4	0	1	3	2	1	0	0	3	1	0	0
AGAP002313	606	546.5	641	470.5	577	412.5	793	824.5	659.5	564.5	498	462.5
[truncated: 11,853 more rows]

## Sheet: TPM
ID	24714_STAR	24715_STAR	24716_STAR	24717_STAR	24718_STAR	24719_STAR	24720_STAR	24721_STAR	24722_STAR	24723_STAR	24724_STAR	24725_STAR
AGAP000002	38.0783	50.8924	41.9886	35.2663	40.5292	43.3533	57.2238	56.2796	59.6409	65.2394	49.6503	50.1512
AGAP000005	520.686	932.65	745.901	516.447	679.792	673.599	911.411	878.299	1040.93	1156.56	928.65	918.294
AGAP000007	272.408	324.674	296.514	270.954	308.704	304.406	278.678	265.569	270.224	304.683	291.84	278.253
AGAP000008	120.686	136.267	143.759	188.907	188.244	197.407	152.511	153.204	158.378	160.061	156.976	185.952
AGAP000009	15.188	23.5487	19.2901	13.5966	12.956	14.8653	31.6699	31.039	36.8857	26.1335	15.6941	13.5397
AGAP000010	16.8622	19.3185	19.1162	13.1503	16.2212	14.1116	16.409	16.9838	17.2141	16.8624	15.3128	13.5927
AGAP000011	2.10467	3.18269	3.37668	1.71798	0.498417	0.878889	9.29368	11.084	11.625	6.34925	3.16965	6.03249
AGAP000012	15.5605	13.8695	14.6437	16.1025	15.1305	14.4202	12.6397	12.274	15.2415	12.9025	15.3823	11.67
AGAP000013	22.6593	30.2227	27.4741	21.5496	22.7512	22.5616	38.1512	38.6976	41.1239	37.3744	23.5093	23.638
AGAP000014	0.352833	0.614219	0.105702	0.22032	0.283068	0.116469	0.163968	0.732672	0.335868	0.462544	0.270023	0.529024
AGAP000015	4.93671	7.32827	6.20214	4.88456	5.56162	5.24726	6.93952	7.23181	7.1054	8.42796	6.49674	6.63629
AGAP000016	0.0389667	0.0474838	0	0.0425809	0	0	0.0422531	0	0	0	0	0.0454417
AGAP000017	31.5604	57.2691	44.0516	31.5481	39.6476	36.7933	53.8775	52.2424	61.8988	67.6012	50.054	48.9939
AGAP000018	9.64315	14.4322	12.4685	9.06832	11.7618	11.6343	14.6774	14.138	16.4669	17.1807	13.8784	15.4383
AGAP000019	0.577076	0.522385	0.501354	0.25224	0.401243	0.514324	0.321813	0.46221	0.461437	0.605211	0.323867	0.423008
AGAP000021	189.009	173.701	178.779	186.319	168.438	168.514	168.499	171.24	157.875	173.679	171.041	156.525
AGAP000022	206.055	192.798	193.495	179.165	183.831	207.37	183.075	182.964	174.757	211.493	201.899	200.561
AGAP000023	24.1746	24.5979	26.2603	28.7415	26.6546	24.2988	22.7533	24.4973	24.936	27.1913	25.786	21.6512
AGAP000025	38.2852	51.5593	47.0497	33.1693	39.0867	39.2078	68.4807	69.7793	81.8896	77.3462	58.1076	62.377
AGAP000028	41.6414	59.1082	53.0015	36.1736	32.4178	33.0017	104.148	109.089	125.317	74.7073	40.32	43.0366
AGAP000029	44.519	81.9782	64.6401	41.1714	51.3904	52.6589	80.3215	80.8332	96.3731	100.043	68.7907	74.2509
AGAP000032	28.3352	35.5358	31.2794	25.0449	28.1885	26.3852	29.8286	28.7304	30.4901	34.5084	31.4823	27.7937
AGAP000033	9.1106	14.7097	10.8053	7.14506	8.60227	9.24473	17.7388	17.7079	19.5758	16.5665	10.4308	9.87131
AGAP000035	24.0958	31.7381	28.2673	22.395	24.3133	24.5184	28.5127	27.3454	29.9033	32.1104	25.9785	24.5191
AGAP000037	0.0453069	0.153163	0.052103	0.0287473	0.0383027	0.0480895	0.0538824	0.0627008	0.0272683	0.091966	0.0661155	0.119306
AGAP000038	0.0273703	0.166764	0.0573973	0.0598179	0.0768546	0	0.0593575	0.198925	0.036476	0.0358809	0	0
AGAP000039	0.0281814	0.0343411	0.118196	0	0	0	0.0305582	0	0.0375569	0	0.0670979	0
AGAP000040	48.8363	46.6458	43.0098	29.2441	32.4435	32.3331	34.8409	35.0359	32.6251	32.8222	27.5538	26.148
AGAP000041	1.09247	1.03903	1.11755	0.713368	0.823016	0.892753	1.14127	1.45243	1.10082	0.925667	0.539252	0.776832
AGAP000042	50.2787	80.7483	66.81	48.0147	59.2213	63.3105	74.9381	72.7803	82.7875	92.7741	74.3864	78.6291
AGAP000043	25.1256	46.4649	37.8214	21.6744	28.8719	31.1676	52.229	51.863	63.0922	59.6419	35.2951	44.0482
AGAP000044	344.432	356.081	355.26	327.479	331.965	343.62	318.789	330.449	319.877	326.784	324.025	311.364
AGAP000045	0.34247	0.299431	0.35909	0.24949	0.186985	0.329722	0.502875	0.281498	0.323286	0.360102	0.237824	0.116485
AGAP000046	39.72	37.3939	36.894	41.3337	43.3841	44.8736	34.6137	35.5845	29.2401	38.2768	37.941	39.0999
AGAP000047	51.0512	47.4647	44.5267	36.3933	34.0845	37.8784	44.6728	44.8089	46.1502	39.8076	30.0444	28.8264
AGAP000048	34.8998	47.0575	39.5717	33.2631	34.6979	36.0559	41.6682	41.7043	44.7813	46.1289	39.0974	37.5145
AGAP000049	79.7086	88.3523	82.4979	77.516	76.6242	81.7855	97.4576	101.255	107.908	114.564	83.8641	83.5239
AGAP000051	20.9303	22.7584	23.1148	23.1152	25.1546	25.1259	20.1977	19.9054	21.7206	6.70536	4.51157	5.7771
AGAP000053	6.12118	6.12976	7.37145	6.29156	5.95623	4.55129	7.42604	6.67006	7.18838	5.56154	5.12258	4.38194
AGAP000056	23.1959	27.4596	23.4494	22.4759	22.0648	22.1031	23.3278	21.9245	20.8605	24.2375	22.3702	21.5168
AGAP000057	48.8674	67.0865	51.7371	39.3272	40.1019	44.5908	117.681	119.013	129.307	117.759	55.2204	47.2112
AGAP000058	29.6807	42.659	35.9337	25.3987	27.7036	28.1663	42.3074	41.3988	44.6193	49.5203	38.7822	34.294
AGAP000061	21.6282	35.3727	30.3472	18.2644	21.6658	24.4275	46.7994	46.0194	48.6424	49.5652	28.0568	27.1825
AGAP000062	13.743	19.839	14.0097	7.55792	8.65956	8.69125	35.6603	37.7124	41.6204	31.499	13.1259	9.47981
AGAP000063	6.80988	9.10401	6.89773	4.40711	4.61028	5.15601	11.6319	11.7041	11.3663	14.8645	7.24114	5.60914
AGAP000064	84.8253	143.369	111.797	80.9463	96.4079	99.9844	156.226	151.634	173.001	174.746	126.78	123.676
AGAP000066	10.6477	15.0852	11.3607	8.97811	8.75913	12.0888	18.1776	17.673	21.8905	18.688	9.54716	8.67903
AGAP000067	0.287143	0.769792	0.42151	0.12551	0.215009	0.331746	0.560449	1.31178	1.22455	0.376428	0.341834	0
AGAP000068	0.344177	0.266895	0.196844	0	0.292859	0.126522	0.339277	0.633482	0.667171	0.615268	0.335235	0.484926
AGAP000069	6.24636	6.61012	7.23892	7.27478	8.76974	9.68548	4.99076	6.40007	5.66828	5.06401	6.84902	7.476
AGAP000070	21.7818	29.9679	25.505	19.9271	23.7351	22.5018	28.3609	29.5097	28.6777	33.6987	26.2891	23.1772
AGAP000071	0.373683	0.728577	0	0.530845	0.384737	0.518074	0.16208	0.581976	0.199201	0.195951	0.0889714	0.348622
AGAP000072	0.0672455	0.163887	0.141018	0.440896	0.125881	0.466146	0.437502	0.209457	0.0896171	0.0881549	0.320214	0.313678
AGAP000073	0.245228	0.361084	0.235701	0.178649	0.296475	0.16527	0.288069	0.456181	0.326811	0.314782	0.109476	0.0874612
AGAP000074	0	0	0.0324205	0	0.0289406	0	0	0	0	0	0	0
AGAP000075	0.166478	0.347771	0.0748104	0.0259885	0.211471	0.164861	0.058024	0.0987711	0.412032	0.187066	0.0849372	0
AGAP000076	26.1306	31.7078	28.3807	25.0226	25.3344	25.2251	32.048	30.5053	34.4445	31.4753	26.9104	25.451
AGAP000078	77.8408	87.0093	83.1863	73.2939	80.1998	86.8728	83.2144	80.4229	84.5292	108.28	95.3739	97.9399
AGAP000079	2.95445	2.66912	2.24326	2.67184	2.1455	2.14807	2.65128	2.61797	2.24022	1.60267	2.36499	1.30687
AGAP000080	0.954039	2.06771	1.45764	0.774449	1.88798	1.6376	2.04684	1.77238	1.3123	2.0011	1.11953	1.2874
AGAP000081	50.139	55.0671	56.4293	51.6955	49.7255	52.6342	58.429	62.4046	64.4872	60.5855	52.9476	55.7927
AGAP000082	85.0341	82.6482	86.8191	84.5586	85.8312	100.311	78.9929	71.7833	74.1485	83.9613	94.2313	94.721
AGAP000085	15.3331	16.0841	12.348	14.337	13.4638	13.7883	16.2835	14.4428	14.009	7.6673	4.84565	5.53019
AGAP000088	0.229258	0.430693	0.280448	0.104384	0.49175	0.132435	0.435039	0.34713	0.547406	0.601088	0.500361	0.356471
AGAP000090	10.9649	14.4105	13.2811	9.90731	11.1816	11.7951	13.1197	12.8964	15.0309	16.1156	13.5545	14.0253
AGAP000091	0.205562	0.231402	0.0995558	0.155632	0.0222174	0.109696	0.437562	0	0.0632678	0	0.0565161	0.166088
AGAP000092	1.67913	1.44935	1.68726	2.14068	2.45568	3.07159	2.42766	1.96131	0.932394	1.28405	1.49921	1.06066
AGAP000093	23.8448	26.2939	26.6825	24.0488	23.7819	24.9293	23.9909	23.7427	23.3904	23.265	28.0142	23.2029
AGAP000094	0.241521	0.196207	0.337656	0.527845	1.73312	0.883618	0.698375	0.752292	0.965614	0	0.383363	0.187769
AGAP000095	14.5347	15.2219	14.0938	13.8265	14.292	14.1421	16.052	15.5561	15.5248	16.1643	15.1695	12.958
AGAP000096	14.2275	12.9395	13.8628	14.4096	14.7458	16.2772	19.5665	18.2308	21.9205	16.7408	15.0371	14.5278
AGAP000097	7.7455	8.51243	8.74965	6.01512	6.53837	7.86804	13.3112	12.776	14.646	11.2268	8.21169	8.26564
AGAP000098	13.3961	14.8024	15.3556	14.3905	12.7156	13.3784	15.1004	15.4411	13.7678	15.8252	13.0194	13.1067
AGAP000099	35.5754	58.3019	49.9064	32.5869	39.4906	38.1529	62.6098	58.5742	71.1434	72.7885	56.4007	60.8892
AGAP000100	5.24515	3.59528	2.06239	3.22405	4.2957	5.68115	3.5547	1.0211	4.80572	2.14878	2.73183	0.764591
AGAP000102	14.572	15.5792	14.2259	13.5999	15.8249	16.6095	14.4996	16.579	14.3606	16.2812	14.785	16.0198
AGAP000104	1.63056	2.1398	1.70969	1.09649	1.93707	2.24611	1.90408	2.08364	2.2566	2.71306	2.23976	0.804482
AGAP000105	49.1347	50.7745	50.7249	56.9246	50.0075	45.597	51.362	48.2059	51.5387	59.2106	55.1756	39.2093
AGAP000106	23.0394	25.2622	22.0693	26.957	27.0722	28.7623	26.8722	25.237	24.0688	25.2782	25.8111	24.5981
AGAP000107	0.335446	0.442829	0.615519	0.519292	0.313972	0.48444	0.621384	0.493401	0.558804	0.806208	0.599005	0.456384
AGAP000108	0.0856881	0	0.0898466	0	0	0	0.092915	0.0889674	0	0.449328	0	0.199853
AGAP000109	500.826	457.411	468.814	491.244	466.394	435.546	486.473	512.101	504.566	481.588	461.82	444.122
AGAP000110	58.4595	55.2659	53.8799	60.5853	51.2121	54.2004	56.7351	49.7886	52.7473	54.5459	51.7621	49.1286
AGAP000111	0.23161	0	0.1619	0	0.0722611	0	0.0837147	0.0801579	0.102888	0	0	0
AGAP000112	19.8222	27.7903	25.2954	18.1381	19.5826	23.6607	26.5933	28.8761	33.9417	30.6757	26.8333	29.4257
AGAP000113	0.330998	0.389901	0.266081	0.192906	0.10327	0.152965	0.287131	0.171833	0.382301	0.115712	0.22329	0.0771999
AGAP000114	45.7535	64.3546	57.939	47.4497	64.5992	66.6927	59.6349	57.0238	60.9058	63.0621	49.221	54.9766
AGAP000115	0.276723	0	0.217614	0	0.064752	0.159853	0	0	0	0	0.123536	0.0806762
AGAP000116	64.7088	76.1616	70.8476	63.5525	61.7249	70.741	76.6516	82.0936	84.0788	76.381	68.8262	69.5528
AGAP000117	11.4103	13.1594	11.9106	11.077	11.2043	13.1533	16.4048	19.4232	18.0914	18.7312	14.6145	13.5142
AGAP000118	24.1142	22.5345	21.0187	25.9467	21.6013	22.476	22.298	23.1171	20.0115	23.9517	23.3356	16.9935
AGAP000119	85.2501	82.7099	83.5187	85.6261	90.0943	100.374	78.8526	79.9693	84.7773	83.3393	80.5037	83.6828
AGAP000120	128.939	122.682	127.83	146.046	130.549	138.083	127.694	120.942	115.018	127.376	127.455	107.071
AGAP000121	0.217495	0.640499	0.36108	0.336697	0.356251	0.355979	0.275145	0.348137	0.434779	0.285123	0.215767	0.105682
AGAP000123	13.0247	15.6567	13.5875	11.391	14.8931	12.0943	13.6692	13.5461	14.597	15.919	14.1281	14.0068
AGAP000124	15.7638	18.8289	18.4437	14.0063	14.5514	16.1614	17.7853	19.7646	17.3892	19.7755	16.8266	14.3931
AGAP000126	14.6402	16.8205	15.1103	12.0454	12.3522	13.2333	16.2065	16.9149	16.8499	21.2288	16.7735	14.5306
AGAP000127	33.8235	33.5748	38.2914	32.9297	34.3672	38.8479	34.4608	34.9411	31.2356	32.8835	35.4689	32.8258
AGAP000128	0	0	0.0315855	0	0.0281952	0.139211	0.0979925	0.0625528	0.0401452	0.148088	0.0358611	0.0702582
AGAP000129	0.616944	0.872079	0.401069	0.539334	0.392666	0.392027	0.561941	0.691799	0.591979	0.258809	0.734451	0.287784
AGAP000131	12.3699	13.7476	11.2937	10.4352	10.8713	13.5986	12.8352	11.1255	12.1493	13.5378	12.0028	14.1146
AGAP000132	12.1727	6.5122	7.62694	7.46195	5.83567	8.91834	7.88741	10.7119	8.50686	7.39503	9.7197	5.53968
AGAP000133	1.4341	1.36766	1.30757	1.09017	0.466886	0.864452	2.09594	4.5317	3.07455	1.6348	2.07839	2.32682
AGAP000136	16.4839	15.9533	16.8224	16.7505	15.892	15.8668	15.5081	15.0777	15.5656	17.0664	15.9127	14.0698
AGAP000137	0.0466047	0.227165	0.097733	0.127318	0.0436213	0.053844	0.101071	0.120971	0.0155274	0.244384	0.083222	0.0543489
AGAP000138	0.114781	0.340931	0.127874	0.141106	0.114148	0.182339	0.528962	0.327728	0.290064	0.282134	0.17644	0.217513
AGAP000139	13.7922	14.0878	11.3947	12.5827	12.3249	13.4235	11.0818	11.3072	11.3396	13.7159	13.4326	12.2821
AGAP000140	0.481174	0.566128	0.243564	0.326361	0.667792	0.766782	0.575731	0.585725	0.353795	0.45678	0.790099	0.715924
AGAP000141	34.8153	50.1013	42.34	31.0131	39.7292	43.7261	42.5092	39.8744	43.6203	58.5251	47.0252	52.499
AGAP000142	19.1796	24.5255	21.7193	15.0367	17.6921	18.604	27.7355	29.3027	32.8478	32.5526	22.4052	21.8146
AGAP000143	14.9963	15.1827	14.5047	12.2058	11.4028	14.8552	17.1763	18.394	16.9106	15.3622	11.2095	11.7791
AGAP000144	5.66864	7.24962	8.35655	6.13308	5.98867	5.38199	12.7803	12.8201	14.8846	6.54833	5.47884	5.56336
AGAP000145	379.309	500.794	455.205	355.957	404.617	402.951	564.296	561.623	615.483	595.572	492.307	484.476
AGAP000146	9.95964	17.3113	14.3319	10.1389	12.3961	13.441	20.6584	19.5111	24.4127	23.9182	15.9082	18.9254
AGAP000147	82.2571	104.675	108.052	65.4442	66.0087	81.3381	167.766	180.531	207.091	153.108	115.052	150.283
AGAP000149	29.061	38.543	33.015	23.9595	25.8649	29.4243	40.4049	39.0107	42.6334	40.7823	31.7381	32.265
AGAP000150	0	0.318615	0.137077	0	0	0	0	0.407207	0	0	0	0
AGAP000151	0.134178	0	0	0	0	0	0	0	0.357635	0.3518	0.159735	0
AGAP000152	0	0.185999	0.160044	0.166794	0.142865	0	0	0	0	0	0	0
AGAP000153	13.1742	18.7534	15.6795	12.3126	16.7839	18.6088	17.8591	17.1027	18.4888	15.521	11.4248	12.1181
AGAP000154	2.81728	3.13192	3.36861	2.70052	2.59067	2.68387	2.73332	2.15534	2.5689	5.70193	4.76604	4.26529
AGAP000155	8.68121	7.81196	10.1295	8.46479	7.62544	9.56678	10.1858	9.10588	8.78081	7.6454	7.04878	5.45125
AGAP000156	120.398	136.324	125.789	118.643	116.502	119.083	142.347	135.465	137.918	147.867	132.057	116.567
AGAP000158	44.6082	61.5355	57.7745	42.0633	49.856	51.5745	69.7113	69.4061	82.4817	81.3892	68.373	74.9157
AGAP000159	57.4315	95.0434	75.4075	58.0872	69.8124	71.2749	80.9086	80.2137	89.4459	105.115	85.0402	91.5853
AGAP000160	12.886	17.1879	13.3288	13.7006	13.8539	11.6687	13.2175	12.9271	13.4599	7.07669	6.21905	4.16294
AGAP000161	39.8184	52.9308	44.3401	37.1059	43.1881	42.004	53.462	56.7936	59.8113	58.9363	48.538	50.0682
AGAP000162	60.3383	62.0301	64.6295	73.2659	66.9545	74.7975	77.5214	82.0642	83.653	79.3748	78.3199	78.4328
AGAP000163	85.4146	76.9654	66.8921	90.7893	87.1379	77.9501	78.2928	80.1745	72.8743	71.1296	71.0689	56.6833
AGAP000164	1.85956	3.61337	3.10915	2.746	2.58726	2.26454	5.34072	5.21818	7.63556	5.60029	5.32495	2.34439
AGAP000165	110.752	104.086	103.633	122.19	100.375	109.77	97.3803	102.945	95.3621	87.1469	86.9773	75.6213
AGAP000166	0.5307	0.397968	0.59926	0.312267	0.840615	0.754629	0.973854	0.593396	0.652852	0.909784	0.923372	0.428459
AGAP000167	253.994	267.101	283.24	216.833	215.8	223.42	240.632	244.414	245.266	274.413	285.096	278.911
AGAP000168	26.8135	27.9796	30.0709	27.672	26.0579	31.0678	28.9911	26.7737	28.2753	29.2611	26.9268	24.1244
AGAP000169	5.20235	5.11949	4.51757	4.64949	4.43426	3.77977	4.94325	4.62186	4.86031	6.60905	5.61859	3.69013
AGAP000170	207.26	185.896	198.793	217.761	208.094	197.593	168.725	180.459	174.261	189.759	206.698	169.953
AGAP000171	30.9859	40.2975	35.6863	28.6064	33.0097	29.6279	36.4558	36.1619	38.1687	43.8363	39.5976	34.2065
AGAP000173	43.6629	43.1067	49.4973	44.103	43.0601	43.6451	56.8535	54.8122	56.3479	50.0747	42.7559	46.3482
AGAP000177	0.232648	0	0.365908	0	0	0.537572	0.126135	0.120776	0	0.609975	0	0.271306
AGAP000178	81.7567	93.7025	87.3358	76.3729	78.8127	80.94	95.862	92.1746	97.4194	96.666	89.3132	86.1614
AGAP000179	3.49574	3.01909	2.20635	2.48484	2.63662	2.58793	1.69287	2.08785	1.99013	2.35809	2.303	2.11747
AGAP000180	37.5105	34.3347	38.8476	45.4601	40.772	34.0839	35.3634	33.143	35.8605	29.9123	31.2791	24.4588
AGAP000181	0.675429	0.82306	0.519353	0.246025	0.042146	0.260115	0.292958	0.187007	0.180027	0.236119	0.32163	0.420087
AGAP000182	8.53334	6.67559	7.84285	6.33167	6.60659	7.668	5.59752	6.07068	6.66892	4.6266	3.88788	4.17709
AGAP000183	0	0	0	0.120015	0	0.380666	0.119092	0.228064	0	0.287958	0.392242	0
AGAP000184	30.3512	31.669	26.6917	29.2886	28.252	31.798	24.1401	26.7556	26.6644	18.8408	18.6004	15.2265
AGAP000185	7.02781	14.5504	11.4515	6.42948	9.43045	8.88588	16.221	16.7396	22.6267	19.2957	11.3535	13.4314
AGAP000186	2.53003	2.74658	2.54925	1.69408	1.17413	1.31995	3.08156	4.98365	4.81345	4.13372	2.36574	2.21927
AGAP000187	30.3924	39.3484	34.1893	27.8037	27.421	27.6208	41.9726	42.5824	45.1712	38.2356	27.5461	26.167
AGAP000188	39.9662	41.1274	38.6748	34.742	38.0762	40.0014	42.5912	43.8026	41.5242	48.3711	51.7034	49.1983
AGAP000189	45.0159	57.6994	53.1547	37.1695	40.8587	51.0547	53.4268	56.1884	58.1333	63.4863	58.5372	63.0518
AGAP000190	13.6996	17.9763	15.2243	11.1103	12.818	16.4859	16.9314	16.8381	18.6259	15.9387	13.2094	15.4258
AGAP000191	0	0	0	0	0	0	0	0	0	0	0	0
AGAP000192	0.723083	1.01819	0.977203	0.544325	0.360957	0.70545	0.871186	0.734072	0.985056	0.631946	0.420838	0.337294
AGAP000193	0.262735	0.0640325	0	0	0	0	0	0	0	0	0	0
AGAP000194	2.54319	2.98256	2.92726	5.62084	4.47441	4.02074	2.90282	2.42213	2.34446	1.90513	0.910551	1.33795
AGAP000195	88.0953	101.732	93.4683	89.42	94.5878	95.0766	91.2099	92.7195	90.3954	106.017	102.02	98.6335
AGAP000196	7.50464	9.7337	8.81446	7.60238	8.07937	7.29353	9.9537	10.4672	9.9584	10.7671	8.93402	7.51217
AGAP000198	38.9263	50.9313	40.8778	35.6997	38.4946	42.4582	53.9721	53.2123	56.9411	33.91	21.254	18.8614
AGAP000199	72.5075	68.4227	69.336	65.6681	63.4139	64.559	71.2008	71.3878	70.7071	76.6001	74.1182	68.5016
AGAP000200	1.11824	1.48654	0.888264	1.4071	0.681911	1.09619	2.77417	2.84981	2.07733	3.28727	1.39174	0.86937
AGAP000201	36.4628	39.152	38.2324	32.877	31.9557	37.8353	46.2172	46.7282	51.7285	41.5516	36.0748	36.9629
AGAP000202	26.8955	32.4497	27.6423	29.6811	22.6813	26.1508	46.7777	39.8136	45.78	42.5894	24.4099	31.9858
AGAP000203	10.5627	16.2826	13.6428	8.91941	10.4298	11.5119	16.2421	15.6437	17.2514	20.6398	14.4315	16.2311
AGAP000204	1.86319	2.61099	2.44201	1.9342	1.74391	0.96867	2.72744	2.12794	1.86228	2.68678	2.32896	1.95551
AGAP000205	20.9798	28.0596	25.371	21.2265	24.1236	29.489	33.713	33.8224	36.9779	34.9524	23.5874	24.7944
AGAP000206	47.2409	47.2987	45.3725	15.6828	14.8576	13.9117	25.6421	19.755	25.2119	39.4101	41.3643	37.5303
AGAP000209	25.2742	29.2094	25.9148	21.76	23.6223	24.2497	31.5133	33.6991	31.8481	31.1249	24.8146	19.7459
AGAP000210	2.24421	2.18779	1.92528	1.64977	1.33671	2.12139	2.47773	2.11827	2.47423	3.1025	1.45727	2.37921
AGAP000211	0.267389	0.271528	0.233638	0	0	0.0514873	0.483234	0.462704	0.415736	0.467375	0.159159	0.519701
AGAP000213	6.80875	5.69792	5.59093	7.26099	6.06575	4.92833	5.33711	5.36587	4.70095	3.4413	4.00396	3.34825
AGAP000214	0.269235	0.588285	0.292035	0.284061	0.173793	0.107261	0.483214	0.154228	0.519648	0.413804	0.176836	0.0649599
AGAP000215	33.0805	38.7585	36.5615	29.2642	34.5156	40.8502	38.1381	37.7077	39.4923	44.3618	40.3888	41.9558
AGAP000216	0.405813	0.364378	0.268742	0.350094	0.0999564	0.19741	0.277919	0.11088	0.185018	0.363998	0.355973	0.0747231
AGAP000217	1.19574	2.1047	1.72742	0.958207	1.31816	1.59637	1.67116	1.79328	2.40802	2.9435	2.49901	1.92122
AGAP000218	30.8416	52.9726	42.2246	29.0115	36.5543	48.3602	50.4735	48.1487	54.428	60.4195	48.2948	51.794
AGAP000219	0.0805819	0.0490975	0.0422463	0.088056	0	0.0465495	0.0873782	0.0418329	0.214781	0	0.047965	0.093972
AGAP000220	23.7019	24.8645	20.1746	19.7538	18.227	18.1512	22.6303	21.7494	25.9005	25.0202	22.9517	18.6833
AGAP000222	10.2453	15.9107	12.8138	9.23127	11.0316	10.9799	15.2094	15.6665	16.721	18.4459	13.3106	12.8255
AGAP000223	6.68576	9.42982	8.3526	4.84985	5.35238	5.8836	11.1367	10.0137	12.9669	11.2635	6.60441	7.46494
AGAP000225	15.4	17.8742	16.2933	14.125	14.1392	17.8457	16.6429	16.6743	17.405	18.8642	16.4986	16.9853
AGAP000226	0.065317	0	0	0	0	0	0.0708258	0	0	0	0	0.152341
AGAP000228	63.7002	75.7699	70.7496	63.0974	66.8241	73.0368	71.5013	68.289	75.5897	80.1552	70.1394	64.284
AGAP000230	0.148703	0.0906026	0	0	0	0	0.0806221	0	0	0	0	0
AGAP000232	0.722591	1.64832	1.0448	0.535123	0.730081	0.709516	0.870985	1.12288	1.30668	1.0581	0.786769	0.597118
AGAP000233	1.57612	2.42539	2.22466	1.55118	1.65489	2.11276	2.38828	2.34975	2.84102	1.74832	1.05843	1.55524
AGAP000234	20.9682	29.0681	24.8438	23.6333	27.7464	28.6504	29.3432	28.2445	29.5347	30.9445	26.6373	24.5355
AGAP000235	415.5	465.183	421.319	377.61	390.457	385.223	497.069	496.546	532.187	444.531	366.059	338.969
AGAP000236	0.212179	0.419543	0.165472	0.135353	0.123654	0.185657	0.210539	0.218886	0.330785	0.196492	0.0695819	0.0902909
AGAP000237	27.9963	42.4681	35.87	25.3708	31.633	31.7465	42.048	39.5414	45.0474	52.3129	39.4372	38.8138
AGAP000238	0.207916	0.253361	0.109003	0	0.194606	0.240212	0.112726	0.215873	0.277086	0.221459	0.928188	0.48493
AGAP000239	0	0.209665	0.240544	0.125344	0.053681	0.265045	0.186569	0.297737	0.152866	0	0.273105	0.334413
AGAP000240	27.1277	28.7241	27.1213	27.7637	29.954	29.0887	30.4107	28.9996	25.8343	33.3825	29.2905	23.4089
AGAP000241	34.305	34.677	31.2241	32.4023	29.6146	30.5194	37.4276	33.6854	36.8109	33.9923	28.8038	25.9961
AGAP000242	23.2055	20.5617	20.8993	19.1523	22.2636	20.4379	25.3202	23.1707	24.3731	26.6692	24.2345	21.9625
AGAP000243	20.6694	27.4622	24.5716	18.5064	21.181	24.1882	31.1753	28.8816	30.7803	28.2327	24.257	23.2798
AGAP000244	0.731179	0.161999	0.766663	0.0726361	0.497725	0.537572	1.00908	1.03522	0.620092	0.609975	0.870443	0.542613
AGAP000245	136.609	155.859	138.758	134.518	141.286	145.397	144.412	145.359	148.784	163.625	155.904	147.399
AGAP000246	8.28732	12.4091	9.22923	6.89979	6.72898	7.35441	10.0095	11.0985	12.1877	10.893	7.10826	5.44248
AGAP000247	4.34889	4.26834	3.85842	3.80611	4.01524	4.84254	4.43829	4.61748	3.51414	4.72086	4.0059	4.97975
AGAP000248	35.4481	40.5221	42.9797	34.0361	41.1713	41.7656	37.3228	36.0634	35.9614	41.8513	39.5128	44.9891
AGAP000249	28.7365	28.0686	25.6368	25.2518	25.8852	25.3631	25.3403	26.2373	23.9417	28.0707	27.6873	23.8623
AGAP000250	30.1184	30.4556	31.8654	27.0135	30.2706	33.015	34.0849	34.3086	31.1314	33.9534	34.1	34.7528
AGAP000251	15.4479	17.6141	16.828	13.3104	13.089	15.9752	18.253	18.6987	19.995	19.9772	15.4808	14.9362
AGAP000252	35.0573	35.0377	35.5913	36.7881	35.6015	36.7829	31.8959	33.5402	30.2981	35.1885	35.2326	30.3901
AGAP000253	3.17032	3.77678	2.48073	1.24097	2.21445	1.80405	1.25707	1.35105	1.97568	1.05453	0.816795	0.386267
AGAP000254	0.0873407	0.130083	0.122106	0.169674	0.145332	0.173785	0.623488	0.574327	0.591042	0.216275	0.209108	0.15844
AGAP000255	41.8895	64.2659	57.0432	37.807	48.9296	47.8675	71.0864	67.982	77.3321	88.8238	69.3952	64.7388
AGAP000256	0.140154	0.0284646	0	0	0	0.0269874	0	0.0485058	0.0311301	0.0306222	0	0.0272405
AGAP000258	48.9903	54.8334	53.248	40.4834	46.6775	48.8997	58.6251	64.1435	66.4834	55.4858	44.1034	44.8702
AGAP000260	177.871	148.578	167.786	181.481	172.154	147.312	161.764	176.901	173.855	149.602	169.722	145.72
AGAP000261	79.1088	82.4238	83.8731	82.1309	82.1844	90.3778	71.0664	78.9521	74.1293	81.3464	81.1727	75.2045
AGAP000262	8.68552	11.5289	9.72501	8.23693	10.0603	10.9306	10.3262	10.2257	11.8231	7.4417	4.65292	4.14194
AGAP000264	51.9531	57.057	58.3567	44.9808	42.3645	46.2292	81.3	82.645	92.7543	66.9693	44.3069	45.7727
AGAP000266	0.253798	0	0.133057	0.0462229	0.197959	0.14661	0.504538	0.0878368	0.112744	0.36044	0.302137	0.0493284
AGAP000267	0.121723	0.148328	0.414798	0.0332532	0.113931	0.105473	0.0989917	0.126381	0.0811091	0.159572	0.144907	0.53231
AGAP000268	2.16965	1.05755	1.71885	1.73865	2.12101	2.11674	1.82983	2.25268	2.44168	3.79238	2.4681	1.40565
AGAP000269	35.2788	36.3308	34.0061	30.7741	31.486	32.4485	35.0572	35.9956	35.3633	38.5182	35.6138	31.9821
AGAP000270	87.8787	82.8884	90.3825	85.2877	79.9875	85.6064	82.1136	87.2413	83.6721	90.774	88.2096	91.6802
AGAP000271	7.73806	13.6549	12.3761	7.44904	11.4847	12.2774	11.6647	11.4794	12.3451	13.3066	12.3394	13.9171
AGAP000272	41.9148	40.9092	39.9113	43.6176	42.3276	46.9996	36.831	36.5477	33.6866	42.7804	42.2577	39.3226
AGAP000273	16.1662	18.039	15.3901	15.2481	16.1304	14.6193	15.1868	15.5003	16.0759	16.2494	16.0488	12.0601
AGAP000274	2.24863	2.0718	1.89771	2.15754	1.79668	1.71083	1.90305	1.99303	1.53491	1.86935	2.1546	1.27916
AGAP000275	31.7838	27.7222	29.3993	27.4591	30.7557	29.0317	25.8938	23.2525	23.1349	47.2067	56.1236	58.1062
AGAP000277	7.83657	10.8301	10.0136	8.46356	10.4357	14.1219	11.4704	10.817	10.1087	13.0288	14.089	16.4391
AGAP000278	6103.16	5535.94	5481.24	5847.97	5511.75	5642.95	4982.81	5027.36	4453.66	6270.83	6797.45	5801.87
AGAP000279	0.715248	0.174316	0.749959	0.937906	0.401676	0.99162	1.0858	0.74262	0.57192	0.750118	0.510887	1.00092
AGAP000280	0.766179	1.15691	0.838292	0.473225	0.592413	0.423353	1.01141	0.864675	1.24305	0.786065	0.713826	0.796375
AGAP000281	44.5021	71.2428	53.689	42.5022	51.9258	58.5869	75.4634	74.7918	83.9925	87.0483	68.2175	70.6758
AGAP000283	4.01549	3.95101	3.81809	3.27051	3.80512	3.08321	4.05666	4.45401	4.5869	3.17152	2.96913	1.59969
AGAP000284	33.3938	34.6162	32.5612	35.174	34.2202	34.8676	34.0832	35.5797	35.2122	43.2196	36.575	28.3045
AGAP000285	55.5431	56.5851	55.5102	53.9782	51.0636	54.8407	81.5846	77.8388	81.9737	77.0485	64.3062	56.5583
AGAP000286	9.3082	9.17809	9.06457	9.70568	10.1533	9.11224	8.34684	8.18894	5.6185	7.97976	8.8254	8.39669
AGAP000287	63.8691	57.0108	56.48	61.6868	60.5431	58.4997	50.1518	46.0955	39.3195	53.1177	57.4018	50.889
AGAP000288	14.1731	10.1999	12.8508	13.2431	12.3205	12.8545	11.5449	10.4146	7.93856	11.8931	11.6152	7.54549
AGAP000289	34.4743	34.461	35.233	32.9629	38.0175	29.6349	28.4258	26.792	25.5013	33.2901	37.2541	32.3059
AGAP000290	1.11731	0.907683	0.683395	1.32269	0.784338	0.968149	1.61539	0.725043	1.17881	0.549273	1.0253	1.1401
AGAP000291	41.5173	42.0709	42.7554	45.1703	45.546	46.0863	36.6776	34.0052	38.3006	39.266	45.9881	37.3236
AGAP000292	1.72829	2.86105	2.25666	1.17592	1.09878	0.894771	3.29869	3.72632	4.33123	2.87486	1.58192	2.22691
AGAP000293	0.164612	0.0501481	0.0863006	0	0	0.190182	0	0	0.0548441	0.0539493	0	0
AGAP000294	0.483747	0.639123	0.528581	0.472972	0.467078	0.564773	0.651542	0.687304	0.739689	0.80105	0.612257	0.617575
AGAP000295	134.249	153.901	142.924	135.911	151.55	151.494	153.483	152.401	151.921	166.32	156.968	145.097
AGAP000296	17.33	15.1025	12.114	14.6908	14.6477	14.6221	13.4104	14.0674	12.7375	9.36282	11.0031	9.43119
AGAP000297	14.3207	16.6656	13.9146	10.85	11.6615	12.5192	14.7004	14.7201	12.6597	13.0164	9.77439	6.90282
AGAP000298	264.245	238.647	263.504	303.541	289.571	283.987	233.804	248.574	230.08	316.583	355.998	306.246
AGAP000299	9.47303	8.79363	10.7215	9.5018	9.53488	10.1933	10.1752	9.79585	9.95692	13.2376	10.4729	10.9133
AGAP000300	33.0975	36.9644	32.5094	33.5772	35.6765	36.6691	35.5755	33.5178	34.7526	50.0053	47.6603	42.0087
AGAP000301	4.14563	5.43665	4.65041	4.7171	6.08521	5.97558	6.77858	5.72538	6.13869	7.72932	7.50469	6.50739
AGAP000303	3.49193	4.642	3.70708	4.01306	3.96168	3.39431	4.42763	4.05417	3.78263	3.43532	2.81581	3.97781
AGAP000304	132.077	146.537	132.002	118.576	118.204	117.136	140.158	136.104	140.303	165.643	159.373	137.696
AGAP000305	282.513	244.42	265.169	294.521	278.329	290.796	210.14	206.874	194.868	263.761	302.014	265.034
AGAP000306	1143.54	1195.22	1206.66	1073.3	1171.3	1150.69	1164.61	1130.21	1157.8	1529.04	1463.11	1434.74
AGAP000307	44.5465	50.1062	45.9928	35.9991	39.4554	39.1998	43.5012	40.453	44.1964	51.727	43.2627	39.3728
AGAP000308	232.901	225.79	230.222	225.626	217.208	232.492	206.242	208.729	215.061	243.453	262.754	265.284
AGAP000309	17.1337	17.1178	17.6239	15.631	16.335	14.6504	17.4656	16.7828	19.337	19.8028	17.6649	14.2605
AGAP000310	37.0439	38.5515	37.7271	31.6943	38.4538	40.5357	40.4482	39.3354	44.9725	49.1656	48.7353	42.4927
AGAP000311	37.9342	36.4564	33.8292	34.9802	33.0693	36.1553	27.2655	30.2984	26.974	34.3482	33.5046	33.9646
AGAP000312	60.9342	75.5932	67.7014	53.6656	62.9845	61.6807	78.7674	76.8968	89.7001	93.7726	77.4787	74.2906
AGAP000313	7.72513	7.6456	7.07211	6.89901	4.84487	6.27475	6.50573	7.16576	5.53953	5.34633	4.85501	3.42975
AGAP000314	37.3024	73.7939	57.7282	43.1788	58.3851	58.4887	61.7752	58.2088	70.9202	85.4472	67.9022	71.1569
AGAP000315	15.3673	17.2079	17.6917	12.0272	9.23269	11.8762	23.644	21.4536	27.1911	21.5749	17.4203	18.163
AGAP000316	15.8729	19.737	17.6622	14.8672	15.0084	16.3424	23.5342	23.5433	26.8377	22.8609	19.0889	19.14
AGAP000317	25.7935	33.8316	27.5754	22.7452	25.3706	24.4889	34.2168	32.3943	34.3793	35.2615	32.2028	27.0741
AGAP000319	9.47068	18.1759	13.9436	8.66911	11.4453	11.464	18.4282	18.5464	21.1829	22.8005	15.8884	14.1561
AGAP000320	125.957	132.484	131.398	123.296	120.968	139.24	146.087	140.627	146.91	148.856	125.391	127.588
AGAP000321	67.6096	75.5254	72.745	61.7112	63.4685	70.1012	72.6618	70.5734	70.4093	88.8359	81.817	74.659
AGAP000322	39.2172	57.3643	47.5486	37.2371	42.1881	47.5551	73.8234	71.7147	83.9278	65.953	54.1129	53.6065
AGAP000323	25.5213	38.6393	31.7113	24.0719	26.0547	26.9618	46.1843	43.122	48.6032	58.9397	45.6589	47.2059
AGAP000324	17.4248	20.3869	21.6089	18.7879	19.7771	17.3224	21.7191	21.0969	24.919	20.8697	16.6087	17.6874
AGAP000325	98.2151	98.3905	94.8138	102.862	101.002	97.5152	91.5356	91.6755	84.546	98.3263	101.428	82.9256
AGAP000326	8.03838	7.09724	7.97426	8.31057	9.41601	6.50647	6.5242	6.49689	6.15816	7.1935	8.53799	7.12881
AGAP000327	51.9931	52.3782	48.7527	51.3959	45.8795	47.0814	38.8104	36.6466	38.9414	38.0352	44.2817	34.7023
AGAP000328	132.231	171.207	155.206	111.334	125.348	130.744	175.213	180.47	182.714	194.563	159.414	153.708
AGAP000329	1.4776	1.58145	1.52471	0.807323	0.84883	0.704525	1.57678	1.8426	1.38926	1.22987	0.735256	0.875239
AGAP000330	49.5381	52.4961	52.8587	49.7756	44.6999	50.5225	49.2275	47.0525	47.854	58.9047	60.1097	52.9188
AGAP000331	63.8059	90.0297	77.1418	68.4036	87.086	90.0599	74.2389	70.8171	77.9222	77.366	65.9919	69.0028
AGAP000332	166.295	188.305	182.397	168.315	187.276	200.25	150.067	150.402	152.184	207.373	202.462	223.005
AGAP000334	6.3833	6.42423	7.1114	4.2039	3.97422	5.02082	6.82896	7.90724	7.92777	7.32211	4.91906	4.12078
AGAP000336	40.783	52.797	48.3371	36.1669	40.5751	41.5855	64.3147	68.9654	76.6792	67.8268	49.4894	55.445
AGAP000337	28.1834	29.8387	29.4744	27.1178	27.5354	31.1657	25.6786	23.8846	23.8284	29.0296	30.5448	30.9458
AGAP000338	19.7776	18.6416	20.1878	21.7683	21.6786	19.9867	21.6007	20.5345	22.9912	17.1807	19.8569	14.5053
AGAP000339	123.808	130.746	125.723	128.595	125.648	136.643	127.4	125.451	134.066	142.145	141.446	131.358
AGAP000340	2.30445	2.49613	1.83459	0.769448	0.778891	1.06003	1.57332	1.04124	1.19432	2.40561	0.914457	0.821143
AGAP000341	5.85301	2.5621	4.28998	2.67013	2.34025	4.3987	4.4673	4.1595	3.18067	5.36362	4.22804	3.28026
AGAP000342	1.61042	1.30827	1.75111	1.46649	0.976969	1.27483	2.03728	3.90144	2.46413	2.18935	1.17159	0.765118
AGAP000343	27.8278	30.4348	28.8814	22.0447	26.2034	33.3617	24.5355	25.1913	26.1863	29.168	27.8605	27.2429
AGAP000344	20.2783	18.3859	19.807	13.8495	21.4092	15.9675	17.4731	17.5453	17.5338	47.55	58.6273	66.8617
AGAP000345	0	0	0	0	0	0.0548482	0.0514779	0	0	0.124471	0	0.110725
AGAP000346	4.54809	7.83367	5.91517	3.154	2.02614	1.66731	9.05722	12.3956	13.5211	10.09	5.83084	6.27281
AGAP000347	0.218686	0.399728	0.114649	0	0	0.126328	0.0592825	0	0.0728599	0	0.0650846	0
AGAP000348	0.0496529	0.0201686	0.0173542	0.0180861	0	0.0573656	0.0717874	0.0687375	0.0661716	0.119335	0	0.0193012
AGAP000349	36.6821	44.9032	39.8619	31.1247	37.5464	40.122	55.5673	57.1165	58.9868	60.4148	45.6267	45.696
AGAP000351	0.590286	0.553313	1.33309	0.347327	0.594998	0.577057	2.01868	1.03717	1.27077	2.26196	0.97299	0.900179
AGAP000352	0	0.0807515	0.0694832	0.0724136	0.04135	0	0	0.0458688	0.176627	0.11583	0	0.0515191
AGAP000354	20.2558	39.7131	28.6521	17.1578	24.8038	22.5674	37.1012	36.342	40.5606	45.9031	33.0528	31.0541
AGAP000355	27.1704	33.8993	31.3393	25.3006	29.7489	30.533	36.6256	33.9551	38.1392	40.7618	32.1551	36.835
AGAP000356	0.208375	0	0.0728291	0.0759006	0.0650118	0	0	0	0	0.182111	0.0826877	0
AGAP000357	0	0	0	0	0	0	0	0	0	0	0.114859	0
AGAP000358	161.08	151.572	155.706	168.105	162.455	154.718	122.369	117.764	128.294	137.571	156.699	133.049
AGAP000359	45.9027	41.2634	42.9824	50.948	50.6234	64.8281	45.0418	48.3472	44.5562	33.6126	26.0239	21.7666
AGAP000360	2.49033	3.82924	3.12848	2.40816	2.41495	3.74231	3.41725	2.7024	3.83128	4.23243	3.00136	3.17806
AGAP000361	2.94671	2.375	2.35986	1.69875	1.34646	1.98368	1.25796	1.90314	1.51515	1.4296	1.54681	1.27172
AGAP000363	8.65566	10.8792	9.48246	7.44658	8.30206	8.30114	8.07984	8.49398	8.48748	8.02263	5.38992	5.71203
AGAP000364	6.53142	9.6658	7.43584	5.30055	6.2099	7.00089	7.97755	7.27123	7.89873	5.35386	4.42304	5.46754
AGAP000365	5.53298	6.29285	5.55977	5.59271	5.09246	6.55224	6.54959	6.36707	5.83752	5.56095	6.42215	4.4629
AGAP000366	0.579284	0.42354	0.242959	0.253205	0.43376	0.803119	0.753768	0.601453	0.772002	0.455644	0.551694	0.135108
AGAP000367	90.3927	88.5414	88.1724	99.9954	104.022	93.2881	93.5418	93.2151	87.3947	94.7411	93.4031	83.5631
AGAP000368	11.7416	16.2583	14.586	11.7863	14.0498	13.2171	13.1925	14.4512	15.2031	16.6355	14.3121	13.7568
AGAP000369	1.53034	1.07964	0.717853	0.88015	1.35699	0.930557	0.960712	0.878082	1.28808	0.633534	1.10268	0.281785
AGAP000372	6.77736	11.8826	9.77481	6.11531	7.54114	7.37526	20.7204	20.0627	24.1575	24.1923	12.7217	13.1589
AGAP000374	10.2094	10.8908	10.0465	10.7506	10.5778	11.6312	10.2061	11.2463	11.6268	14.1211	14.0648	12.3658
AGAP000375	144.675	124.735	140.784	151.51	139.836	142.072	134.084	141.041	130.758	141.909	152.913	129.99
AGAP000376	19.5674	15.3001	15.0458	13.1412	12.973	13.7525	7.4704	6.34883	4.07456	12.0242	13.5398	11.6471
AGAP000377	1.32751	1.40894	0.808219	0.701921	0.80163	0.890544	0.696518	0.978157	0.627763	1.1789	0.866645	1.04871
AGAP000378	129.286	167.056	157.399	130.777	148.356	151.141	162.949	156.017	166.988	201.98	179.908	204.745
AGAP000379	1.90019	1.40335	1.08677	1.76182	1.29349	1.13094	1.68582	1.43484	1.68824	1.96263	1.37098	1.88019
AGAP000380	23.177	27.0089	23.7801	17.1628	18.7413	19.2288	26.5593	27.4829	30.1242	30.1068	24.3156	23.8092
AGAP000382	0	0.23462	0	0	0.450527	0.66733	0.626323	0.0999522	0.641475	0.757211	0.458415	0.336794
AGAP000383	0.0427383	0.0781196	0.0448124	0.0233511	0.140008	0	0.0579285	0.0221869	0.0854349	0	0.101757	0
AGAP000385	110.572	114.098	110.678	96.8416	98.4474	98.6819	110.707	110.055	110.234	118.563	117.13	101.722
AGAP000387	55.9449	55.6084	57.3347	53.9737	54.6673	61.0997	50.7811	51.0065	53.1473	54.6783	53.0587	48.7951
AGAP000388	0.0858865	0.0697727	0.0600364	0.0938526	0.214369	0.0992276	0.124174	0.0297245	0.11446	0.150123	0.0681633	0.033386
AGAP000389	0.037397	0.111396	0.0326766	0.00454063	0.0233353	0.0240033	0.00901134	0.071185	0.0609136	0.0326835	0.0296799	0.00484569
AGAP000390	0.0622219	0.0896078	0.0296553	0.0494495	0.0317665	0.0980278	0.0429352	0.0352381	0.0979989	0.126062	0.0471374	0.0395788
AGAP000391	40.5573	49.0454	48.7605	46.6338	56.1351	65.6611	45.9153	45.2389	48.3648	56.5937	56.3643	54.2429
AGAP000392	99.7083	102.558	102.326	98.2922	94.6707	98.1529	97.1869	96.1604	105.507	118.166	112.215	99.7129
AGAP000393	57.1271	61.7832	58.2248	48.1587	49.8544	55.9591	49.7515	48.7658	47.6694	50.9454	45.4123	44.6803
AGAP000394	37.0267	39.4571	38.7442	44.2931	42.4561	37.5187	35.5599	34.7711	37.4993	41.5896	44.5159	39.7172
AGAP000395	68.6443	60.1713	59.7279	87.2782	72.5564	81.3227	57.4908	52.8432	50.9465	60.1582	58.9639	59.7949
AGAP000396	107.544	108.566	100.326	129.137	109.87	111.053	100.037	93.2324	88.6398	97.9057	114.744	97.3398
AGAP000397	29.6965	32.5755	33.6006	30.3425	29.6799	33.2433	41.5401	45.5237	45.874	39.407	33.1889	35.8703
AGAP000398	15.9018	16.1193	14.8291	23.3739	21.6013	16.6647	15.2592	17.387	17.3475	17.8023	16.4176	15.0979
AGAP000399	227.24	298.397	277.4	218.676	239.366	257.186	373.235	373.616	418.822	389.535	298.602	333.256
AGAP000400	59.5294	67.344	64.1635	53.684	53.4236	57.119	83.5477	82.8524	87.3346	83.0656	68.4618	73.5803
AGAP000401	1.81638	1.75769	2.12859	1.40107	2.45014	3.39467	2.0275	3.18937	2.27827	1.40068	1.65355	3.9872
AGAP000402	14.1429	12.6951	13.2426	15.7726	15.0352	16.4742	12.3064	10.575	12.1775	12.5892	15.5201	15.2034
AGAP000403	246.495	307.969	283.879	226.727	246.784	261.162	309.231	306.442	334.159	364.713	303.7	303.603
AGAP000405	36.0604	38.362	37.8439	34.9415	37.3362	45.1275	45.1919	42.8411	44.91	56.2257	54.5536	54.7427
AGAP000406	23.003	41.4128	35.0227	21.8998	28.6385	28.2326	47.0331	47.0265	55.9993	55.5194	39.6463	42.7942
AGAP000407	37.7518	46.2532	40.5359	33.7003	41.2973	41.7549	41.5074	42.6023	42.8172	47.7242	44.1054	40.5753
AGAP000408	0.02855	0.0347903	0.0299356	0.0465643	0.166317	0.0162463	0.0462059	0.0884855	0.0380482	0.111724	0.0339879	0.0332941
AGAP000410	5.87239	14.3745	10.3042	6.29078	8.11649	7.35819	14.1462	14.7806	17.1123	16.0588	10.522	10.7914
AGAP000411	0.706696	1.13796	0.555744	0.468862	0.448845	0.641512	0.410517	0.707536	0.975438	0.496305	0.871343	0.559228
AGAP000412	33.3991	37.5861	40.2381	32.2802	30.9621	36.5886	36.1583	39.2641	36.9207	42.7377	38.8101	41.1525
AGAP000413	0.42668	0.606598	0.82021	0.129515	0.421553	0.219092	0.462666	0.270728	0.505449	0.0932255	0.282194	0.221147
AGAP000414	9.27268	7.53296	7.5386	32.2705	29.4334	32.8766	16.2843	18.7318	18.8945	10.218	9.59896	7.48325
AGAP000415	261.02	228.067	222.839	298.77	308.706	286.112	201.268	203.008	189.909	252.34	295.003	285.688
AGAP000416	61.8869	57.9912	54.9685	63.4003	61.1576	62.4827	49.7307	46.1835	47.3131	54.5093	59.367	54.3695
AGAP000417	0	0	0	0	0	0	0	0	0	0	0	0
AGAP000420	0.0698507	0	0.0366203	0	0.0980686	0	0	0	0	0.137355	0.0831548	0
AGAP000421	0.148193	0.0601949	0	0	0	0.114142	0.053564	0.0512883	0	0	0	0.0576061
AGAP000422	0.220216	0.1789	0.923614	0	0.137413	0	0	0	0.0978263	1.05853	0.52432	0.684824
AGAP000423	0.717842	0.458199	0.806442	0.511063	0.600627	0.692917	0.402671	0.729181	0.768224	1.00012	0.769479	2.2432
AGAP000424	0.719674	0.890065	0.904233	1.12849	0.679348	0.772959	0.710487	1.25386	0.836399	1.41417	0.864054	2.66094
AGAP000425	272.611	243.218	252.726	199.511	216.203	215.816	226.381	232.332	226.841	262.536	275.205	216.056
AGAP000426	102.239	92.7789	97.8367	90.8051	88.3185	79.6	84.9083	73.9037	77.0081	80.0558	82.3527	80.3656
AGAP000427	2.93852	1.63546	1.94052	1.68272	0.674378	0.718166	0.965096	1.64283	1.54385	0.666731	0.48773	0.741376
AGAP000428	29.7348	29.7525	30.9455	29.9095	31.7035	31.9212	28.9583	32.5986	30.7664	31.7171	30.8251	28.3437
AGAP000429	14.8754	15.0761	13.7354	12.4697	12.6698	16.1771	16.6981	18.1951	19.475	18.0506	14.5204	17.0756
AGAP000430	3.93109	4.34472	4.47335	1.998	2.37452	2.78137	2.70958	2.7843	2.96465	2.47684	2.2855	1.59918
AGAP000431	13.4966	14.538	14.536	15.0034	13.9115	19.1352	21.9162	21.1754	22.3391	18.7855	15.8689	15.6616
AGAP000432	54.3002	52.3378	51.5259	42.5645	41.0154	42.916	42.097	43.9242	45.8942	49.7107	51.4377	47.53
AGAP000433	55.5682	68.2931	59.8033	43.131	46.6145	45.1953	61.0838	62.415	63.7824	69.5686	65.1926	58.8012
AGAP000434	194.467	200.387	195.309	189.558	201.934	214.352	175.878	168.775	177.907	202.531	212.541	200.673
AGAP000436	17.2454	22.2555	21.7521	14.916	15.3968	17.4612	22.012	19.8875	21.7529	21.398	20.0376	20.5191
AGAP000437	8.75929	10.3063	8.21725	5.07621	6.62177	6.57575	5.36417	3.42418	3.54447	16.2073	22.9234	24.1509
AGAP000438	40.0787	44.8326	38.7735	40.2719	36.077	39.6119	41.252	47.3342	49.8237	45.6449	43.1648	40.8232
AGAP000439	63.8169	56.5864	68.4093	67.4228	60.8995	52.4141	66.8797	63.9456	63.4295	57.3703	55.069	50.515
AGAP000440	57.9019	66.8209	60.1321	45.5556	55.8304	62.6996	55.0854	51.7794	54.6034	66.4652	55.2998	53.6728
AGAP000441	39.6463	52.6045	47.6629	36.1533	39.2417	44.8471	48.8881	48.0391	51.9155	55.2337	54.2587	55.6986
AGAP000444	56.6492	51.901	56.5164	65.9232	57.785	62.1432	59.4016	57.1563	52.9405	53.6516	58.8655	54.5443
AGAP000445	0	0.10244	0	0	0.0393418	0	0.0455775	0	0	0.110204	0	0
AGAP000446	1.27598	1.23038	1.29137	0.945722	1.08526	1.08962	1.73251	1.65314	1.73006	1.07637	0.818947	0.494925
AGAP000447	23.7351	21.1957	20.4621	25.6194	23.6786	23.7588	20.023	19.1259	18.8658	20.1094	21.3447	20.5966
AGAP000448	21.6229	18.2917	17.165	12.6446	11.6541	9.88794	11.4775	10.6024	11.1571	15.2742	14.3783	14.7689
AGAP000449	14.472	29.0805	19.2468	16.5736	22.0887	20.9551	33.4396	32.9039	39.492	28.8298	17.5282	15.2559
AGAP000452	26.3476	32.606	29.815	24.9126	27.6485	29.6859	52.5599	54.6542	58.2657	48.6276	29.1001	33.7311
AGAP000453	42.783	58.3407	52.2483	34.9433	43.9036	47.1429	58.9764	58.8107	66.9736	75.3405	57.4515	60.0848
AGAP000454	38.9285	36.4432	37.4893	41.3069	35.4982	37.7369	34.7839	35.2576	33.705	34.8799	38.7353	31.174
AGAP000456	89.4934	121.361	109.713	79.8011	91.5102	96.3021	124.642	118.222	131.055	139.672	116.052	110.112
AGAP000457	57.6966	56.8568	61.3488	59.4221	58.2499	58.8484	72.9165	71.6466	66.3324	63.1195	58.5281	58.1232
AGAP000458	5.93554	5.89956	6.72651	3.99647	4.43323	5.36827	5.03839	4.17382	4.87396	3.69408	4.10402	3.42596
AGAP000460	0.495551	0.75739	0.563634	0.146851	0.0890968	0.161731	0.267155	0.238363	0.360727	0.572562	0.179981	0.186102
AGAP000461	51.0634	88.5255	69.5282	44.3196	56.6869	56.9522	74.8392	71.3493	82.4682	98.3607	76.9864	75.3038
AGAP000462	1175.33	1128.14	1201.03	1356.8	1384.77	1405.07	1351.59	1359.34	1421.71	1398.03	1357.77	1428.6
AGAP000463	60.7644	88.5445	77.9126	56.216	70.7152	70.8101	97.6049	97.6448	110.281	112.454	87.8282	92.4625
AGAP000466	0.354934	0.570811	0.437212	0.336594	0.354979	0.420881	0.660409	0.733427	0.625533	0.452734	0.244662	0.328424
AGAP000467	37.5253	41.86	37.105	33.0454	34.0995	36.4008	39.9858	38.2785	42.9309	42.4676	38.9466	34.6711
AGAP000468	0.774052	1.19719	0.561889	0.162663	0.557308	0.515936	0.45195	0.216374	0.674486	1.13182	0.531625	0.538133
AGAP000469	24.5842	29.3427	25.6185	22.8297	25.8798	26.1971	29.8951	31.2884	29.4227	33.761	28.9863	30.4151
AGAP000470	51.3895	58.7595	57.7994	48.3029	51.6469	48.1632	57.5318	60.954	60.0378	62.5269	57.1036	54.6414
AGAP000471	37.5185	34.563	33.3734	33.1914	33.3549	28.6175	48.4297	53.1236	48.9741	45.3149	43.8496	42.356
AGAP000472	8.86641	14.061	11.0231	7.91975	10.2602	9.64752	12.0872	11.7229	13.4731	19.4135	15.5475	14.2119
AGAP000473	19.7432	19.6501	15.9083	11.0937	10.9196	12.1826	18.6031	18.7518	18.0892	22.0036	19.5641	21.4378
AGAP000474	14.1083	14.8826	12.0331	14.8033	12.1868	15.57	14.5371	13.7373	13.5636	19.9214	22.185	22.1006
AGAP000475	36.5983	34.2303	37.0671	32.2587	34.4956	35.5043	32.6864	34.3817	34.7478	35.4788	34.9687	32.0312
AGAP000476	0.649087	0.158192	0.136118	0.283716	0.405024	0.0999883	0.0938441	0.673928	0.288343	0.624005	0.824231	1.00926
AGAP000477	0	0	0	0	0	0	0	0.0222584	0.05714	0.0281039	0.0255211	0
AGAP000478	21.8925	22.8411	22.7247	19.1225	18.7092	18.6103	21.2777	20.2977	23.2236	23.0366	20.4837	17.931
AGAP000479	55.2488	46.2018	54.8238	53.1409	51.653	52.543	39.9846	40.5764	43.2199	46.977	56.0918	44.9132
AGAP000480	60.4311	55.4788	61.719	66.3934	65.128	63.7765	54.5416	57.1447	53.4436	62.1691	70.5405	67.1188
AGAP000481	70.5048	71.4808	64.102	55.4207	56.9962	62.011	53.4281	49.5517	48.2519	76.6737	88.252	77.7094
AGAP000482	55.3926	44.7692	49.2446	54.529	52.0238	44.3055	53.6472	51.8104	60.6971	55.4864	51.1763	42.6782
AGAP000483	26.4006	31.8654	28.2358	23.5961	24.0925	24.7568	30.3314	30.414	33.4061	34.3673	28.5833	29.8481
AGAP000484	11.5979	15.6636	14.0047	9.37943	9.99332	14.2702	14.6646	15.2153	16.963	16.1373	13.1091	10.6932
AGAP000485	4.08782	6.1199	2.81665	3.31832	2.95159	2.96861	2.91284	1.94023	3.73562	3.06222	4.31025	3.13265
AGAP000488	19.7174	19.125	18.8705	15.3282	14.1449	18.9886	18.8119	19.9224	20.7043	22.9339	19.0304	19.537
AGAP000489	32.5134	53.7152	43.5604	31.9351	41.2647	40.7682	54.4415	51.31	58.7945	61.4954	45.935	49.5497
AGAP000491	108.344	96.7391	95.4358	101.061	98.7435	97.7329	90.1398	82.3408	83.2509	107.697	103.416	90.9662
AGAP000493	0.233275	0.142131	0.489192	0.254911	0	0.202133	0.505898	1.08991	1.24353	0	0.0694264	0.408056
AGAP000494	0.840985	0.931638	1.28262	0.58481	0.715589	1.3691	1.90673	1.66696	2.03776	1.10248	0.955656	0.534943
AGAP000495	0.944814	1.61186	1.38693	1.65192	0.884331	1.09158	3.38085	3.6296	3.14785	2.47719	1.01229	0.771268
AGAP000496	197.881	190.874	201.577	211.556	211.055	200.107	277.103	286.829	286.841	279.65	264.28	268.347
AGAP000497	23.4273	25.8416	24.1135	23.5648	22.5982	22.7622	38.2213	37.1925	38.0002	36.1592	29.5099	33.6698
AGAP000498	136.195	126.273	132.529	129.928	120.731	117.888	148.15	147.542	133.2	149.542	138.63	134.372
AGAP000499	28.6917	33.2798	32.3773	26.4676	28.6466	29.8454	29.1672	28.8297	32.8966	34.1217	30.2319	30.2634
AGAP000500	68.0857	74.0411	65.6835	59.3085	62.1782	61.7992	65.6643	65.5155	65.2311	76.0922	70.0064	67.3078
AGAP000504	27.095	39.8335	32.8128	23.6479	28.1407	31.5693	38.64	39.091	41.9761	45.7994	32.9661	33.9272
AGAP000506	11.5535	11.0557	12.7088	12.4702	12.0744	13.0615	10.6833	9.01514	12.2327	11.5221	11.6023	10.043
AGAP000507	13.3111	16.5687	17.7421	11.9325	11.741	12.5116	16.6356	17.428	15.4545	15.3993	16.4911	13.2603
AGAP000508	47.9104	49.0544	52.5018	52.3542	50.1538	50.8786	46.385	50.5855	50.1675	45.9252	52.9618	47.995
AGAP000509	9.44951	13.8944	8.99407	6.66806	8.06131	7.29165	16.3717	16.3278	19.006	17.3703	10.3361	7.07539
AGAP000512	66.2707	99.8682	81.2848	65.3258	75.8849	75.2384	93.3338	91.6596	97.3053	124.406	97.4061	95.1718
AGAP000513	74.2355	69.8846	79.1951	70.498	70.3104	74.5354	70.4344	66.721	64.9034	66.6168	66.1308	65.7381
AGAP000514	43.4736	47.3768	47.3966	40.6942	46.732	46.916	42.2996	43.9473	44.3233	50.2167	48.0674	48.6808
AGAP000515	147.037	142.678	141.428	143.828	149.127	137.214	176.382	157.746	178.645	189.156	176.402	167.867
AGAP000516	154.712	157.442	142.962	149.851	144.087	161.082	162.956	174.678	169.825	194.699	171.501	178.267
AGAP000519	2.51354	3.80007	3.14679	2.20262	2.98225	2.68982	3.54531	3.02052	3.58482	4.67414	3.00832	3.03533
AGAP000520	0.860716	0.419538	0.631741	0.587843	0.443089	0.546928	0.60665	0.614388	0.745591	0.733426	0.653216	0.526963
AGAP000521	2.24322	2.11628	1.66922	1.5024	1.65938	1.96465	1.687	2.19759	1.39832	1.56523	1.16295	1.13921
AGAP000522	0.66715	0.740842	0.651156	0.380026	0.39858	0.606785	0.477147	0.442137	0.605345	0.762944	0.596341	0.312693
AGAP000523	1665.6	1619.83	1623.23	1536.8	1545.43	1508.12	1598.12	1588.24	1633.02	1664.02	1667.58	1563.63
AGAP000526	371.391	408.978	395.598	357.782	392.629	414.438	446.832	442.045	469.477	493.232	432.684	437.079
AGAP000528	10.1057	14.1828	11.487	11.4179	15.0649	20.7232	20.8288	23.1272	23.9395	17.5717	8.61924	13.4158
AGAP000529	22.8866	22.2399	25.4335	19.3363	19.0261	20.0889	25.2767	27.8469	27.7137	31.9776	22.8411	22.4773
AGAP000530	44.4068	45.2669	42.2851	45.4733	49.5265	43.7858	46.3532	40.4239	42.42	59.6273	60.4434	54.9273
AGAP000531	42.4101	41.1708	46.1257	44.7083	39.1254	40.2942	40.9537	37.1332	38.9077	54.7991	57.1007	51.6462
AGAP000532	31.9013	40.7133	37.2041	27.3093	28.3634	32.1385	37.0948	36.1026	37.4861	46.9223	39.2986	38.4792
AGAP000533	15.5712	23.7517	19.2538	12.9966	14.9364	16.5291	19.6224	18.5709	20.1282	24.8709	19.3411	20.5488
AGAP000534	40.6462	41.5544	41.8986	35.4977	35.0945	37.1105	35.0054	33.8537	35.5381	42.1353	40.163	37.0816
AGAP000535	0	0.0408449	0	0.0366275	0	0.116175	0.0363455	0.139205	0.0446697	0	0.159611	0
AGAP000536	85.72	88.0978	75.883	67.8559	66.7552	70.8756	64.406	69.8456	64.9646	65.0845	63.3886	56.6725
AGAP000537	237.429	216.474	212.057	203.983	201.419	217.277	201.888	204.336	190.534	100.244	94.0816	73.2045
AGAP000538	1223.28	1225.72	1197.5	1115.69	1135.6	1280.11	1048.89	1051.14	1045.56	597.997	490.026	419.055
AGAP000539	0	0.0277457	0.047748	0.0995234	0	0.0263058	0.0987573	0.141842	0.0606878	0.0298488	0.135529	0.10621
AGAP000540	0	0	0.148762	0.0387591	0	0	0	0	0	0	0	0.0413631
AGAP000541	1925.33	1694.95	1850.74	1802.26	1797.1	1797.53	1507.94	1473.46	1453.21	1768.56	1936.45	2016.93
AGAP000543	12.7034	11.7058	13.367	12.0668	13.4448	8.29779	14.3103	11.1855	11.6055	15.9767	14.2146	13.5057
AGAP000544	36.2014	38.0744	39.0808	32.0633	36.0117	35.2204	39.6989	42.1291	42.1682	36.2822	35.8115	32.7994
AGAP000545	21.3235	19.6788	19.7548	19.2831	19.2488	21.7014	16.3395	17.5936	16.2169	21.9717	21.6392	20.3797
AGAP000546	91.3575	98.9129	135.655	63.8954	47.8971	50.5965	213.867	213.858	239.333	139.637	79.9214	122.346
AGAP000547	25.1893	24.0511	24.8491	18.9859	22.5221	26.4564	24.8701	22.87	22.7671	23.3129	23.6694	22.8472
AGAP000548	0	0.172182	0	0	0	0	0	0.220058	0.0781468	0	0	0
AGAP000549	7.29778	7.47589	7.07104	6.98544	7.01339	7.14202	8.89945	8.60644	9.11214	10.3755	6.29992	3.87757
AGAP000550	2.68985	2.79219	2.4324	2.95489	2.34449	2.7295	2.39973	2.86106	2.71225	1.60453	1.77899	1.17838
AGAP000551	26.8242	27.3243	26.4612	25.1117	27.0363	26.582	21.898	20.3603	20.3056	25.9264	30.1095	25.6294
AGAP000552	24.174	24.0569	26.2466	21.8854	22.4369	27.461	27.2205	26.2124	24.8172	25.7243	24.7076	25.1481
AGAP000553	32.353	37.6757	36.1639	30.1717	31.1579	32.945	46.33	49.3339	55.0076	38.0775	28.3385	33.3267
AGAP000554	23.3929	23.2409	23.0638	19.8873	19.0404	23.7365	21.9585	25.9874	24.0213	24.8309	20.9383	19.0858
AGAP000555	21.1791	21.1328	22.3232	21.9932	23.0905	21.7964	17.6183	18.8544	17.02	19.7022	22.8055	20.757
AGAP000556	8.96555	15.05	10.5518	8.39753	10.7036	9.40693	8.72969	9.49863	13.7771	7.79556	8.60389	7.14803
AGAP000558	22.4235	32.2009	26.7603	19.1991	21.3618	21.9902	33.9571	33.767	36.8656	39.4198	29.1319	30.7864
AGAP000559	8.21629	8.24531	9.02045	10.2811	8.25337	10.8606	8.97913	8.96563	9.18919	11.5525	11.0087	11.1221
AGAP000560	23.2728	22.9829	24.8937	24.6436	22.5658	22.6231	20.889	22.3669	20.4463	21.814	23.3798	19.1695
AGAP000561	96.9142	144.934	120.162	97.1229	116.014	118.457	142.859	147.02	165.678	161.503	128.352	131.811
AGAP000562	165.735	231.549	200.006	158.06	177.967	181.583	269.782	281.747	309.86	288.513	216.088	245.445
AGAP000563	18.9072	21.2366	19.405	16.2472	18.365	21.3715	18.4252	18.6908	19.2345	23.9874	20.6016	20.4248
AGAP000564	7.59892	10.6934	9.53457	8.61642	8.8385	7.86095	9.03276	12.1482	12.3303	9.44072	7.79719	8.23129
AGAP000565	39.6891	37.824	40.5528	40.5888	40.2421	38.602	37.8914	32.6123	34.6637	35.3455	40.5702	34.5834
AGAP000566	139.786	165.851	157.124	132.064	145.128	145.975	181.099	184.986	192.105	204.412	167.211	169.704
AGAP000567	30.3694	39.8193	35.6283	27.5094	34.5602	34.9774	39.9461	38.8275	44.5367	48.2041	37.1661	42.2684
AGAP000569	0.857569	1.07326	1.64041	1.01309	0.477264	0.374889	2.34987	2.43052	2.8649	1.67114	0.441473	0.459492
AGAP000570	1.65942	2.95541	3.74758	0.557948	0.716856	1.1798	1.10731	0.662663	0.510341	4.18346	10.7892	6.02876
AGAP000571	9.23498	9.83878	10.1258	6.97758	5.43324	6.88944	6.52331	5.58867	5.34489	16.3957	20.0404	20.0313
AGAP000572	2.71381	2.58357	2.57874	1.80711	1.34942	2.10656	1.7932	1.71701	1.49752	2.89058	3.28117	2.91751
AGAP000573	11.5697	13.6545	12.5491	10.1541	8.91052	10.4725	10.8662	11.3977	12.4139	12.0024	12.6346	11.5268
AGAP000574	28.543	33.3056	30.8674	31.1347	29.898	28.8781	33.2792	32.2775	33.7555	46.2389	42.7348	37.6247
AGAP000575	17.3385	19.95	18.5923	15.2397	18.6368	18.1384	19.0674	18.002	19.4376	28.7667	29.8493	31.2849
AGAP000576	23.8266	25.693	24.9829	20.1898	21.4875	23.9926	28.7552	29.9813	31.9094	30.4681	22.652	21.4877
AGAP000577	42.2363	36.8907	33.4758	30.2436	30.6683	32.5212	32.9976	33.7202	32.5489	48.3191	48.3445	47.0672
AGAP000578	27.7904	26.8447	26.818	24.7432	26.9849	26.1603	24.0033	24.368	25.0934	30.9424	26.4795	24.384
AGAP000579	0.041789	0	0	0	0.0195569	0	0	0	0	0	0	0
AGAP000585	0.0457111	0.0790197	0.0445856	0.0371728	0.0368149	0.0401368	0.0893117	0.0478137	0.102003	0.0464346	0.0614539	0.0272733
AGAP000586	31.4178	37.431	66.926	19.4632	15.6871	14.7081	68.3251	82.945	83.6233	53.8186	49.8459	51.3483
AGAP000587	0	0	0	0	0	0	0	0	0	0	0.102059	0
AGAP000588	18.9494	24.062	22.304	20.2792	20.9525	25.8394	21.5651	22.1699	23.4543	29.9303	27.5172	30.2227
AGAP000589	29.9005	28.1017	35.351	36.0754	32.8287	37.2297	29.7363	26.4928	23.8971	35.5195	39.0403	36.863
AGAP000591	20.1716	31.2145	25.5923	19.659	22.1957	25.0544	27.5805	27.2603	30.3418	28.3698	22.6026	25.2788
AGAP000592	0.0235304	0.0860208	0	0	0	0	0	0	0.0313587	0.185082	0.0560244	0.0548809
AGAP000594	0.315529	0.109856	1.03979	0.54182	0.548469	0.57285	0.928666	0.702008	0.600714	0.413639	0.697591	0.525656
AGAP000595	1.60721	1.33872	1.53588	0.911485	0.66647	2.0919	1.23537	1.49973	1.40986	1.36018	0.992991	1.37605
AGAP000596	9.00747	10.8587	9.58617	6.49169	6.84216	7.04174	15.6128	14.3787	16.7081	13.0978	8.81727	8.6373
AGAP000597	10.2785	8.01607	9.91514	9.88403	10.326	10.6084	8.39619	10.9564	8.03616	13.1152	10.6047	9.74898
AGAP000598	18.4681	16.1959	21.552	21.1099	20.4682	18.5693	18.0985	19.0946	15.241	16.4105	20.9737	19.0137
AGAP000599	10.2788	12.3863	12.8799	10.206	9.16945	11.0251	9.52202	11.5945	9.19992	10.5138	13.4149	8.16879
AGAP000601	15.631	18.1924	18.2293	15.8259	16.3025	17.6168	22.4839	22.8866	22.1066	19.195	16.9183	17.038
AGAP000602	15.2408	17.3161	16.6714	13.3863	13.2688	14.5824	14.1627	12.6838	14.2989	17.536	16.2127	14.2463
AGAP000603	0	0	0	0	0	0	0	0	0	0	0	0.139981
AGAP000604	0	0	0	0	0	0	0.113475	0	0	0	0	0
AGAP000605	2.15823	0.525992	0.452594	1.49366	1.95273	1.49608	1.71619	2.09144	2.30099	1.13172	1.88415	1.59401
AGAP000606	0.091106	0.229028	0.143675	0.0723434	0.0522379	0.0455806	0.144825	0.136434	0.112849	0.0615591	0.0458211	0.0501376
AGAP000607	0	0	0	0	0	0	0.147206	0	0	0	0	0
AGAP000609	0.0666756	0	0.139823	0	0	0	0	0	0	0	0	0
AGAP000610	0	0	0	0	0	0	0	0	0	0	0	0
AGAP000611	0	0	0	0	0	0	0	0	0	0	0.0741748	0
AGAP000612	0	0	0	0	0	0	0	0	0	0	0	0.0734541
AGAP000614	31.1606	38.4842	34.5531	24.7173	27.988	31.1305	40.543	40.47	43.7283	46.175	35.5976	35.8799
AGAP000615	44.7117	49.4351	48.7176	43.3805	46.6316	48.9411	47.4943	47.2945	47.3432	52.6948	49.4964	46.4349
AGAP000616	210.92	206.718	215.213	212.17	207.029	201.021	211.472	200.952	202.374	211.995	214.517	207.552
AGAP000617	70.2318	68.1388	65.0534	72.7368	62.2099	64.8107	74.4502	72.7495	70.3723	65.0586	66.9571	53.5572
AGAP000618	209.785	185.671	194.571	208.424	198.603	191.654	194.028	197.707	194.014	203.097	204.504	176.347
AGAP000619	16.1968	20.841	19.3294	13.8792	14.9131	16.8535	23.494	23.1136	24.9687	23.6218	19.2173	19.0458
AGAP000620	10.1282	15.3143	12.8699	9.63235	10.5884	11.584	15.1236	15.6783	16.6546	19.0322	13.6115	12.2169
AGAP000621	5.22199	5.27695	5.07478	7.23731	6.73549	5.81242	5.31714	4.23168	5.00728	8.34845	8.6426	6.90663
AGAP000622	137.038	161.755	151.987	126.661	142.295	138.17	151.258	144.63	152.577	190.913	169.292	145.248
AGAP000623	10.8916	11.4961	10.0992	10.1239	10.004	10.4949	9.13939	9.22032	9.9979	11.227	10.9991	9.96084
AGAP000624	40.8128	43.3687	39.9278	42.8727	38.0864	40.4865	44.3208	35.4384	40.3882	40.1274	36.8735	35.5543
AGAP000625	125.884	132.104	133.226	121.056	123.94	124.357	131.607	129.182	146.569	148.964	138.799	142.364
AGAP000626	144.121	201.573	168.899	138.142	154.642	147.613	202.41	206.283	227.7	238.97	200.188	182.024
AGAP000627	219.441	280.839	254.193	209.586	229.653	244.467	292.424	295.946	309.476	325.666	281.625	276.684
AGAP000628	3.41798	4.23922	4.2118	4.47854	4.46266	6.58573	4.63017	3.87611	5.01579	5.14618	5.31374	2.47276
AGAP000629	0.243991	0.174895	0.0451468	0.188203	0.0671681	0.0497454	0.0311258	0.163918	0.0765089	0.0752606	0.136688	0.0836865
AGAP000630	14.802	16.3147	16.4061	13.0136	13.2973	14.5174	15.6043	15.3276	15.4043	17.5169	14.443	13.939
AGAP000631	111.765	140.574	129.896	114.524	125.421	133.719	129.495	129.046	138.294	160.307	147.086	146.493
AGAP000633	60.027	61.9843	53.6382	56.9014	58.0797	57.4306	56.2542	58.8201	55.8373	57.0753	52.5189	47.8766
AGAP000634	21.8449	19.9442	20.4917	23.1797	20.0811	24.1807	22.651	22.1359	21.6683	29.1314	27.2073	24.7057
AGAP000635	2.44866	3.06158	3.06228	2.6061	2.1606	2.38699	2.2818	2.62182	2.68542	2.3741	1.54862	1.17494
AGAP000636	14.4153	17.5339	15.0595	14.9142	13.2697	14.1793	19.4744	17.0267	18.0831	16.4011	14.4845	13.356
AGAP000637	1.91299	2.71627	2.86049	1.02401	1.24559	1.7553	5.4534	5.48077	5.45354	4.58677	2.09253	1.81056
AGAP000638	0	0	0.0435716	0	0	0.064013	0	0.0575269	0	0	0	0
AGAP000639	11.5967	11.5182	10.9421	12.6425	10.279	13.3507	11.1233	10.3245	8.86509	12.2301	11.4314	11.9149
AGAP000640	0	0	0.0225734	0	0	0	0	0.08941	0	0	0	0.200848
AGAP000641	0.577891	0.394354	0.387799	0.328376	0.216359	0.400594	0.100261	0.144002	0	0.303033	0.16511	0.215654
AGAP000642	0	0.0632263	0.108807	0.113396	0	0.0299725	0.0281307	0	0	0.136038	0	0.0907608
AGAP000643	0.311313	0.0632263	0	0.340188	0.0971279	0.0899176	0.0843922	0.107742	0	0.136038	0	0.151268
AGAP000644	0.577891	0.732371	0.387799	0.277856	0.302902	0.293769	0.100261	0.144002	0	0.303033	0.16511	0.323481
AGAP000646	7.31216	11.0629	10.9539	7.66725	11.4281	9.90443	10.5756	10.3552	11.7705	12.2246	9.61119	10.2166
AGAP000647	0.525152	0	0.991148	0.114772	0.0983067	0.121345	1.025	0.10905	0.279945	0.413066	0.25007	0.244966
AGAP000648	37.5337	38.688	39.8405	36.9691	38.3364	37.8565	42.5059	40.2675	43.6678	41.3172	44.5173	47.0628
AGAP000649	31.885	26.1895	31.1116	30.4958	32.7862	31.2047	26.5045	31.8396	31.5489	33.1367	29.9387	29.7017
AGAP000650	19.6247	22.7583	28.7737	19.8723	20.144	20.1035	25.0393	24.8584	29.1176	24.4405	18.7679	21.4363
AGAP000651	4957.43	4712.5	4628.39	4833.85	4891.06	4981.03	4214.29	4200.88	4266.28	4411.06	4668.15	4563.03
AGAP000652	50.7939	57.0555	58.5166	58.4938	49.3099	51.4613	67.435	66.3955	65.3491	59.929	57.5225	51.1844
AGAP000653	14.5263	17.1148	16.9287	14.1045	15.0297	14.4574	19.713	19.2843	20.4668	19.5306	16.121	17.3227
AGAP000654	3103.47	2717.36	2986.95	3087.35	3106.5	3093.77	2590.9	2486.13	2472.51	2873.76	3192.98	3245.81
AGAP000655	1668.42	1413.47	1523.88	1643.04	1602.52	1615.62	1332.77	1318.39	1237.93	1423.99	1644.8	1677.11
AGAP000656	77.5889	78.9086	76.0942	81.5567	82.1282	79.1959	68.581	64.6127	68.5891	76.0538	73.8093	66.0039
AGAP000657	0.207045	0	0.144729	0.0754164	0	0.0797355	0.224508	0	0.275926	0.271424	0	0.0804832
AGAP000658	0.1507	0.0524684	0.203161	0.0117627	0.0201504	0.0994909	0.560264	0.486167	0.602508	0.31045	0.153774	0.301272
AGAP000659	54.1376	74.2816	63.7681	56.1162	62.7346	67.7638	72.1223	71.2215	78.2788	90.308	79.5226	82.1559
AGAP000660	13.3007	15.6106	13.4007	10.1345	10.8825	8.49352	11.9778	12.9642	15.1633	15.4496	14.5145	9.44367
AGAP000662	109.62	144.165	130.055	107.85	121.283	127.202	155.935	151.91	168.283	171.999	146.803	153.129
AGAP000663	6.59445	7.75793	6.99419	5.51359	5.06057	4.78644	7.65549	8.04057	8.97827	9.06846	6.28942	6.6597
AGAP000666	44.0438	49.6029	51.0879	43.4088	44.8421	45.9245	51.6617	52.2164	49.7876	56.7277	48.4842	50.2231
AGAP000667	0.253267	0.0440892	0.189685	0	0	0.209006	0.117697	0.0375657	0	0.142294	0	0.0421931
AGAP000668	40.8509	58.6149	50.2553	39.6921	46.5241	50.1597	51.7541	53.4382	56.4847	66.6644	58.6105	61.3242
AGAP000669	731.993	627.841	671.047	736.359	711.63	695.713	633.558	612.623	612.796	629.704	710.61	617.346
AGAP000670	27.0287	25.9597	34.9019	32.4455	31.5295	27.9967	33.4951	38.4312	43.6507	27.2293	31.8597	33.3832
AGAP000671	57.9088	81.9864	70.1818	58.507	64.8687	58.9503	84.0583	91.4488	101.46	98.8943	80.0953	74.8849
AGAP000672	164.748	150.136	159.295	159.501	158.238	158.408	143.997	143.035	134.018	149.91	145.592	143.944
AGAP000673	29.9151	37.893	32.9009	26.0452	30.3179	38.7171	41.0145	39.6991	43.8379	44.3081	34.7013	38.3337
AGAP000674	11.2414	14.6401	12.4774	10.588	12.44	12.5645	14.8417	14.1669	15.2499	17.9168	14.5744	15.5307
AGAP000675	83.1119	113.641	99.0728	81.2458	86.8079	79.5644	124.949	123.906	132.204	134.682	117.547	102.778
AGAP000676	5.34993	6.08202	5.52406	4.45591	5.74025	4.95607	5.32361	5.36839	5.52123	5.99244	5.98057	4.03247
AGAP000678	23.6202	36.1023	30.6574	20.0582	24.4574	28.1635	39.5155	39.1344	44.4949	46.2559	32.4232	37.8928
AGAP000679	149.81	131.66	144.733	183.847	185.516	185.738	135.985	133.136	130.904	167.49	189.772	169.466
AGAP000680	32.9754	30.548	32.5191	34.2255	31.7249	25.4928	34.6266	30.1645	34.8789	38.0059	38.1615	37.0252
AGAP000681	44.6762	39.4179	41.9168	44.0848	41.245	40.2633	32.4285	34.5994	38.6355	41.9257	44.6846	45.979
AGAP000682	28.7332	28.8693	29.838	24.3035	23.9846	24.5781	25.839	28.2551	29.7318	28.7034	28.6968	21.0229
AGAP000684	40.7781	75.5164	57.296	43.2872	58.1341	58.5527	67.7928	71.3675	81.8575	87.1335	68.0795	73.9759
AGAP000685	1.23787	1.30026	1.32723	1.36034	1.32185	1.57119	1.21375	1.40113	1.1885	1.28911	1.38547	0.914958
AGAP000686	19.2553	21.0965	18.9166	19.6575	21.6029	22.9478	19.7413	17.3987	17.5468	22.4682	21.3946	22.1111
AGAP000687	1.00634	1.71681	0.791381	0.71479	0.753532	0.406929	0.98209	1.04485	0.737621	0.923474	0.898507	0.352067
AGAP000688	0.166113	0.43376	0.402344	0.051863	0.18502	0.274166	0.102927	0.197109	0.316252	0.186655	0.0282503	0.304411
AGAP000689	4.09879	2.57922	3.3818	2.05592	1.76097	2.40655	2.47725	2.79059	1.7014	1.98195	1.51984	1.88061
AGAP000690	0.223342	0.612357	0.351271	0.366086	0.418089	0.387052	0.726535	0.463778	0.446466	0.805167	0.797643	0.911589
AGAP000691	10.6195	8.25351	10.9595	10.8735	11.1137	12.6555	8.3417	11.9809	7.13196	10.5234	8.36176	8.87368
AGAP000692	0.33415	0.407187	0.525551	1.09543	1.25104	1.35119	0	0.867346	0.222659	0	0	0
AGAP000693	1.35491	0.82553	1.0655	1.20297	0.475566	0.195672	1.10189	0.879227	0.451418	0.444052	1.8146	1.18504
AGAP000694	7.31881	5.35111	3.837	3.79888	2.91137	3.59366	2.38082	2.65962	3.16994	4.07768	2.61384	1.49362
AGAP000695	0.894265	0.787026	1.04185	0.542894	0.511511	1.03317	1.02356	1.08324	0.860725	0.781553	0.532296	0.521431
AGAP000696	2.77388	4.05621	4.26579	3.63739	3.57713	2.91989	3.94359	3.84004	2.71092	3.47477	3.00868	2.37219
AGAP000697	2.15554	1.90435	1.80812	1.58994	1.91667	1.3697	1.34397	1.95828	1.36451	5.58093	5.38881	7.10127
AGAP000698	3.74581	5.24582	5.15863	2.71864	2.5641	3.03582	4.03142	3.97623	5.141	4.76395	4.77008	6.97615
AGAP000699	79.6113	69.1359	74.1615	82.9304	84.9365	82.5635	69.6422	67.1038	67.9882	80.414	82.6743	75.1928
AGAP000700	43.2048	45.9693	46.1707	42.6277	43.9857	44.5999	56.4055	56.749	54.3771	53.1573	46.7819	43.3611
AGAP000702	12.9523	16.7613	14.257	11.949	12.6589	13.9041	15.1819	13.7302	15.3397	16.4223	14.3117	14.7056
AGAP000703	34.6367	49.1642	41.6789	32.8397	38.8635	38.7705	41.0275	37.7783	42.3349	45.3898	38.4073	33.6534
AGAP000704	54.337	59.7328	55.8821	53.24	55.384	54.2266	66.1385	65.4717	65.9211	68.7948	58.6206	53.8677
AGAP000705	76.994	68.4019	74.8449	79.4662	75.5155	71.6276	71.5187	74.8954	67.6615	66.9969	70.4147	68.0982
AGAP000706	2.06238	1.18306	1.71456	0.839631	0.546522	0.921367	0.902347	1.04401	1.40844	1.17455	2.45519	1.47507
AGAP000707	6.96991	9.64494	8.3794	5.45799	5.67373	6.57714	11.6074	11.845	12.5715	12.6045	7.85149	7.85009
AGAP000708	19.8835	22.846	22.9616	18.9284	20.2445	21.6931	25.8464	22.6485	24.0585	27.015	20.0043	19.4636
AGAP000711	46.4502	48.9943	52.3053	42.0591	41.9321	47.727	56.4612	57.5122	58.8425	67.4126	61.5094	70.604
AGAP000713	16.7342	29.8313	23.6597	17.3947	22.0942	20.577	31.3156	29.4939	33.9487	36.6195	25.3982	27.3623
AGAP000714	0	0.0469971	0	0	0.0721967	0	0.0836401	0	0	0	0	0
AGAP000715	0.377437	0.494005	0.322467	0.122206	0.0959077	0.129205	0.757908	0.914391	0.912861	0.53145	0.183059	0.0815102
AGAP000717	63.7184	72.2531	68.9839	50.7751	54.0031	61.9992	71.279	77.2073	76.4435	86.2114	65.2183	61.7967
AGAP000718	0.24517	0.398344	0.556981	0.669774	0.344213	0.330462	0.310155	0.46668	0.38119	1.01778	0.583733	0.476515
AGAP000719	253.203	235.151	239.293	245.086	235.103	249.909	194.26	191.691	190.505	231.075	246.434	220.202
AGAP000720	175.919	224.202	201.397	169.145	202.029	204.023	207.22	201.627	217.722	252.824	218.342	216.887
AGAP000721	115.139	109.995	101.836	99.8126	99.882	106.15	111.656	108.54	108.11	112.927	107.351	96.0652
AGAP000723	50.9281	66.3639	57.8095	43.57	49.5285	51.1614	66.2681	68.1859	71.3523	73.5479	57.3817	55.9423
AGAP000724	7.30943	5.16529	4.30453	4.52254	4.12365	5.20572	4.162	4.67825	2.98017	5.8631	6.63549	5.68268
AGAP000725	14.1599	17.1201	15.891	12.1288	11.6313	13.505	15.634	17.5732	15.7256	16.4358	13.4328	12.4276
AGAP000726	1.98758	2.82338	2.21504	1.47691	1.69026	1.36467	2.33995	3.17212	2.96668	2.87361	1.73067	1.19204
AGAP000727	15.2309	22.0797	18.7367	12.9071	15.4323	16.2709	21.9246	20.4014	22.5972	25.6672	18.8288	17.5364
AGAP000728	48.4129	59.8087	55.5128	47.9208	52.3812	51.6383	57.2197	59.6434	59.2554	56.5754	52.6899	43.4862
AGAP000729	0	0	0	0	0	0	0	0	0	0	0	0
AGAP000730	0	0	0	0	0	0	0	0	0	0	0	0
AGAP000731	7.14903	7.43985	7.85162	6.30101	6.44716	5.42596	8.23293	7.82897	6.81522	6.61852	6.15005	4.99001
AGAP000732	0	0.0451269	0.0388297	0	0	0.128355	0.0803116	0.153799	0.296116	0.19419	0	0.302303
AGAP000733	152.063	147.036	147.582	132.556	133.698	133.128	148.587	149.454	155.977	163.168	156.307	149.699
AGAP000734	3.62599	3.41812	3.51503	2.76614	1.60088	4.03115	6.08318	6.89022	6.10877	5.82972	3.58361	3.67004
AGAP000735	130.084	125.661	123.231	133.248	134.575	142.791	113.901	110.798	110.217	132.015	135.593	130.129
AGAP000736	16.3989	19.8438	18.6051	18.5767	19.6619	16.8631	22.3128	21.7511	22.3123	21.5355	20.8851	19.0237
AGAP000737	31.055	30.4225	30.9947	28.8299	29.3153	32.6865	31.3726	31.0542	31.8656	37.1568	32.3477	29.8084
AGAP000738	41.5179	43.9378	45.2208	46.6351	46.0347	48.3912	50.1683	52.7201	52.5775	57.7628	51.6492	44.722
AGAP000739	4301.6	3860.98	4083.92	4244.83	4017.33	4117.22	3556.17	3590.4	3404.72	3774.27	4203.86	4115.37
AGAP000740	2.77827	2.55074	2.71357	2.20419	2.49355	2.5063	4.45698	3.20071	5.88351	4.04129	1.63106	1.7753
AGAP000741	1.27676	1.2547	1.00764	1.14015	1.18218	0.840638	1.39933	0.769715	1.68322	1.09784	0.81717	0.800491
AGAP000743	3.1918	1.72156	1.70078	2.68736	1.46925	0.362715	2.32625	2.39039	1.11572	2.12643	0.747489	0.366116
AGAP000744	0	0	0	0	0	0	0	0	0	0	0.00807183	0
AGAP000745	7.74686	7.57858	7.21135	4.86132	4.83396	7.73913	5.29519	5.25604	5.62205	3.31819	2.22189	1.49078
AGAP000747	15.4127	21.6126	17.7542	12.7272	13.3938	13.9378	24.8136	25.4281	28.1577	27.2575	18.3162	19.9656
AGAP000748	5.27369	3.32795	2.76481	2.36688	2.90877	3.59044	3.36981	4.20441	4.1416	3.5802	1.23321	2.41607
AGAP000749	3.5514	4.52739	4.5258	2.86582	3.68203	3.59806	3.43621	3.00658	3.27662	1.9339	1.496	1.40175
AGAP000750	0.0709967	0.0865147	0.223327	0	0.0664518	0.16405	0.307938	0.0737137	0	0	0.169038	0
AGAP000751	23.5297	34.3334	31.6602	27.3674	20.2275	22.2844	57.1606	66.8947	66.2146	54.4109	32.5797	40.7472
AGAP000752	236.92	217.635	233.055	246.638	246.256	239.145	186.703	171.813	180.877	190.953	217.956	190.461
AGAP000754	53.6053	64.892	60.483	48.4431	52.9357	60.5049	68.6823	63.6776	71.844	79.7709	65.5193	69.9211
AGAP000755	1.08809	0.713956	0.877612	1.09755	1.3318	1.74061	1.36138	0.955926	0.892357	1.20697	0.498205	1.2689
AGAP000756	71.1746	75.4576	68.1205	55.1617	57.8487	58.5927	69.3145	70.3096	69.7335	46.0455	38.2068	32.3155
AGAP000757	23.5012	21.1686	22.7273	23.3153	21.7038	19.5878	17.9316	18.3072	17.1024	16.1395	21.4255	13.688
AGAP000758	29.928	30.9189	30.9559	30.4732	30.8228	30.8736	30.1106	30.5742	28.9305	30.6971	28.5368	29.4712
AGAP000759	82.2298	78.1446	83.2974	84.8837	79.4959	79.2888	71.7214	68.3081	76.8691	83.4075	78.0812	67.6169
AGAP000760	6.40749	8.87759	8.09895	8.3446	8.17441	8.8732	8.28037	9.20442	9.2995	9.7231	7.5234	6.90923
AGAP000761	46.2239	41.5711	45.8731	46.7644	46.4741	40.0154	36.5211	37.8986	40.0267	44.6083	52.3928	36.6451
AGAP000762	9.91351	10.4495	9.30319	10.4539	7.97984	10.3653	8.86843	8.18286	9.84263	12.0863	10.0314	7.97697
AGAP000763	57.9692	71.2229	65.3406	52.8427	55.2288	63.3336	78.1674	82.7968	84.1642	88.2024	67.9658	71.8458
AGAP000765	19.6732	30.2656	23.7154	18.7699	21.4095	23.7645	29.0139	27.3825	33.6116	31.8883	26.6717	26.3263
AGAP000767	81.2017	104.398	99.8067	82.0314	98.8739	92.835	96.223	91.9729	102.018	110.4	103.075	99.7093
AGAP000768	32.4812	36.7328	32.9073	30.6988	33.9733	34.5234	38.1751	40.1621	39.8547	33.28	28.9866	23.8201
AGAP000769	24.689	29.728	26.6141	22.9584	22.6219	27.1995	35.7625	35.8625	37.7351	34.0786	27.2173	28.3563
AGAP000770	23.518	24.1707	22.5592	18.4979	20.0168	23.924	25.9919	26.028	26.7355	25.2829	22.6902	23.96
AGAP000771	27.6689	30.6985	26.8599	28.8433	31.5938	31.1493	31	28.0298	33.1017	31.9122	31.591	27.7278
AGAP000772	1.02586	1.70466	0.977856	0.713368	0.174579	0.53873	3.53938	3.58266	3.23143	1.95613	0.555112	1.30508
AGAP000773	6.57488	9.14073	7.80808	6.41066	6.85097	6.62399	6.86352	7.5808	7.36439	10.8574	9.29746	7.76272
AGAP000774	20.7637	29.4628	24.6335	18.7241	21.6526	22.1492	32.3216	30.5061	35.0688	37.0449	26.7471	26.0576
AGAP000776	40.518	52.8943	45.4596	38.8708	44.3905	43.0167	57.2406	57.3036	61.1009	60.8413	43.4118	39.2018
AGAP000777	48.583	51.5624	49.4086	45.7233	47.8634	50.5518	67.7426	69.8232	69.8142	73.9475	58.2854	56.0931
AGAP000778	9.51879	12.0698	10.017	8.57572	11.002	10.9042	11.1213	10.6608	11.2266	11.1189	9.71297	7.52577
AGAP000779	28.2111	50.1088	37.5952	27.3615	33.9949	31.373	45.6643	41.3267	48.9613	52.0391	42.0571	41.5577
AGAP000780	126.256	108.819	115.122	134.002	124.652	108.217	122.77	133.46	117.845	126.756	116.067	114.09
AGAP000781	102.66	99.381	101.724	96.6281	99.9926	97.1531	98.9	107.268	90.4819	93.8312	92.4143	90.4327
AGAP000782	15.1095	18.4121	11.9322	12.331	12.7996	10.496	14.4136	15.8863	17.8422	18.1779	14.4582	13.494
AGAP000783	57.2886	77.8809	70.4795	52.8931	61.7637	68.4918	75.624	72.5926	80.6479	94.5187	78.2637	81.8279
AGAP000784	42.5003	45.0285	42.1038	42.1918	41.359	42.2621	49.155	50.0955	47.8348	56.4652	44.841	41.8246
AGAP000785	96.9831	99.6328	93.5729	94.6699	95.5236	96.3989	93.2625	91.4815	92.9668	91.3621	77.2716	68.5786
AGAP000786	72.4769	83.369	72.7003	78.0665	81.5987	76.6227	70.0562	68.837	68.9598	78.082	76.5854	70.6309
AGAP000787	7.10325	13.6824	10.0531	5.77806	7.11064	7.2498	15.4219	15.7754	20.5459	17.2876	10.0678	12.4625
AGAP000788	2.88659	4.27243	4.11849	2.66461	3.84914	4.41618	5.37396	4.40664	5.4454	3.42129	2.29092	2.58233
AGAP000789	0.234681	0.285976	0.191388	0.0569883	0.292876	0.15063	0.169649	0.216588	0.382256	0.239285	0	0.121634
AGAP000790	3.18721	5.75109	4.49869	4.08562	3.6716	5.16937	4.58587	3.94556	4.9827	4.7407	5.2536	3.35943
AGAP000791	30.6804	34.5881	32.9193	28.8776	30.1962	36.6203	32.1658	32.558	33.6128	38.2462	30.0706	33.6274
AGAP000792	25.4539	34.6513	29.3126	23.7086	27.2421	28.0317	32.3809	29.1983	34.7279	38.2098	31.7198	29.4412
AGAP000793	6.31646	7.12267	9.29198	7.00534	7.67692	8.06006	7.15587	6.65608	11.4332	6.0559	5.2749	6.59647
AGAP000794	102.144	88.2833	94.2106	106.329	101.348	95.9507	79.3247	82.1923	83.9648	90.4838	95.1521	88.1042
AGAP000795	1.42697	2.55628	2.50649	1.5993	1.41553	2.56453	3.16076	2.76055	2.82817	2.75005	1.39385	1.3654
AGAP000797	12.211	17.4381	15.0564	11.6959	13.1728	15.268	17.2841	17.1183	18.0116	20.1338	16.9217	15.6844
AGAP000798	0.28043	0.368011	0.384513	0.141434	0.161525	0.249223	0.350863	0.38075	0.28748	0.197953	0.282482	0.050312
AGAP000801	0	0.0916459	0.118286	0.0410915	0.0527947	0.238947	0.101938	0.097607	0.100228	0.0492963	0.0671489	0.0877045
AGAP000803	8.18669	6.63993	6.29864	6.09956	6.26941	6.23392	7.06137	6.58197	5.95106	4.91315	3.49653	2.88271
AGAP000804	13.2284	9.15274	10.5791	7.59517	8.28934	6.47593	8.38762	13.5018	7.17122	8.52385	6.80631	5.36006
AGAP000805	0.29905	0.619504	0.470344	0.26143	0.209929	0.380052	0.535048	0.341544	0.538028	0.470444	0.284807	0.209245
AGAP000806	4.86066	7.07692	5.03036	3.72494	3.60415	2.91724	3.55937	2.94936	2.60792	8.44088	10.5208	8.39209
AGAP000807	2.67478	3.28704	2.70952	1.83299	1.76097	1.78083	1.74514	3.13017	2.65837	1.18864	1.78101	1.82396
AGAP000808	36.3923	35.4581	37.6623	34.5544	38.2327	35.3489	34.9297	37.785	39.2514	41.9707	43.887	37.5656
AGAP000809	27.7864	26.8506	24.8204	23.5947	22.239	25.3038	26.6755	26.1853	27.8319	27.4358	25.0198	25.0767
AGAP000810	15.0139	19.2078	17.0716	13.6922	14.8172	15.6262	15.7083	16.1096	16.8913	18.0989	15.7774	14.8701
AGAP000812	20.7968	23.2828	22.4759	17.3331	20.2178	22.5447	21.7968	22.1996	22.4949	23.4321	22.6919	22.9012
AGAP000813	22.2878	22.9978	22.7098	20.034	22.1228	22.4273	24.0701	24.1672	22.3967	24.5054	20.5416	20.1223
AGAP000814	10.4035	11.7794	11.057	11.1207	9.44568	10.8078	11.5269	10.5368	11.1068	12.3006	10.6302	11.6364
AGAP000815	68.1471	82.4945	72.9382	63.7152	66.5273	69.7687	83.3548	75.872	78.9032	86.6958	75.6562	69.1221
AGAP000816	0.14523	0.172157	0.0569746	0.174894	0.0231178	0.110718	0.0632055	0.0646232	0	0.174846	0.284623	0.0576061
AGAP000817	0.440609	0.280326	0.058357	0.1115	0	0.139319	0.0533091	0.0895681	0	0.145923	0.192144	0
AGAP000818	0.491733	0.108948	0.0468725	0	0.209206	0	0	0	0.11915	0.293015	0.106435	0.0521312
AGAP000819	15.2825	13.6227	13.873	13.909	14.8136	15.4312	14.71	15.7804	15.289	16.1922	15.4518	17.6266
AGAP000820	101.012	116.19	122.541	112.631	129.482	124.911	93.3975	81.8389	88.5784	318.431	371.572	431.652
AGAP000821	1.96805	1.79866	1.80562	1.77424	2.07232	2.95588	1.65388	2.2477	1.86874	1.032	1.28859	0.803277
AGAP000822	1.09481	1.2007	0.688767	0.717815	0.512364	0.822168	1.66201	1.30722	1.45904	1.14819	0.651669	0.702205
AGAP000823	171.348	178.268	174.339	165.775	177.378	175.654	167.995	169.131	165.325	178.079	181.326	161.741
AGAP000824	112.559	125.325	117.176	118.72	116.741	128.956	136.411	137.35	137.554	170.91	159.065	142.629
AGAP000825	31.4306	37.675	36.895	27.6399	29.5496	33.5631	45.4166	45.8128	48.293	44.905	39.0837	41.1976
AGAP000826	46.8332	51.7082	46.5615	45.923	45.3847	50.885	54.7424	57.4558	59.3914	62.6443	56.7793	62.92
AGAP000829	23.787	26.9702	26.387	21.2526	22.5912	26.4625	33.2082	34.1545	34.5791	34.4607	27.2891	26.8178
AGAP000830	83.7722	94.1344	83.48	78.75	87.6433	86.5543	90.9703	87.6534	89.9335	112.158	104.082	101.678
AGAP000831	68.0712	64.6352	70.0615	72.6741	72.6229	75.2445	61.8611	63.004	59.4212	61.6534	73.5814	66.6024
AGAP000832	108.595	102.583	101.314	101.284	99.7264	99.1695	97.7294	95.1716	99.0703	97.8669	96.1853	86.508
AGAP000833	2.0571	1.52194	1.8488	1.60564	2.81935	2.80103	2.38992	2.44094	3.03519	1.25205	2.18652	2.8273
AGAP000834	0.329538	0.0501958	0.215957	0.180052	0.269887	0.475908	0.290332	0.427687	0.494067	0.270003	0.196152	0.480371
AGAP000835	2.3399	2.43314	3.36941	2.79557	0.496424	0.865076	1.52235	1.49006	1.82943	1.88138	1.26279	1.41893
AGAP000840	0.096097	0.0468405	0.0604564	0.168016	0.233858	0.0888193	0.125042	0.159639	0.0768402	0.0755865	0.18304	0.0896522
AGAP000841	21.0098	24.6493	21.8521	16.5281	17.478	18.5312	24.2543	22.8156	23.5634	26.6615	20.9237	23.3972
AGAP000842	38.5336	31.2759	39.6058	39.235	33.9948	35.3276	33.8319	33.7592	30.5169	35.5512	34.59	34.2067
AGAP000843	33.199	30.9521	32.6523	28.8214	28.742	31.1603	31.712	29.5775	32.2627	30.3163	30.496	30.3788
AGAP000844	2.62726	3.7836	2.92417	1.8308	1.99658	2.25623	3.32111	3.15813	3.5762	3.09424	1.67255	1.34349
AGAP000847	9.8078	13.342	11.1954	7.70041	9.16722	10.8918	12.0233	12.8277	14.1388	14.6204	11.8861	12.2217
AGAP000848	0.344595	0.314936	0.252923	0.338901	0.241901	0.238873	0.70995	0.554563	0.711816	0.767964	0.164091	0.281299
AGAP000849	230.667	225.304	215.801	228.419	226.78	211.752	239.652	237.081	229.006	241.679	235.008	201.643
AGAP000850	16.4302	18.9738	19.381	18.1629	17.3007	23.6727	21.493	22.1667	20.8142	22.2277	18.6498	20.5528
AGAP000851	315.783	261.235	296.19	317.991	308.887	280.952	260.013	273.692	247.704	272.851	290.302	253.783
AGAP000852	936.308	954.857	937.274	952.438	892.022	904.601	1115.51	1140.54	1177.56	1122.47	1078.74	1039.68
AGAP000853	0.462807	0.443115	0.658578	0.361238	0.123766	0.267348	0.75276	0.755101	0.748943	0.476703	0.472248	0.231305
AGAP000854	0.18351	0.0654498	0.112634	0.117384	0.0502718	0.232699	0.2912	0.241651	0.244561	0.164292	0.234447	0.12527
AGAP000855	61.4556	58.5445	62.7589	61.7599	58.4583	65.1427	65.9876	62.5605	59.8473	62.1949	62.0397	55.4042
AGAP000856	16.2351	14.7347	14.9838	16.0777	14.2461	18.1708	17.9253	18.6562	17.016	16.7384	16.6598	15.2843
AGAP000857	68.783	64.1339	62.0591	67.412	67.6155	72.3745	65.2773	63.1846	59.0984	58.4467	64.3576	57.5528
AGAP000858	0.670891	0.613148	0.808968	0.659806	0.533752	0.968879	0.872969	0.731395	0.894087	0.879499	0.718806	0.508542
AGAP000859	0.378256	0.0921866	0.634581	0.248004	0.637275	0	0.820316	0.235639	1.00819	0.595046	0.990662	0.617554
AGAP000861	28.7242	34.7758	31.5494	25.8068	26.9822	31.5614	31.4159	29.9738	32.9062	35.8665	29.7393	32.7256
AGAP000862	266.784	268.91	277.397	266.708	276.024	288.997	237.406	228.038	230.987	241.661	256.568	263.331
AGAP000863	0.135757	0.124072	0.106759	0.148348	0.0635331	0.156844	0.0736032	0.0352381	0.180921	0.355938	0.0404035	0.0791576
AGAP000864	17.6382	24.2678	19.6159	16.3965	16.9455	17.3355	24.2716	23.6961	24.1641	27.1502	19.9527	18.6817
AGAP000865	18.0454	28.2588	22.1158	15.8952	17.8598	18.5756	27.5435	26.8342	30.2786	33.7787	24.7209	23.5413
AGAP000868	103.56	137.089	120.484	100.374	113.296	115.21	123.909	119.113	131.069	143.976	130.282	128.256
AGAP000869	36.2058	52.5692	43.247	32.5667	37.5817	42.6642	54.0415	53.7751	56.9166	72.5423	55.6981	58.5511
AGAP000870	22.2206	40.3759	31.1553	19.3407	25.3516	25.8811	40.7835	37.9587	45.8355	44.3269	31.1791	35.1827
AGAP000871	3.66857	1.62561	0.611961	0.18222	0.546274	0.0963279	0.271226	0.69254	0.333344	0.54651	0.198514	0.486156
AGAP000874	3.63646	4.30918	3.94805	2.86298	3.24287	2.97732	4.40889	4.504	4.54098	3.62231	1.84071	1.38575
AGAP000875	1.12339	1.33338	1.37678	0.749307	0.832988	0.775365	1.40798	1.30272	1.28325	0.707662	0.573154	0.425345
AGAP000876	9.99414	9.32829	9.47584	9.87547	10.4822	8.96701	9.56887	10.0454	10.438	17.9336	15.5261	17.1103
AGAP000877	0.114477	0	0.280077	0	0.0357164	0.220433	0.082755	0.356576	0.203417	0.100049	0.272563	0.178
AGAP000878	75.8384	81.5424	76.0886	71.9041	82.8837	89.0789	79.574	89.0851	84.0257	119.693	129.317	118.441
AGAP000879	38.3427	44.4429	33.4072	33.8684	32.8548	34.4369	30.341	31.0424	29.0776	30.548	27.6863	25.7638
AGAP000880	41.4019	51.2618	43.4112	38.1559	35.211	40.6773	63.7798	64.7385	68.9142	59.1799	47.0607	41.7859
AGAP000881	319.818	281.889	280.591	367.049	364.261	357.132	292.886	283.906	270.808	372.374	425.904	390.413
AGAP000882	17.0046	19.4314	16.4423	21.3293	21.4898	19.9518	18.654	19.8537	19.2229	17.2612	14.3358	14.9691
AGAP000883	1102.49	1005.85	1079.06	1064.49	1083.61	1110.85	974.676	970.418	986.975	1160.69	1236.05	1287.89
AGAP000884	20.5333	26.9516	26.5985	18.1041	17.4397	20.2254	39.8736	38.3257	44.0958	34.6396	25.3102	27.7492
AGAP000885	47.6072	46.8636	47.1497	50.3675	52.983	58.2947	50.8743	54.1634	51.5319	31.1462	29.3373	27.1118
AGAP000886	38.3657	37.4012	37.3482	36.6285	37.1571	35.4602	39.2367	39.2469	40.2577	39.8126	40.9856	36.0282
AGAP000887	12.3294	12.7532	14.3809	15.5096	10.6008	12.6435	13.6802	12.2059	12.419	13.532	12.6297	9.474
AGAP000888	6.12215	4.40836	5.00897	4.66272	4.47132	5.35843	4.12391	6.88615	4.45031	4.86411	4.0306	3.81312
AGAP000889	86.3609	87.8322	90.5714	80.1309	86.5693	82.2107	101.628	95.6093	95.174	93.4282	83.3521	79.1181
AGAP000890	46.3206	44.5035	44.2076	45.2004	44.3153	37.4545	37.933	39.2792	36.75	41.08	40.3569	33.2876
AGAP000891	41.3115	50.6996	53.8028	39.7682	49.3431	51.3913	41.2163	39.4482	43.3386	49.1869	46.6509	44.0598
AGAP000892	0	0	0.0873389	0.136533	0	0.0962351	0	0	0	0	0	0
AGAP000893	17.7643	24.6651	20.594	17.0373	23.7676	24.6364	20.8933	19.0888	22.3963	17.8797	14.1423	15.4627
AGAP000894	19.4857	27.7837	23.1631	18.025	19.7101	20.9986	33.6996	35.8532	39.6715	34.9218	24.9589	29.9686
AGAP000896	14.7747	14.1592	17.6449	16.1999	13.5945	18.6321	19.3336	14.9762	12.6817	15.3638	14.1307	11.9149
AGAP000897	161.252	150.521	150.937	174.046	166.827	150.028	126.557	141.732	136.02	160.53	155.392	127.981
AGAP000898	11.748	17.6713	14.5246	9.25924	12.209	11.7067	17.7153	16.6214	19.636	21.3596	13.895	14.3405
AGAP000899	0.167918	0.245545	0.352135	0.0733971	0.377205	0.310402	0.218496	0.0697377	0.402807	0.0880523	0.159921	0
AGAP000900	26.9282	33.5608	31.0255	25.5802	28.0149	26.6609	39.3754	41.3201	42.8169	42.1527	31.015	30.1777
AGAP000901	27.757	27.4804	25.2662	22.2876	21.5454	21.5435	23.461	24.0689	24.688	30.7097	31.1072	25.1366
AGAP000903	13.5737	17.038	14.821	14.4981	15.7806	17.498	19.3443	15.3647	17.1646	19.2928	15.9646	16.2815
AGAP000907	7.34226	3.93418	1.3104	1.65018	2.09579	2.04549	1.24222	1.09483	1.31854	4.64198	6.50904	6.74054
AGAP000908	42.2608	48.2478	47.0119	45.7786	42.7836	51.5349	47.9692	48.4617	47.8631	46.7808	45.7115	46.0119
AGAP000909	83.1516	95.8375	85.5183	81.4462	85.6986	95.0618	101.301	102.757	108.214	109.243	92.5544	99.9104
AGAP000911	55.7819	51.7974	55.8122	53.2143	49.1644	54.2709	58.618	46.4526	45.5905	58.8194	57.4409	54.2589
AGAP000912	9.85846	12.1038	11.9209	8.98209	9.87957	9.73879	11.513	11.6918	11.9836	13.2207	11.0148	10.091
AGAP000913	83.6931	99.0075	92.942	83.4423	88.4406	95.1133	103.342	103	100.251	106.894	94.5413	90.4397
AGAP000915	0.0299464	0	0	0.0327239	0	0	0.064944	0	0	0	0	0
AGAP000916	0.43512	0.0243223	0.12557	0	0.0186819	0.0922401	0.0285688	0	0.159599	0.104664	0	0.0465526
AGAP000917	0	0	0	0	0	0	0	0.139313	0	0	0.319469	0
AGAP000918	0.565653	0	0	0	0	0	0.0506022	0	0	0	0	0
AGAP000919	0.115702	0	0	0	0.0360984	0	0	0	0	0	0	0
AGAP000920	0.0947365	0	0	0	0	0	0.0254885	0	0	0	0.0847974	0
AGAP000921	0.0924483	0	0	0	0	0	0	0	0	0	0	0
AGAP000923	81.7004	87.8012	84.417	81.0683	76.4319	85.8059	99.7873	101.281	100.893	98.816	84.3585	91.7335
AGAP000924	88.2744	103.815	91.6895	82.0911	88.8286	93.5361	119.317	122.403	136.657	126.067	107.747	110.002
AGAP000926	7.37237	10.5623	8.64629	6.39981	7.07503	7.33019	12.3285	12.506	13.3622	13.0418	8.86849	9.31582
AGAP000927	569.542	539.912	526.177	546.898	518.817	514.442	511.843	500.55	490.298	557.423	562.102	511.144
AGAP000928	10.1893	8.61385	11.0176	8.42033	6.31825	9.27044	8.977	8.13276	8.31718	9.51723	9.9314	11.214
AGAP000929	12.1814	14.3483	13.5866	11.766	12.7165	14.1162	15.1129	15.3728	14.0907	14.5878	11.3987	11.2092
AGAP000930	63.2673	88.0428	79.3049	60.157	67.7595	75.6347	90.4335	86.7194	97.8854	102.271	82.0214	83.6733
AGAP000931	116.943	100.11	109.797	112.828	100.269	99.8888	93.1905	98.6192	96.1717	102.731	103.951	96.3065
AGAP000932	22.9731	33.8071	26.9925	19.7045	22.3334	24.9971	35.928	34.4071	37.3435	37.6736	29.093	26.4787
AGAP000933	14.8514	13.9635	12.0941	14.746	14.9591	12.455	21.5809	18.3158	15.9744	19.4693	14.1799	12.0443
AGAP000934	19.1097	17.8663	19.2024	17.4687	17.5854	17.0362	16.7863	15.7312	14.1619	16.5606	23.187	15.0307
AGAP000935	58.1972	56.6675	59.9242	59.5675	61.9247	63.0315	50.5732	55.2748	50.5737	57.0856	61.969	52.2671
AGAP000938	0.0907497	0.147447	0.222026	0.0661113	0.141567	0.244641	0.131205	0.282668	0.322509	0.356903	0.144046	0.211659
AGAP000939	31.8092	46.953	35.933	33.7758	35.7275	36.5422	37.4205	38.5102	38.3924	43.1949	40.2255	34.5052
AGAP000940	0.407175	0.223278	0.72579	0.200223	0.514497	0.493944	0.36425	0.359344	0.352713	0.106756	0.2666	0.451092
AGAP000941	276.785	297.227	287.387	281.2	277.2	293.223	283.168	271.797	276.703	291.237	285.173	253.102
AGAP000942	31.2524	26.7694	25.2939	27.2665	22.8117	27.6309	32.0005	31.5877	30.7124	28.3638	32.6653	24.0231
AGAP000943	97.285	106.413	102.15	96.578	101.512	96.6945	120.989	125.5	124.393	128.303	119.906	111.173
AGAP000944	1.17151	1.42757	1.68899	0.720093	1.09651	0.507555	1.58789	2.58472	2.53703	1.91972	2.09196	1.02463
AGAP000945	11.5281	13.2401	12.9733	10.1403	9.49454	10.4958	13.3177	13.0218	13.0077	13.1533	10.3354	9.45755
AGAP000946	0.396541	0.241607	0.311839	0.54165	0	0.40087	0.214992	0.102929	0.396348	0.259921	0.118017	0.346825
AGAP000947	41.4572	32.7188	38.5999	40.8736	39.475	35.4105	46.4643	53.8266	50.3545	33.3171	28.8983	34.3641
AGAP000948	83.6389	72.2795	75.5837	80.7852	78.1188	86.2102	65.8292	67.1904	64.1392	72.9116	79.1913	81.5426
AGAP000949	51.0086	48.3314	50.379	48.9768	46.4041	47.8222	47.5895	49.2296	46.9597	47.7202	47.1374	43.5367
AGAP000950	108.739	91.4818	98.8834	106.05	104.345	94.5726	95.6076	94.724	85.7736	104.091	104.699	90.5284
AGAP000951	71.8892	83.6379	81.4387	74.8639	75.8902	75.7211	92.5769	92.2838	92.3539	91.1784	74.4515	77.1678
AGAP000952	2407.53	1992.4	2217.24	2393.44	2252.01	2240.3	1987.07	1977.66	1911.89	2198.63	2366.08	2466.25
AGAP000953	2199.75	2019.11	2121.6	2154.19	2120.41	2140	1912.5	1884.08	1898.82	2124.45	2299.72	2267.23
AGAP000954	77.3324	81.6089	81.6663	69.0121	71.3352	73.486	93.0654	97.6114	91.8486	103.503	88.1778	81.7362
AGAP000955	0	0	0	0	0.0735261	0	0	0	0	0	0.0534382	0.261737
AGAP000957	0	0	0	0	0	0	0	0	0	0.218183	0	0
AGAP000958	20.9748	22.1011	21.6795	17.5341	19.3724	20.8925	23.7155	25.5991	26.7585	28.252	24.0299	22.1211
AGAP000960	19.3217	20.6018	19.0776	16.0113	16.2575	18.835	20.6894	24.7838	25.106	24.7491	22.4267	17.3687
AGAP000961	17.2748	48.1864	34.5426	22.5033	37.1949	31.2009	38.9446	35.8719	44.6788	47.5447	39.0089	43.2646
AGAP000962	0.0309642	0.0377322	0.129868	0.236853	0.086946	0.071548	0.100727	0.321492	0.165062	0.121777	0.0737237	0.108328
AGAP000963	0.406314	0	0.142011	0	0.126768	0.469429	0.146861	0	0	0.355103	0	0
AGAP000964	30.2197	25.2488	24.8627	20.1078	25.9747	26.4446	21.9808	21.7459	22.3298	26.2801	22.4402	16.1377
AGAP000965	84.5569	116.603	96.3973	76.2319	88.1206	90.1069	102.876	99.5312	112.95	101.871	84.2644	73.0799
AGAP000966	1.14602	2.25998	1.53085	1.07047	1.04915	1.24786	1.75336	1.24634	2.0587	1.30611	0.904549	0.666395
AGAP000967	51.8609	55.1459	55.0705	46.7807	49.7777	46.3305	60.6047	58.8529	59.1653	54.9955	50.2561	56.7805
AGAP000968	56.0685	68.9877	57.2871	52.2705	54.8973	56.5932	59.2873	59.9536	62.4564	62.4428	57.8576	49.4274
AGAP000969	85.4683	98.8176	95.4343	86.3065	92.2187	88.4745	110.997	111.755	113.571	107.52	89.9161	83.5899
AGAP000970	4.36651	5.34044	4.51121	2.72282	3.65953	2.68437	8.73979	8.61802	9.09714	7.47827	3.89148	5.26026
AGAP000971	99.7438	111.941	104.968	102.799	108.658	118.387	113.672	112.927	115.156	129.176	121.632	116.271
AGAP000973	16.4529	19.3205	17.7779	14.7777	16.4292	16.0247	20.5114	20.7573	19.2176	21.8509	19.1596	16.7048
AGAP000974	0.0329632	0.120504	0.206514	0.0585335	0.125341	0.0333231	0.122153	0.158289	0.082368	0.0855615	0.0637676	0.057661
AGAP000975	78.9205	70.9868	72.4067	75.8624	82.4758	77.2707	65.1615	68.0178	69.6123	74.5263	72.8527	68.4019
AGAP000976	4.50315	4.18416	3.83638	0.153776	0.79029	0.975496	0.76296	0.438327	1.12524	2.71186	3.43429	2.13339
AGAP000977	57.4134	52.0651	57.1452	47.883	47.4894	52.3081	61.5976	60.4928	72.3082	66.9912	64.4472	55.6296
AGAP000978	26.2721	26.5824	31.5477	27.9391	30.2641	33.1958	32.8762	33.9324	33.7529	41.6749	35.3087	44.2565
AGAP000979	25.1144	24.5824	26.8224	27.9536	23.7516	29.4496	28.2814	26.8436	24.442	29.1769	31.1038	26.2471
AGAP000981	16.3665	19.6343	20.5634	16.6203	17.9071	17.5395	22.5201	24.7275	25.384	22.8982	19.2822	20.534
AGAP000982	13.7409	19.6865	19.5811	13.1377	14.7695	16.3094	25.7916	27.0019	29.335	23.9963	17.4433	20.2058
AGAP000983	17.5596	18.2049	18.5632	18.5338	17.5864	18.3851	17.5968	16.1009	19.8042	19.6609	18.0166	17.181
AGAP000984	23.6056	35.8484	29.2293	21.8883	26.4319	31.1686	32.0837	31.6271	34.7775	37.4353	29.8331	31.5747
AGAP000985	111.005	128.876	119.659	109.375	106.194	114.315	121.827	119.594	122.275	131.293	122.96	106.997
AGAP000986	50.8471	56.7534	51.1682	45.9718	44.3825	46.9785	52.5272	49.2726	50.5751	53.4401	51.2707	46.3448
AGAP000987	1.23401	0.601491	0.948855	1.16867	0.770007	1.2356	1.6949	0.854154	0.657817	0.88974	0.783489	1.24718
AGAP000988	42.593	40.2078	40.9644	30.07	28.1012	32.479	33.2691	32.5059	32.0884	34.1118	23.8614	25.1077
AGAP000989	32.0346	27.782	29.4583	26.2544	23.576	27.4595	26.6825	26.3536	23.4978	18.7963	17.2227	18.8295
AGAP000990	0.70537	0.692412	1.01695	0.599507	0.898626	0.588566	0.764861	1.01717	0.8617	0.565094	0.373208	0.19422
AGAP000991	38.7326	34.3835	38.5636	38.1177	41.9546	37.8442	33.696	33.8306	31.0936	36.6131	40.7053	37.864
AGAP000992	1.13213	1.23209	0.930606	0.717844	0.575615	1.13036	1.36401	1.13918	1.56465	1.38338	0.740437	0.651977
AGAP000994	51.665	50.7557	52.3565	47.468	43.3701	43.684	49.6666	51.8672	53.97	49.1601	46.889	47.4336
AGAP000995	94.8782	99.8336	89.166	93.8225	86.6118	80.501	92.4289	90.3435	96.8725	91.2118	86.7737	82.9732
AGAP000996	20.4526	26.2384	25.3173	19.4525	23.0961	20.6103	28.7693	27.1144	27.1812	33.689	31.3595	32.3316
AGAP000997	53.9327	49.1223	53.4452	53.6714	49.1128	44.3835	57.9248	55.1768	48.5658	53.7774	56.2616	52.7651
AGAP000998	2.22931	2.8136	2.75491	1.52255	1.82577	2.20765	3.58283	2.97595	2.91791	3.33999	2.725	1.99624
AGAP000999	26.423	31.1269	28.6809	20.3772	21.2518	25.461	42.2797	44.3921	50.8759	36.9863	24.3626	31.7674
AGAP001002	0.586287	0.989217	0.36648	0.381935	0.622626	0.690383	1.08808	0.702374	0.946618	0.54688	0.322133	0.44704
AGAP001004	79.2991	89.8241	84.7886	76.44	83.5276	93.8939	83.7086	84.3501	95.58	99.9289	88.3474	90.1608
AGAP001005	0.630251	0.349095	0.420533	0.0939148	0.241325	0.132391	0.248511	0.0297441	0.229071	0.338	0.613876	0.300673
AGAP001006	0.955243	1.39684	1.0016	0.835074	0.536455	0.220725	0.414323	0.9918	0.254607	1.50272	2.04693	0.891178
AGAP001007	46.7068	43.747	44.1722	41.5317	40.6309	39.9953	46.1773	49.0648	47.7215	54.7467	44.5913	43.254
AGAP001008	2.79403	2.38331	2.56342	2.13722	2.28827	2.98593	2.42374	1.59552	1.21016	1.92297	2.24518	2.1179
AGAP001010	20.9901	21.8441	19.9324	19.1559	18.6124	20.7105	24.2069	24.412	24.2786	30.4952	26.1791	22.1201
AGAP001011	5.26609	4.84914	4.57223	3.93183	4.25988	3.38617	5.19347	4.05742	4.66811	3.811	3.88628	1.91737
AGAP001012	0.42424	0	0.518967	0.309059	0	0.408449	0.61336	0.367063	0.188459	0	0.252522	0
AGAP001013	0.195803	0.1193	0	0.320946	0.366537	0	0	0.203296	0.65236	0	0	0.342509
AGAP001014	23.9298	34.8433	25.492	22.8911	25.9401	17.7541	27.8962	29.5687	31.2287	41.3431	36.0419	25.9447
AGAP001015	101.531	149.276	127.002	110.853	135.201	156.202	152.435	145.805	163.341	184.509	155.668	176.885
AGAP001018	0.984398	1.34951	1.54826	0.896419	1.22851	1.1847	1.2898	1.36276	0.819933	0.645244	1.31838	1.72196
AGAP001019	15.7771	19.8993	18.5506	13.6156	15.638	17.1529	20.9972	19.6641	22.5894	22.3976	20.6443	17.1565
AGAP001021	72.8891	82.3026	75.8578	61.0773	56.5026	63.3079	57.119	57.8402	60.7401	79.8485	80.2281	74.3362
AGAP001022	0.316499	0.728503	0.682155	0.413105	0.608934	0.589123	0.667319	0.52943	0.913887	0.668469	0.54424	0.348586
AGAP001023	0.759679	0.213629	0.122546	0.127714	0.328176	0.0675141	0	0.121346	0.0778779	0.459644	0	0.0681472
AGAP001024	0	0	0	0	0	0	0	0	0	0	0	0
AGAP001025	0.0959479	0.0292299	0.0503021	0.0262118	0	0.0277129	0	0	0.0319671	0.0314455	0.0571113	0.223783
AGAP001026	3.72824	3.78595	4.11767	2.82467	4.09444	2.92901	4.20439	3.61286	4.50484	2.80217	2.72219	1.44925
AGAP001027	59.045	62.0705	61.5385	59.7135	60.712	61.4524	52.9821	50.4732	47.7143	56.1927	56.4356	56.07
AGAP001028	181.382	195.83	190.728	189.371	183.158	196.384	234.329	235.673	257.886	235.607	192.115	193.995
AGAP001029	12.24	15.4636	13.5718	8.96305	9.42643	9.51635	20.5777	19.1644	20.8474	20.2955	12.9919	12.4039
AGAP001030	3.33065	3.1074	3.13761	1.64918	2.48421	3.12651	4.31694	3.51215	3.95323	4.77563	3.53136	2.94342
AGAP001031	14.3128	16.6985	15.4815	12.5251	13.9118	17.6263	15.4559	14.1665	17.4237	17.3714	17.2963	16.9139
AGAP001032	72.45	79.2491	75.5273	70.4992	70.413	75.5424	78.0159	76.1612	77.5905	86.1559	78.0189	78.9838
AGAP001033	1.55033	2.38927	2.39054	2.04292	1.8352	1.94919	1.82942	1.42029	1.8838	2.03239	1.08566	0.903973
AGAP001034	113.074	126.949	117.762	105.022	115.857	114.524	122.507	122.448	124.017	121.827	108.021	92.7748
AGAP001035	18.253	26.0348	20.88	17.0599	19.1161	18.9735	26.4703	23.8524	26.3294	31.642	26.5705	21.4538
AGAP001036	47.7381	45.9524	46.1666	50.2825	50.5974	49.3002	53.9731	55.8014	57.425	57.652	50.3225	47.6916
AGAP001037	65.2853	69.8349	63.7154	71.4529	70.6869	74.2397	64.4807	62.6298	63.5997	66.9153	64.8821	58.2879
AGAP001038	2.45334	3.30428	2.80934	3.5275	3.41422	3.50574	2.90528	2.8824	3.74276	3.85097	3.18963	2.44692
AGAP001039	17.2413	19.0298	16.0431	16.3498	18.1653	14.6528	15.9303	14.6677	15.7592	12.5733	11.7402	7.92144
AGAP001040	52.6199	52.4121	53.7799	54.6195	50.6585	53.0401	62.988	60.8322	62.663	55.528	48.6954	43.9582
AGAP001041	64.0183	59.2045	64.3556	63.6967	55.1976	57.8465	78.1713	76.7914	77.5639	58.9454	54.977	52.505
AGAP001042	15.8843	14.7193	15.6809	15.4719	17.6007	14.2621	16.2644	16.63	14.6825	11.1947	11.9042	11.4032
AGAP001043	402.237	502.8	451.657	412.416	476.724	496.567	450.996	433.192	463.636	499.163	470.889	493.426
AGAP001044	0.947573	1.15469	1.65593	0.345154	0.295638	1.64214	2.05498	1.63973	3.15704	1.7598	1.59808	1.65754
AGAP001045	47.9577	53.5647	50.8741	52.4824	50.4146	45.7471	51.0891	51.2961	53.0502	50.0681	48.4016	44.0986
AGAP001046	100.363	105.343	100.506	96.3205	90.9431	98.756	113.244	109.792	117.146	112.438	101.586	103.244
AGAP001047	5.10428	4.77603	4.39629	1.54383	1.10907	1.73755	2.32263	2.31859	2.61164	5.1978	3.25526	1.75385
AGAP001048	1.141	2.01607	1.19638	2.36898	2.13592	2.241	2.16516	2.6655	2.43295	1.27142	1.15458	1.19754
AGAP001050	44.4982	48.1742	41.5169	46.3875	45.861	45.1722	45.3574	43.5915	43.0085	41.4525	47.4324	37.3451
AGAP001051	33.1869	32.8487	28.9763	28.2436	27.1363	29.0771	36.9223	34.6491	39.624	35.9855	27.9786	22.372
AGAP001052	0.123724	0.150767	0.259457	0	0.0289509	0.142943	0	0.0642295	0	0.0810975	0.110467	0
AGAP001053	15.6875	13.0365	13.8331	7.70627	8.35193	6.59568	7.2828	7.67072	5.4344	4.77972	4.62602	1.62242
AGAP001056	174.504	186.499	186.235	167.798	145.456	131.053	262.048	279.438	262.889	217.222	166.687	188.329
AGAP001057	35.6436	36.6374	34.6378	29.1974	27.5854	26.4002	43.0981	41.2296	45.3676	38.7069	36.2422	35.7332
AGAP001058	31.3433	32.86	33.1798	16.6871	19.7664	15.7897	32.1751	29.4898	30.5042	26.4145	27.8456	25.7576
AGAP001061	27.409	39.2656	33.8012	29.4871	33.2738	34.0382	40.5895	39.3942	42.9991	36.6739	30.2362	28.9504
AGAP001064	219.147	226.586	217.159	228.659	207.524	214.925	219.094	217.169	204.638	214.554	215.647	198.155
AGAP001065	34.7301	39.6335	40.7275	36.5216	33.6966	33.6462	37.943	39.7855	36.7186	41.6575	42.0571	36.5339
AGAP001067	0.531247	0.647364	0.759585	0.949944	1.3109	1.33913	2.30421	1.40402	0.707985	2.15261	1.49484	1.68961
AGAP001068	153.402	153.937	150.817	148.55	138.371	146.299	169.139	181.185	177.525	153.928	150.386	137.106
AGAP001069	218.712	205.052	205.315	222.618	226.535	217.019	199.362	192.56	199.284	196.656	209.103	208.858
AGAP001070	19.9764	24.5537	21.7933	15.5833	18.0491	15.4085	25.6678	25.3866	26.6607	28.3828	20.379	15.8223
AGAP001072	1.31704	2.59278	1.25716	1.0774	1.72605	1.42318	1.91648	2.58702	1.3821	1.74412	1.76786	1.4053
AGAP001073	72.8178	84.0442	77.9086	63.5117	65.7738	71.4552	104.753	109.269	109.441	105.908	90.7274	90.3245
AGAP001076	18.6149	18.9731	16.523	19.278	18.1284	18.6775	22.2952	22.9124	21.461	9.05339	6.20341	5.01518
AGAP001078	3.06483	2.5485	3.43087	2.77497	3.14183	2.48369	4.71911	4.44436	4.6874	4.11921	2.47582	1.84322
AGAP001079	2.627	2.19282	2.97179	2.77497	3.09676	2.23077	4.48173	4.17919	4.62321	3.38644	1.69398	1.84322
AGAP001081	30.6688	32.9354	33.3319	25.4029	28.1812	34.2193	40.6962	43.2564	45.351	45.988	31.8422	31.6823
AGAP001082	278.248	276.87	266.772	257.313	261.275	263.033	249.13	250.674	245.144	273.011	280.264	257.642
AGAP001083	24.9199	28.2838	22.1675	19.2683	14.7779	19.5923	45.7027	54.3626	53.1726	46.7325	27.8992	22.0841
AGAP001084	1.45318	1.50847	1.0158	0.99983	0.705265	0.497454	1.05049	0.8941	0.717271	0.811404	0.448509	0.878709
AGAP001085	0.0778983	0.0949248	0.163357	0.25537	0.0729115	0.134998	0.0422341	0.242638	0.415255	0.10212	0.370941	0.681318
AGAP001087	0.291453	0.186108	0.0333622	0.111261	0	0.208799	1.58983	1.76278	1.83861	1.40151	0.606052	0.284967
AGAP001088	1.16686	1.841	1.30479	0.638225	0.722253	0.486937	1.28154	1.9244	2.01173	2.0904	1.01689	0.838619
AGAP001089	0.184138	0.448772	0.193075	0	0.603226	0.425482	0.998342	0.349869	0.858894	1.68976	0.767236	0.644208
AGAP001091	18.4113	22.8987	20.9488	14.5635	14.9869	17.7855	28.7741	30.3388	32.4198	27.0325	20.3343	22.939
AGAP001092	36.0172	34.3381	35.7954	26.4745	22.9796	24.1738	40.7407	40.624	42.2155	38.0874	33.2762	30.9728
AGAP001093	39.1424	47.445	42.5218	35.4702	35.3157	41.9615	48.6999	45.3379	49.8411	51.7215	43.8058	44.5333
AGAP001094	122.677	142.475	130.533	119.834	126.828	135.836	133.893	128.248	131.782	171.386	166.433	158.215
AGAP001096	4.97062	6.66767	5.33795	4.7308	4.9901	4.58492	5.19424	5.82677	6.38388	4.54557	2.91096	1.91661
AGAP001097	0.859119	1.4877	0.948224	1.58114	0.677155	0.783607	0.980607	1.31452	1.08468	1.42264	0.322974	0.896417
AGAP001098	6.27105	7.28821	7.46459	5.926	4.88785	6.2396	9.41345	7.80862	8.65475	9.59602	8.66101	7.46925
AGAP001099	57.7716	84.0463	68.7827	55.3484	63.7818	65.1594	113.684	116.076	127.384	117.476	83.2259	86.5641
AGAP001100	1.54044	0.810586	0.807602	0.612117	0.360458	0.849415	1.17685	0.763349	1.02646	0.872028	1.04196	0.816553
AGAP001101	6.00654	7.11324	4.99704	3.94436	5.754	5.14766	6.81891	8.1981	6.68948	12.791	11.9848	11.7731
AGAP001102	23.3444	33.8674	26.8802	20.9676	21.6901	23.813	39.822	37.0069	42.3219	39.6721	28.6888	22.6087
AGAP001103	68.3685	70.3622	70.3004	67.4419	68.6703	66.9134	77.9869	81.7935	79.6762	73.0149	72.403	62.7355
AGAP001104	19.0011	29.4127	23.5011	17.5455	19.3379	19.1984	42.7785	43.9215	48.0208	46.2569	36.3578	34.8526
AGAP001105	2.52073	0	0	0	0	0	0.911108	0	1.11978	1.10151	3.00084	0
AGAP001106	61.5794	79.153	67.1934	61.9953	72.0962	68.6115	81.0785	77.4268	81.518	79.3061	71.217	67.9474
AGAP001107	20.873	21.9427	21.5593	16.7493	18.6328	16.3408	32.0583	30.7933	35.8301	27.3224	19.4338	19.0372
AGAP001108	49.8929	45.9104	53.052	52.2838	49.7523	46.7056	50.286	49.4778	50.2096	47.2102	48.8873	42.8544
AGAP001109	49.7393	58.8481	54.141	45.8073	49.6955	53.2723	57.7076	54.3105	58.1423	54.5449	49.2056	50.7539
AGAP001110	32.5272	48.6028	40.102	29.9319	38.3204	38.9685	51.3062	50.5257	57.3288	48.4668	37.7469	43.3693
AGAP001111	12.927	12.8335	11.7031	10.0642	10.0507	10.4975	13.5471	11.8459	12.7143	13.698	11.21	10.2949
AGAP001112	2.13465	2.22963	1.59875	1.73282	1.5984	1.40928	1.45495	1.8364	2.43842	1.03941	0.363033	0.782372
AGAP001113	33.7429	42.7457	36.5231	33.8998	38.1785	39.7037	47.7128	48.4336	48.6377	50.4007	37.4775	37.5056
AGAP001114	0	0	0	0	0	0	0	0	0.0896171	0	0	0
AGAP001115	0.131728	0	0	0	0.0616474	0	0	0	0	0	0	0
AGAP001116	0.2221	0.541291	0.776262	5.0158	5.26634	3.76346	3.45192	2.22913	3.05856	3.29981	4.49484	4.23043
AGAP001117	0.0165225	0	0.0346487	0.054165	0	0	0.035832	0.0686194	0	0	0	0
AGAP001118	66.0827	71.4244	65.0038	63.6242	66.2476	71.7094	62.6859	61.4625	61.6083	53.1394	46.7207	45.3699
AGAP001119	0	0	0	0	0	0	0	0	0	0	0	0
AGAP001120	0	0	0	0	0	0	0	0	0	0	0	0
AGAP001121	0	0	0	0	0	0	0	0	0	0	0.089903	0
AGAP001122	0	0	0	0	0	0	0	0	0	0	0	0
AGAP001123	0.0712304	0	0	0.233511	0	0.0822949	0	0.0739564	0	0.0933789	0.0847974	0.0830666
AGAP001124	37.8075	39.0223	36.5929	34.4343	36.9726	36.0741	34.4465	34.0116	30.4528	38.5447	44.2096	40.5493
AGAP001125	0.246266	0	0.0737765	0.0768879	0.329287	0.528394	0.076296	0.0365273	0.046885	0.368961	0.335053	0.0820536
AGAP001126	0.670199	0.598904	0.562179	0.24412	0.334557	0.438772	0.750947	0.695847	0.56567	0.702873	0.478709	0.651303
AGAP001127	0.0823454	0	0.0431708	0	0	0	0.223226	0	0	0	0.294088	0
AGAP001129	0	0	0	0	0	0	0	0	0	0	0	0
AGAP001130	9.19858	18.1928	14.7261	7.9114	8.68102	7.99571	30.2063	30.3992	41.5813	24.1937	13.7487	16.1921
AGAP001132	5.43431	7.06523	5.69804	5.96043	5.57805	5.29817	8.19274	7.71881	10.0422	8.52769	5.14663	6.90273
AGAP001133	49.7812	51.9236	51.4982	42.8043	48.6847	53.2807	46.9773	47.785	49.3906	51.557	49.7757	54.2754
AGAP001134	51.6665	55.9052	58.1193	46.9171	51.9938	46.4829	57.8549	60.3304	59.4044	57.1071	49.4182	50.7443
AGAP001135	78.1263	88.4567	84.9061	87.1625	87.7806	88.9374	115.192	114.668	120.663	126.338	121.065	122.777
AGAP001136	89.7018	87.2797	85.4365	89.8859	85.4089	81.8211	87.0949	83.3945	78.823	84.2131	87.2164	74.5657
AGAP001137	0.964083	0.858512	0.505435	0.486232	0.347064	0.771118	1.00519	1.73246	0.988322	0.923587	0.617997	0.821591
AGAP001138	341.792	327.12	331.297	386.331	356.441	329.152	361.143	340.215	316.494	320.838	351.419	305.625
AGAP001139	57.0992	62.8401	60.5683	54.8127	54.2108	57.8335	67.7732	69.7588	67.3938	73.4775	65.5361	60.5257
AGAP001140	82.8721	123.59	100.547	80.8338	98.0364	103.253	132.332	128.54	149.596	153.288	122.152	130.025
AGAP001141	107.516	130.763	115.665	102.476	113.059	118.268	143.488	140.056	148.444	145.763	130.629	137.186
AGAP001143	73.2647	75.3117	73.2941	67.648	71.1762	76.141	86.123	87.3986	88.0349	81.7401	77.9048	84.0783
AGAP001144	42.4456	45.2298	47.1065	40.7604	42.0825	44.5277	47.6443	48.9349	46.343	42.6361	42.4912	47.6773
AGAP001145	34.8054	36.9035	35.4085	29.428	26.8528	32.367	37.5448	38.9881	35.6047	37.6963	33.4296	31.4435
AGAP001146	23.3293	24.6477	24.8368	22.6895	22.0033	19.9218	23.0324	23.1689	23.5962	23.9445	22.4099	20.5957
AGAP001147	25.4198	30.0807	32.1999	23.6832	31.6317	24.2756	21.1906	19.3368	21.54	18.8771	21.3404	14.7362
AGAP001148	37.3044	44.1509	45.8636	37.1074	33.7213	45.2199	75.1261	77.2523	88.2446	59.8671	42.9347	56.6123
AGAP001149	32.7758	34.838	34.4919	27.7115	24.8556	24.5307	34.8916	38.4081	38.2597	29.8732	30.8303	26.0162
AGAP001150	18.7585	22.8586	22.798	17.674	18.4555	18.5477	23.7066	22.8792	23.3125	24.4691	20.3806	18.8304
AGAP001151	1146.41	1416.95	1254.5	1173.4	1235.69	1190.6	1651.78	1678.38	1801.07	1556.32	1353.93	1256.3
AGAP001152	52.73	50.067	50.284	53.8184	49.939	44.737	50.8403	57.7123	53.9826	49.125	52.4173	44.8444
AGAP001153	32.9695	34.5261	39.374	34.9609	32.1786	35.0836	38.2491	37.1026	33.8929	37.2498	35.7309	32.5037
AGAP001154	138.183	146.156	140.662	151.734	140.532	142.763	143.316	146.611	139.739	147.545	152.304	158.049
AGAP001156	8.31006	10.4172	9.9317	6.72276	8.18592	9.22932	10.7096	11.8165	12.6785	12.1588	9.75699	11.6388
AGAP001157	57.2438	83.1009	72.8165	56.8231	69.6554	66.7043	69.677	67.0042	77.6066	81.4671	74.0062	76.7348
AGAP001158	5.13974	5.06114	6.09685	4.2549	4.9079	4.07871	6.92431	7.33087	8.02586	7.55462	5.37703	6.11489
AGAP001159	9.13149	8.7785	10.7565	8.88064	6.80391	7.15281	10.0965	10.4986	8.8386	9.46532	9.65531	9.25821
AGAP001160	0.131709	0.364767	0.276202	0.359814	0.224141	0.0553339	0.155801	0.149182	0.31914	0.18836	0.334972	0.195485
AGAP001161	0.129347	0.257206	0.346459	0	0.0550304	0.0794744	0.191258	0.132466	0.156708	0	0.209977	0.188551
AGAP001162	0.1891	0.153622	0.0660925	0.0688799	0.0589983	0.0728247	0.0683497	0.392675	0.168008	0	0.0750392	0.0735076
AGAP001165	1.86885	1.57343	1.72797	1.67089	1.79692	1.53103	2.61599	2.43429	2.37739	1.80406	1.77985	2.04071
AGAP001166	14.4385	16.8613	17.7075	13.3829	11.4629	10.7733	21.4341	23.6912	21.4754	18.6463	14.7842	16.988
AGAP001167	27.818	26.9234	26.2873	32.1495	28.3945	29.2294	28.0539	28.2883	29.292	29.7145	25.4846	30.3045
AGAP001168	26.2747	35.4185	30.7921	23.2711	25.2935	24.7387	42.6516	43.0102	47.055	43.9799	30.6656	36.4921
AGAP001169	0.476832	0.314738	0.520805	0.217108	0.409115	0.0918166	0.280067	0.74262	0.873766	0.520915	0.21287	0.185355
AGAP001170	0.658058	0.306066	0.351393	0.39209	0.235088	0.497454	0.505793	1.03045	0.733529	0.587974	0.591177	0.320519
AGAP001171	1.15742	1.95636	1.64422	0.367191	0.733865	0.776441	1.01212	1.00789	0.895629	2.10465	0.977841	0.914342
AGAP001172	0.84848	1.35207	1.23183	0.285286	0.213813	0.301624	0.849268	0.779303	0.956794	1.06953	0.388495	0.608905
AGAP001173	0.81915	1.08499	0.784217	0.505942	0.666705	0.576064	1.04271	1.36819	1.7087	1.3073	0.508784	0.8722
AGAP001174	335.803	336.318	354.232	261.704	289.522	273.761	295.387	290.163	282.27	304.056	330.784	291.104
AGAP001175	2.9742	2.50126	3.11854	1.73947	2.54855	2.12947	2.63454	3.26199	2.56801	2.69086	2.89239	2.4914
AGAP001176	1.61389	1.84373	0.846108	1.65336	1.60499	2.09766	2.51564	2.82767	2.01638	3.30581	1.08072	1.64681
AGAP001177	140.035	156.865	146.428	147.318	152.896	126.706	163.064	172.963	170.786	188.658	196.182	128.641
AGAP001179	44.1429	45.6266	45.3553	41.4897	42.0548	44.8904	49.4329	56.9151	56.64	56.3617	48.9925	51.2865
AGAP001181	0	0.143485	0.246925	0	0.11021	0	0	0	0.156921	0.154361	0	0.137314
AGAP001182	0.793263	0.57999	0.748584	0	0	0	0	0	0.105717	0.103992	0.0944352	0.0925078
AGAP001183	0.109274	0	0	0	0.0511393	0.126248	0	0	0	0.0716259	0	0.191148
AGAP001184	0.161164	0	0	0	0	0	0.174756	0.167332	0	0	0	0
AGAP001185	0.0398091	0	0	0.0435015	0	0	0	0.0826652	0	0	0.0473914	0
AGAP001189	4.45578	4.17669	5.3908	3.55816	5.13297	3.56394	7.61903	4.44837	3.42586	6.2906	2.44821	1.59883
AGAP001190	0.293042	0.357093	0.204842	0.106741	0.182855	0.225707	0.317757	0.709931	0.52071	0.128053	0	0.113912
AGAP001191	0	0	0	0	0	0	0	0	0	0	0	0
AGAP001192	0	0	0	0	0	0	0	0	0	0	0	0
AGAP001193	0.160268	0	0	0	0	0	0	0	0	0	0	0
AGAP001194	0.230142	0.334197	0.209136	0.205382	0.276442	0.23487	0.128935	0.119475	0.127795	0.0703973	0.118723	0.0447307
AGAP001195	93.1299	102.759	94.761	99.2347	100.847	109.071	96.8678	92.9965	96.9799	104.691	97.1095	104.021
AGAP001196	32.6914	38.7277	37.5785	27.1864	29.6757	28.9186	51.569	49.5159	51.7299	48.3254	37.699	32.4184
AGAP001197	6.80807	9.55312	10.5995	5.41056	4.44126	6.91218	10.626	12.7985	9.62289	10.0068	11.5432	13.2322
AGAP001198	11.7349	11.9761	10.5613	16.0292	20.869	15.5914	13.3609	15.6361	14.9873	26.6652	24.0983	23.4354
AGAP001199	8.60005	10.8506	10.747	8.7852	9.59345	9.43635	14.3788	16.3618	14.7693	16.5018	14.1464	14.1565
AGAP001200	6.93402	7.24253	6.67833	7.88101	9.33669	10.1394	9.02637	9.66234	9.95883	9.61409	9.1857	10.0723
AGAP001201	0.222533	0.320477	0.10606	0.110533	0	0.163609	0.197428	0.231049	0.161763	0.106083	0.1445	0.117959
AGAP001202	8.59032	4.93317	5.38362	2.80533	3.18843	3.08007	2.14134	2.81925	1.71065	5.3071	7.22906	6.56335
AGAP001203	0	0.205378	0.176719	0.184172	0.0788751	0	0.182754	0.0874947	0.561525	0.110473	0.300961	0.294818
AGAP001205	0.187015	0.192832	0.211175	0.0943206	0.161579	0.0664816	0.0155991	0.0896181	0.0958587	0.113154	0.102755	0.150986
AGAP001206	1.85071	3.38284	1.83839	1.17084	0.820532	1.4067	0.844967	1.01133	0.908678	1.85155	0.869686	0.681548
AGAP001207	48.2477	43.9893	45.8578	61.1937	58.8042	55.6085	55.5788	58.6834	54.4305	41.484	43.2501	43.1769
AGAP001208	37.3419	58.0668	48.2829	35.4551	37.0492	47.7765	84.7962	93.4907	95.762	81.4302	46.7529	51.9105
AGAP001209	10.0322	14.1437	12.3913	8.15991	9.16375	10.1401	14.6334	13.86	15.9802	14.2156	10.9123	11.6613
AGAP001211	85.5469	96.3617	94.5386	73.5778	84.1742	93.3684	122.291	120.13	132.177	106.633	89.9593	94.192
AGAP001212	0.415416	1.22335	0.36298	0.226973	0.259215	0.0799907	0.375377	0.359428	0.0922697	0.544586	0.659385	0.161482
AGAP001213	0.552365	0.873594	0.542203	0.500857	0.638006	0.217248	0.433284	0.695526	0.344571	0.493016	0.727526	0.726382
AGAP001214	5.54041	6.44099	7.71233	6.15867	5.45396	5.49973	7.56139	8.03358	8.18987	6.84573	6.2166	5.27281
AGAP001215	0.96224	0.913907	1.12764	0.618523	0.397342	0.71934	0.95133	1.17537	1.21334	0.955355	0.943364	1.02312
AGAP001217	48.9377	49.6593	47.8178	35.5225	35.7951	38.3733	39.4253	40.893	37.7342	41.6271	39.8767	41.6175
AGAP001218	2818.93	2525.57	2595.07	2943.95	2831.98	2827.36	2603.93	2577.52	2538.54	2465.5	2648.84	2643.68
AGAP001219	2826.3	2532.08	2601.57	2946.77	2835.36	2830.1	2605.31	2580.52	2540.45	2469.33	2652.67	2646.5
AGAP001220	12.7574	16.8918	14.9925	10.9654	11.1714	13.6114	16.8971	15.8592	19.2381	18.2732	15.8294	16.355
AGAP001222	73.2939	80.8483	76.0584	77.8486	79.2522	84.5484	89.124	92.2457	84.3765	85.9272	87.643	89.3128
AGAP001223	25.3917	27.6452	28.7954	22.9945	23.0278	24.9077	28.3724	28.6055	28.0929	33.0261	26.8233	26.8601
AGAP001224	34.6369	34.1538	35.1861	35.9043	34.653	35.0506	36.0591	34.7238	34.2226	36.4944	36.387	34.7168
AGAP001225	21.2068	22.0841	20.3327	13.0639	14.5787	14.8043	15.482	16.2934	14.8789	18.3719	18.4262	15.626
AGAP001226	5.40906	6.17938	4.60815	3.87894	6.32849	4.10108	6.32348	5.79157	5.2938	6.86937	4.72886	6.30787
AGAP001227	8.98716	9.39869	9.09982	10.3631	9.61711	8.66824	10.6906	10.0692	10.6721	11.2013	9.02221	10.1051
AGAP001228	109.059	115.482	95.1819	95.8808	99.5371	82.4018	112.111	122.932	116.082	112.932	112.058	100.181
AGAP001229	162.447	179.32	174.899	138.919	139.706	129.039	210.225	220.939	242.52	203.089	175.462	159.368
AGAP001230	0.199298	0.425003	0.104485	0.0544457	0.373079	0.0575638	0.324159	0.206925	0.332001	0.42456	0.593142	0.0581036
AGAP001231	9.40803	8.4217	9.02308	8.47787	8.76403	9.42703	9.91141	11.0643	9.15091	10.8136	10.4834	9.67142
AGAP001232	41.5869	41.4488	41.6003	46.9837	44.1287	44.9947	41.1387	40.4618	40.3345	41.5234	38.3962	39.7543
AGAP001233	10.5129	11.105	10.8357	20.2748	19.4567	21.0347	19.5697	21.0573	29.8067	15.1092	14.0752	14.4825
AGAP001234	11.5279	15.0327	13.1419	14.3987	16.8075	16.6905	15.6372	14.0707	15.0152	15.4628	13.1931	12.8273
AGAP001235	32.001	43.7617	35.5673	31.7637	34.7781	32.5763	47.1148	47.1067	47.7886	40.4132	35.4929	31.7
AGAP001236	17.6968	17.6986	14.3418	12.6738	12.7694	11.7298	11.85	10.9622	10.9934	13.7487	13.4504	10.1337
AGAP001237	69.2521	67.2551	65.8347	63.6221	67.5039	63.2979	78.5978	83.4806	85.1298	78.4971	69.9365	63.9857
AGAP001238	0.203184	0.0825315	0.0828506	0.111015	0.0316961	0.104331	0.1836	0.0644599	0.0601733	0.177575	0.147818	0.157964
AGAP001239	0.0206551	0.0755094	0.17326	0.0451418	0.0193329	0.0715907	0.111986	0.0857824	0.0275268	0.0270777	0.0245892	0.0481747
AGAP001240	0	0.0652205	0	0	0.150287	0	0.058036	0.11114	0	0	0.063716	0
AGAP001241	0	0	0	0	0	0	0.219518	0.210192	0	0	0.120502	0
AGAP001242	2.06994	2.65285	2.24524	1.71595	2.27147	2.10285	3.79246	4.48359	3.56713	4.39786	4.12115	3.7249
AGAP001243	0.0964468	0.0130586	0	0	0.0300909	0.0247618	0	0.0445057	0.114252	0.0421454	0.0255148	0
AGAP001244	0	0	0	0	0	0	0	0	0	0	0	0.12015
AGAP001245	0.317015	0	0	0	0.0989068	0	0	0	0	0	0	0
AGAP001246	0	0	0	0	0	0	0	0.105466	0	0	0	0
AGAP001247	0	0.124806	0	0	0	0	0	0	0	0	0	0
AGAP001248	0	0.129242	0	0	0	0	0.115005	0.110119	0	0	0.126261	0
AGAP001249	0	0	0	0	0	0	0	0	0	0.133164	0.120926	0
AGAP001250	0.0786772	0	0	0	0.147281	0	0	0	0	0	0	0
AGAP001251	0.0799861	0.097469	0.335472	0.611835	0.149731	0.0924106	0	0	0.319789	0.314571	0	0
AGAP001252	1.37878	1.80939	1.00086	1.15897	2.38249	2.57323	1.26506	0.550595	1.13076	0.834231	0.883826	0.742103
AGAP001253	33.2091	30.3437	31.1645	28.6427	26.6803	23.4153	29.5388	33.5324	31.8752	30.8643	25.6318	23.5257
AGAP001255	39.2105	49.9872	45.81	35.5011	39.4782	43.8552	53.7679	54.8182	59.452	57.6977	45.9291	49.2879
AGAP001256	20.4469	21.1729	19.5563	21.1212	18.6367	21.5483	20.7537	20.5588	17.7393	21.0225	20.2345	17.4884
AGAP001257	42.8243	44.6622	41.0147	41.8762	40.121	49.9235	54.3006	50.0052	55.2522	44.2017	42.8074	43.9056
AGAP001258	10.0917	6.699	9.18156	8.83932	8.08577	6.16988	8.68612	8.64324	9.94286	7.6186	6.82496	8.05942
AGAP001259	82.6478	87.2841	86.3769	78.7612	78.9712	86.6358	107.299	101.578	106.024	125.024	114.334	114.09
AGAP001261	19.6876	23.648	24.0133	18.3524	16.8478	16.1077	33.939	36.3975	34.3763	28.6535	21.6676	19.726
AGAP001264	46.125	43.3192	51.7213	42.0223	37.9835	43.1542	54.5382	52.8916	55.3733	36.5484	36.5855	45.128
AGAP001265	0.0167658	0	0.0527383	0.0366417	0.0156925	0.0193701	0.0181798	0.0348148	0.0670305	0	0.0598773	0.11731
AGAP001267	131.25	133.524	130.832	136.219	137.686	144.864	144.693	142.953	143.058	131.194	127.475	124.162
AGAP001268	58.1851	53.8862	57.6647	51.9958	54.541	52.3843	53.278	50.8355	55.0264	58.3097	52.438	47.1457
AGAP001269	27.9825	34.6263	28.4906	24.9616	26.8291	31.1798	40.0605	41.0649	40.8885	31.5878	22.347	22.1702
AGAP001270	13.8157	14.6547	14.3361	14.1584	16.3986	17.1196	14.2047	13.8242	12.9742	13.4195	13.1236	14.1079
AGAP001271	36.1695	51.3955	43.8679	29.7482	37.698	48.1004	54.1749	55.757	59.2769	59.3645	46.9327	54.097
AGAP001272	18.6907	21.5281	20.766	14.6356	19.2146	20.6883	22.2891	22.6374	24.202	22.7051	19.03	20.54
AGAP001273	120.91	171.149	154.67	128.784	144.563	150.175	190.544	196.78	227.588	182.187	153.841	184.854
AGAP001274	3747.57	3250.21	3530.42	3945	3754.17	3745.48	3019.28	2957.39	2809.94	3113.82	3419.24	3521.21
AGAP001275	2.9953	2.0968	3.14066	2.50707	1.61055	2.20887	0.552837	1.85272	1.27397	0.751913	0.682813	1.18911
AGAP001276	12.4308	11.5043	12.0761	14.4006	12.3347	12.6985	12.1583	13.1365	12.1019	10.8156	11.7663	9.10465
AGAP001277	103.973	97.5058	98.5523	102.237	95.9532	89.8274	92.0304	91.4816	97.3607	99.521	101.423	87.5866
AGAP001278	42.7399	48.789	44.4054	45.9375	47.275	44.0957	53.4441	49.7707	50.2068	52.1806	49.3957	43.8124
AGAP001279	3.8817	5.14145	5.27341	1.69669	0.726641	0.662949	5.1607	3.25925	6.52258	1.01774	0.763474	0.551078
AGAP001281	11.6195	15.1697	14.8506	10.508	9.94244	9.86104	12.7308	14.2216	14.3302	15.7333	16.5503	12.7353
AGAP001283	2.21302	1.92624	2.11324	2.24555	2.2563	2.28284	3.17099	3.11833	3.52858	3.00475	2.82271	2.67293
AGAP001284	0.0732935	0.0714509	0.122961	0.128147	0.164644	0.0677428	0.38148	0.304394	0.234425	0.0768668	0.349014	0
AGAP001285	103.415	104.505	99.9594	107.519	101.641	98.2659	107.117	108.268	101.221	108.312	108.727	95.0699
AGAP001286	28.3843	30.0897	27.8898	28.7685	26.1424	26.0809	30.0236	31.4814	33.351	31.3787	31.5931	25.8667
AGAP001287	12.0055	16.5	13.5229	11.0098	11.7825	13.2055	18.3125	18.0165	19.3666	18.0081	13.7482	13.8708
AGAP001290	23.5201	28.0118	29.7429	21.7369	22.7269	24.3009	34.9405	32.2442	39.401	41.4772	34.7658	38.3465
AGAP001291	46.9866	53.0899	48.4015	41.4666	43.2798	39.3687	54.2203	52.7635	54.8402	57.0626	49.9236	38.4545
AGAP001292	26.0212	31.9727	28.3058	25.9502	28.0262	32.704	33.3555	33.5371	33.2673	33.0399	30.5764	33.7402
AGAP001293	1.647	1.32084	1.56457	1.3229	0.961832	1.44746	1.57221	1.12541	1.59461	1.34714	1.05576	1.3297
AGAP001294	1.00592	0.875562	0.715715	0.314063	0.336259	0.53958	0.584335	0.373006	0.287266	0.376772	0.384915	0.125686
AGAP001296	109.607	167.086	138.675	105.159	129.019	134.711	158.946	154.908	178.576	177.547	143.445	147.298
AGAP001297	17.3444	20.7041	18.7428	18.4374	18.5532	20.652	18.6793	18.6819	17.7684	21.3454	20.2968	20.9144
AGAP001298	83.3347	113.314	103.69	91.5467	93.4034	91.178	153.551	154.821	173.928	161.672	115.829	108.26
AGAP001299	68.7905	67.8779	64.5669	72.7371	66.1935	65.3845	67.301	62.7458	60.2128	64.4582	64.4688	51.873
AGAP001300	83.8101	76.3559	82.397	77.5704	81.5167	71.2698	85.4087	82.8527	78.8083	86.5257	73.3646	76.4032
AGAP001301	1.18499	1.09544	1.37103	2.05398	0.994392	1.32185	2.48124	2.37582	1.6609	2.08912	0.681022	0.61947
AGAP001302	123.3	127.368	142.903	127.793	130.284	139.407	139.771	139.696	143.999	144.488	134.403	143.568
AGAP001303	3.02802	2.14527	1.55057	6.00214	7.97524	4.3933	2.40528	2.41276	1.92385	2.03093	2.34728	2.17619
AGAP001306	157.59	151.362	145.913	152.624	145.196	135.656	154.995	151.893	146.69	145.688	148.275	132.868
AGAP001307	76.0202	73.3315	74.9416	68.8052	75.4099	62.6622	74.7572	74.7413	75.2624	71.6788	68.4967	69.3225
AGAP001308	7.35385	8.49309	6.21463	7.46622	7.55085	8.27424	9.93784	9.48713	10.4952	7.01452	5.19391	5.40789
AGAP001309	0.177346	0.144073	0.309922	0.129197	0.442649	0.375639	0.865366	0.5524	0.236347	0.0774968	0.14075	0.137877
AGAP001310	29.4569	34.3922	31.9212	31.9194	29.6956	27.7334	33.8941	33.9653	36.8895	28.7843	27.0201	25.2027
AGAP001311	81.8799	70.9611	81.9742	81.7399	67.4537	71.7388	75.5288	86.3496	78.8923	75.0746	70.2818	73.5371
AGAP001312	195.219	197.006	186.566	183.832	173.758	172.329	177.509	172.36	172.489	203.066	205.708	176.437
AGAP001313	200.104	222.395	210.635	219.122	215.821	218.922	234.58	238.594	242.29	242.878	241.975	214.329
AGAP001314	76.8438	75.3889	83.5176	77.7407	82.9163	79.8333	81.5715	89.2386	78.0255	85.6772	75.1695	70.7573
AGAP001315	52.3607	98.5206	73.2056	50.8652	61.103	64.4237	111.368	111.401	133.685	115.166	72.3066	81.7859
AGAP001316	4.15785	7.3185	5.48992	4.17329	5.04478	5.90678	8.31573	8.21824	10.4665	7.55023	4.87645	6.14176
AGAP001318	103.188	92.4934	89.3694	103.068	94.3766	97.6304	80.6185	85.3919	80.885	87.4645	94.178	83.8689
AGAP001319	6.23661	8.00899	6.13686	5.60932	5.83737	5.37631	5.7222	5.5538	4.98686	5.97465	5.93958	5.81835
AGAP001320	61.8485	73.1817	66.4646	59.4058	63.3989	66.9629	73.8071	73.4237	81.1257	74.1293	63.8593	66.3747
AGAP001321	29.9579	23.7408	30.2826	27.1734	25.2911	23.9791	24.7349	22.4643	20.6146	16.4279	21.5615	19.9797
AGAP001322	21.5484	27.6141	24.2212	22.0914	22.2242	24.1514	21.8737	22.4643	20.8941	21.9158	21.1565	21.6465
AGAP001323	5.00459	4.52128	5.29271	4.4316	4.84574	4.58571	4.49105	4.569	4.59969	1.80986	4.31427	3.21997
AGAP001324	13.3146	12.5284	12.2851	14.2826	15.3015	15.2182	15.2433	15.8745	14.3527	14.2253	14.663	17.5214
AGAP001325	277.772	261.913	272.21	285.542	274.45	249.719	256.719	251.444	260.348	258.116	283.776	245.34
AGAP001326	33.4238	34.3537	39.6929	40.2234	34.741	35.131	41.2487	40.1992	42.0825	37.6033	41.4753	41.3466
AGAP001328	64.941	91.2048	79.974	62.3214	74.5746	80.2204	98.3949	95.6357	108.382	106.639	84.5046	91.3183
AGAP001329	0.396389	0.64404	0	0	0	0	0	0.823118	0.704349	0	0.314592	0
AGAP001330	19.9229	34.0393	27.5576	18.6444	25.0622	24.9107	29.8524	28.1656	32.2008	32.8859	25.0489	28.2684
AGAP001331	0	0	0	0	0	0	0	0	0	0	0	0
AGAP001332	0	0.32854	0.0942316	0	0.084117	0.10383	0	0	0.119769	0.117815	0.106987	0
AGAP001333	8.87641	13.3517	16.9056	4.16784	2.46649	3.44511	29.1007	31.5364	35.627	18.0456	8.25552	15.8506
AGAP001334	34.0956	36.1287	33.8999	32.5526	36.3398	42.491	37.0478	31.8824	36.4074	35.6283	35.1273	38.0736
AGAP001335	456.458	579.225	549.068	468.903	492.987	446.534	671.533	684.418	734.83	699.85	605.465	591.773
AGAP001336	72.1004	105.76	86.9533	44.607	30.7879	28.6558	101.244	116.118	126.283	84.4755	57.0112	76.6237
AGAP001337	1.502	2.78205	2.01586	1.24739	0.745097	1.35354	3.33878	3.33728	3.88327	2.55974	1.60927	3.328
AGAP001338	8.941	9.46264	7.77963	7.10371	6.75964	8.50357	9.90934	11.2116	11.0071	10.4778	7.79773	9.51653
AGAP001339	11.4326	16.5128	12.903	10.4256	10.6705	10.4808	17.1662	14.0528	19.0936	13.3764	13.8026	10.2963
AGAP001340	34.09	35.8415	34.3604	35.0883	30.8871	36.932	37.9297	37.7185	37.9358	39.6868	39.3532	35.2371
AGAP001341	245.749	281.696	261.302	241.377	239.59	252.671	251.382	259.043	261.107	272.452	251.655	229.87
AGAP001342	8.47544	7.85506	11.8907	10.9573	8.60326	6.75783	9.83745	7.43645	8.43155	8.60696	9.09496	12.3547
AGAP001343	17.3775	20.6445	17.4372	15.4841	16.44	16.191	18.5054	16.9755	17.5143	25.9245	28.1021	22.4078
AGAP001344	12.3486	14.1869	13.1399	11.2069	11.7785	14.9015	16	16.1895	18.8974	16.2569	12.7696	13.7599
AGAP001345	0.732397	0.942063	0.298644	0.400164	0.495092	0.5171	1.14713	0.971656	1.13873	0.426725	0.581263	0.332149
AGAP001346	77.8905	72.5048	68.1722	82.396	77.967	73.2414	69.9139	78.0633	63.1471	59.5641	57.0522	49.2014
AGAP001347	33.8471	30.7569	34.9914	35.6304	31.6803	34.6512	38.4767	35.6906	33.5667	33.2613	34.4791	33.252
AGAP001348	2.14098	1.65567	1.38147	1.86715	1.07904	1.52218	1.62955	1.66719	1.20714	1.05251	1.0048	1.29638
AGAP001349	48.5598	44.5922	47.6339	49.7948	47.5349	46.3772	40.2836	40.5585	40.0528	44.9626	42.7354	41.8632
AGAP001352	0	0	0	0	0.0729115	0.0899985	0	0.161759	0	0	0	0
AGAP001353	0	0	0	0	0	0	0.123155	0	0	0	0	0
AGAP001354	0	0	0	0	0	0	0	0	0	0	0	0
AGAP001355	0.239405	0.291733	0	0	0.11204	0.138296	0	0	0	0	0	0
AGAP001356	0.609837	0.751037	0.74147	0.485622	0.646702	0.401003	0.816036	0.798205	0.847305	0.765441	0.710544	0.983536
AGAP001357	68.5448	72.4719	72.7269	60.6353	58.0017	58.2295	68.9648	66.3836	64.9291	79.5383	69.6573	68.5714
AGAP001358	21.2781	33.1465	26.0693	20.9626	24.8095	28.5261	34.4751	34.8676	38.7766	36.5697	26.9168	32.5562
AGAP001360	1.08435	1.61041	1.3324	0.666523	0.253734	0.411072	2.25057	2.53317	2.34829	1.06614	0.645443	1.97584
AGAP001361	18.9196	22.5032	18.6509	18.5893	19.5247	20.3265	20.5854	19.3414	21.2917	22.5978	18.1725	18.141
AGAP001362	36.2667	40.4373	39.1776	31.3624	36.1308	41.6573	43.9594	43.7647	43.7572	45.3852	38.6706	47.3584
AGAP001363	82.1417	88.1299	85.3518	78.7321	80.2753	84.4566	96.3793	92.8509	97.9405	98.3859	90.3184	94.9731
AGAP001364	96.4396	86.9736	96.4858	104.231	90.5746	97.0161	85.5469	93.4185	88.6127	86.7346	89.9932	80.6946
AGAP001365	4.01188	4.15676	4.22907	2.71948	2.63054	2.35471	3.25686	3.47489	3.65968	2.16561	2.45185	2.77709
AGAP001366	48.7762	55.6228	47.1102	40.6459	41.4024	42.0282	45.3025	45.3321	43.79	63.5672	64.594	61.0328
AGAP001367	22.4141	30.2212	24.4996	23.8328	26.012	32.9455	30.659	31.2853	33.7356	35.1652	31.8796	29.6613
AGAP001368	220.855	267.619	256.17	204.377	234.819	256.609	295.102	285.225	303.485	323.98	286.612	304.508
AGAP001369	30.5611	37.8286	30.1627	25.4484	28.4419	31.9473	31.0814	31.0823	33.3327	18.0007	13.0621	13.4316
AGAP001370	8.97784	22.2755	15.9417	9.6226	13.3843	16.6685	22.422	20.949	27.2429	26.9015	15.7246	22.0109
AGAP001371	20.5466	19.8783	19.063	19.5948	18.2989	14.3868	15.5282	17.5835	18.2548	17.7937	20.4575	15.2478
AGAP001372	539.489	629.555	573.643	508.235	544.077	549.555	564.542	543.204	583.539	625.128	613.098	588.538
AGAP001373	92.9153	101.118	95.9296	94.7379	95.5986	99.1121	89.4036	85.9516	86.3917	97.7076	99.9593	98.7327
AGAP001374	0.0678252	0.3306	0.142234	0.296464	0.253933	0.156721	0.294182	0.0704209	0.451948	0	0.0807436	0.158191
AGAP001375	52.9745	56.4234	55.8331	26.3821	29.6706	30.7745	40.1204	37.6001	36.4459	51.529	50.3862	48.6015
AGAP001376	9.01798	12.7832	6.1751	4.82665	2.58388	2.33891	3.34267	4.82486	3.34177	7.47925	8.38034	8.69219
AGAP001377	50.4684	58.4778	47.6667	19.0207	17.5662	16.0094	35.7978	40.3852	38.8777	48.1867	46.7103	47.061
AGAP001379	0.385072	0.879823	0.60564	0.34189	0.0901053	0	1.72239	1.44931	1.92442	0.757211	0.573019	0.505191
AGAP001380	133.58	131.392	128.431	151.429	146.464	136.341	120.365	113.231	111.014	120.174	121.179	101.758
AGAP001381	245.189	307.047	268.975	267.113	297.455	309.139	273.907	260.021	272.658	293.976	285.063	267.279
AGAP001382	0.953372	0.903587	0.555355	0.578777	0.495745	0.367154	0.229729	0.109984	0.847029	0	0.882744	0
AGAP001384	36.6716	66.832	52.8065	38.47	53.3167	50.3708	64.9486	59.8201	74.285	63.7786	49.0891	54.1693
AGAP001386	62.4376	92.4375	76.8785	59.6091	71.0603	76.0235	86.7955	83.4163	97.2002	111.087	88.9083	89.311
AGAP001387	5917.51	5751.05	5835.31	6260.36	6054.13	5648.91	6353.92	6478.77	6388.19	7043.71	6948.31	6323.62
AGAP001388	3.06721	2.52542	3.3899	4.07639	5.08219	5.65068	5.84279	5.42241	5.30286	3.47756	3.65141	3.96357
AGAP001389	7.64601	8.59435	8.22442	7.27478	7.7118	9.7856	7.79056	6.29615	7.11524	4.57969	2.90333	4.76573
AGAP001390	2.77668	3.57368	2.19175	1.7728	2.24851	2.66732	2.70639	3.53079	3.03519	4.17176	3.56553	2.40127
AGAP001391	41.8255	44.6832	41.6924	41.9367	40.0125	45.2099	47.8401	48.1092	45.5235	43.8121	36.8353	35.2218
AGAP001392	7.47434	6.35166	5.82625	6.6093	5.75317	5.79478	6.2385	7.12219	7.79837	5.44715	5.3856	5.39036
AGAP001393	27.848	30.8632	32.4719	27.9388	31.7952	29.6775	35.7935	40.0057	36.4728	33.5173	31.1516	28.976
AGAP001394	33.5617	55.9832	41.264	31.2138	38.0573	36.8395	69.8289	59.374	74.0156	58.4399	42.7259	41.1253
AGAP001395	1.19061	0.733761	0.83226	0.717815	0.922255	0.695681	1.12779	0.625191	1.24018	1.36347	0.912336	0.766041
AGAP001396	79.8918	80.2893	78.1713	85.1325	83.8672	75.9366	70.3976	73.3675	78.0117	75.5431	79.9703	71.7682
AGAP001397	12.4712	12.8852	14.8609	10.7773	10.6283	9.31548	15.5499	13.7016	14.3893	14.0082	12.3555	9.50045
AGAP001398	11.8566	13.9075	13.024	8.6816	7.7381	9.22539	9.35818	10.4261	9.13668	10.9437	9.36189	11.1461
AGAP001399	97.2626	106.07	101.37	90.9987	95.5276	103.886	100.962	95.2692	101.314	108.25	97.5773	103.397
AGAP001400	39.0051	41.6463	35.6386	39.7596	35.6673	43.1178	44.0808	48.3098	46.6936	43.9689	38.6804	36.2321
AGAP001401	11.7948	13.7057	16.6462	9.35389	10.2479	10.1771	17.3765	19.9194	17.4432	16.6366	14.3375	11.8395
AGAP001402	23.5609	26.79	24.4434	22.2288	21.2917	26.5498	26.0878	24.1181	22.0459	29.6037	25.8757	29.4496
AGAP001403	21.5051	18.8552	18.204	18.2266	19.883	21.0278	16.8351	15.0306	16.287	16.4338	16.2348	12.8451
AGAP001404	7.73043	7.06964	6.67889	5.26127	4.78639	5.82171	6.38815	6.08569	5.53969	7.56631	7.77878	5.57987
AGAP001405	29.6096	33.0107	33.8127	38.5947	34.9743	32.2528	38.9808	36.2208	38.3058	40.6746	35.9523	38.3408
AGAP001406	37.0209	34.8559	36.8034	33.9284	34.1933	32.7645	32.4932	34.4126	32.488	33.3773	36.1724	33.8049
AGAP001407	212.536	215.585	231.403	221.068	220.528	216.904	210.201	205.797	202.216	212.875	212.201	218.177
AGAP001408	3279.3	2877.82	3123.41	3215.02	3078.43	3078.66	2528.91	2513.25	2381.99	2834.99	3236.49	3240.3
AGAP001409	0.566182	1.67556	4.41004	0	0	0	1.66639	2.43538	1.40129	6.14992	4.42928	6.8856
AGAP001410	14.4909	20.3153	16.3518	14.8245	16.3275	16.7258	24.3028	22.5681	26.172	23.6102	17.3495	15.1284
AGAP001411	164.895	194.194	175.47	162.621	186.389	203.836	179.594	171.151	173.841	190.37	176.852	217.679
AGAP001412	19.7986	20.8034	19.9391	19.7176	21.3719	23.7506	19.9258	18.3899	21.2979	20.1422	19.0251	20.517
AGAP001413	0.25613	0.525665	0.282695	0.17677	0	0.186894	0.233879	0.0559857	0.287445	0.141377	0.192577	0.314411
AGAP001414	85.0976	85.8775	86.6631	87.0456	82.5463	77.7879	68.5701	73.2226	70.3065	81.0022	79.0839	77.9353
AGAP001415	0.13213	0.32202	0.43102	0.0802139	0.0274825	0.209136	0.206951	0.121943	0.136957	0.0962302	0.104864	0
AGAP001416	0	0	0	0	0	0	0	0	0	0	0	0
AGAP001417	57.238	63.2936	59.1502	50.7442	55.248	51.0274	66.2429	67.9999	74.5383	66.4679	66.42	48.2968
AGAP001418	245.178	255.023	245.796	237.928	243.299	250.595	248.86	245.159	248.87	248.839	237.016	242.158
AGAP001419	0.0853332	0.270361	0.143159	0.0372992	0.0159741	0.0985884	0.18506	0.372116	0.2047	0.178987	0.182855	0.218928
AGAP001420	51.3469	43.1781	47.4274	61.6201	58.9926	56.1529	59.8426	60.6372	59.758	47.4786	45.8217	44.0637
AGAP001421	84.2059	86.2344	82.871	89.2283	83.7894	91.9523	92.5537	85.6177	89.6885	110.47	118.784	126.696
AGAP001422	20.1986	20.8908	25.0981	17.66	21.294	21.3015	20.1095	22.6508	20.8833	21.4378	20.1522	24.3513
AGAP001423	32.1397	36.0007	42.6089	36.0664	34.7952	33.6779	35.9594	39.9455	35.5972	39.8641	36.0601	42.3889
AGAP001424	347.191	393.653	362.433	356.321	382.738	372.328	297.027	285.081	311.294	345.977	337.692	327.223
AGAP001425	6.85347	9.90522	6.60116	4.35415	5.14671	2.76211	10.1967	9.51525	11.3638	8.46214	4.36402	4.46082
AGAP001426	33.0365	32.2273	31.9681	34.1804	34.0261	31.1892	29.3442	33.2973	29.3905	32.5968	32.7391	25.6157
AGAP001427	10.8206	16.3394	14.3253	9.47214	12.9185	12.7155	18.1286	18.5821	22.8438	19.1465	13.7331	15.9249
AGAP001428	83.1748	78.8497	75.0555	75.422	82.7712	80.6759	92.5286	103.574	98.8091	91.7186	86.0179	80.6464
AGAP001429	9.00068	9.74933	9.31649	7.77593	8.92852	7.64355	10.9276	11.941	11.0211	9.27813	7.46387	7.62552
AGAP001430	22.6098	34.597	27.4985	15.1541	21.7203	20.0619	47.1806	47.4864	54.2265	39.2249	23.8887	35.7736
AGAP001432	52.8958	56.3511	55.2597	66.1299	64.2597	73.7227	69.3326	67.9963	76.6045	67.1419	75.8877	72.9077
AGAP001433	17.4396	19.6303	17.449	19.0043	19.6965	19.7014	15.1336	15.2943	14.2157	8.59318	6.4501	5.50044
AGAP001434	0.0505151	0	0.0132417	0	0	0.0145904	0.0410816	0.0393362	0	0.0165556	0	0.0294545
AGAP001435	5.27933	6.60509	5.84307	6.18812	6.14504	6.46431	7.53493	7.42562	6.94549	6.06318	4.59279	4.8937
AGAP001438	78.6568	92.3362	81.502	70.8975	65.936	69.6269	122.253	126.543	130.715	121.232	87.5418	79.7998
AGAP001439	6.29539	11.5244	9.96604	6.53294	8.81459	11.1829	7.40875	11.3799	10.6232	11.144	9.35845	12.4675
AGAP001440	197.182	204.914	206.12	182.589	177.709	183.132	191.056	195.114	192.487	201.296	205.411	194.788
AGAP001441	12.4625	16.0301	13.5293	11.7613	13.1375	17.8161	15.4928	16.599	17.8668	14.7698	11.3144	11.0835
AGAP001442	32.5517	32.8974	37.5817	38.432	32.786	30.3317	33.1485	30.4177	31.7814	31.5875	35.2977	25.2521
AGAP001443	0.569843	0.216999	0.186718	0.233511	0.200012	0.246885	1.08133	0.665608	0.474639	0.186758	0.423987	0.0830666
AGAP001444	15.9627	27.1173	21.3957	16.8567	24.0839	24.525	22.2766	22.5139	26.3192	28.3133	24.5809	28.0124
AGAP001445	22.7554	24.244	23.5989	28.195	31.3079	28.3013	22.5846	27.112	24.4429	20.5393	15.3211	15.5884
AGAP001446	22.8842	37.3982	31.1614	20.9529	25.0707	27.2092	42.1542	41.3998	48.4369	43.5364	31.8383	37.9389
AGAP001447	65.8096	62.845	60.3315	65.91	60.9885	61.5628	51.5022	53.2395	52.2757	55.3724	59.4262	50.4285
AGAP001448	23.0341	27.6984	23.1961	23.9751	20.8769	25.4184	24.5814	25.3038	23.2456	28.6825	28.1448	23.3179
AGAP001449	9.91446	8.05434	8.44644	8.23839	5.79986	7.54685	7.81101	8.0421	8.67093	7.85252	5.77847	7.82839
AGAP001450	15.7951	13.7746	15.0272	10.0914	8.97428	10.6693	17.1272	19.4909	20.6464	13.6279	14.2378	14.3003
AGAP001451	56.8921	74.7938	64.1874	50.2717	61.1445	66.1914	76.3557	73.9274	80.3064	85.3087	70.0677	73.6452
AGAP001452	42.4001	59.892	54.3748	40.3625	45.9707	48.615	81.0246	82.1465	90.9389	68.9309	55.9758	61.7067
AGAP001453	7.37117	10.0439	9.72269	8.51017	7.76437	8.75248	8.93754	10.2568	10.1364	8.77929	8.83826	11.4849
AGAP001454	28.8287	33.7649	29.9187	30.1497	26.3762	25.4739	30.429	29.381	32.2127	31.2234	28.2136	27.7753
AGAP001455	23.9556	36.1106	30.925	20.946	25.2154	26.3675	39.8581	38.9783	43.8619	41.6924	31.7789	33.5567
AGAP001458	14.5806	19.1088	17.1046	15.1442	13.512	14.5938	19.9585	19.6352	16.7378	19.1143	19.7637	14.899
AGAP001459	3118.86	2796.27	2972.86	3309.2	3115.7	3126.07	2754.01	2796.55	2640.24	2799.18	3051.84	3107.06
AGAP001460	298.84	335.139	313.942	310.441	331.049	340.926	322.634	319.042	340.708	373.947	337.155	349.041
AGAP001461	35.4156	31.5898	33.1199	31.2045	30.6847	35.9405	38.1431	33.7067	37.737	30.429	30.9561	35.2543
AGAP001462	63.4001	70.2673	66.8516	63.5108	64.6737	65.4052	74.8385	74.2557	78.1436	84.3629	74.9322	74.4097
AGAP001463	15.307	15.0696	15.4485	13.5591	13.234	11.4444	14.1558	13.4244	14.035	17.9888	17.5025	17.9235
AGAP001464	96.211	117.734	109.992	93.7248	105.508	115.673	106.929	107.993	112.391	110.128	104.365	103.42
AGAP001468	6.09502	6.5183	6.27908	6.56719	7.17094	8.27286	6.35487	6.96995	7.66832	6.31729	6.36795	5.59181
AGAP001469	30.1725	48.1793	37.5643	25.8241	30.1018	32.1128	64.9703	66.9201	76.9779	60.1042	37.2903	37.9765
AGAP001470	53.0493	49.6054	51.2362	49.0351	50.1948	50.3061	44.622	41.1645	43.1486	43.2283	46.0278	41.3778
AGAP001471	37.2133	38.5874	42.2565	37.2642	36.6855	40.2471	43.5743	42.683	48.2075	45.1917	41.127	41.8182
AGAP001472	29.6998	36.575	33.1028	28.3657	33.0602	34.2093	37.2763	34.6466	38.7534	40.0549	33.6541	33.7119
AGAP001473	66.1001	68.1613	64.7546	58.9186	55.9515	66.1557	62.8197	63.8017	60.2806	44.3343	38.8074	34.2844
AGAP001474	0	0.295686	0.424042	0	0.151411	0	0	0	0.215584	0	0.288866	0
AGAP001475	32.96	34.9507	34.3498	34.1349	35.4162	40.7759	44.6085	45.6323	44.6806	43.7039	36.0363	36.5189
AGAP001476	102.395	121.978	110.125	99.6413	100.476	100.351	126.383	117.677	128.056	96.0348	90.3156	78.3571
AGAP001477	52.0852	53.3503	52.4805	52.7184	53.4039	53.3228	53.6602	53.0227	53.5279	62.0228	59.9881	60.213
AGAP001478	1.01336	1.70863	1.77379	0.887326	1.16528	1.43206	1.8837	1.97974	2.86634	1.9737	1.26053	1.22033
AGAP001480	19.6334	25.6475	21.8215	18.1377	19.6604	19.6593	33.1886	35.3522	35.7429	28.1653	19.1952	18.9015
AGAP001481	5.06057	6.31244	6.25163	4.62505	5.73561	5.95295	7.34311	7.2413	6.3395	7.11659	5.08244	5.23622
AGAP001482	53.1576	60.6228	59.843	43.4944	49.7465	60.7685	61.9625	60.3418	65.7406	61.666	57.0394	65.9657
AGAP001483	5.20055	7.59275	4.32119	3.00229	4.50026	6.00837	6.49035	6.82588	5.81917	4.1163	4.73092	2.28857
AGAP001484	33.8805	31.3857	32.0206	32.4265	31.388	33.6845	36.2381	38.2281	37.6266	31.8763	29.7357	26.609
AGAP001485	1.64198	0.780126	0.994466	0.880946	1.35378	1.31491	1.02843	1.83407	1.51676	1.77177	2.00412	2.15677
AGAP001486	71.023	81.6068	72.9452	73.0458	74.4643	78.4758	80.5509	81.9938	81.5111	63.0996	49.1656	45.7055
AGAP001487	0.15298	0.372835	0.189569	0.167169	0.13017	0.0964053	0.0226203	0.0902469	0.129738	0.0546949	0.0662246	0.0324364
AGAP001488	514.192	600.036	547.084	596.337	653.879	665.508	559.555	546.811	569.017	577.566	566.869	572.723
AGAP001490	63.6013	62.2585	57.0651	61.1245	63.8248	53.7556	57.7909	52.4344	52.8173	57.7695	61.036	55.6946
AGAP001491	34.5756	29.7257	31.0935	47.0079	48.6822	44.6516	36.2956	38.0571	33.0181	38.8752	37.5752	34.2851
AGAP001492	67.7827	74.9332	68.362	63.9567	64.0188	59.4333	70.4419	65.6381	67.4486	63.0308	63.5646	60.4966
AGAP001493	11.5866	20.4584	13.6366	9.62517	15.216	19.0552	16.7945	15.9582	17.6472	20.0717	14.0869	19.3717
AGAP001495	28.5986	36.3713	34.7005	24.2913	28.5211	41.1207	38.8647	40.9738	38.945	37.9822	30.3288	38.1567
AGAP001496	8.11359	10.2763	8.26173	4.68905	5.34185	5.7326	8.08205	5.85928	8.34378	9.29642	7.9097	7.22674
AGAP001497	65.7653	76.7997	68.2173	63.4299	65.7055	71.9059	81.824	81.1204	82.1113	87.0071	76.7318	77.563
AGAP001498	0.754753	0.613148	0.263794	0.235645	0.285939	0.12457	0.350746	0.951559	0.431077	0.188464	0.342289	0.502953
AGAP001499	26.4569	33.4764	30.4012	26.9796	26.6631	31.4561	37.9475	40.0596	40.4123	38.3996	27.4966	28.8535
AGAP001500	25.9938	30.7694	28.6556	21.6195	23.2988	27.9	37.666	43.2846	41.8157	35.7368	28.4206	31.8545
AGAP001501	2.67035	1.48979	3.30595	2.10942	2.0477	2.45324	1.63966	2.4051	3.08709	2.19319	1.30222	2.10106
AGAP001502	183.141	184.071	190.75	205.963	194.207	189.677	214.866	231.847	236.503	193.944	187.134	181.353
AGAP001503	7.6636	9.33866	9.2127	6.02744	5.11705	6.59821	9.86237	8.66642	5.39931	11.2624	12.5517	11.1001
AGAP001504	2.06059	1.09453	1.5512	1.2702	0.840708	1.15982	3.36074	2.19431	1.47868	2.56279	2.51597	1.47877
AGAP001505	71.3832	64.2827	67.1651	63.6254	66.8975	66.5092	56.8013	60.7327	57.9874	63.0003	67.9264	64.9358
AGAP001506	0.10606	0	0.222414	0.0579486	0	0.0612674	0.0575025	0.110119	0	0	0	0.0618419
AGAP001507	335.505	332.492	342.134	364.314	378.938	379.302	317.015	307.935	307.224	303.221	320.217	288.784
AGAP001508	659.603	769.838	582.392	239.088	121.418	86.1092	185.581	238.902	174.789	253.771	322.326	340.718
AGAP001509	2148.8	1931.26	2128.86	2504.84	2459.26	2356	1858.59	1828.27	1705.59	1408.96	1489.53	1327.3
AGAP001510	182.32	236.059	162.83	36.5001	20.5507	15.6694	45.1071	54.7423	50.2222	102.161	120.757	112.236
AGAP001511	0.767923	1.31008	1.28831	0.67132	0.359382	0.709766	0.499614	0.717581	0.92106	0.805362	0.548512	0.447764
AGAP001512	30.0843	33.5355	33.1298	32.1132	30.9644	35.8512	35.131	36.8193	36.8511	35.2329	35.2508	37.4601
AGAP001513	50.8645	66.2937	57.7827	47.5359	49.9642	54.2487	66.2188	67.6665	69.7351	72.6304	57.8509	51.2329
AGAP001514	50.1891	55.0197	59.7298	50.8733	54.0908	56.8696	58.6669	61.861	64.1022	64.9664	61.4202	60.7194
AGAP001515	1.51784	2.45483	2.12701	1.27468	1.13128	1.0067	4.55658	5.44775	5.75637	3.19952	1.43886	1.98312
AGAP001518	33.6758	50.2458	42.2046	32.2335	35.7424	39.8684	59.079	57.5628	63.8248	63.8091	49.0571	52.3363
AGAP001519	69.2884	76.2241	70.1798	66.4297	71.9003	69.5561	69.9532	71.1428	72.8283	75.9698	75.6476	74.3075
AGAP001520	51.0103	76.5535	67.5916	50.1922	56.3511	65.9125	99.6883	104.632	119.617	92.2405	70.7629	86.0791
AGAP001521	24.2542	28.4592	28.3743	24.7736	21.7248	27.2733	38.0449	40.7626	39.4209	33.0224	25.4895	22.829
AGAP001522	14.8802	13.2485	14.4699	12.5886	11.1645	10.7031	14.2874	13.2069	12.0583	16.3922	18.1143	16.6811
AGAP001523	67.0685	81.7745	73.9924	59.7122	63.1251	67.4172	81.2737	81.0615	86.5893	94.196	79.7883	75.6144
AGAP001524	2.358	1.16489	1.33645	4.80521	5.07025	4.565	2.62598	2.91142	2.54795	2.25574	2.42778	1.93231
AGAP001525	19.9111	21.8529	21.2921	19.6925	21.7219	20.8203	25.2602	28.3399	26.828	25.4108	25.2732	23.8347
AGAP001526	62.3548	67.2346	69.802	71.8769	70.5859	70.1477	73.8578	73.7968	82.0718	66.8982	66.3148	66.6471
AGAP001527	32.4513	38.5357	37.1736	33.2069	34.6981	36.5834	33.7416	33.9497	34.802	36.2989	36.5366	32.4559
AGAP001528	25.7012	21.0923	24.5653	27.2253	22.9104	17.5737	25.7834	17.7899	21.7859	21.3159	27.3703	19.4716
AGAP001529	185.429	179.146	200.575	178.052	186.54	193.506	156.565	173.672	154.93	175.69	178.66	180.779
AGAP001530	9.78049	7.01073	8.44541	6.28685	7.46197	7.78636	5.25812	7.04008	7.17434	8.61959	8.90373	7.71561
AGAP001531	0.0893137	0.0544177	0	0	0	0	0.0484232	0.139098	0	0	0	0.104155
AGAP001533	19.8801	23.2555	20.3369	19.0392	19.7896	20.1496	23.2359	24.3595	22.9429	24.0429	22.6367	18.1998
AGAP001534	1.21997	1.21904	0.741925	1.30647	1.0962	1.57861	0.529147	0.683998	0.61782	1.82322	2.96277	2.13404
AGAP001535	22.3084	36.4192	29.2088	20.7488	27.7845	28.3079	29.7439	28.1599	33.0086	36.0046	30.0119	30.554
AGAP001536	0.876497	0.890064	1.02434	0.798161	0.982756	1.1445	0.94052	0.872122	0.9217	1.26873	0.98366	0.990201
AGAP001537	4.38164	4.63972	4.34081	4.06158	4.63854	3.92761	3.73542	3.89046	4.34931	5.78369	5.88171	5.35641
AGAP001538	101.389	89.8113	95.2113	93.2322	92.2403	107.594	95.8036	98.769	99.0816	92.981	94.1934	107.812
AGAP001539	32.4905	29.738	28.9698	27.9298	26.8063	25.6922	35.048	38.2317	34.2548	34.0745	31.0003	30.0027
AGAP001543	8.6545	9.53487	12.0579	10.105	8.98819	10.8207	3.98516	4.92367	3.9499	4.66255	5.22201	3.87113
AGAP001544	3.18708	2.3521	3.05935	1.2263	0.714253	1.55583	0.94915	1.4914	1.25627	0.411923	0.534382	0.732865
AGAP001545	276.301	280.904	288.763	278.889	287.275	295.209	321.269	314.917	305.336	295.484	314.226	309.686
AGAP001546	0.0419307	0	0	0	0.0392465	0	0.0909342	0.0870708	0.335282	0.19239	0.17471	0
AGAP001547	0	0	0	0	0	0	0	0	0	0.787885	0.715478	0
AGAP001548	688.786	727.716	690.138	654.91	657.296	665.078	674.109	661.847	672.568	637.43	647.328	601.592
AGAP001549	32.8234	32.1264	35.0293	28.9689	30.5854	29.3785	36.5742	36.659	37.7835	34.6765	33.9602	30.5062
AGAP001550	0.892216	0.283626	0.610119	0.38151	0.435704	0.537813	0.588892	0.443042	0.568673	0.305124	0.277083	0.135714
AGAP001551	27.0597	31.7439	28.9174	20.6798	23.8694	27.4635	45.8585	49.8407	52.6322	43.34	29.7753	30.9843
AGAP001552	1.24732	0.85741	0.402417	0.279592	0.119741	0.295605	0.62424	0.531306	0.298359	0.670837	0.609188	0.372971
AGAP001553	2.42709	2.10145	1.47335	1.60528	1.91303	1.32826	4.22472	2.85155	2.93663	2.4282	1.93892	1.22899
AGAP001554	0.0433375	0.31686	0.227203	0.0947142	0.365069	0.550762	0.446429	0.517454	0.60643	0.653348	0.309551	0.126347
AGAP001555	29.6826	34.3522	33.9158	24.3707	27.392	30.9567	36.3355	33.8671	35.1314	36.1989	33.4452	31.378
AGAP001556	0.147856	0.0600578	0	0	0.0461302	0	0.026721	0.102343	0.262727	0.12922	0.23469	0.34485
AGAP001557	5.16324	7.86249	6.33285	4.72458	4.97748	5.19088	5.77441	5.52143	4.55459	6.53696	5.43642	5.15367
AGAP001558	1.00431	1.43666	1.92295	1.0736	0.899144	1.51345	1.42045	1.11075	1.5421	0.973129	1.06564	1.14573
AGAP001559	47.8079	55.3205	52.9308	50.207	49.8948	52.1711	51.9113	50.4792	51.2447	59.7723	56.6789	55.7776
AGAP001560	16.6793	18.4583	21.9501	17.3894	17.4435	19.5651	20.5774	16.92	18.3723	20.75	24.4149	33.8405
AGAP001561	0.494543	1.54007	1.0947	1.20092	1.28579	1.33318	0.476669	1.02694	0.7323	1.80088	0.850397	2.2428
AGAP001562	0.22333	0.326574	0.262269	0.253806	0.288466	0.474759	0.426212	0.426654	0.297629	0.468437	0.361579	0.500046
AGAP001563	6.0195	7.192	7.33847	4.76571	4.41199	4.91795	17.4153	16.6211	19.7855	12.6328	7.64789	8.89269
AGAP001564	23.159	32.7797	30.1865	21.6092	24.3933	30.9111	38.5754	39.0694	45.6572	38.2017	28.2339	34.472
AGAP001565	38.114	41.1996	39.3435	40.2847	38.0728	35.9108	53.1213	57.312	54.91	50.482	40.5231	36.784
AGAP001566	0.078404	0.0776272	0.0342538	0.0428381	0.0550387	0.0245328	0.0731851	0.0339186	0.13061	0.0985004	0.0311124	0.0685742
AGAP001567	0	0	0	0	0	0	0	0	0	0	0	0
AGAP001568	1.13567	0.684815	1.0803	0.550136	0.701339	1.08212	0.304689	0.24312	0.99859	0.214878	0.111503	0
AGAP001569	0.596862	1.00007	1.32988	0.244583	0.279327	0.0861968	0.2427	0.929556	0.894857	0.537935	0.177636	0
AGAP001570	0.0487715	0.490311	0.178984	0.0799426	0.0228247	0.084521	0.066106	0.25319	0.454979	0.415587	0.130637	0.0568757
AGAP001572	3.05453	1.6543	1.06759	1.48348	0.635331	2.74478	3.49615	3.52381	5.42763	4.00431	2.82824	1.18736
AGAP001573	77.8957	99.6377	93.0328	79.3872	84.6027	76.9418	107.307	117.364	124.614	115.839	94.2473	94.3833
AGAP001581	0.0401539	0.0163102	0.0280684	0.0292521	0	0	0.0580539	0.0277937	0.338912	0.193011	0	0
AGAP001582	0.0780857	0.118942	0.0272917	0.341313	0.298438	0.285681	0.197567	0.40537	0.312191	0.213262	0.139438	0.0607073
AGAP001583	43.9959	55.7815	52.7949	42.9415	47.1985	50.0435	51.3621	50.9313	52.6643	58.2973	51.9644	47.5164
AGAP001584	209.918	178.547	198.246	206.607	189.832	190.099	175.993	166.024	178.965	181.391	187.973	176.16
AGAP001585	156.842	175.372	175.925	177.865	169.781	179.889	216.851	217.053	218.785	228.618	215.361	219.622
AGAP001586	50.1191	58.6621	52.3831	48.8642	50.3651	51.9099	68.0341	70.2251	74.9905	58.4457	52.8516	52.7086
AGAP001587	23.5952	27.1225	28.9403	21.5263	21.4211	26.4158	31.2682	33.2031	34.9908	29.8395	23.3903	21.7622
AGAP001588	1.95288	3.8968	1.75757	3.13877	2.73418	3.21512	2.33816	2.77952	3.01464	2.13342	1.29803	2.0022
AGAP001589	28.7059	26.4739	24.6095	26.8538	29.0684	26.5813	24.7162	26.4024	23.8269	26.0527	30.8663	27.3289
AGAP001590	62.9668	75.3324	66.0383	58.9276	59.8751	64.5518	79.7119	75.2195	76.031	84.0661	70.3817	58.8037
AGAP001591	8.41981	10.7982	10.0208	8.98264	10.955	9.85348	12.8947	12.4222	13.5103	13.9639	10.722	10.0799
AGAP001592	0.497627	0.676551	0.526249	0.359124	0.457289	0.923822	0.47688	0.714816	0.888029	0.384358	0.158652	0.404077
AGAP001593	0.540906	1.70276	1.08705	0.985127	1.13913	1.35401	1.22193	0.561607	1.62193	0.945462	1.18054	0.735918
AGAP001594	1.17196	1.79431	1.57544	0.755264	0.928179	0.902672	1.4989	0.967211	1.24148	1.14243	0.751252	1.05131
AGAP001595	2362.3	1937.62	2232.47	2341.69	2288.64	2175.07	1971.93	1989.1	1871.19	2093.67	2311.13	2416.52
AGAP001596	0	0	0	0	0.107576	0	0	0.178998	0.15317	0.301342	0	0
AGAP001597	30.1573	33.3794	30.4329	28.0584	29.2063	30.2161	33.0339	29.989	33.6261	23.9648	20.1051	19.5716
AGAP001598	0.111815	0	0	0	0.313972	0.0645919	0	0	0.298029	0.513041	0	0
AGAP001599	6.00432	7.82131	6.5128	6.48581	7.55785	8.21276	7.25908	5.37423	9.74939	6.24276	4.76529	3.78271
AGAP001600	16.2844	14.1024	16.7389	15.4954	14.8566	16.0129	11.3585	11.7308	10.6681	12.5329	9.96526	8.74834
AGAP001601	19.5615	18.1617	17.048	18.2759	17.2393	18.5644	11.983	14.9469	14.1632	13.9877	13.8111	10.616
AGAP001602	2.84786	2.50229	2.46744	1.37583	1.55023	1.8356	2.01536	2.06979	1.89765	2.25968	1.73975	1.97517
AGAP001603	37.475	40.4484	29.7583	35.154	30.7314	22.2391	41.2931	40.7583	44.8421	36.113	29.614	29.341
AGAP001604	28.4858	37.0045	31.0591	22.1394	32.231	41.6164	33.3987	34.6012	36.1229	37.1255	30.7651	48.8583
AGAP001605	5.92774	13.0021	3.72925	1.29551	1.10965	5.47881	3.85661	6.77005	2.36994	0	4.23406	2.76509
AGAP001606	25.6139	25.2259	28.1995	18.4161	18.53	16.9694	16.613	16.9602	18.4528	21.0371	21.7612	19.494
AGAP001608	18.8685	32.8308	25.3254	18.7258	25.5147	29.2406	37.8668	38.293	45.2767	36.6881	29.0247	35.1955
AGAP001609	17.2025	19.6118	19.2901	17.3351	18.8229	16.9142	27.5975	30.5702	30.2731	25.8539	20.9759	19.4623
AGAP001610	1.24725	2.11092	1.7437	2.688	2.14024	2.24153	2.3292	3.23744	4.01695	4.31476	4.20694	3.19181
AGAP001611	24.9907	22.2777	23.1435	35.4096	33.6578	39.1815	38.2651	39.0425	37.1046	27.3524	31.7872	28.048
AGAP001612	12.6225	14.1332	13.2516	13.5693	13.5549	12.453	13.0035	12.2874	12.7056	12.0851	14.0323	12.8087
AGAP001613	170.179	174.661	166.257	209.99	222.848	228.442	224.296	229.527	225.202	216.23	220.084	216.642
AGAP001614	1.86805	2.82383	2.30582	2.80357	1.88126	1.9943	2.32046	2.52876	2.52103	3.25487	1.73122	2.26118
AGAP001615	13.0246	12.9477	12.5448	14.2502	15.439	17.9187	16.1846	16.7147	16.6868	15.0665	14.2876	16.9501
AGAP001616	141.668	165.885	131.233	192.002	200.733	198.041	293.628	285.29	277.86	237.811	217.343	189.176
AGAP001617	216.198	278.797	236.562	220.006	228.854	231.585	290.48	290.735	326.047	284.304	240.46	235.704
AGAP001618	63.5821	65.9379	63.9195	64.3309	62.7478	65.0797	67.602	66.6665	67.7193	72.8754	63.6895	65.5587
AGAP001619	4.10166	4.3734	3.65561	3.17482	3.87108	3.47511	2.89093	3.93923	3.37083	2.95737	2.23799	2.63077
AGAP001620	0.333721	0.271109	0	0	0	0	0	0.230995	0	0	0	0
AGAP001621	59.0558	54.0129	59.2325	58.353	59.7071	51.7797	58.6882	66.232	62.5766	64.0557	58.8736	55.2562
AGAP001622	1.39079	1.00146	1.19314	1.58887	2.45558	1.60682	2.29641	1.60811	1.60074	2.32049	1.27939	1.17956
AGAP001623	15.5966	18.6386	15.7219	10.7901	10.1583	8.84808	11.0686	11.7598	12.2705	13.8752	10.8586	8.20353
AGAP001624	9.46385	8.5058	9.69863	7.9551	5.57133	6.43171	6.77944	5.29094	6.16349	5.22086	4.18029	4.34466
AGAP001625	10.2528	9.56896	9.92115	10.188	10.7911	10.9958	11.9599	12.0856	13.5713	7.85712	5.99543	6.90853
AGAP001626	0.550852	0.0745838	0.449233	0.936358	0.286438	0.989983	1.39372	1.20741	1.14195	0.401186	0.364317	0.142752
AGAP001627	17.3607	23.1194	24.1634	10.3392	8.46438	8.94124	43.5734	49.6296	57.4882	47.3725	39.533	41.9975
AGAP001628	7.57268	5.61327	4.13476	5.98703	6.23867	5.76546	5.44901	5.5436	7.44111	8.28041	7.10401	7.73223
AGAP001629	34.431	35.8963	31.6895	37.1135	36.8022	25.9793	37.0122	34.4687	35.2923	36.4996	33.955	25.0828
AGAP001630	184.895	173.302	177.705	196.708	183.831	198.652	183.774	200.745	208.546	181.762	187.504	182.34
AGAP001631	0	0.201153	0.247262	0.103076	0	0.381427	0	0.122421	0.125708	0.680114	1.23522	0.660006
AGAP001632	10.9325	14.702	12.795	9.51116	9.95402	14.0061	15.5199	15.8178	18.4876	13.3579	7.65673	9.26975
AGAP001633	0.0370253	0.0246099	0.0917615	0.0183907	0.0157523	0.0116663	0.0328484	0.0244633	0.0269144	0.0176502	0.00400703	0.0215889
AGAP001634	1.90477	2.6782	1.65794	1.13412	1.23427	0.916936	1.7609	1.68609	1.2855	1.32855	1.23553	1.85107
AGAP001635	0.0655892	0.479552	0.713513	0.250855	0.276257	0.776719	0.533407	0.289422	0.349639	0.644877	0.42945	0.535416
AGAP001636	12.104	15.5311	15.6892	10.3945	10.0037	10.82	22.6281	24.0386	27.4188	22.4179	17.5585	18.1661
AGAP001637	0	0	0	0	0	0	0	0	0	0	0.049038	0
AGAP001638	2.01816	2.26765	2.83063	1.11699	1.00581	0.575342	1.16524	0.476226	1.25746	1.71798	1.48209	0.641867
AGAP001639	112.612	126.502	118.872	108.632	106.766	110.576	146.146	152.445	157.315	138.259	122.464	117.487
AGAP001640	15.8121	21.6575	17.9058	14.9518	15.7471	15.5889	29.6392	29.3212	30.0776	27.8871	19.1124	19.3247
AGAP001643	26.5093	39.5293	32.873	29.4613	30.5544	34.1117	53.6189	54.515	65.0515	54.132	38.4709	39.576
AGAP001644	101.268	101.632	96.8638	95.8475	95.962	100.559	108.933	111.762	117.61	107.747	105.059	90.2471
AGAP001645	398.867	394.237	405.435	388.78	411.014	404.669	414.906	425.786	432.576	458.868	426.913	396.078
AGAP001646	39.755	46.2149	43.3675	37.0446	39.1766	43.1483	48.4992	44.7079	48.183	49.3311	43.5048	45.7553
AGAP001647	2.20605	1.86108	1.33449	1.66892	0.952996	0.784222	4.04818	3.17143	3.7315	1.11231	1.61614	2.17683
AGAP001648	3.23789	3.94561	3.48134	3.65815	2.92788	3.42382	4.22507	4.10254	4.38822	4.24468	3.46261	4.57591
AGAP001649	21.7083	18.3767	17.9778	18.0537	17.9811	18.3108	14.6859	15.8073	15.4252	12.1514	13.1502	10.0814
AGAP001650	41.5807	38.6868	39.3273	38.213	37.7721	41.0851	39.6689	42.0675	39.5053	37.8578	37.1967	33.0216
AGAP001651	115.91	115.823	119.612	117.956	115.827	111.747	125.651	136.361	130.586	117.019	113.264	108.188
AGAP001652	67.6036	70.1314	68.6973	62.3393	62.9659	67.4515	56.951	54.202	58.1537	73.7405	75.3301	75.621
AGAP001653	125.048	122.338	122.786	135.202	133.65	140.621	120.764	115.245	112.312	119.445	125.263	119.925
AGAP001654	93.6684	86.7039	86.7959	96.0037	92.9217	89.4881	98.2833	98.9533	103.334	101.004	94.5487	87.6538
AGAP001655	33.8805	35.0549	33.4094	38.9616	33.8279	31.1459	30.175	31.5655	28.1389	29.9143	37.3935	33.1011
AGAP001656	34.8006	32.949	37.7661	38.5273	33.0002	35.8106	37.5157	37.8179	41.0373	38.9712	33.0345	36.0872
AGAP001657	0.768749	0.887474	0.0424241	0.618986	0.302963	0.560944	1.53555	1.4283	3.45095	1.21995	1.73401	0.802123
AGAP001658	0.126067	0.153622	0.0660925	0	0.0589983	0.145649	0.273399	0.719903	0.0840038	0	0.300157	0.0735076
AGAP001659	0.44569	0.44436	0.127451	0.487029	0.606777	0.561732	0.263607	1.00963	0.485971	2.76202	2.12232	1.701
AGAP001660	0.0459454	0.0988022	0.068012	0.0649737	0.0354152	0.00624498	0.123086	0.157142	0.223312	0.16298	0.0128698	0.0126071
AGAP001661	8.42216	7.16643	7.91735	5.87109	7.20344	5.70403	6.29826	5.27684	5.22501	3.52169	3.63021	4.06413
AGAP001662	135.022	182.336	158.418	127.528	152.506	158.584	152.605	144.677	156.588	180.137	155.186	163.88
AGAP001664	1.0118	0.514446	1.08156	0.641245	0.724432	1.08768	1.28177	0.406183	2.66119	1.29505	0.335053	0.868127
AGAP001665	0.511909	0.625158	0.770631	1.41249	0.626325	0.850416	6.05996	7.18046	15.6433	0.991273	0.597461	0.946831
AGAP001666	1.39054	0.645321	0.513009	1.00812	1.18206	1.77987	5.62215	6.88633	10.9951	0.513705	0.261237	0.62279
AGAP001667	0.705966	0.755626	0.563648	0.892098	0.933224	0.783414	3.27729	4.97224	9.42317	0.54827	0.227035	1.00016
AGAP001668	0.815228	0.156555	0.23023	0.53476	0.52254	0.79208	2.27075	3.07891	4.86097	0.574167	0.115403	0.493053
AGAP001669	0.574876	0.509476	0.109595	0.0571088	0.635906	0.362277	8.28957	8.42464	12.0101	0.301452	0.248862	0.408336
AGAP001670	14.3791	14.4132	13.5773	13.7275	15.0143	13.8885	13.4123	12.4411	11.8479	15.3537	14.4489	12.1706
AGAP001671	69.8971	101.653	87.4682	73.2277	83.5924	97.6969	84.0035	82.4938	85.2214	97.5401	92.5829	106.533
AGAP001672	0.335706	0.267763	0.236799	0.173417	0.239946	0.246815	0.158845	0.209132	0.219628	0.184038	0.188924	0.170832
AGAP001674	19.1809	30.9837	23.6102	18.2114	21.6685	24.6709	30.0847	27.8738	32.631	32.8837	24.1175	25.2614
AGAP001675	2.36528	2.51275	1.14465	0.331367	0.340594	0.0700689	1.44679	1.25938	2.10145	0.715556	0.360998	0.636534
AGAP001676	0.923762	0.7739	0.726445	0.441631	0.864627	1.13396	0.626045	0.839225	0.692485	0.681186	0.343659	0.403973
AGAP001677	38.8136	54.0711	49.5535	30.9946	31.8797	42.0287	75.8676	83.2697	86.2542	76.1948	46.2297	48.6534
AGAP001680	0	0	0	0	0.120543	0	0	0	0	0	0	0.300375
AGAP001681	73.9176	81.9303	77.0087	72.3733	72.9669	72.7309	79.1505	81.5281	80.6806	78.6834	71.1089	71.4746
AGAP001682	12.5866	15.2782	13.2486	11.0885	16.8037	16.6835	12.1669	13.6254	14.2384	14.07	14.2289	16.1573
AGAP001683	0.994025	2.15926	1.11024	0.885507	0.950617	0.886288	2.16744	2.25484	2.50545	2.05381	0.913239	0.7182
AGAP001684	11.7905	12.294	8.79411	5.49014	5.1576	5.945	5.93116	7.40395	6.64161	8.0736	8.73044	5.9535
AGAP001685	48.6611	51.4826	49.5596	49.9951	47.1856	52.4467	57.0791	57.3975	60.7746	57.3699	56.5863	55.9853
AGAP001686	87.5035	85.2703	87.4426	82.4514	90.8739	87.8062	87.0137	97.3925	83.7654	79.1674	80.043	80.9643
AGAP001687	12.3802	15.9653	16.4947	10.5787	13.0034	13.5236	28.2365	29.2839	31.7883	29.8663	23.5202	26.0796
AGAP001688	45.2778	48.7986	45.0203	44.4496	46.0761	46.76	42.2089	44.8757	47.562	45.6384	45.6613	45.0143
AGAP001690	0.165154	0.228448	0.229331	0.063409	0.0877352	0.175337	0.179083	0.162205	0.190355	0.157991	0.0850205	0.0780798
AGAP001694	29.9924	34.5054	33.5612	25.6437	28.3526	29.3717	38.0829	38.5782	38.9333	37.8272	32.6405	32.7887
AGAP001695	0.634663	1.68738	2.35937	0.378289	1.02606	0.59993	1.31382	1.19809	2.15296	0.98328	0.206058	1.07654
AGAP001696	24.4488	28.5167	24.78	21.2481	23.7156	26.9665	26.4976	23.7916	28.0554	29.9919	26.1631	27.6737
AGAP001697	247.037	241.404	243.614	279.427	269.674	240.162	238.372	242.842	240.042	237.323	271.375	228.574
AGAP001698	0.42424	0.723755	0.266897	0.370871	0.397082	0	0.368016	0.528571	0.904605	0.111231	0.808069	0.692629
AGAP001699	13.2597	12.8887	15.0162	10.9673	11.4534	10.8819	13.4362	14.2381	14.0442	13.5114	11.7642	8.19292
AGAP001700	61.3254	64.5107	61.0703	59.8286	66.4887	66.1348	52.8522	47.8183	50.874	60.2078	61.0168	62.6753
AGAP001701	1464.16	1339.49	1392.08	1518.79	1457.21	1320.43	1462.28	1464.28	1492.24	1546.75	1635.22	1496.7
AGAP001702	29.6339	36.5388	32.6142	30.1542	28.5034	28.7626	34.1812	33.8049	34.2136	36.1751	36.2829	38.9339
AGAP001703	162.001	168.768	157.603	151.21	157.948	154.439	177.101	181.216	182.965	173.185	168.606	150.827
AGAP001704	14.3875	16.5482	16.4711	13.4759	14.2909	11.449	22.9636	25.3414	20.4457	12.9911	15.7296	12.1556
AGAP001705	48.693	50.0998	50.1892	36.9956	35.3858	36.5669	45.8013	44.9404	45.792	29.6285	22.8588	21.9637
AGAP001706	0.334385	0.703817	0.15937	0.697582	0.369884	0.175603	0.230737	0.378744	0.364606	0.358658	0.180943	0.1418
AGAP001707	16.163	22.0037	15.9376	10.4885	7.45147	9.99512	9.38093	10.2822	9.00537	16.4334	13.9486	13.6827
AGAP001708	9.07647	8.05272	7.47165	6.43821	5.03019	6.71495	8.41748	4.87725	5.62362	11.5334	6.82436	7.93852
AGAP001710	23.6026	34.2502	27.6129	20.4315	24.5381	25.0403	34.4253	34.46	36.1074	40.7402	31.9622	28.3114
AGAP001711	105.02	92.5967	104.196	101.85	106.57	101.017	101.831	109.804	103.354	97.8854	100.837	86.2881
AGAP001712	66.0806	59.9055	61.2559	58.2799	60.7803	56.4003	62.2322	64.4549	63.9154	59.1257	59.4764	50.863
AGAP001713	7.48006	8.39092	7.51322	6.0349	7.58465	6.32667	5.72313	6.67758	7.96553	8.49235	7.85061	6.75285
AGAP001714	1.20201	5.85897	1.26035	7.22426	3.3752	2.77745	3.91017	1.24801	1.60191	1.57577	0	1.40175
AGAP001715	6.6318	9.19252	8.51822	6.20517	5.58653	5.36336	5.66301	6.19704	4.64	6.1944	5.42776	5.12364
AGAP001716	0.729534	1.48868	0.990531	0.491831	0.576356	0.862855	0.960001	1.08991	1.02827	0.833182	0.506371	0.288393
AGAP001717	1.09551	2.22493	2.58451	0.997597	0.683584	0	1.97983	0.758287	0.486655	1.43614	0.652081	1.06462
AGAP001718	51.4626	50.8273	49.8434	24.0352	18.2557	17.8028	33.0972	37.74	38.5958	43.4451	41.8146	36.9734
AGAP001719	10.957	12.9827	8.57684	10.8973	8.22335	8.57543	11.9906	9.96082	8.81515	13.8344	12.7434	9.12691
AGAP001720	9.58479	8.41631	6.91673	8.00937	8.12686	7.94695	8.49794	10.5663	11.9845	8.64774	9.26253	7.10098
AGAP001721	696.82	700.981	692.574	694.394	717.098	730.413	630.389	625.368	624.483	645.935	675.175	639.305
AGAP001722	0.143762	0.817531	0.552711	0.523655	0.0897062	0.442916	0.311775	0.398038	0.319317	0.188464	0.228192	0.111767
AGAP001723	1.70879	0.643058	1.26474	1.53776	1.43475	0.929044	2.07089	1.53936	0.937701	1.51537	1.5556	0.732622
AGAP001724	35.7826	37.4621	36.3401	35.5468	35.3526	39.5777	33.5749	32.7947	32.9152	36.2215	40.351	31.5423
AGAP001725	29.769	28.1231	28.6716	23.4754	22.9801	24.7489	30.9486	26.0649	27.9754	33.071	29.4473	22.4041
AGAP001726	26.0305	40.0188	34.3659	24.2639	28.4657	33.701	37.9419	37.5862	41.3366	48.4216	35.5725	44.5996
AGAP001727	1.22856	1.23094	1.40268	0.537003	0.562178	0.504673	1.24336	0.992112	1.05514	1.43161	0.81253	0.509405
AGAP001728	0	0	0	0	0	0	0	0	0.171888	0	0	0
AGAP001729	41.4125	38.4017	37.7955	38.4783	35.7397	41.3242	36.5825	37.7808	34.8747	41.3591	38.2286	39.767
AGAP001730	97.5054	196.647	147.073	100.078	135.07	128.165	223.559	238.801	286.218	226.015	162.542	187.377
AGAP001731	56.9357	85.3693	71.1046	57.8544	72.4433	78.4701	69.4148	66.3801	74.2764	83.0115	71.8297	79.5862
AGAP001732	271.231	244.974	253.79	278.246	272.08	270.165	229.213	224.466	208.813	168.997	179.122	174.609
AGAP001733	26.5134	27.1584	27.8154	21.4857	24.9187	22.2938	30.2004	30.5496	32.1572	29.5429	27.6113	23.6369
AGAP001734	108.503	106.039	101.6	109.693	109.379	116.249	104.41	103.276	101.641	96.4681	101.75	96.4281
AGAP001735	1.07615	1.19633	1.82124	1.733	1.20164	1.59231	1.14644	1.01932	1.20772	0.990012	0.629321	0.792612
AGAP001736	3.48626	2.98124	4.29676	2.40608	1.71741	1.48393	3.11708	3.81019	5.95026	4.16939	3.13091	3.70894
AGAP001737	21.3828	21.1746	19.637	22.2585	20.4658	21.8602	21.2497	18.7432	22.4499	20.4068	19.3646	22.2904
AGAP001738	53.3972	52.2828	46.5988	55.0636	50.0102	55.6692	58.2631	58.0428	58.3366	50.9892	46.7011	49.0991
AGAP001740	11.7066	11.5481	10.9595	13.5538	10.4354	7.56755	10.276	14.7591	11.7009	15.1639	16.9226	19.3401
AGAP001741	5.30075	6.58358	4.80981	4.12152	4.0073	2.59098	4.31086	4.44522	3.53212	8.15168	8.98014	9.62898
AGAP001742	0.273013	0.0665372	0.114505	0.59667	0.204428	0.0630841	0.592077	0.113384	0.36384	0.143161	0.195007	0.0636757
AGAP001743	21.8835	26.2426	24.3664	20.1911	20.7568	26.0232	27.2289	25.649	25.7715	25.6871	24.3293	28.5096
AGAP001744	39.4481	35.4474	32.7112	45.4762	41.8271	39.3134	39.7058	36.4556	34.6734	40.345	37.5693	32.1671
AGAP001745	170.287	169.309	170.358	166.664	162.356	171.963	157.002	150.009	149.801	163.354	172.879	169.968
AGAP001746	87.6736	99.9604	95.2917	79.3835	80.7823	83.0377	129.269	130.684	150.089	113.455	90.5834	100.995
AGAP001747	58.763	77.7038	67.8192	56.42	60.5396	64.6951	101.434	99.4097	106.602	91.1143	79.0184	77.3074
AGAP001748	34.2756	45.7354	39.8726	39.564	42.5919	43.9243	46.467	47.9958	53.1276	37.3857	31.9118	31.8574
AGAP001749	117.568	112.384	117.457	127.648	121.881	118.345	110.11	114.694	105.637	115.666	113.226	99.9943
AGAP001750	0	0	0.324669	0	0.14491	0.35774	0.335757	0	0	0	0	0
AGAP001751	28.7787	42.3644	35.1535	25.773	31.9145	31.6083	37.3806	36.5586	40.9506	39.1052	30.5142	30.0862
AGAP001752	11.7316	20.8474	15.7011	10.9374	14.254	17.0215	17.1359	16.2046	20.2779	19.0404	16.6536	18.9617
AGAP001753	2.86713	4.91722	4.78778	1.10237	1.78906	1.71759	6.33304	6.7255	6.58059	4.45469	2.52832	3.34356
AGAP001754	49.5283	77.6762	61.4316	47.6141	56.0439	56.6947	85.2676	86.0718	101.079	98.6081	73.8563	74.9533
AGAP001756	0.898002	1.23107	1.02986	0.490647	0.849271	0.648433	0.598444	0.98093	0.959896	0.551826	0.26726	0.523611
AGAP001757	28.6531	41.2924	35.4151	27.5235	30.8645	38.8561	38.546	39.1332	43.7117	45.1294	38.4223	43.3817
AGAP001759	235.974	234.858	238.453	236.53	241.888	263.041	218.117	219.141	213.609	225.234	217.405	222.804
AGAP001760	90.5617	85.6811	92.091	87.6942	92.5547	88.8413	99.5466	96.1341	97.7883	96.4099	99.9725	93.1996
AGAP001761	73.0015	88.6601	83.1325	80.1607	79.4669	82.1607	103.233	105.947	110.78	100.299	82.809	82.6982
AGAP001762	19.5298	22.2498	21.0139	17.9052	17.8199	19.9251	25.3004	27.9055	29.8937	26.4057	21.0133	21.7063
AGAP001763	70.5495	78.3902	72.918	76.6262	75.664	79.0738	73.9321	72.8359	72.684	65.0812	55.6694	52.1518
AGAP001764	0	0.0993046	0	0	0	0	0.0883655	0.169222	0.108604	0	0	0
AGAP001765	7.59334	9.58858	9.09449	7.01306	6.79004	8.002	13.7918	13.0354	12.0531	11.0929	8.05622	6.63207
AGAP001766	0.213893	0.381034	0.10359	0.431836	0.462356	0.142677	0.365842	0.30773	0.745873	0.356167	0.284035	0.153808
AGAP001767	0.632555	0.210222	0.211035	0.43987	0.457502	0.365406	0.498839	0.537351	1.30281	0.339235	0.753035	1.54239
AGAP001768	72.1047	67.267	62.3194	64.9128	61.7932	68.4072	66.5602	65.1363	61.8521	90.0932	96.4171	90.732
AGAP001769	1.833	2.34044	1.1257	1.81148	1.94821	1.84789	2.65282	1.81989	2.55961	2.02956	2.36471	1.51619
AGAP001773	0.0146686	0.0357497	0	0	0.0823777	0.135577	0	0.03046	0.0781947	0	0	0
AGAP001774	0.0268107	0	0	0	0	0	0	0	0	0	0	0
AGAP001775	25.8928	31.897	27.1679	27.6182	28.8853	29.2101	26.5045	26.3972	25.5768	29.714	28.4776	25.0098
AGAP001776	1.02058	1.74111	1.71217	1.33829	1.71944	1.17911	1.99197	0.635781	2.44819	1.20413	1.70095	1.4282
AGAP001777	0.870332	1.68138	1.17966	1.46138	1.6491	1.91295	2.80819	2.4244	2.85726	2.33756	2.14801	1.06446
AGAP001778	16.3669	19.6524	18.8355	19.9788	18.4577	18.7247	22.7685	24.1221	18.9391	19.4674	20.0545	21.8797
AGAP001779	19.2913	30.634	24.9395	18.4963	18.5523	21.5961	29.9727	31.1749	37.0593	33.2262	24.2153	29.6599
AGAP001780	87.4008	126.588	108.164	84.9353	102.248	97.831	114.055	111.285	126.653	139.309	115.118	113.104
AGAP001781	1.33208	2.80378	3.80926	1.05864	0.151128	0.139909	7.92248	10.1424	12.1039	5.7151	1.68191	1.93002
AGAP001782	22.8893	37.4854	32.3393	25.3437	27.8371	32.4226	34.9669	31.5717	37.0092	39.1609	32.5424	33.0567
AGAP001783	36.5993	39.8205	38.2312	35.1451	34.7715	41.887	36.8141	36.0357	39.1486	44.5975	39.9667	42.1996
AGAP001786	42.6166	111.062	78.3354	50.2088	75.4826	76.6126	108.845	111.428	140.728	134.839	91.9138	112.519
AGAP001787	40.7191	35.576	41.1314	34.2731	35.7013	34.5652	36.3615	37.022	36.7091	37.147	42.449	32.5177
AGAP001788	29.7874	35.932	33.8325	29.3486	29.1814	23.565	38.8981	37.9864	40.1978	33.9283	35.3267	25.7133
AGAP001789	2.22614	2.48975	2.0464	2.06606	1.94092	2.18438	2.01709	1.93139	1.78817	2.2787	1.88777	2.06262
AGAP001790	40.0189	44.2066	37.185	33.835	40.7815	41.6305	35.4267	32.683	34.8324	37.7118	35.1822	40.4399
AGAP001791	37.4266	40.2243	37.0078	35.9269	39.2681	39.3047	41.4172	40.6159	42.1751	29.473	23.1017	22.0663
AGAP001792	43.9886	48.9162	44.493	46.1906	46.0942	48.7886	45.5688	41.5084	38.3912	41.7881	45.5105	37.555
AGAP001793	27.5245	27.0207	28.8024	28.8719	24.7816	25.8096	27.6927	25.4853	27.6398	37.2761	38.644	34.9928
AGAP001794	175.062	211.583	192.658	173.692	194.162	211.635	210.148	204.12	212.808	245.246	232.057	246.916
AGAP001795	81.527	82.1535	82.3267	89.9274	84.2648	89.2119	96.4047	104.751	102.671	99.3702	92.0653	98.3099
AGAP001796	35.6056	32.3035	34.0635	34.2221	35.1507	28.2249	25.3633	30.7619	28.2282	29.3008	34.6523	29.5504
AGAP001797	124.127	154.074	139.326	119.524	133.255	130.106	148.631	146.445	154.662	160.651	144.651	140.904
AGAP001798	10.3222	10.1164	11.3624	8.99158	9.59266	9.93093	7.68757	8.23817	7.68588	5.92318	5.77241	4.45514
AGAP001799	0.1822	0.388542	0.238803	0.0497748	0.0852681	0.631505	0.0987833	0.189173	0.242815	0.119427	0.37958	0.159357
AGAP001800	0.995938	1.05263	1.38526	0.644103	0.665844	0.798404	0.85954	0.485372	0.677179	0.879293	0.314555	0.308135
AGAP001801	27.4936	28.7931	24.2321	25.167	25.2114	24.1224	23.6771	27.8838	26.7633	25.8043	25.3303	24.5345
AGAP001802	22.4045	25.2479	23.4295	20.9294	22.2508	26.6865	30.2279	31.4757	31.9588	29.0072	22.14	23.6303
AGAP001803	32.3639	37.1698	34.2598	31.9195	27.679	27.894	35.4298	35.8033	37.0677	35.7852	34.9584	33.4611
AGAP001804	62.424	66.7191	58.5668	59.5125	63.1608	65.3047	55.6195	56.0324	56.894	60.5375	59.3679	57.5122
AGAP001805	3337.53	2947.07	3171.92	3246.7	3115.93	3095.97	2677.01	2619.36	2568.92	2882.04	3174.06	3244.15
AGAP001806	47.6901	62.763	53.7944	47.6975	55.4206	62.4347	48.3374	49.0722	51.3465	56.4645	55.6977	56.2879
AGAP001807	0.0165922	0.0404377	0.0695898	0.126918	0.201891	0.153356	0.197907	0.378998	0.0663366	0.108757	0.197525	0.0580479
AGAP001809	8.97807	8.27475	9.366	6.72314	7.59286	8.10858	5.68303	5.11035	5.34475	4.24188	3.96056	3.18881
AGAP001810	51.6345	53.566	58.0692	41.5438	41.4219	39.2774	66.5927	67.6063	67.5946	60.6813	45.8027	41.1377
AGAP001811	0.0258962	0	0	0	0	0	0	0.0537744	0.0517671	0	0	0.0603985
AGAP001812	0.0172195	0	0	0	0	0	0	0	0.0114741	0	0	0
AGAP001813	1821.51	1850.17	1741.92	1655.34	1591.05	1589.82	1648.08	1645.51	1600.56	1518.27	1553.23	1313.33
AGAP001814	1.32352	1.58548	1.31719	1.83849	1.09182	1.42544	1.89732	1.51392	1.07624	1.82329	1.38867	1.54345
AGAP001815	1.55144	2.86136	1.49483	1.46623	1.41287	1.35643	1.86415	1.43667	1.34113	1.04441	1.19801	1.22246
AGAP001816	12.9431	11.8291	11.8495	15.8588	16.4541	13.2797	12.4637	14.5416	13.0012	12.7891	15.8683	10.8135
AGAP001817	24.1391	14.5043	19.3621	21.3942	17.0755	15.6794	19.0583	21.2515	22.9785	14.7288	13.6401	14.5292
AGAP001818	64.6553	74.3509	65.4254	78.508	63.9238	65.7005	66.7603	67.3689	66.1438	72.9183	73.5685	68.7887
AGAP001819	0.573146	0.174605	0.15024	0	0	0.220725	0.258952	0.34713	0.127304	0	0	0
AGAP001820	40.1026	53.511	47.126	37.4235	41.0522	41.3673	57.8994	58.6703	61.0326	61.5215	49.1457	43.7547
AGAP001821	10.5155	8.2507	8.64616	11.9455	10.8337	11.8867	10.9102	10.211	9.22496	6.64468	6.70948	6.13143
AGAP001822	0.0728493	0.177545	0	0.159212	0	0	0	0.226912	0.0970852	0	0.0867246	0
AGAP001823	43.3615	44.0508	40.1444	47.9672	47.6694	40.5302	58.025	57.4087	60.6351	44.7052	31.799	33.642
AGAP001824	0	0	0	0.0101954	0.0174654	0	0.0101169	0.00968705	0.0124339	0	0	0.0544017
AGAP001825	0	0	0	0	0	0	0	0	0	0	0	0
AGAP001826	1206.78	1476.33	1261.16	1122.63	1374.94	1422.92	1158.9	1196.59	1158.54	1516.59	1450.51	1521.47
AGAP001827	163.39	196.86	183.688	161.367	179.746	183.082	161.485	157.775	162.498	165.758	155.167	153.052
AGAP001828	22.3469	36.95	29.4342	21.2629	29.884	28.2205	30.3395	30.4989	32.9034	40.5531	33.4969	34.2022
AGAP001829	0	0	0	0	0	0	3.85661	0	0	0	0	0
AGAP001830	0	0	0	0	0	0	0	0	0	0	0	0
AGAP001831	0.527713	0	0	0	0	0	0	0	0	0	0	0
AGAP001832	0	0	0	0	0	0	0	0	0	0	0	1.38255
AGAP001833	0	0	1.26035	0	0	0	0	0	0	0	0	0
AGAP001834	0.527713	0	1.10665	2.30664	0.987862	0	1.14444	1.09582	1.40655	1.3836	1.25645	0
AGAP001835	0	0	0	0	0	0	0	0	0	0	0	0
AGAP001836	0	0	0	0	0	0	0	0	0	0	0	0
AGAP001837	0	1.46474	1.26035	1.3135	2.25013	0	0	4.99206	6.40762	3.15154	1.43096	0
AGAP001838	0	0	0	0	0	0	0	0	0	0	0	0
AGAP001839	0	0	0	0	0	0	1.26816	0	0	0	0	0
AGAP001840	0	0	0	0	0	0	0	0	0	0	0	0
AGAP001841	0	0	0	0	0	0	0	0	0	0	0	0
AGAP001842	0	0	0	0	0	0	0	0	0	0	0	0
AGAP001843	0	0	0	0	0	0	0	0	0	0	0	0
AGAP001844	0	0	0	0	0	0	0	0	0	0	0	0
AGAP001845	0	0	0	4.61328	0	0	0	0	0	0	0	0
AGAP001846	0	0	0	0	0	0	0	0	0	0	0	0
AGAP001847	0	0	0	0	0	0	0	0	0	0	0	0
AGAP001848	0	0	0	0	0	0	0	0	0	0	0	0
AGAP001849	0	0	0	0	0	0	0	0	0	0	0	0
AGAP001850	0	0	0	0	0	0	0	0	0	0	0	0
AGAP001851	0	0	0	0	0	0	0	0	0	0	0	0
AGAP001852	0	0	1.26035	0	0	0	0	0	0	0	0	0
AGAP001853	0	0	0	0	0	0	0	0	0	0	0	0
AGAP001854	2.6382	1.40418	1.97134	1.39174	0.965017	1.08607	2.07154	1.07048	2.5864	2.34543	2.67139	2.40468
AGAP001856	1.4207	2.37207	1.41558	0.994955	1.03221	1.14262	2.2895	2.24928	2.48959	1.97564	1.38294	1.23572
AGAP001859	49.9079	51.9222	52.7773	48.3737	49.5522	50.7608	47.8985	46.5524	46.5518	48.1533	48.0726	41.0668
AGAP001861	0.285062	0.069474	0.239117	0.311502	0.213451	0.197605	0.123642	0	0.303919	0.44844	0.407229	0.664861
AGAP001862	0.291987	0.213485	0	0.0638139	0.054659	0	0.0633226	0	0.0778254	0.153111	0.0695201	0.408607
AGAP001863	0.0498531	0	0.0522725	0	0	0.057597	0.0540577	0.051761	0.132877	0	0	0.0581371
AGAP001864	40.4356	39.4535	37.914	39.6518	39.6305	39.1507	34.6483	37.0448	33.7811	26.4026	30.7306	27.0584
AGAP001865	74.1675	70.4264	67.3435	84.9871	76.2612	69.5865	62.4571	61.3214	63.3835	68.6098	68.9179	58.5325
AGAP001866	56.1425	80.7216	65.9488	51.4946	59.3092	68.0576	77.4106	75.3399	82.9509	81.223	61.6618	61.7477
AGAP001867	13.168	24.2757	18.4021	13.2096	15.7729	18.0018	32.213	30.9048	36.9316	31.7497	20.9435	23.8489
AGAP001870	0.402441	0.478144	0.274282	0.351815	0.282509	0.278972	0.240011	0.167137	0.482695	0.105515	0.0718639	0.0938628
AGAP001871	7.18126	10.3959	9.85011	6.453	6.98117	6.72286	12.5794	12.7489	14.0639	13.495	10.1855	9.66129
AGAP001872	61.8906	67.4244	69.1188	60.7805	58.5412	57.1362	83.403	88.7395	89.7885	77.3403	66.1116	66.8316
AGAP001873	31.8394	37.4413	33.709	29.0445	31.9443	34.3185	42.9714	42.0211	43.3803	41.2934	32.5257	34.514
AGAP001874	285.589	343.415	319.34	283.404	312.768	294.826	404.991	407.939	431.861	384.284	332.858	318.34
AGAP001877	37.5652	59.8058	48.1182	35.4689	43.1123	46.0242	59.0166	60.1918	65.1921	70.2261	54.6647	58.9472
AGAP001878	45.8688	47.7822	45.3725	44.7399	42.7456	36.7649	43.0961	41.196	46.0461	38.5748	47.948	32.8398
AGAP001879	45.6024	46.1136	45.6287	43.7956	42.349	45.1098	53.8901	51.0347	52.1762	48.8701	47.1302	53.0924
AGAP001880	5.68665	5.74095	6.13672	4.98942	7.14862	5.65881	6.70637	6.85241	5.08922	9.0329	8.89458	7.69651
AGAP001881	0.714775	0.627125	0.464668	0.687343	0.535214	0.726707	0.666551	0.682759	0.26672	0.637179	0.578623	0.70018
AGAP001882	31.3313	37.7465	36.5881	29.1111	32.5456	34.6707	42.0665	44.0332	45.1459	41.0176	36.3004	34.9295
AGAP001883	109.065	212.21	161.537	129.949	179.567	157.253	174.043	168.398	205.96	191.978	141.706	143.027
AGAP001884	160.594	148.169	145.216	154.97	145.385	157.736	144.172	134.598	138.134	130.281	134.664	114.971
AGAP001885	28.1222	26.1441	32.8786	30.9109	31.2959	30.1262	27.3086	24.5719	28.1525	29.0778	29.5491	30.5241
AGAP001886	39.2357	51.6203	43.399	32.3864	37.7921	42.1128	60.4603	62.8522	67.9799	66.1172	50.1964	51.3866
AGAP001887	124.924	103.16	112.171	115.025	106.881	115.264	109.299	109.736	107.328	100.624	116.316	91.314
AGAP001888	52.0469	65.1767	59.2253	58.6435	59.3411	59.9468	58.7339	58.3344	57.3223	62.466	56.1543	57.7119
AGAP001889	11.1608	11.2142	8.00692	11.982	8.43035	13.5731	4.67098	3.04945	2.87038	3.33692	4.66194	2.28339
AGAP001890	95.0988	97.3543	89.0451	87.3632	85.5573	92.0435	51.2263	59.6145	48.4297	42.1427	35.8072	28.1002
AGAP001891	23.0388	21.048	21.7058	19.0166	19.1329	20.2857	18.3914	16.5313	14.1921	17.0592	14.502	11.5102
AGAP001892	0.338507	1.64998	1.4789	0.739808	0.42245	0.521451	1.03999	0.58577	0.676685	0.887526	0.772381	0.723719
AGAP001893	6.13851	7.18496	6.2247	3.3098	4.08236	3.63933	20.8007	23.0618	23.089	16.0945	11.7308	15.1177
AGAP001894	57.506	66.5896	59.433	55.2129	57.9156	65.9362	71.0903	73.5345	81.8522	69.5972	54.6472	60.737
AGAP001895	33.1962	44.5244	39.6832	32.056	37.9668	37.8219	39.7934	37.6563	39.5486	42.9613	40.6455	38.3469
AGAP001896	43.3042	42.0917	43.2088	45.7249	44.93	47.8301	39.7271	41.6652	44.8486	44.1169	48.9822	57.9047
AGAP001897	8.70474	10.9135	10.734	9.869	10.4518	10.4197	13.0619	13.5242	14.4464	15.1164	15.4169	16.3474
AGAP001898	46.3251	42.5936	42.9392	46.7009	46.6512	46.0895	44.6511	43.5814	43.7273	42.967	43.7507	36.1193
AGAP001899	141.505	152.385	141.459	140.805	153.981	166.158	111.697	109.526	115.827	90.8783	92.6649	98.6381
AGAP001900	12.58	9.56706	10.4947	10.9874	10.7863	12.5715	10.2059	10.8844	10.8197	10.4427	9.56501	10.0123
AGAP001901	6.49197	6.49446	5.46172	5.91975	4.56755	4.82711	6.04065	5.94341	5.01275	5.67852	6.48826	5.33276
AGAP001902	81.8956	89.1868	88.8811	80.5258	80.2083	86.0679	107.618	106.2	112.745	101.225	88.9745	89.4974
AGAP001903	146.202	120.274	129.216	142.195	136.004	133.577	107.784	108.061	107.797	114.924	126.035	112.031
AGAP001905	67.3869	86.5742	72.031	65.7224	71.4489	77.5117	99.7948	98.083	108.04	93.0068	80.6927	83.4852
AGAP001907	9.71423	13.6361	11.3415	8.3444	10.0085	12.379	13.0648	12.9778	13.1888	12.7226	9.7412	10.6299
AGAP001908	20.5802	22.7026	20.216	19.0762	21.679	22.1572	23.1118	23.1173	25.5825	23.9028	22.7162	22.7262
AGAP001909	31.2661	33.944	35.9145	33.3482	31.8068	33.1452	41.3329	37.7983	36.9889	36.4057	33.161	33.582
AGAP001910	3408.66	2896.58	3257.26	3378.1	3271.19	3298.95	2695.01	2713.25	2620	2877.06	3257.1	3505.86
AGAP001911	3304.07	2980.56	3141.92	3415.96	3246.71	3336.68	2663.35	2690.21	2634.96	2871.8	3176.37	3172.46
AGAP001912	0.252423	0	0	0	0.0675039	0	0.156407	0.0748809	0	0.0945462	0.300501	0.33642
AGAP001913	0.306761	0.0934528	0.20103	0.209509	0	0.0443014	0.124737	0.238876	0.25551	0.150805	0.136946	0.223584
AGAP001914	144.258	150.651	158.984	194.726	198.972	183.406	156.957	157.505	154.677	184.349	185.592	177.966
AGAP001915	0.0629876	0.0767551	0.0660444	0.0688298	0	0.291087	0.887899	0.0653981	0.251828	0.206433	0	0.0734541
AGAP001916	6.02249	7.99701	6.56443	6.61282	7.39273	8.74948	10.1262	11.6015	12.8944	7.81138	5.35125	5.12689
AGAP001917	26.4296	29.9474	32.0995	30.5594	28.0096	29.0052	30.7262	32.5003	32.3989	32.3681	31.4635	37.8627
AGAP001918	42.4487	48.6095	46.7364	40.558	42.4233	37.4706	57.0462	58.284	57.8612	48.5804	48.383	39.9119
AGAP001919	430.139	423.335	417.345	429.915	416.952	422.038	370.313	352.087	338.334	384.135	393.827	356.88
AGAP001920	0	0.175769	0	0	0	1.49982	0	0	0	0	0	0
AGAP001921	0	0.175769	0	0	0	1.49982	0	0	0	0	0	0
AGAP001922	0	0	0	0	0	0	0	0	0	0	0	0
AGAP001923	21.5696	22.5654	21.0786	19.5393	19.4539	17.5091	18.7303	19.5188	19.1505	21.0326	20.5811	17.1895
AGAP001924	0.100868	0.122915	0.0528817	0.165336	0.141617	0.135765	0.164063	0.261821	0.201638	0.132232	0.420281	0.411703
AGAP001925	13.4691	23.1218	19.4869	15.267	17.5977	19.1416	27.6896	27.1153	31.1127	31.4561	22.6297	21.5621
AGAP001928	230.982	278.145	262.348	237.715	243.918	245.784	387.483	404.255	429.018	342.09	271.329	284.603
AGAP001929	24.4062	25.9869	26.6435	21.4531	23.7916	23.2913	24.2039	23.6791	23.9293	37.0599	34.7482	34.9519
AGAP001930	135.393	182.142	159.712	139.562	161.658	156.082	204.48	201.108	226.044	212.143	180.016	171.586
AGAP001931	0.0900572	0.219483	0.0944278	0	0	0.104046	0	0	0.120018	0	0	0
AGAP001932	0	0	0	0	0.0739769	0	0	0	0	0.207224	0.0940903	0
AGAP001933	32.682	40.6819	38.6898	35.2245	34.507	33.108	39.5607	39.4057	37.2536	49.3776	49.784	48.4325
AGAP001934	2.3002	7.35778	5.02464	3.1943	4.93384	4.04161	5.50802	9.85144	9.96268	7.60139	5.70481	7.93549
AGAP001935	50.4553	73.2036	60.6085	44.1535	51.9783	57.5539	63.0019	60.2145	66.3391	70.6564	56.199	56.9192
AGAP001936	9.21747	16.0359	12.3241	7.78311	10.2175	10.5817	19.3398	20.8543	23.5441	19.5959	12.5668	13.538
AGAP001937	47.0789	34.4215	45.5826	44.6591	39.1898	41.1989	46.4876	52.8326	50.193	54.6267	46.5061	39.4826
AGAP001938	37.7637	39.6291	38.5607	35.4542	37.8087	39.9427	36.9527	37.355	37.0112	38.6485	34.1922	38.2349
AGAP001939	90.2675	91.9219	94.153	85.1562	85.3202	96.1896	86.6726	89.4254	81.6426	85.2649	81.6132	85.126
AGAP001940	36.2705	29.693	38.7649	32.7483	35.1283	29.2037	36.8999	31.9879	25.5683	30.1997	33.6761	27.7628
AGAP001941	19.235	20.1128	21.7322	16.4894	17.1756	18.923	25.544	27.2143	28.6659	27.3035	27.8635	26.2632
AGAP001942	34.7539	27.8838	27.6036	24.5591	25.3617	22.2487	26.0405	24.793	25.5433	35.6998	37.2198	31.3874
AGAP001943	11.5352	13.7727	12.6092	11.4799	10.8025	12.3215	12.0695	13.1095	13.004	14.2382	11.9082	11.8795
AGAP001944	89.8065	122.851	100.935	87.1201	100.184	104.556	132.651	126.354	139.046	135.568	111.108	112.183
AGAP001945	6.21341	6.21654	6.7316	5.1447	5.70514	4.82549	7.84168	6.98752	7.25775	7.19737	6.07912	5.83457
AGAP001946	63.5515	70.8265	63.5941	52.4044	56.0457	64.8756	73.8171	69.4928	69.94	79.2653	60.8605	66.415
AGAP001947	33.0901	48.8983	39.1636	31.7698	37.8015	38.1702	47.0346	44.4921	49.5488	47.679	38.2497	44.0356
AGAP001948	52.4029	41.5416	48.1117	47.8514	45.9495	49.6057	43.9211	43.1829	40.6059	47.9456	48.8356	46.029
AGAP001949	19.7903	21.5643	21.1634	16.6022	17.2708	18.99	22.7397	24.34	24.6956	28.7096	28.7701	28.4032
AGAP001950	7.66049	10.7561	11.1451	6.31447	6.47541	7.77857	20.0048	22.017	24.7631	16.7143	11.3284	14.7757
AGAP001951	23.738	26.742	28.2606	30.3982	34.427	31.7106	35.5937	32.4448	31.8001	38.98	38.3414	31.9359
AGAP001952	0.248835	0.181935	0.0521823	0.0543831	0.0931624	0.0574976	0.107929	0.180851	0.132648	0.0652417	0.236984	0.290184
AGAP001953	43.7666	50.1218	44.3256	38.0853	41.6585	45.0709	55.3377	53.2217	57.2022	53.4622	43.8436	43.0208
AGAP001954	23.6869	29.1381	27.9705	22.1266	24.0637	24.8218	27.9266	30.4035	30.8784	29.6086	26.9946	27.3609
AGAP001955	9.05946	12.108	9.76177	10.0366	9.69087	12.6372	13.5356	12.9606	13.826	12.5332	9.71642	8.71478
AGAP001956	0.313948	1.14771	0.219456	0.686134	0.1959	0	2.43972	1.68414	3.83527	1.37189	1.12123	0.610193
AGAP001957	120.125	142.476	130.925	114.222	116.178	109.963	136.143	138.69	143.007	150.498	143.225	120.629
AGAP001958	26.2257	28.2768	28.4035	25.9375	20.4143	22.9739	33.7652	37.4318	38.3572	32.1609	28.3161	27.564
AGAP001959	28.3882	32.2284	28.7171	28.8425	29.0052	28.0827	37.8327	36.9315	37.7792	31.2881	26.5312	22.5602
AGAP001960	0	0	0.0573247	0	0	0	0	0	0	0.0716711	0	0
AGAP001961	1.20417	0.923025	1.18115	0.785271	0.636258	0.785366	1.22149	0.887278	1.22947	1.19668	0.300578	0.40769
AGAP001962	0.70202	0.752807	0.529984	0.644392	0.867344	1.10305	0.639431	0.553953	0.748457	0.80987	0.601726	0.491204
AGAP001963	0	0	0	0	0	0	0	0	0	0	0	0
AGAP001964	1.08332	1.3201	0.441735	0.789197	0.619647	0.556263	0.587342	0.687363	1.12289	1.02567	0.931415	0.842219
AGAP001965	0	0	0.045418	0	0	0.0500442	0.0939381	0.359788	0.230905	0.113569	0	0.101027
AGAP001966	16.0313	15.0866	15.4362	13.1386	13.8908	13.4785	15.1028	14.8732	13.1678	21.1201	22.1552	20.8238
AGAP001967	4.13548	4.87683	3.49692	3.86306	2.7782	3.15955	4.1588	4.363	4.31125	3.75999	3.13652	3.18918
AGAP001968	9.3475	10.1468	11.0967	10.7428	9.60391	10.7374	12.3494	10.5977	9.9515	10.8103	12.0872	7.45511
AGAP001969	0	0	0.0871711	0.0908474	0	0	0.360592	0	0.0553973	0.108987	0.197942	0.193902
AGAP001970	0.0842697	0.205378	0.265078	0	0.0788751	0.194719	0.091377	0.262484	0.44922	0	0.20064	0
AGAP001971	200.52	184.044	176.09	206.198	179.142	117.569	146.77	138.927	137.871	170.683	189.432	131.36
AGAP001972	21.8969	25.2391	21.419	20.5614	19.9628	18.9463	26.0564	28.5909	28.4237	24.1698	17.1527	19.4556
AGAP001973	280.243	248.513	264.868	290.224	278.143	245.466	262.717	264.233	236.213	253.365	270.272	240.224
AGAP001974	6.81249	6.12817	6.25405	7.31656	5.58276	4.5265	5.4214	4.21964	3.85756	5.40446	3.86358	3.81882
AGAP001975	37.0539	35.8506	36.6038	32.7113	32.1129	30.9181	40.2256	37.4924	43.2086	37.8934	37.0659	28.1072
AGAP001976	26.3298	27.6209	21.2459	27.0206	30.0017	24.2035	25.1368	18.3042	15.8665	22.3609	23.8493	22.428
AGAP001978	61.5386	93.9887	82.571	62.0957	84.2377	95.8729	83.3101	81.215	90.5947	109.572	93.8625	109.765
AGAP001979	9.14733	12.3538	10.3478	9.75522	10.4275	9.80527	11.1918	12.2781	13.1847	11.0217	8.23998	7.31596
AGAP001980	18.9256	26.9059	27.0375	14.9217	15.4629	12.9825	23.1438	24.4121	25.9748	28.308	23.2892	23.2199
AGAP001981	0.911914	1.16415	1.18383	1.23376	1.5445	1.20407	1.50678	1.48785	1.44678	1.65088	0.827126	0.860884
AGAP001982	24.2714	21.6895	22.4924	13.4887	13.1979	9.93474	10.9786	8.06409	8.9337	28.4548	30.3253	31.0541
AGAP001983	6.22219	5.65218	6.64278	4.57408	5.61209	4.44393	5.02956	7.28253	5.42763	1.63138	2.02017	2.11087
AGAP001984	0.670891	0.23358	0.803943	0.418924	0.0897062	0.166094	0.519624	0.199019	1.14954	0.628214	0	0.111767
AGAP001985	0.105801	0.547936	0.416007	0.289035	0.123785	0.0611176	0.172086	0.576711	0.281998	0.624143	0.125952	0.215917
AGAP001986	39.813	45.9786	40.5002	40.206	42.4781	43.6941	64.041	66.9514	70.9202	59.7574	45.3194	49.5399
AGAP001987	0.514001	0.86123	0.774735	0.3686	0.616405	0.593843	0.836028	0.900572	0.428126	0.92651	0.917852	0.636875
AGAP001988	0	0	0.112867	0.470508	0.201504	0.124364	0.233443	0.111762	0.573817	0	0	0.12553
AGAP001989	0	0.242162	0	0	0.093002	0	0.107743	0.103165	0.132419	0.130259	0.118288	0
AGAP001990	0.757958	0.923628	0.505745	0.301185	0.709436	1.59217	1.12075	1.28776	0.91829	0.812976	0.574205	1.04462
AGAP001993	113.756	167.094	144.044	102.917	124.652	137.366	147.556	158.201	180.74	181.629	144.483	158.157
AGAP001994	193.256	199.185	194.956	187.804	190.204	231.694	200.871	211.739	208.631	224.262	214.819	235.676
AGAP001995	274.243	265.361	262.261	280.839	269.883	248.45	245.8	252.288	243.861	261.203	264.801	259.496
AGAP001996	11.8344	10.7333	12.6456	12.2164	12.472	11.6897	9.8938	9.19206	11.3772	8.52692	9.5178	6.42639
AGAP001997	98.216	87.6658	98.1189	101.194	96.2141	103.135	99.8473	96.6305	91.6875	93.6046	96.9369	89.2001
AGAP001998	69.0855	60.6174	67.3881	63.6512	63.395	68.079	64.7117	57.3522	55.1613	65.7055	59.1296	65.9968
AGAP001999	98.3528	115.235	105.408	102.765	112.837	120.54	106.536	97.6684	100.469	130.103	127.511	140.057
AGAP002000	0.0884014	0.197493	0	0.107227	0.0827423	0.272355	0.0319524	0.152974	0.117811	0.115889	0.0350796	0.0687272
AGAP002002	9.1582	9.29995	7.88218	7.08874	6.75039	7.71515	8.93754	11.6878	10.5777	10.7553	6.35981	7.387
AGAP002003	17.693	20.5884	19.8834	16.0631	16.1733	18.7691	21.235	22.6636	27.2007	21.723	17.8982	13.6061
AGAP002004	14.3779	19.626	18.5049	15.0034	13.804	15.3636	21.2111	23.6415	25	22.4079	20.6792	20.7609
AGAP002005	0	0	0	0	0	0	0	0	0	0	0	0
AGAP002006	0.322478	0.392963	0.147931	0.330364	0.282969	0.302713	0.218547	0.397598	0.188021	0.317062	0.287924	0.258543
AGAP002007	245.439	301.182	267.3	235.241	247.396	267.264	290.011	285.782	292.053	293.325	267.935	253.436
AGAP002008	11.3313	14.2083	11.709	9.63069	10.7084	10.3087	9.67527	9.09369	8.46244	8.75494	10.4919	9.44784
AGAP002009	0.16264	0.3138	0.213167	0.096268	0.183943	0.258368	0.176357	0.189973	0.234811	0.0710706	0.0726067	0.0158055
AGAP002010	3.17861	2.64094	2.5754	3.47343	1.96088	2.50388	3.13336	2.25018	2.59942	2.3676	1.37601	1.09519
AGAP002011	0.328652	0.133496	0.114867	0.119712	0.0512688	0.0632837	0.178185	0.398101	0.0729982	0	0	0
AGAP002012	2.43055	2.75025	2.45749	2.27656	2.23433	2.85824	2.54142	2.4785	2.6029	2.33283	1.65342	1.21476
AGAP002013	0.220522	0.317581	0.336326	0.109535	0.0750565	0.185292	0.108691	0.0208147	0.0801509	0.0262811	0.0715975	0.0701362
AGAP002014	13.961	13.547	14.7401	16.0328	14.0352	14.3374	15.8042	13.9248	14.8586	14.7433	13.0806	11.4569
AGAP002015	58.4103	76.5546	66.8786	58.7614	69.9644	69.1368	66.0103	63.3884	68.7986	74.3757	67.356	67.2677
AGAP002016	111.343	97.436	103.734	109.433	105.195	108.806	106.915	103.138	106.402	110.12	109.765	112.71
AGAP002017	21.412	21.3928	19.536	20.752	18.7822	15.5681	24.3849	23.0462	23.9638	21.2508	20.0719	18.7994
AGAP002018	16.9764	18.9223	18.897	17.3495	15.2872	15.5854	22.2178	19.1855	19.8007	19.5831	16.9533	19.2344
AGAP002019	68.6303	73.2505	70.0618	73.0476	75.9187	76.5444	84.6377	81.2768	79.0916	80.6208	77.4232	81.1566
AGAP002020	104.81	107.137	103.066	111.589	104.005	98.8357	102.032	103.406	105.6	93.1149	95.1833	91.3512
AGAP002021	25.9109	30.1752	27.7341	19.8638	19.552	20.5539	25.1711	26.1413	28.8159	23.6849	21.0801	19.5205
AGAP002022	24.5033	27.514	30.5915	21.793	22.1947	24.3881	38.5733	38.2032	45.0026	31.0966	23.7508	28.5286
AGAP002023	24.5516	28.5561	28.6908	21.3296	20.9464	26.4005	30.9201	32.1145	37.1876	32.213	25.5176	29.6917
AGAP002024	23.5291	36.2964	28.6611	19.7217	21.2477	23.5771	44.1783	46.539	51.8352	43.6831	30.5065	32.1372
AGAP002025	0.396389	1.12707	0.69271	1.15508	1.17488	0.76327	0.931278	1.37186	0.880436	1.73214	0.314592	0.84747
AGAP002026	42.9496	38.3157	34.5729	38.4455	40.1524	43.4749	38.0758	42.4933	39.3215	40.1506	36.3798	33.7741
AGAP002028	53.3381	64.8796	59.9774	51.9267	53.1806	60.3939	65.0558	61.6498	68.4511	69.3576	60.4615	58.6462
AGAP002030	95.7359	136.755	119.071	90.0796	102.44	106.813	135.456	136.134	149.195	161.259	129.562	128.735
AGAP002031	1.80302	5.85897	1.26035	3.94051	0	0	1.95509	1.24801	0	0	0.715478	3.50437
AGAP002032	41.8729	47.625	43.69	40.8176	44.2071	45.4005	43.3841	40.2728	43.1267	46.8173	43.7777	43.3208
AGAP002033	0.594968	0.780783	0.335915	0.650152	0.771065	0.475883	0.496267	0.475183	0.548934	0.359985	0.217935	0.373602
AGAP002035	24.3695	33.2135	26.8646	20.9075	18.5058	22.6803	55.9796	53.5747	57.8388	47.3512	27.4602	25.8273
AGAP002036	16.627	21.2715	16.4035	13.1782	15.0136	15.4419	20.9424	17.8642	20.3486	21.9406	18.0218	16.6629
AGAP002037	9.8163	10.9777	11.8561	10.3873	11.6303	12.7049	9.26315	9.86944	10.9293	9.77362	9.689	8.0422
AGAP002038	13.1675	14.4792	13.9548	11.9895	12.054	14.4241	14.1513	13.052	13.4418	15.9557	13.7645	11.8627
AGAP002039	1.74838	1.84855	1.99499	0.730504	1.20328	1.30704	0.58548	0.400432	1.23355	1.24713	0.734609	0.719615
AGAP002040	43.3004	60.4371	52.6137	43.3793	50.5457	59.7155	53.1006	50.8543	53.3445	64.0143	57.3916	65.031
AGAP002041	0.180796	0.154908	0.162912	0.0756306	0.0872554	0.122391	0.167434	0.155452	0.173179	0.14443	0.070623	0.112008
AGAP002043	0	0	0	0	0	0	0	0	0	0	0	0
AGAP002044	0	0	0	0	0	0	0	0	0	0	0	0
AGAP002045	0	0	0	0	0	0	0	0	0	0.0229481	0	0
AGAP002046	0	0	0	0	0	0	0	0	0	0.0688443	0	0
AGAP002047	30.6833	37.4123	33.2706	28.0908	29.9023	30.2287	39.2773	36.8667	39.4468	42.2617	35.7096	32.3636
AGAP002048	25.8145	36.4225	33.5965	22.244	26.3185	26.4949	40.1997	41.0261	44.2747	42.1744	32.9493	33.5025
AGAP002049	82.1576	72.2476	73.9391	80.4598	83.4998	82.969	72.2308	77.7098	64.6313	47.1726	51.5987	49.528
AGAP002050	47.5521	59.4857	52.9901	46.6723	50.2965	58.7637	58.262	59.2963	58.9378	55.063	48.6509	47.7433
AGAP002051	113.347	112.186	103.361	115.722	113.08	120.48	122.929	119.063	118.24	104.209	96.6328	95.9426
AGAP002052	1.04945	1.10833	0.70608	0.922212	0.802189	1.0306	1.23279	1.2349	1.28204	0.917182	0.583025	0.448741
AGAP002053	0.273588	0.444516	0.573731	1.0962	0.341432	0.316085	0.0988874	0.47343	0.607677	0	0.108566	0.2127
AGAP002054	48.4873	58.9816	52.4027	44.1461	49.1288	44.5349	60.3432	55.0722	56.8318	63.1176	55.7714	48.7751
AGAP002055	33.3672	31.6589	31.5979	28.711	30.6026	27.9793	25.2587	26.3645	23.0451	27.7311	27.0313	26.3817
AGAP002056	42.3421	37.9916	40.1524	28.682	28.7993	29.5326	30.833	31.6923	31.5861	31.4131	34.1227	32.7029
AGAP002058	0.654768	1.12642	1.27213	0.568191	0.721003	0.93447	1.37822	0.89977	1.23191	0.984593	0.825331	1.05552
AGAP002059	30.7977	39.0943	38.6533	29.4437	29.5167	33.3084	44.9219	46.4465	45.8144	42.2189	39.4288	39.8191
AGAP002060	8.294	10.0454	8.77581	7.54814	8.18777	7.39791	14.8434	12.1711	14.7489	11.0051	8.73329	7.188
AGAP002061	184.633	175.004	187.186	200.342	186.623	175.764	184.71	191.219	188.965	175.443	187.833	170.61
AGAP002062	60.8859	60.4593	59.5087	68.7509	73.6776	68.878	62.5235	62.5011	60.9529	66.7049	68.5133	63.8183
AGAP002063	336.007	369.639	358.199	347.054	345.941	350.257	374.537	389.261	380.55	376.935	349.643	382.636
AGAP002064	24.8065	24.7325	27.6553	26.0359	26.3999	28.5843	24.4888	24.9754	25.2191	24.2078	26.8855	20.4291
AGAP002065	26.5488	29.5071	26.3395	27.4122	30.7192	28.2173	28.5235	33.8592	29.1129	26.5369	26.8356	28.6038
AGAP002066	34.5354	44.4313	38.7362	35.1075	36.9608	37.4757	58.1118	58.1785	54.9181	54.6534	42.7512	39.1509
AGAP002067	41.8154	41.781	39.3306	37.1051	35.8942	38.1333	35.9576	36.5617	33.7479	34.0945	36.3886	34.114
AGAP002068	0.877516	1.06932	1.39932	1.3185	0.667339	0.823731	0.951525	1.42359	0.901452	0.766914	0.674671	0.874095
AGAP002069	0.620616	1.03987	0.585662	0.67818	0.392099	0.519839	0.429011	0.515494	0.372189	0.284757	0.406353	0.361872
AGAP002070	14.4591	15.4064	15.82	16.6398	17.4562	18.2384	13.9365	16.1003	15.732	10.1643	6.31977	7.65701
AGAP002071	24.0876	27.9348	25.5919	20.1625	21.1989	20.7284	23.8077	23.2794	23.7918	34.7771	34.4911	33.5261
AGAP002072	27.4305	34.0383	31.0444	25.839	26.0193	27.3962	26.8749	26.9154	27.5176	33.7205	28.3888	29.7622
AGAP002073	80.8899	87.6931	87.3152	88.2108	82.4577	91.8535	105.086	104.939	114.82	98.9191	87.1224	89.2881
AGAP002074	11.6386	10.307	10.5716	10.204	8.55014	11.3747	11.9965	13.4188	12.2191	10.0682	11.2373	11.9549
AGAP002075	11.1006	12.4641	11.1405	10.354	10.4642	9.48126	11.6499	15.6416	12.2047	17.0729	16.6366	15.8578
AGAP002076	4018.96	3841.21	3924.37	4018.94	4031.43	4175.16	3465.1	3430.46	3485.21	3870.04	4077.85	4559.05
AGAP002077	14.6706	18.6702	13.7699	12.2175	12.0704	12.8488	16.4211	16.1534	17.9746	15.5875	14.3663	12.6244
AGAP002078	68.9401	65.0796	83.7647	83.5792	78.5122	65.9752	76.5191	78.0297	71.1739	73.3096	74.6739	69.3543
AGAP002079	0.435375	0.54207	0.734376	0.506784	0.407504	0.40459	0.431043	0.717363	0.807259	0.73205	0.47323	0.562907
AGAP002080	0.129947	0.0791753	0.442825	0.390501	0.0608143	0.150133	0.281814	0.0674602	0.0865895	0.25553	0.232047	0.303081
AGAP002081	13.7338	18.1938	14.1011	11.4669	13.0183	14.0698	19.1142	21.7714	21.1366	19.9711	15.4949	13.6865
AGAP002082	48.7198	75.471	66.766	48.4998	62.1183	69.6153	77.6305	71.3146	81.3385	89.0299	72.041	80.807
AGAP002083	2.02404	2.24871	1.63422	1.48855	1.74473	2.29047	2.3052	1.92246	2.09372	2.34561	1.15779	1.38862
AGAP002084	63.8791	86.5973	74.5745	72.3255	74.4707	74.7466	94.1133	91.707	105.411	96.3777	82.7221	82.1237
AGAP002085	5.307	4.40607	3.91353	4.84332	3.87556	4.58167	5.88107	5.5101	5.12955	2.98164	2.22165	2.10829
AGAP002086	26.1125	35.723	29.4787	24.6942	26.2105	32.0446	39.8192	43.1503	42.4474	36.4189	28.4382	32.812
AGAP002087	42.103	42.1846	46.3536	42.1741	47.5082	38.9144	54.0238	45.4142	52.3693	42.6224	39.8193	36.5516
AGAP002088	41.797	38.8738	39.5843	41.8931	38.2879	40.1776	38.5362	40.1214	42.3106	35.1838	38.7342	34.2057
AGAP002089	0.951689	0.572693	0.344945	0.603434	0.637832	0.393655	0.547828	0.54895	0.56369	0.446675	0.209806	0.616572
AGAP002090	0.0785523	0	0	0.0268244	0	0.0226885	0.0425887	0.0407792	0.0261714	0	0.0467569	0
AGAP002091	6.65434	5.40587	5.64249	10.1169	9.22518	7.68798	6.19074	6.0679	7.22303	5.84092	6.61295	6.54545
AGAP002092	34.9863	46.7887	40.8317	34.2815	37.8533	36.166	47.3288	55.0189	49.5341	46.4908	36.7786	31.5742
AGAP002093	2.51053	4.63526	4.56278	0.764824	0.882963	0.984414	8.87626	13.0173	14.0319	7.77911	3.09739	5.46505
AGAP002094	12.5519	17.7367	15.2311	10.8901	12.2598	12.9783	16.873	18.5916	20.9316	19.3676	14.0407	14.5442
AGAP002095	35.5609	52.4845	42.23	36.1729	40.0296	41.1625	65.5814	66.6061	75.575	58.6701	42.8953	49.599
AGAP002097	15.4558	20.6087	16.893	16.8893	17.4482	16.7418	28.2875	29.8641	31.6122	25.2256	20.4801	17.281
AGAP002098	28.4877	34.7144	31.6347	35.8586	40.0523	27.7745	43.9243	39.1877	48.5377	42.3882	37.0618	47.9398
AGAP002099	60.0377	57.4701	59.5861	58.7156	56.0353	59.4608	54.5377	54.9453	52.3345	54.5002	56.1669	58.6973
AGAP002100	2.89151	5.6167	5.13311	10.0109	14.5771	12.0727	13.3487	13.8219	15.1373	9.79552	8.78455	12.1525
AGAP002101	45.5888	46.5724	47.2713	49.5181	49.7657	49.5806	38.6336	37.8449	33.3945	41.2138	44.1445	40.1494
AGAP002102	0	0.0568219	0	0.0509548	0	0.053873	0	0.0484144	0.248571	0	0	0.108756
AGAP002104	0.0676397	0.041212	0.0531917	0.0923917	0.0474822	0.0781464	0	0.0526712	0.0901424	0.0221679	0.100653	0.098599
AGAP002105	0	0	0	0	0	0	0	0	0	0	0	0
AGAP002106	19.5608	26.3654	23.0399	24.2951	24.2577	19.632	25.4021	28.0399	29.0763	27.5136	26.7146	23.0532
AGAP002107	72.1352	82.2242	77.9883	106.17	89.0002	90.6175	107.13	112.254	110.967	110.967	101.077	104.146
AGAP002108	3.19781	2.57021	3.78104	2.97397	2.16522	2.04379	5.0906	6.35781	5.16841	4.10295	2.99691	3.17377
AGAP002109	55.8574	67.5368	58.1323	46.4601	52.9891	56.369	70.9363	79.3508	83.7076	76.7929	66.6313	67.2546
AGAP002110	34.1705	49.766	40.3918	29.0909	40.6955	45.4139	46.7807	43.8121	50.185	46.4187	39.4181	45.4471
AGAP002111	26.1438	29.661	29.3031	26.7143	26.6541	31.0013	29.7863	29.1265	31.6612	31.9788	27.588	28.6328
AGAP002112	21.9917	24.4883	23.2081	18.6451	21.205	20.4795	24.5146	26.6225	22.6127	23.5485	26.4625	23.7115
AGAP002113	62.1228	68.1819	71.7989	58.6666	55.7577	55.0477	80.7444	83.3692	82.3738	73.1111	63.4167	67.1018
AGAP002114	37.8155	47.0155	42.3106	36.6169	39.895	44.3711	45.1949	43.7341	44.0278	46.2097	41.4012	47.0575
AGAP002117	16.9275	18.0127	13.7076	12.462	14.7653	15.517	16.2439	17.6991	18.2167	14.221	16.793	15.0138
AGAP002118	62.2219	58.7429	64.945	59.9232	60.0329	55.186	60.2115	55.0431	60.2233	53.3496	57.3505	55.1172
AGAP002119	34.66	61.3315	48.6433	33.0219	45.4688	49.5937	61.3916	60.9425	70.609	71.7771	52.1709	62.9562
AGAP002120	12.4552	14.6273	12.7606	14.0001	13.2598	15.7356	12.7583	11.7226	13.2253	14.4896	13.6108	11.8084
AGAP002121	80.0121	77.5624	88.6084	72.1735	72.4779	77.0686	80.4564	89.297	81.2312	96.7985	87.0465	96.7324
AGAP002122	3471.08	2968.31	3301.84	3511.6	3360.18	3344.77	2852.25	2813.13	2751.66	2896.8	3347.08	3423.11
AGAP002123	59.6962	86.3468	71.8413	44.2787	50.6241	55.8852	98.0546	101.754	111.167	104.103	73.0158	73.851
AGAP002124	13.0475	12.8221	10.2605	8.22117	7.6819	7.41555	10.2687	11.3072	11.4285	10.1386	7.64105	8.22132
AGAP002125	0.0712891	0	0	0.155803	0.200176	0.329451	0.0773016	0	0.0950059	0.0934558	0	0.0831351
AGAP002126	0.0732191	0	0.0767725	0.0800103	0.274128	0.169185	0	0	0.292734	0.431937	0.261495	0.256157
AGAP002127	91.0318	91.1444	95.1586	87.7484	87.9319	91.6515	85.3676	87.8399	87.4121	85.7131	83.7557	84.5815
AGAP002128	30.9202	35.0817	34.2208	31.8259	33.0224	37.3417	34.6834	36.0985	33.4757	33.421	32.0644	30.9727
AGAP002129	42.3431	45.0748	48.257	54.3002	51.2891	49.1352	43.8181	45.0057	42.6569	49.5149	51.2931	43.3531
AGAP002130	64.354	72.656	71.0898	57.666	50.341	51.2761	84.9156	91.9792	84.9075	81.0724	73.6218	64.4237
AGAP002131	74.3864	81.0286	73.5225	58.9904	58.2089	53.3969	83.4853	90.9156	90.428	86.5766	77.6312	71.5993
AGAP002132	19.5982	28.988	25.319	23.3713	26.2182	30.3845	33.1142	31.8893	34.5273	32.8097	27.4847	28.616
AGAP002133	1.83634	3.32048	3.10558	2.84817	2.27323	1.57408	2.37661	2.21414	3.39459	2.48499	2.82078	1.3816
AGAP002134	0	0	0	0	0	0	0	0	0	0	0	0
AGAP002135	0.21724	0.101816	0.0876087	0.237389	0.125128	0.0579195	0.163081	0.260254	0.133621	0.109534	0.0198936	0.0584626
AGAP002136	2.64529	1.98781	1.20192	0.433596	0.701518	0.611238	1.09955	0.915507	0.881333	0.809157	0.524854	0.87404
AGAP002137	4.17084	5.34998	4.94868	3.47824	3.23608	2.53617	2.73737	3.01993	3.51058	4.24468	4.18126	2.94394
AGAP002138	0.0572387	0	0	0	0	0	0	0	0	0	0	0
AGAP002139	4.52781	6.2951	5.89461	2.85576	2.98648	3.89702	7.90821	8.51875	7.61355	8.00721	5.2455	4.536
AGAP002140	72.8006	66.7779	63.8749	49.8054	63.6584	55.219	69.2293	60.9481	68.0678	70.3284	60.065	58.322
AGAP002141	85.8637	89.6555	87.3164	78.5223	76.5158	86.6398	93.9328	94.7234	91.9502	94.1651	82.1376	91.8375
AGAP002142	16.7576	18.1179	16.3205	17.9565	17.3664	15.8893	19.9343	16.6753	17.9363	19.8567	16.0222	14.4128
AGAP002143	0.871391	1.15839	0.498371	1.29847	0.667316	0.503374	1.54617	1.56273	1.21408	0.363473	0.282917	0.831427
AGAP002144	37.6536	39.3924	43.4342	34.315	34.4691	39.0623	41.7525	41.2918	40.65	42.761	38.5417	38.6344
AGAP002145	5.14729	7.46482	6.40264	5.34668	6.83283	7.48443	6.4303	7.49825	7.61611	6.5682	5.94128	6.11673
AGAP002146	4.57581	4.68106	2.36932	2.65444	3.22538	3.45913	3.30782	3.87113	5.19469	4.96182	2.95905	3.55744
AGAP002150	0.0907521	0.110588	0.0390385	0.0508562	0.0696965	0.043015	0.0302788	0.101473	0.0992361	0.0488085	0.044323	0.0325638
AGAP002151	479.483	449.28	468.299	498.772	483.327	510.407	452.465	452.674	436.997	482.054	518.686	486.959
AGAP002152	0.662394	1.05702	0.876444	0.577343	0.826654	1.01127	1.27619	1.3018	1.34516	1.41625	0.910597	1.06673
AGAP002153	36.4663	44.4673	43.0548	32.5612	33.3838	39.1585	49.2919	49.0129	51.028	50.2936	40.379	45.4968
AGAP002154	1.16516	1.09651	1.5604	1.0085	0.66946	0.906319	0.975719	0.85042	0.784084	1.05863	1.03001	0.760106
AGAP002155	31.3878	44.6408	37.7268	31.8253	31.0491	32.4912	48.9047	52.3413	55.7975	54.1025	39.1282	30.8159
AGAP002156	7.79596	7.57591	7.19131	4.27749	4.24882	4.71249	7.36557	7.65031	7.05788	9.44383	8.71301	6.40617
AGAP002157	69.2063	69.6847	65.6534	65.4491	63.4101	69.7832	65.6426	69.107	65.1841	46.303	38.588	35.3053
AGAP002159	1.84629	2.06787	1.75085	1.30547	1.47397	1.38023	1.57511	1.36724	1.61472	1.05002	1.00201	0.696587
AGAP002161	36.9923	57.5743	49.179	33.0684	40.2295	46.5041	60.0246	61.8765	70.2759	62.2163	51.404	59.9808
AGAP002162	7.31674	8.38369	7.0993	7.10037	6.13285	6.24533	8.58511	9.07074	9.38706	8.37494	8.38531	5.60346
AGAP002166	97.1093	122.665	115.76	90.7241	89.7347	98.8521	174.96	177.738	198.627	142.485	109.298	121.274
AGAP002167	106.448	104.292	107.167	94.7751	96.1569	95.3751	112.673	112.386	115.337	105.096	99.4177	104.824
AGAP002168	8.81682	7.41737	9.67019	10.078	17.9205	18.7958	7.08031	7.16252	8.3086	1.16067	1.75667	1.80686
AGAP002169	38.6286	39.398	39.8393	42.8266	45.2441	40.6457	43.4125	43.7596	44.5877	38.9253	37.1071	35.8574
AGAP002170	118.567	109.739	113.23	129.354	119.707	120.653	104.48	108.527	106.367	102.614	98.6787	90.7212
AGAP002171	140.127	170.7	158.886	141.492	141.79	148.923	216.399	241.941	249.689	214.539	168.147	176.66
AGAP002172	7.98985	10.5548	9.8233	6.83794	6.94893	8.08729	10.2738	10.0208	10.7422	8.89846	6.81809	7.17366
AGAP002173	30.6228	34.536	32.1887	25.6791	25.3407	30.6935	44.9154	44.718	46.1146	41.4242	30.6914	32.3412
AGAP002174	13.0109	10.8853	12.4206	12.3078	11.4509	10.3204	16.986	14.7185	16.4767	16.0382	14.1019	10.8701
AGAP002175	89.8711	88.5336	85.7531	84.5234	80.1501	85.8227	94.4806	96.0529	96.1288	90.371	80.746	84.9162
AGAP002176	7.01096	7.61699	5.93411	4.74707	4.63078	5.54871	6.30687	5.07419	5.69288	5.34689	3.76374	4.53125
AGAP002177	55.3741	52.2839	58.7344	49.1895	52.7732	44.8041	53.682	58.5403	52.4149	53.0019	54.4612	54.8464
AGAP002178	60.299	112.296	80.1972	58.8732	76.3865	83.2557	105.486	104.133	120.02	127.59	94.1148	114.236
AGAP002181	14.4898	18.4571	18.7044	18.9431	18.4791	22.6327	18.6549	20.5439	17.6185	27.5461	24.285	24.7593
AGAP002182	325.364	326.447	313.212	297.902	308.898	332.888	357.703	348.421	358.987	350.955	352.316	389.837
AGAP002183	106.352	106.188	107.51	104.134	104.885	95.7609	94.146	87.8336	90.3722	97.0315	98.1994	83.8112
AGAP002184	3.95677	4.11657	3.91396	3.43658	2.93483	4.04309	3.93631	3.91441	4.54558	3.40097	2.72181	2.59008
AGAP002185	90.6097	78.9757	83.7305	83.8071	75.3508	82.9975	77.0403	85.8712	83.5875	80.5955	82.0266	80.2536
AGAP002186	14.3752	20.1547	17.5229	14.8333	16.8376	18.3298	24.1728	23.7037	27.9561	20.7654	16.4614	19.3411
AGAP002188	0	0.12136	0.208849	0	0.093216	0	0.107991	0.103403	0	0.130559	0	0
AGAP002189	0	0	0	0	0	0	0	0	0	0	0	0
AGAP002190	0	0	0	0	0	0	0.109375	0	0	0	0	0
AGAP002191	0	0	0	0	0	0	0	0	0	0	0	0
AGAP002192	85.5262	98.916	91.8618	86.4761	93.5303	93.836	96.4551	94.4244	93.8619	96.3976	91.7833	88.614
AGAP002193	54.8567	73.4496	67.8237	53.0437	57.8155	72.4009	85.6996	88.4215	92.5287	87.394	70.9102	72.4697
AGAP002194	10.0081	11.1579	10.8764	9.57081	10.4956	10.2211	12.5309	13.2156	12.6302	9.9596	7.63567	6.12571
AGAP002195	0.0423617	0	0	0.0925816	0	0	0	0.0879658	0	0	0	0
AGAP002196	0	0	0	0.0601604	0	0	0	0	0	0	0	0.385214
AGAP002197	0	0	0	0	0	0	0	0	0	0	0	0
AGAP002198	0.079545	0	0	0	0	0	0	0	0	0	0	0
AGAP002199	4.92109	6.77514	6.35067	3.69705	4.42891	4.29146	6.2597	5.35507	6.77898	7.66087	5.35142	5.35255
AGAP002200	55.153	73.8208	65.7329	51.8075	61.9643	72.3507	66.6004	65.5357	66.5435	73.0493	68.3597	70.2974
AGAP002202	0	0	0.0483458	0	0	0.159811	0.0499969	0.0478727	0.0614476	0	0.10978	0
AGAP002203	0.157719	0.0174721	0.046906	0.0701927	0.0268405	0.0165653	0	0.201866	0.0191082	0.193979	0.244429	0.401296
AGAP002204	0	0	0.0109177	0.00803161	0.0286641	0	0	0	0	0.080294	0.0182287	0.05357
AGAP002205	0.0136679	0.133243	0.0143312	0.0597424	0.0511716	0	0.118565	0.0851457	0	0.0537533	0.0976268	0.0637561
AGAP002206	0	0.0679958	0.0163821	0.0231705	0.0261137	0.0322335	0.0302528	0.0324435	0	0.0914373	0.116248	0.0162679
AGAP002207	0.0145405	0	0.0152461	0	0	0	0	0.0301939	0	0.0953086	0.0346199	0
AGAP002208	0	0	0	0	0	0	0	0	0	0	0	0
AGAP002209	0	0.0173685	0	0	0	0	0	0	0	0	0	0
AGAP002210	0.0576966	0	0.0604967	0	0	0	0	0	0	0	0	0
AGAP002211	0	0.0521055	0	0.0311502	0	0	0	0	0	0	0	0
AGAP002212	4.38034	5.55344	5.70636	2.65924	3.27166	4.24286	4.31798	3.99671	4.89416	4.11827	3.97683	3.32808
AGAP002214	41.1314	44.421	42.9388	34.86	35.7364	38.5818	60.9109	67.4395	63.927	61.6575	45.2813	46.4134
AGAP002215	52.4823	61.3948	56.7294	50.6832	54.9094	58.7477	60.3871	61.2733	63.9104	70.2998	68.5331	63.2097
AGAP002216	6.03401	6.40752	5.78455	8.66597	7.34206	9.56064	7.29068	8.9499	7.92656	6.32819	6.67019	6.23248
AGAP002217	0.759679	0.854516	1.53182	0.478927	0.957179	0.708898	1.74255	1.54717	1.86907	0.957591	0.59132	0.613325
AGAP002218	57.5778	52.242	48.2229	61.3599	56.5615	53.6498	56.9492	54.8766	51.9077	51.8787	46.3683	41.9919
AGAP002219	144.468	180.046	172.322	143.36	164.114	159.28	185.444	185.495	203.326	196.477	169.435	167.974
AGAP002220	8.81378	8.28164	9.13018	6.55623	8.15017	5.39814	8.52082	8.04855	11.1092	8.83978	8.8491	7.18246
AGAP002221	52.8071	49.9218	55.0403	64.7178	60.8516	60.7677	50.9553	52.4347	52.0483	52.9848	53.2607	50.5852
AGAP002222	26.5897	29.274	27.6828	22.1379	23.8306	26.6082	28.7674	29.2417	33.5203	32.1659	28.558	27.9352
AGAP002223	18.539	19.0212	18.3835	15.6154	17.4359	17.5948	18.5142	18.459	19.8785	17.6486	17.3578	16.821
AGAP002224	2.196	2.4244	2.68634	1.16908	1.6865	1.60467	2.17769	1.8708	1.97607	2.11606	1.7205	1.86049
AGAP002226	0.126976	0.0386825	0.188613	0	0	0.02445	0.0229476	0.0439452	0.0141016	0.0416146	0	0.0616982
AGAP002227	49.8101	43.5313	42.7612	56.6412	50.2637	44.2394	41.7741	41.6154	42.318	47.6472	48.6422	40.6608
AGAP002228	0.124615	0.0759262	0	0	0.116637	0	0	0.129384	0	0	0	0
AGAP002229	0.0740545	0	0	0	0	0.0855576	0	0	0	0	0	0.0287866
AGAP002231	0	0	0	0	0	0	0	0	0	0	0	0
AGAP002232	0.128106	0.066903	0.0191891	0.0799934	0.0342587	0.0211436	0.0396888	0.0570038	0	0.0479828	0	0.0426839
AGAP002234	0.103399	0	0	0	0	0	0	0	0.137798	0	0	0
AGAP002235	39.2078	47.3878	40.1324	34.2813	33.754	44.0663	42.9192	40.6252	40.7428	45.9831	40.6467	49.9812
AGAP002236	9.87497	10.4203	10.4375	7.55073	8.8959	10.216	13.8082	13.6064	15.2771	11.7655	8.44654	8.99967
AGAP002238	31.0242	43.3286	35.1059	29.5905	31.1992	35.4238	41.9732	43.9045	44.8885	45.7254	40.0288	39.4784
AGAP002239	44.1077	44.8434	41.7055	45.1186	37.9129	41.8528	40.0168	42.2729	37.7733	34.762	39.397	36.2798
AGAP002240	3.10074	3.35865	4.62395	4.66837	2.83774	5.01534	5.15545	6.22417	6.3362	6.7748	4.59364	2.00888
AGAP002241	16.1711	19.3984	18.6897	14.8841	15.372	16.6108	22.4582	22.0278	23.1197	17.5988	19.8851	15.4592
AGAP002242	31.4881	33.1043	31.7666	31.5606	33.4861	38.3224	29.4093	29.5129	27.8917	29.7583	34.0512	35.0448
AGAP002243	42.7414	47.2972	46.6371	45.4362	48.0001	55.1201	50.3413	49.5121	50.7531	50.9839	46.4828	46.5018
AGAP002244	4.90395	5.88022	5.10081	4.45852	3.85562	4.39659	5.70041	6.63948	7.11054	4.21729	2.94235	2.37903
AGAP002245	202.069	189.612	203.118	257.133	242.07	221.088	209.326	211.257	207.368	203.617	201.32	194.269
AGAP002246	30.8774	43.104	38.0395	31.7605	37.0402	40.2019	39.2456	39.0406	38.7096	43.5774	40.987	43.0499
AGAP002247	56.4169	56.1404	55.8116	64.2806	61.6976	65.7442	64.7031	67.0888	67.6413	62.4431	59.5321	61.4662
AGAP002248	42.2315	48.3286	47.3764	40.6473	40.3642	39.735	64.343	68.0139	69.6061	74.2654	62.8901	62.5578
AGAP002250	0.618788	1.27407	0.872549	1.07256	1.69758	1.62703	0.832936	1.26278	1.42181	0.923084	0.723945	1.02021
AGAP002251	240.848	267.219	252.536	248.042	247.699	259.934	291.468	291.876	297.065	276.674	248.635	253.033
AGAP002253	32.0878	37.9561	37.0352	31.3563	28.1511	29.8401	49.2865	50.7837	53.8107	43.6917	37.7743	33.5835
AGAP002256	25.3394	26.8464	27.6729	27.854	28.4326	35.5302	27.9657	27.4021	25.6528	29.2756	31.1503	28.6731
AGAP002257	134.27	144.588	137.347	160.443	173.055	178.09	143.72	136.104	146.29	146.711	140.125	134.438
AGAP002258	36.2522	41.0206	40.0026	30.5599	30.9961	36.6314	57.0927	53.9501	57.0551	54.9927	41.5815	40.6656
AGAP002259	4.04059	3.26032	3.34927	2.26735	3.32196	1.70327	4.79582	4.59206	4.22054	4.58116	5.13519	2.99276
AGAP002260	54.0166	62.1444	56.576	52.9462	51.9716	56.1494	68.7944	67.7001	73.5649	65.6908	53.4171	51.8005
AGAP002261	51.3205	80.8709	65.9169	53.3154	66.2372	63.8625	67.6785	68.2639	77.0505	77.325	68.3075	73.0579
AGAP002262	0.541561	0.659933	0.659431	0.610882	0.572298	0.908251	0.947155	0.834361	0.605322	0.801562	0.436739	0.407452
AGAP002263	29.712	39.0981	35.8258	36.2716	38.4965	41.5033	56.6111	53.6653	65.4459	51.4581	41.7708	45.3235
AGAP002264	152.26	179.92	161.073	143.706	152.782	159.74	151.637	150.509	155.856	161.416	148.106	141.501
AGAP002265	668.176	643.652	655.891	616.518	608.191	680.03	706.205	699.856	701.102	685.794	706.004	771.404
AGAP002266	48.7674	59.2664	53.356	45.9127	43.4843	48.6434	52.0089	50.5579	55.5067	54.218	55.3332	51.5367
AGAP002268	8.80845	10.9237	9.54754	8.86947	10.552	10.8972	8.00877	8.19963	8.28475	11.1131	11.0226	11.1869
AGAP002269	42.5923	36.7063	41.7047	33.2701	31.65	33.1047	42.7778	38.1691	36.5177	39.3187	37.7104	30.5195
AGAP002270	11.8469	11.6251	10.3951	10.2885	9.8046	10.8777	7.91049	11.4587	8.72507	7.43836	7.94243	6.90776
AGAP002272	26.2095	40.6556	31.7619	24.1682	27.9077	27.9844	36.6529	34.1032	39.8473	33.0272	27.5482	24.9513
AGAP002273	0.00165737	0.0306005	0	0.019044	0.00940166	0	0.00544592	0	0.0184063	0.00658399	0.00597893	0.00585689
AGAP002274	12.9757	18.7589	15.2195	10.2399	12.2565	12.022	20.2517	19.072	20.7752	17.913	12.6505	12.213
AGAP002275	0	0	0.0520925	0	0	0	0	0.0515827	0.132419	0	0	0
AGAP002276	24.1685	24.3417	24.8228	24.0935	22.0922	22.4797	22.1711	21.8161	22.4772	18.7137	20.0225	15.9877
AGAP002277	104.462	91.9832	99.4262	107.295	99.7121	97.298	118.392	117.66	116.372	100.482	95.3286	104.169
AGAP002278	23.0519	23.4033	25.5431	22.5047	20.8262	24.9971	27.7477	29.1203	32.5009	26.648	23.2133	25.3249
AGAP002279	3.00814	2.774	4.26233	2.57641	1.40778	1.17412	1.57582	2.27914	1.78775	2.61123	2.66162	3.31837
AGAP002280	7.99441	9.51834	8.57464	7.09291	7.31102	7.6686	9.623	8.75725	9.38336	8.94182	7.81448	8.38199
AGAP002281	13.1998	17.5472	17.3506	10.1524	11.8484	11.8054	16.6067	17.4806	17.77	18.5519	16.111	16.5696
AGAP002282	5.89672	6.82709	5.47206	4.61259	6.17772	6.88657	7.32334	7.84224	7.77324	5.61743	5.05551	5.31032
AGAP002283	40.3298	44.6532	35.9213	41.6334	39.5456	34.069	40.977	39.5255	39.2989	38.3328	41.2263	31.7155
AGAP002284	113.155	120.236	110.986	132.125	140.917	151.703	130.59	128.134	129.605	125.243	113.432	123.405
AGAP002285	49.6151	50.5	48.0649	100.98	98.415	94.6753	54.1625	53.6783	55.8183	50.3046	60.4835	50.1596
AGAP002286	21.0038	17.3979	20.2951	33.0249	37.1266	37.6838	27.1184	26.205	23.8541	19.1437	24.3655	16.5379
AGAP002287	38.679	37.554	36.3625	40.8174	39.8569	42.579	34.5445	35.0705	33.6765	37.1741	36.8898	36.9287
AGAP002288	26.5446	33.1058	28.9089	24.3954	27.6092	25.2602	27.3187	26.2885	27.9935	33.1169	33.0901	32.7384
AGAP002289	247.289	237.674	238.029	214.34	216.421	230.771	208.346	198.475	202.889	220.413	232.63	225.451
AGAP002290	42.2914	59.0072	47.7789	32.8705	37.1408	37.6828	69.0676	69.1208	72.7278	70.1862	50.2891	47.2861
AGAP002291	0.436991	0.862152	0.436379	0.363827	0.214247	0.120207	0.203077	0.286272	0.194124	0.163677	0.19818	0.218402
AGAP002292	0.0995915	0	0	0	0	0	0	0	0	0.391676	0	0
AGAP002293	5.78681	5.22345	6.69689	3.37256	4.65406	6.14094	4.92693	5.74124	5.02708	3.48402	2.80663	2.24946
AGAP002294	0.168375	0	0.0588489	0	0	0.129687	0	0.174819	0.972363	0.0735768	0	0
AGAP002295	23.3751	25.5664	31.4439	23.6742	23.9777	22.0879	24.3162	25.3747	24.5161	27.2054	29.6372	26.5501
AGAP002296	0.649686	0.979196	0.430241	0.373655	0.736115	0.592582	0.51909	0.372777	0.865826	0.918939	0.284947	0.638015
AGAP002297	0.260678	0.741195	0.455548	0.189904	0.08133	0.30117	0	0	0.347401	0.113911	0	0
AGAP002298	0.118231	0	0	0	0	0	0	0	0	0	0	0
AGAP002299	0.115599	0.469552	0.323224	0	0.144265	0.400666	0.208914	0	0.616227	0.101029	0.229361	0.0898717
AGAP002300	36.6326	43.845	39.3312	33.4143	33.8142	40.8778	44.0652	44.2101	41.7796	45.7555	41.9941	40.8421
AGAP002301	112.158	111.02	103.253	99.4286	105.689	91.3407	100.882	109.346	99.4393	106.249	112.566	101.608
AGAP002302	30.3455	26.8771	29.0614	37.1106	34.2134	38.6031	26.2922	27.8291	25.6954	28.675	36.8209	28.617
AGAP002305	129.762	122.836	120.298	130.203	138.629	129.614	125.485	133.867	133.161	136.929	136.451	130.185
AGAP002306	3156.12	2940.28	3080.91	3241.82	3225.44	3301.28	2669.08	2620.25	2580.67	2801.62	3146.14	3247.36
AGAP002307	35.5847	31.6755	33.361	29.3615	30.5994	29.9437	34.3352	32.2837	31.1421	33.378	32.7119	33.065
AGAP002308	16.8749	17.3636	15.3444	16.9863	15.7618	11.8514	12.6796	12.9042	11.571	11.6117	14.3373	11.3909
AGAP002309	0.0408231	0	0.0285362	0.0594793	0	0	0.0295107	0	0	0.107033	0	0
AGAP002310	20.1779	28.8472	23.2926	21.2664	25.1228	32.0162	27.2167	27.3722	28.3652	26.0071	20.7734	25.2853
AGAP002312	0.247095	0	0.0647716	0.20251	0.115638	0.0713692	0	0	0.246975	0.0809817	0	0
AGAP002313	24.9506	27.419	27.6725	21.1685	22.2358	19.6219	35.4036	35.246	36.1869	30.4689	24.4093	22.2066
AGAP002314	9.60783	12.4793	12.2607	6.63307	5.5072	5.03384	11.6296	10.1688	12.159	10.5937	9.22117	8.81582
[truncated: 11,852 more rows]
