# Supplementary material for: A confinable female-lethal population suppression system in the malaria vector, Anopheles gambiae
Source: Sci Adv. 2023 Jul 5;9(27):eade8903. doi: 10.1126/sciadv.ade8903 (PMC10321730; doi:10.1126/sciadv.ade8903)
Supplement: Supplementary file 2 — Tables S1 to S21 [file sciadv.ade8903_tables_s1_to_s21.zip › TableS5_deseq2_C9_vs_WT.annotations.go.xlsx]

## Sheet: Sheet1
Table S5: Control RNAseq Differential expression analysis comparing Vasa-Cas9 transheterozygotes vs. WT.
ID	baseMean	log2FoldChange	lfcSE	stat	pvalue	padj	name	description	biotype	go_id	go_name
AGAP012196	804.954	-3.4712	0.119016	-29.1659	5.24915e-187	5.82289e-183		Histone H3 [Source:UniProtKB/TrEMBL%3BAcc:Q7PCS9]	protein_coding	GO:0000786;GO:0003677;GO:0005634;GO:0005694;GO:0046982	nucleosome;DNA binding;nucleus;chromosome;protein heterodimerization activity
AGAP012197	2148.33	-2.26892	0.0900256	-25.203	3.71439e-140	2.06019e-136		Histone H3 [Source:UniProtKB/TrEMBL%3BAcc:Q7PCS9]	protein_coding	GO:0000786;GO:0003677;GO:0005634;GO:0005694;GO:0046982	nucleosome;DNA binding;nucleus;chromosome;protein heterodimerization activity
AGAP012894	1411.39	-2.52038	0.114236	-22.0629	7.17891e-108	2.65452e-104		Histone H2B [Source:UniProtKB/Swiss-Prot%3BAcc:Q27442]	protein_coding	GO:0000786;GO:0003677;GO:0005634;GO:0005694;GO:0006334;GO:0044877;GO:0046982	nucleosome;DNA binding;nucleus;chromosome;nucleosome assembly;protein-containing complex binding;protein heterodimerization activity
AGAP013060	704.552	3.16472	0.158937	19.9118	3.21769e-88	8.92346e-85		unspecified product	protein_coding
AGAP005502	1766.47	-1.38875	0.0913292	-15.206	3.22846e-52	7.16267e-49		dehydrogenase/reductase SDR family member 11 precursor	protein_coding	GO:0016491;GO:0055114	oxidoreductase activity;obsolete oxidation-reduction process
DsRed	7943.96	15.4052	1.18386	13.0127	1.0358e-38	1.91502e-35
AGAP000414	281.037	-2.05579	0.163157	-12.6	2.1106e-36	3.3447e-33		prostaglandin reductase 1	protein_coding	GO:0005737;GO:0016491;GO:0016628;GO:0032440;GO:0036132;GO:0047522;GO:0055114;GO:0097257	cytoplasm;oxidoreductase activity;oxidoreductase activity, acting on the CH-CH group of donors, NAD or NADP as acceptor;2-alkenal reductase [NAD(P)+] activity;13-prostaglandin reductase activity;15-oxoprostaglandin 13-oxidase activity;obsolete oxidation-reduction process;leukotriene B4 12-hydroxy dehydrogenase activity
AGAP001377	654.877	1.45949	0.124137	11.7571	6.49094e-32	9.0005e-29	SRPN11	serine protease inhibitor (serpin) 11	protein_coding	GO:0004867;GO:0005615;GO:0010951	serine-type endopeptidase inhibitor activity;extracellular space;negative regulation of endopeptidase activity
AGAP029877	399.446	-1.7738	0.151362	-11.719	1.01909e-31	1.25608e-28		unspecified product	protein_coding
AGAP004895	234.059	-2.07593	0.177362	-11.7045	1.20893e-31	1.34106e-28		carbonic anhydrase	protein_coding	GO:0004089;GO:0005886;GO:0006730;GO:0008270;GO:0016836	carbonate dehydratase activity;plasma membrane;one-carbon metabolic process;zinc ion binding;hydro-lyase activity
AGAP003007	210.802	-2.05864	0.178068	-11.561	6.49429e-31	6.54919e-28		unspecified product	protein_coding	GO:0003677;GO:0003723;GO:0005730;GO:0042273;GO:0042274	DNA binding;RNA binding;nucleolus;ribosomal large subunit biogenesis;ribosomal small subunit biogenesis
AGAP005386	5138.43	-1.11341	0.0966852	-11.5159	1.09752e-30	1.01457e-27		unspecified product	protein_coding	GO:1902936	phosphatidylinositol bisphosphate binding
AGAP012126	844.343	-1.21462	0.105589	-11.5032	1.27123e-30	1.08475e-27		lysophospholipase II	protein_coding	GO:0002084;GO:0005737;GO:0008474;GO:0016787;GO:0052689	protein depalmitoylation;cytoplasm;palmitoyl-(protein) hydrolase activity;hydrolase activity;carboxylic ester hydrolase activity
AGAP012301	686.611	-1.31073	0.115258	-11.3721	5.75813e-30	4.5625e-27		N4-(beta-N-acetylglucosaminyl)-L-asparaginase	protein_coding	GO:0003948;GO:0005737;GO:0005764;GO:0006517;GO:0016787	N4-(beta-N-acetylglucosaminyl)-L-asparaginase activity;cytoplasm;lysosome;protein deglycosylation;hydrolase activity
AGAP005378	473.619	1.60098	0.141016	11.3532	7.15168e-30	5.28891e-27		unspecified product	protein_coding	GO:0005509	calcium ion binding
AGAP006973	326.598	2.20307	0.201888	10.9124	1.00605e-27	6.97505e-25		unspecified product	protein_coding
AGAP006797	818.926	1.15903	0.106346	10.8987	1.16912e-27	7.62883e-25		double-strand break repair protein MRE11	protein_coding	GO:0000014;GO:0000723;GO:0000724;GO:0004518;GO:0004519;GO:0004520;GO:0004527;GO:0005634;GO:0006281;GO:0006302;GO:0006303;GO:0006974;GO:0007095;GO:0008296;GO:0008408;GO:0016787;GO:0030145;GO:0030870;GO:0031573;GO:0035861;GO:0042138;GO:0051321;GO:0097552	single-stranded DNA endodeoxyribonuclease activity;telomere maintenance;double-strand break repair via homologous recombination;nuclease activity;endonuclease activity;endodeoxyribonuclease activity;exonuclease activity;nucleus;DNA repair;double-strand break repair;double-strand break repair via nonhomologous end joining;cellular response to DNA damage stimulus;mitotic G2 DNA damage checkpoint si…
AGAP005645	1551.19	-1.08866	0.100941	-10.7851	4.04739e-27	2.40851e-24		dehydrogenase/reductase SDR family member 11 precursor	protein_coding	GO:0016491;GO:0055114	oxidoreductase activity;obsolete oxidation-reduction process
AGAP004975	7204.3	-1.0901	0.101091	-10.7834	4.12528e-27	2.40851e-24	PPO3	prophenoloxidase 3	protein_coding	GO:0004497;GO:0016491;GO:0046872;GO:0055114	monooxygenase activity;oxidoreductase activity;metal ion binding;obsolete oxidation-reduction process
AGAP013330	1115.8	-1.2993	0.12268	-10.591	3.28208e-26	1.82041e-23		unspecified product	protein_coding
AGAP002425	663.934	1.12016	0.106836	10.4848	1.01441e-25	5.35849e-23		cysteine sulfinic acid decarboxylase	protein_coding	GO:0003824;GO:0016829;GO:0016830;GO:0016831;GO:0019752;GO:0030170	catalytic activity;lyase activity;carbon-carbon lyase activity;carboxy-lyase activity;carboxylic acid metabolic process;pyridoxal phosphate binding
AGAP002285	801.619	-1.0983	0.106505	-10.3122	6.20436e-25	3.12841e-22		unspecified product	protein_coding	GO:0008080;GO:0016020;GO:0016021	N-acetyltransferase activity;membrane;integral component of membrane
AGAP008548	114.939	3.43708	0.33821	10.1626	2.91316e-24	1.40503e-21		unspecified product	protein_coding	GO:0003824;GO:0004553;GO:0005975;GO:0016020;GO:0016021	catalytic activity;hydrolase activity, hydrolyzing O-glycosyl compounds;carbohydrate metabolic process;membrane;integral component of membrane
AGAP002355	379.194	1.44808	0.142831	10.1384	3.73153e-24	1.72475e-21		Glutamine synthetase [Source:UniProtKB/TrEMBL%3BAcc:Q7QBX9]	protein_coding	GO:0000166;GO:0003824;GO:0004356;GO:0005524;GO:0005737;GO:0006542;GO:0006807;GO:0016874	nucleotide binding;catalytic activity;glutamate-ammonia ligase activity;ATP binding;cytoplasm;glutamine biosynthetic process;nitrogen compound metabolic process;ligase activity
AGAP000206	258.182	1.54735	0.152866	10.1222	4.40321e-24	1.95379e-21		unspecified product	protein_coding	GO:0016020;GO:0016021	membrane;integral component of membrane
Cas9Zhang	368.035	11.9347	1.19447	9.99163	1.65829e-23	7.07517e-21
AGAP028223	185.308	2.83427	0.284497	9.96238	2.22677e-23	9.14873e-21		unspecified product	protein_coding
AGAP006961	5264.32	-0.853925	0.0864964	-9.87238	5.48495e-23	2.17302e-20		molecular chaperone HtpG	protein_coding	GO:0005524;GO:0005737;GO:0005829;GO:0005886;GO:0006457;GO:0009986;GO:0016887;GO:0032991;GO:0034605;GO:0048471;GO:0050821;GO:0051082;GO:0097718	ATP binding;cytoplasm;cytosol;plasma membrane;protein folding;cell surface;ATP hydrolysis activity;protein-containing complex;cellular response to heat;perinuclear region of cytoplasm;protein stabilization;unfolded protein binding;disordered domain specific binding
AGAP011367	300.107	-1.65193	0.167444	-9.8656	5.86819e-23	2.24469e-20	OBP56	odorant-binding protein 56	protein_coding	GO:0005549;GO:0007608;GO:0050896	odorant binding;sensory perception of smell;response to stimulus
AGAP009984	72.5641	-3.13462	0.31788	-9.86104	6.14088e-23	2.27069e-20		cell cycle control protein 50A	protein_coding	GO:0005783;GO:0005794;GO:0005886;GO:0016020;GO:0016021	endoplasmic reticulum;Golgi apparatus;plasma membrane;membrane;integral component of membrane
AGAP008465	184.122	-2.00264	0.204473	-9.79415	1.19296e-22	4.26886e-20	CPLCG22	cuticular protein CPLCG family (CPLCG22)	protein_coding
AGAP004952	1049.68	1.15947	0.118568	9.7789	1.38704e-22	4.80827e-20		CBF1 interacting corepressor	protein_coding	GO:0003714;GO:0005634;GO:0045892;GO:1903507	transcription corepressor activity;nucleus;negative regulation of DNA-templated transcription;negative regulation of nucleic acid-templated transcription
AGAP003295	369.698	-1.40685	0.144312	-9.74869	1.86871e-22	6.2817e-20		deoxyribonuclease II	protein_coding	GO:0004531;GO:0006259;GO:0006309	deoxyribonuclease II activity;DNA metabolic process;apoptotic DNA fragmentation
AGAP005475	158.854	-1.79155	0.184321	-9.71971	2.48493e-22	8.10745e-20		unspecified product	protein_coding
AGAP012189	251.849	-1.46738	0.152189	-9.6418	5.32443e-22	1.68754e-19		abhydrolase domain-containing protein 12	protein_coding	GO:0004622;GO:0005789;GO:0016020;GO:0016021;GO:0047372	lysophospholipase activity;endoplasmic reticulum membrane;membrane;integral component of membrane;acylglycerol lipase activity
AGAP002894	948.23	-1.01933	0.107283	-9.50131	2.07257e-21	6.38638e-19	CYP6Z4	cytochrome P450	protein_coding	GO:0004497;GO:0005506;GO:0016491;GO:0016705;GO:0020037;GO:0046872;GO:0055114	monooxygenase activity;iron ion binding;oxidoreductase activity;oxidoreductase activity, acting on paired donors, with incorporation or reduction of molecular oxygen;heme binding;metal ion binding;obsolete oxidation-reduction process
AGAP003211	3178.32	-0.774566	0.0816342	-9.48826	2.34927e-21	7.04338e-19		ZP domain-containing protein [Source:UniProtKB/TrEMBL%3BAcc:A0A1S4GHX8]	protein_coding	GO:0016020;GO:0016021	membrane;integral component of membrane
AGAP009604	336.975	1.77392	0.187343	9.46883	2.82999e-21	8.26134e-19		unspecified product	protein_coding
AGAP028649	414.275	1.89382	0.201977	9.37639	6.82724e-21	1.94191e-18		unspecified product	protein_coding	GO:0005789;GO:0015031;GO:0016020;GO:0016021	endoplasmic reticulum membrane;protein transport;membrane;integral component of membrane
AGAP012729	174.48	-1.6877	0.180127	-9.36951	7.28693e-21	2.02085e-18		unspecified product	protein_coding
AGAP004410	2396.66	-0.842147	0.0899453	-9.36287	7.75998e-21	2.09955e-18		unspecified product	protein_coding	GO:0005515;GO:0005516;GO:0007339;GO:0016020	protein binding;calmodulin binding;binding of sperm to zona pellucida;membrane
AGAP006959	8599.76	-0.814591	0.087503	-9.30929	1.28686e-20	3.39885e-18		molecular chaperone HtpG	protein_coding	GO:0005524;GO:0005737;GO:0005829;GO:0005886;GO:0006457;GO:0009986;GO:0016887;GO:0032991;GO:0034605;GO:0048471;GO:0050821;GO:0051082;GO:0097718	ATP binding;cytoplasm;cytosol;plasma membrane;protein folding;cell surface;ATP hydrolysis activity;protein-containing complex;cellular response to heat;perinuclear region of cytoplasm;protein stabilization;unfolded protein binding;disordered domain specific binding
AGAP006258	1703.26	-0.980571	0.105489	-9.29551	1.46503e-20	3.77943e-18	PPO2	prophenoloxidase 2	protein_coding	GO:0004497;GO:0016491;GO:0046872;GO:0055114	monooxygenase activity;oxidoreductase activity;metal ion binding;obsolete oxidation-reduction process
AGAP007293	131.918	1.95534	0.21099	9.26745	1.90651e-20	4.80657e-18	IAP7	inhibitor of apoptosis 7	protein_coding	GO:0005634;GO:0005737;GO:0005876;GO:0006915;GO:0016567;GO:0031398;GO:0043027;GO:0043066;GO:0043154;GO:0046872;GO:0051726;GO:0061630;GO:0090263;GO:1990001	nucleus;cytoplasm;spindle microtubule;apoptotic process;protein ubiquitination;positive regulation of protein ubiquitination;cysteine-type endopeptidase inhibitor activity involved in apoptotic process;negative regulation of apoptotic process;negative regulation of cysteine-type endopeptidase activity involved in apoptotic process;metal ion binding;regulation of cell cycle;ubiquitin protein ligas…
AGAP028555	117.839	-2.27417	0.246782	-9.2153	3.10422e-20	7.65225e-18		unspecified product	protein_coding
AGAP001375	1549.61	0.820463	0.0896998	9.14677	5.86607e-20	1.41461e-17		serine protease inhibitor (serpin) 12	protein_coding	GO:0004867;GO:0005615	serine-type endopeptidase inhibitor activity;extracellular space
AGAP003206	498.584	1.051	0.115232	9.12072	7.46274e-20	1.76137e-17		unspecified product	protein_coding	GO:0008028;GO:0015718;GO:0016020;GO:0016021;GO:0022857;GO:0055085	monocarboxylic acid transmembrane transporter activity;monocarboxylic acid transport;membrane;integral component of membrane;transmembrane transporter activity;transmembrane transport
AGAP009049	50.2757	-4.91025	0.539845	-9.09567	9.40068e-20	2.17254e-17	Cht16	Chitinase [Source:UniProtKB/TrEMBL%3BAcc:A0A1S4GZY6]	protein_coding	GO:0004553;GO:0004568;GO:0005576;GO:0005975;GO:0006032;GO:0008061;GO:0008152;GO:0016787;GO:0016798	hydrolase activity, hydrolyzing O-glycosyl compounds;chitinase activity;extracellular region;carbohydrate metabolic process;chitin catabolic process;chitin binding;metabolic process;hydrolase activity;hydrolase activity, acting on glycosyl bonds
AGAP008582	2016.45	-0.863278	0.0954389	-9.04534	1.49199e-19	3.37768e-17		Alpha-mannosidase [Source:UniProtKB/TrEMBL%3BAcc:A0A1S4GYP5]	protein_coding	GO:0003824;GO:0004559;GO:0005774;GO:0005975;GO:0006013;GO:0006517;GO:0008152;GO:0016787;GO:0016798;GO:0030246;GO:0046872	catalytic activity;alpha-mannosidase activity;vacuolar membrane;carbohydrate metabolic process;mannose metabolic process;protein deglycosylation;metabolic process;hydrolase activity;hydrolase activity, acting on glycosyl bonds;carbohydrate binding;metal ion binding
AGAP009377	85.9131	2.62844	0.291555	9.01524	1.96442e-19	4.35826e-17		Cellular retinaldehyde-binding protein [Source:UniProtKB/TrEMBL%3BAcc:A0A1S4H0Y4]	protein_coding	GO:1902936	phosphatidylinositol bisphosphate binding
AGAP004964	122.426	1.93179	0.216056	8.94112	3.85244e-19	8.37943e-17		unspecified product	protein_coding	GO:0016020;GO:0016021	membrane;integral component of membrane
AGAP012193	360.249	-1.34132	0.150349	-8.92141	4.60371e-19	9.82096e-17		ubiquitin-conjugating enzyme E2 F	protein_coding	GO:0000166;GO:0005524;GO:0005634;GO:0016740;GO:0019788;GO:0045116;GO:0061631	nucleotide binding;ATP binding;nucleus;transferase activity;NEDD8 transferase activity;protein neddylation;ubiquitin conjugating enzyme activity
AGAP005612	566.93	1.21403	0.136439	8.89799	5.68678e-19	1.19025e-16		unspecified product	protein_coding
AGAP002803	48.4443	-3.72529	0.421939	-8.82897	1.05646e-18	2.17025e-16		unspecified product	protein_coding
AGAP011560	220.846	1.35768	0.155778	8.71549	2.89514e-18	5.83923e-16		unspecified product	protein_coding	GO:0005085	guanyl-nucleotide exchange factor activity
AGAP003162	162.062	1.54634	0.178408	8.66741	4.42061e-18	8.75676e-16		unspecified product	protein_coding
AGAP008879	2710.57	1.20282	0.140018	8.59047	8.66164e-18	1.68568e-15		unspecified product	protein_coding	GO:0016020;GO:0016021	membrane;integral component of membrane
AGAP006958	22839.7	-0.706191	0.0826586	-8.54347	1.30251e-17	2.49117e-15	Hsp83	Heat shock protein 83 [Source:UniProtKB/Swiss-Prot%3BAcc:Q7PT10]	protein_coding	GO:0000166;GO:0005524;GO:0005737;GO:0005829;GO:0005886;GO:0006457;GO:0009986;GO:0016887;GO:0032991;GO:0034605;GO:0048471;GO:0050821;GO:0051082;GO:0097718	nucleotide binding;ATP binding;cytoplasm;cytosol;plasma membrane;protein folding;cell surface;ATP hydrolysis activity;protein-containing complex;cellular response to heat;perinuclear region of cytoplasm;protein stabilization;unfolded protein binding;disordered domain specific binding
AGAP003387	1969.7	1.28058	0.150689	8.49822	1.92514e-17	3.61958e-15		unspecified product	protein_coding
AGAP011375	940.974	0.958648	0.114288	8.38798	4.94581e-17	9.14398e-15		Selenophosphate synthetase 2	protein_coding	GO:0004756;GO:0005524;GO:0005737;GO:0016260;GO:0016301;GO:0016310	selenide, water dikinase activity;ATP binding;cytoplasm;selenocysteine biosynthetic process;kinase activity;phosphorylation
AGAP010451	920.103	-0.877103	0.104607	-8.38475	5.0835e-17	9.24447e-15		Lon-like ATP-dependent protease	protein_coding	GO:0000166;GO:0003677;GO:0003697;GO:0004176;GO:0004252;GO:0005524;GO:0005739;GO:0005759;GO:0006508;GO:0006515;GO:0007005;GO:0008233;GO:0008236;GO:0016787;GO:0016887;GO:0030163;GO:0034599;GO:0043565;GO:0051131;GO:0070407	nucleotide binding;DNA binding;single-stranded DNA binding;ATP-dependent peptidase activity;serine-type endopeptidase activity;ATP binding;mitochondrion;mitochondrial matrix;proteolysis;protein quality control for misfolded or incompletely synthesized proteins;mitochondrion organization;peptidase activity;serine-type peptidase activity;hydrolase activity;ATP hydrolysis activity;protein catabolic …
AGAP009965	42.4995	-4.04388	0.488895	-8.27148	1.3231e-16	2.36728e-14		unspecified product	protein_coding	GO:0043005	neuron projection
AGAP004249	239.124	1.33896	0.16212	8.2591	1.4677e-16	2.58431e-14		Methyltransf_11 domain-containing protein [Source:UniProtKB/TrEMBL%3BAcc:A0A1S4GL11]	protein_coding	GO:0002098;GO:0005634;GO:0005737;GO:0008168;GO:0016300;GO:0030488	tRNA wobble uridine modification;nucleus;cytoplasm;methyltransferase activity;tRNA (uracil) methyltransferase activity;tRNA methylation
AGAP028640	2030.4	0.669755	0.0811935	8.24888	1.5988e-16	2.77118e-14		unspecified product	protein_coding	GO:0003924;GO:0005525	GTPase activity;GTP binding
AGAP005547	604.325	3.02717	0.376987	8.02989	9.75565e-16	1.66491e-13		alpha-crystallin B chain	protein_coding	GO:0046872	metal ion binding
AGAP003490	591.821	-1.01672	0.126689	-8.02533	1.01255e-15	1.70184e-13		alanine-glyoxylate aminotransferase	protein_coding	GO:0003824;GO:0004760;GO:0005777;GO:0008453;GO:0019265;GO:0044248;GO:1901575	catalytic activity;serine-pyruvate transaminase activity;peroxisome;alanine-glyoxylate transaminase activity;glycine biosynthetic process, by transamination of glyoxylate;cellular catabolic process;organic substance catabolic process
AGAP010892	2079.93	0.744345	0.0929866	8.00486	1.19598e-15	1.98015e-13		Synaptic vesicle glycoprotein 2B	protein_coding	GO:0016020;GO:0016021;GO:0022857;GO:0055085	membrane;integral component of membrane;transmembrane transporter activity;transmembrane transport
AGAP003200	746.595	-0.844149	0.105899	-7.97129	1.57022e-15	2.54461e-13		NipSnap homolog 2	protein_coding	GO:0005739	mitochondrion
AGAP001718	384.3	1.23222	0.154601	7.97031	1.58278e-15	2.54461e-13		unspecified product	protein_coding
AGAP008059	5031.31	0.762974	0.0957554	7.96795	1.61331e-15	2.55664e-13	CSP1	chemosensory protein 1	protein_coding
AGAP009106	419.22	1.41776	0.179017	7.91967	2.38139e-15	3.72067e-13		CBM39 domain-containing protein [Source:UniProtKB/TrEMBL%3BAcc:A0A1S4H069]	protein_coding	GO:0030246	carbohydrate binding
AGAP003701	125.396	-1.7717	0.22422	-7.90162	2.75301e-15	4.24154e-13		zinc finger protein 593 homolog	protein_coding	GO:0000055;GO:0003676;GO:0008270;GO:0030687;GO:0043023;GO:0046872	ribosomal large subunit export from nucleus;nucleic acid binding;zinc ion binding;preribosome, large subunit precursor;ribosomal large subunit binding;metal ion binding
AGAP012952	571.421	1.18556	0.152124	7.79338	6.52403e-15	9.91385e-13		unspecified product	protein_coding	GO:0046872	metal ion binding
AGAP028542	45.6361	2.95031	0.378807	7.78844	6.78424e-15	1.01699e-12		unspecified product	protein_coding
AGAP012708	710.648	-1.15129	0.148211	-7.76791	7.97948e-15	1.18022e-12		unspecified product	protein_coding	GO:0003735;GO:0015935;GO:0019843;GO:0022627;GO:0045903	structural constituent of ribosome;small ribosomal subunit;rRNA binding;cytosolic small ribosomal subunit;positive regulation of translational fidelity
AGAP011193	112.28	2.19709	0.282957	7.76475	8.18069e-15	1.18101e-12		H15 domain-containing protein [Source:UniProtKB/TrEMBL%3BAcc:A0A1S4H614]	protein_coding	GO:0000786;GO:0003677;GO:0003690;GO:0005634;GO:0005694;GO:0006334;GO:0006355;GO:0016584;GO:0030261;GO:0031492;GO:0031936;GO:0045910	nucleosome;DNA binding;double-stranded DNA binding;nucleus;chromosome;nucleosome assembly;regulation of DNA-templated transcription;obsolete nucleosome positioning;chromosome condensation;nucleosomal DNA binding;obsolete negative regulation of chromatin silencing;negative regulation of DNA recombination
AGAP012611	116.284	1.64058	0.211293	7.76448	8.19777e-15	1.18101e-12		translation initiation factor eIF-2B subunit alpha	protein_coding	GO:0003743;GO:0005085;GO:0005851;GO:0006413;GO:0006446;GO:0044237;GO:0050790	translation initiation factor activity;guanyl-nucleotide exchange factor activity;eukaryotic translation initiation factor 2B complex;translational initiation;regulation of translational initiation;cellular metabolic process;regulation of catalytic activity
AGAP001627	572.364	1.10556	0.142684	7.74835	9.30939e-15	1.32396e-12		solute carrier family 7 (cationic amino acid transporter%2C y+ system)	protein_coding	GO:0015179;GO:0016020;GO:0016021;GO:0022857;GO:0055085	L-amino acid transmembrane transporter activity;membrane;integral component of membrane;transmembrane transporter activity;transmembrane transport
AGAP003906	807.037	-0.816183	0.105365	-7.74623	9.46623e-15	1.32923e-12		unspecified product	protein_coding	GO:0005768;GO:0007032;GO:0016197;GO:0071203	endosome;endosome organization;endosomal transport;WASH complex
AGAP006729	831.781	-0.811487	0.1051	-7.72108	1.15344e-14	1.59939e-12		Ester hydrolase C11orf54	protein_coding	GO:0005634;GO:0008270;GO:0016788	nucleus;zinc ion binding;hydrolase activity, acting on ester bonds
AGAP008235	44.3714	2.90798	0.378592	7.68104	1.57797e-14	2.16103e-12		unspecified product	protein_coding	GO:0003676;GO:0005634;GO:0008270	nucleic acid binding;nucleus;zinc ion binding
AGAP006901	548.419	0.950271	0.123981	7.66468	1.79282e-14	2.42534e-12		unspecified product	protein_coding	GO:0001725;GO:0001952;GO:0003779;GO:0005515;GO:0005912;GO:0015629;GO:0030018;GO:0030036;GO:0031941;GO:0046872;GO:0051371;GO:0061061	stress fiber;regulation of cell-matrix adhesion;actin binding;protein binding;adherens junction;actin cytoskeleton;Z disc;actin cytoskeleton organization;filamentous actin;metal ion binding;muscle alpha-actinin binding;muscle structure development
AGAP005548	389.963	3.2301	0.422842	7.63903	2.18858e-14	2.92505e-12		alpha-crystallin B chain	protein_coding	GO:0046872	metal ion binding
AGAP001333	214.607	1.84189	0.241378	7.63072	2.33447e-14	3.08289e-12	st	protein scarlet	protein_coding	GO:0000166;GO:0005524;GO:0005886;GO:0016020;GO:0016021;GO:0016887;GO:0042626;GO:0055085	nucleotide binding;ATP binding;plasma membrane;membrane;integral component of membrane;ATP hydrolysis activity;ATPase-coupled transmembrane transporter activity;transmembrane transport
AGAP006972	1053.14	2.44339	0.32133	7.60398	2.87169e-14	3.74773e-12		unspecified product	protein_coding
AGAP003887	527.77	0.972396	0.128514	7.56647	3.83506e-14	4.94678e-12		Knickkopf	protein_coding	GO:0016020;GO:0016021	membrane;integral component of membrane
AGAP028369	1056.24	0.755297	0.100133	7.54291	4.59599e-14	5.86015e-12	ATP8	adenosine triphosphatase subunit 8 [Source:European Nucleotide Archive%3BAcc:ATP8]	protein_coding	GO:0000276;GO:0005739;GO:0006754;GO:0006811;GO:0015078;GO:0015986;GO:0016020;GO:0016021;GO:0031966;GO:0045263	mitochondrial proton-transporting ATP synthase complex, coupling factor F(o);mitochondrion;ATP biosynthetic process;ion transport;proton transmembrane transporter activity;proton motive force-driven ATP synthesis;membrane;integral component of membrane;mitochondrial membrane;proton-transporting ATP synthase complex, coupling factor F(o)
AGAP000008	4212.2	-0.63022	0.0836222	-7.53651	4.82703e-14	6.0848e-12		DnaJ (Hsp40) homolog subfamily A member 1	protein_coding	GO:0005524;GO:0005829;GO:0006457;GO:0009408;GO:0016020;GO:0030544;GO:0031072;GO:0046872;GO:0051082	ATP binding;cytosol;protein folding;response to heat;membrane;Hsp70 protein binding;heat shock protein binding;metal ion binding;unfolded protein binding
AGAP002100	276.406	-1.55112	0.207063	-7.49103	6.8334e-14	8.51719e-12		unspecified product	protein_coding	GO:0003341;GO:0005737;GO:0036158;GO:0036159;GO:0045505	cilium movement;cytoplasm;outer dynein arm assembly;inner dynein arm assembly;dynein intermediate chain binding
AGAP001336	1374.03	1.2229	0.167261	7.31132	2.64537e-13	3.26057e-11		unspecified product	protein_coding	GO:0016020;GO:0016021;GO:0022857;GO:0055085	membrane;integral component of membrane;transmembrane transporter activity;transmembrane transport
AGAP009005	76.039	2.28486	0.314328	7.26905	3.62023e-13	4.4131e-11		solute carrier family 30 (zinc transporter)%2C member 2	protein_coding	GO:0005385;GO:0005886;GO:0006812;GO:0006829;GO:0008324;GO:0010043;GO:0016020;GO:0016021;GO:0055085;GO:0061088;GO:0071577;GO:0098655	zinc ion transmembrane transporter activity;plasma membrane;cation transport;zinc ion transport;cation transmembrane transporter activity;response to zinc ion;membrane;integral component of membrane;transmembrane transport;regulation of sequestering of zinc ion;zinc ion transmembrane transport;cation transmembrane transport
AGAP004981	54.9253	-2.37836	0.330056	-7.20593	5.76492e-13	6.95111e-11	PPO4	prophenoloxidase 4	protein_coding	GO:0004497;GO:0016491;GO:0046872;GO:0055114	monooxygenase activity;oxidoreductase activity;metal ion binding;obsolete oxidation-reduction process
AGAP001510	997.623	2.8733	0.400011	7.18305	6.81739e-13	8.13176e-11		unspecified product	protein_coding
AGAP004222	40.5551	-2.98327	0.417901	-7.13869	9.42251e-13	1.11196e-10	GPRNNA20	putative GPCR class a orphan receptor 20	protein_coding	GO:0004930;GO:0004993;GO:0005887;GO:0007165;GO:0007186;GO:0007187;GO:0007268;GO:0016020;GO:0016021;GO:0030425;GO:0030594;GO:0045202;GO:0098664	G protein-coupled receptor activity;G protein-coupled serotonin receptor activity;integral component of plasma membrane;signal transduction;G protein-coupled receptor signaling pathway;G protein-coupled receptor signaling pathway, coupled to cyclic nucleotide second messenger;chemical synaptic transmission;membrane;integral component of membrane;dendrite;neurotransmitter receptor activity;synapse…
AGAP029806	79.9758	2.76978	0.388573	7.12809	1.01775e-12	1.18841e-10		unspecified product	protein_coding	GO:0005242;GO:0005244;GO:0006811;GO:0006813;GO:0016020;GO:0016021;GO:0034220;GO:0034765;GO:0071805;GO:1990573	inward rectifier potassium channel activity;voltage-gated ion channel activity;ion transport;potassium ion transport;membrane;integral component of membrane;ion transmembrane transport;regulation of ion transmembrane transport;potassium ion transmembrane transport;potassium ion import across plasma membrane
AGAP005635	694.176	0.751905	0.106047	7.09031	1.33817e-12	1.54628e-10		KRAP_IP3R_bind domain-containing protein [Source:UniProtKB/TrEMBL%3BAcc:A0A1S4GQI1]	protein_coding	GO:0005102	signaling receptor binding
sau3AIblock	37.8464	8.65539	1.22976	7.03829	1.9461e-12	2.22558e-10
AGAP001116	33.7184	-3.31869	0.473971	-7.00189	2.52536e-12	2.85856e-10		D-amino-acid oxidase	protein_coding	GO:0003884;GO:0005737;GO:0016491;GO:0019478;GO:0046416;GO:0055114;GO:0071949	D-amino-acid oxidase activity;cytoplasm;oxidoreductase activity;D-amino acid catabolic process;D-amino acid metabolic process;obsolete oxidation-reduction process;FAD binding
AGAP009622	1350.22	0.656053	0.0937164	7.00041	2.55221e-12	2.85976e-10		6-phosphofructo-2-kinase / fructose-2%2C6-bisphosphatase	protein_coding	GO:0003824;GO:0003873;GO:0004331;GO:0005524;GO:0005829;GO:0006000;GO:0006003;GO:0016311;GO:0046835	catalytic activity;6-phosphofructo-2-kinase activity;fructose-2,6-bisphosphate 2-phosphatase activity;ATP binding;cytosol;fructose metabolic process;fructose 2,6-bisphosphate metabolic process;dephosphorylation;carbohydrate phosphorylation
AGAP009623	24410.6	-0.554264	0.0792772	-6.99146	2.72035e-12	3.01769e-10	GAPDH	glyceraldehyde 3-phosphate dehydrogenase	protein_coding	GO:0000166;GO:0004365;GO:0005829;GO:0006006;GO:0006096;GO:0016491;GO:0016620;GO:0050661;GO:0051287;GO:0055114	nucleotide binding;glyceraldehyde-3-phosphate dehydrogenase (NAD+) (phosphorylating) activity;cytosol;glucose metabolic process;glycolytic process;oxidoreductase activity;oxidoreductase activity, acting on the aldehyde or oxo group of donors, NAD or NADP as acceptor;NADP binding;NAD binding;obsolete oxidation-reduction process
AGAP001233	245.381	-1.01352	0.145035	-6.98814	2.78559e-12	3.05946e-10	Vps16B	vacuolar protein sorting 16B	protein_coding	GO:0005737;GO:0005768;GO:0006886;GO:0007034	cytoplasm;endosome;intracellular protein transport;vacuolar transport
AGAP029770	175.331	1.66793	0.239125	6.97515	3.05548e-12	3.32299e-10		CLIP domain-containing serine protease [Source:UniProtKB/TrEMBL%3BAcc:Q7QBP4]	protein_coding	GO:0004252;GO:0005576;GO:0006508;GO:0008233;GO:0008236;GO:0016787	serine-type endopeptidase activity;extracellular region;proteolysis;peptidase activity;serine-type peptidase activity;hydrolase activity
AGAP002857	917.71	0.683968	0.0981425	6.96913	3.18907e-12	3.4346e-10		unspecified product	protein_coding	GO:0005576;GO:0015918;GO:0032367;GO:0032934	extracellular region;sterol transport;intracellular cholesterol transport;sterol binding
AGAP004982	187.718	1.21613	0.174829	6.95612	3.4977e-12	3.73077e-10		unspecified product	protein_coding	GO:0003676;GO:0003723;GO:0003729;GO:0005634;GO:0005737	nucleic acid binding;RNA binding;mRNA binding;nucleus;cytoplasm
AGAP003164	462.291	0.858942	0.123728	6.9422	3.86052e-12	4.07855e-10		unspecified product	protein_coding
AGAP008878	330.842	1.67074	0.243743	6.85454	7.15442e-12	7.48717e-10		defense protein	protein_coding
AGAP005327	3792.95	-0.749632	0.109726	-6.83187	8.38127e-12	8.6891e-10		ribonuclease UK114	protein_coding	GO:0005739;GO:0005829;GO:0019239;GO:1901565	mitochondrion;cytosol;deaminase activity;organonitrogen compound catabolic process
AGAP012746	236.076	-1.19671	0.175418	-6.82204	8.97582e-12	9.21933e-10		Phyhd1 protein	protein_coding
AGAP011098	150.091	1.43812	0.211011	6.81538	9.4017e-12	9.56817e-10		unspecified product	protein_coding	GO:0004067;GO:0005737;GO:0006508;GO:0008798;GO:0016787;GO:0033345	asparaginase activity;cytoplasm;proteolysis;beta-aspartyl-peptidase activity;hydrolase activity;asparagine catabolic process via L-aspartate
AGAP002327	49.7078	-2.16681	0.319022	-6.79205	1.10552e-11	1.11487e-09		glucosyl/glucuronosyl transferases	protein_coding	GO:0008194;GO:0016020;GO:0016021;GO:0016740;GO:0016757;GO:0016758;GO:0043231	UDP-glycosyltransferase activity;membrane;integral component of membrane;transferase activity;glycosyltransferase activity;hexosyltransferase activity;intracellular membrane-bounded organelle
AGAP011620	340.419	1.03678	0.152896	6.78093	1.19401e-11	1.19325e-09		collagen%2C type I/II/III/V/XI/XXIV/XXVII alpha	protein_coding	GO:0005201;GO:0005615;GO:0030198;GO:0031012	extracellular matrix structural constituent;extracellular space;extracellular matrix organization;extracellular matrix
AGAP007619	9831.49	-0.515644	0.0766324	-6.7288	1.71072e-11	1.69438e-09		cytosolic nonspecific dipeptidase	protein_coding	GO:0004180;GO:0006508;GO:0008233;GO:0008237;GO:0016787;GO:0016805;GO:0046872;GO:0070573	carboxypeptidase activity;proteolysis;peptidase activity;metallopeptidase activity;hydrolase activity;dipeptidase activity;metal ion binding;metallodipeptidase activity
AGAP009374	64.3211	1.86295	0.277587	6.71123	1.92985e-11	1.89449e-09	CYP9M1	cytochrome P450	protein_coding	GO:0004497;GO:0005506;GO:0016491;GO:0016705;GO:0020037;GO:0046872;GO:0055114	monooxygenase activity;iron ion binding;oxidoreductase activity;oxidoreductase activity, acting on paired donors, with incorporation or reduction of molecular oxygen;heme binding;metal ion binding;obsolete oxidation-reduction process
AGAP002286	341.001	-0.977283	0.14644	-6.67361	2.49585e-11	2.42864e-09		unspecified product	protein_coding	GO:0005739;GO:0016020;GO:0016021;GO:0016279;GO:0018022;GO:0018023;GO:1905273;GO:1905706	mitochondrion;membrane;integral component of membrane;protein-lysine N-methyltransferase activity;peptidyl-lysine methylation;peptidyl-lysine trimethylation;positive regulation of proton-transporting ATP synthase activity, rotational mechanism;regulation of mitochondrial ATP synthesis coupled proton transport
AGAP003629	555.945	0.979485	0.146833	6.67075	2.54496e-11	2.45489e-09		unspecified product	protein_coding	GO:0000166;GO:0005886;GO:0006196;GO:0008253;GO:0009166;GO:0016311;GO:0016787;GO:0016788;GO:0046872	nucleotide binding;plasma membrane;AMP catabolic process;5'-nucleotidase activity;nucleotide catabolic process;dephosphorylation;hydrolase activity;hydrolase activity, acting on ester bonds;metal ion binding
AGAP002093	70.756	2.03046	0.30482	6.66119	2.71619e-11	2.59748e-09		unspecified product	protein_coding	GO:0006812;GO:0015299;GO:0016020;GO:0016021;GO:0055085;GO:1902600	cation transport;solute:proton antiporter activity;membrane;integral component of membrane;transmembrane transport;proton transmembrane transport
AGAP003006	399.768	0.8685	0.130544	6.65291	2.87353e-11	2.72445e-09		unspecified product	protein_coding	GO:0003677;GO:0003723;GO:0005730;GO:0042273;GO:0042274	DNA binding;RNA binding;nucleolus;ribosomal large subunit biogenesis;ribosomal small subunit biogenesis
AGAP002331	59.1365	2.91365	0.438098	6.65069	2.91727e-11	2.74248e-09	ESP	sodium-independent sulfate anion transporter	protein_coding	GO:0005887;GO:0008271;GO:0008272;GO:0015116;GO:0015301;GO:0016020;GO:0016021;GO:0055085;GO:0098656;GO:1902358	integral component of plasma membrane;secondary active sulfate transmembrane transporter activity;sulfate transport;sulfate transmembrane transporter activity;obsolete anion:anion antiporter activity;membrane;integral component of membrane;transmembrane transport;anion transmembrane transport;sulfate transmembrane transport
AGAP010863	232.48	3.25551	0.491749	6.62027	3.58544e-11	3.34229e-09		unspecified product	protein_coding	GO:0005328;GO:0006836;GO:0015293;GO:0016020;GO:0016021;GO:0055085	neurotransmitter:sodium symporter activity;neurotransmitter transport;symporter activity;membrane;integral component of membrane;transmembrane transport
AGAP004814	216.735	1.13871	0.172395	6.60528	3.96779e-11	3.6679e-09		unspecified product	protein_coding
AGAP010750	301.188	1.26518	0.192419	6.57514	4.86073e-11	4.45621e-09		unspecified product	protein_coding	GO:0005216;GO:0005219;GO:0005262;GO:0005515;GO:0006811;GO:0006816;GO:0006874;GO:0016020;GO:0016021;GO:0055085;GO:0070588	ion channel activity;ryanodine-sensitive calcium-release channel activity;calcium channel activity;protein binding;ion transport;calcium ion transport;cellular calcium ion homeostasis;membrane;integral component of membrane;transmembrane transport;calcium ion transmembrane transport
AGAP009110	94.9293	1.61435	0.245611	6.5728	4.93769e-11	4.48966e-09		unspecified product	protein_coding	GO:0030246	carbohydrate binding
AGAP005371	113.4	1.4004	0.213277	6.56612	5.16445e-11	4.65766e-09	COEBE2C	carboxylesterase beta esterase	protein_coding	GO:0005615;GO:0016787;GO:0052689	extracellular space;hydrolase activity;carboxylic ester hydrolase activity
AGAP004382	1494.09	-0.713188	0.10883	-6.55323	5.63043e-11	5.03697e-09	GSTD3	glutathione S-transferase delta class 3	protein_coding	GO:0004364;GO:0005515;GO:0005737;GO:0006749;GO:0016740	glutathione transferase activity;protein binding;cytoplasm;glutathione metabolic process;transferase activity
AGAP004552	117.783	-1.49802	0.22916	-6.53701	6.27609e-11	5.56966e-09		unspecified product	protein_coding	GO:0004252;GO:0005615;GO:0006508;GO:0008233;GO:0008236;GO:0016787	serine-type endopeptidase activity;extracellular space;proteolysis;peptidase activity;serine-type peptidase activity;hydrolase activity
AGAP028615	66.9344	2.05797	0.315566	6.52152	6.95977e-11	6.12736e-09		unspecified product	protein_coding	GO:0016021	integral component of membrane
AGAP012859	170.695	-1.11688	0.171418	-6.51552	7.24402e-11	6.32739e-09		unspecified product	protein_coding	GO:0004674;GO:0005634;GO:0005737;GO:0006468;GO:0042770;GO:0044773	protein serine/threonine kinase activity;nucleus;cytoplasm;protein phosphorylation;signal transduction in response to DNA damage;mitotic DNA damage checkpoint signaling
AGAP028360	2570.07	-0.535335	0.0831169	-6.44075	1.18884e-10	1.0303e-08	ND2	NADH dehydrogenase subunit 2 [Source:European Nucleotide Archive%3BAcc:ND2]	protein_coding	GO:0005739;GO:0005743;GO:0006120;GO:0008137;GO:0016020;GO:0016021;GO:0055114;GO:0070469	mitochondrion;mitochondrial inner membrane;mitochondrial electron transport, NADH to ubiquinone;NADH dehydrogenase (ubiquinone) activity;membrane;integral component of membrane;obsolete oxidation-reduction process;respirasome
AGAP001279	77.8944	2.09252	0.328418	6.3715	1.87191e-10	1.60969e-08		protein phosphatase 3%2C catalytic subunit	protein_coding	GO:0004721;GO:0005516;GO:0005737;GO:0005955;GO:0006470;GO:0016787;GO:0033192;GO:0097720;GO:0106306;GO:0106307	phosphoprotein phosphatase activity;calmodulin binding;cytoplasm;calcineurin complex;protein dephosphorylation;hydrolase activity;calmodulin-dependent protein phosphatase activity;calcineurin-mediated signaling;;
AGAP005749	1081.39	-0.718432	0.11278	-6.37022	1.88751e-10	1.61063e-08	GSTO1	glutathione S-transferase omega class 1	protein_coding	GO:0004364;GO:0005515;GO:0005737;GO:0006749;GO:0016740;GO:0045174;GO:0055114;GO:0098869	glutathione transferase activity;protein binding;cytoplasm;glutathione metabolic process;transferase activity;glutathione dehydrogenase (ascorbate) activity;obsolete oxidation-reduction process;cellular oxidant detoxification
AGAP013026	627.697	1.32666	0.208317	6.36846	1.90937e-10	1.61684e-08		unspecified product	protein_coding	GO:0005634	nucleus
AGAP006605	274.561	1.46224	0.229755	6.36435	1.96124e-10	1.64819e-08		PDZ domain-containing protein [Source:UniProtKB/TrEMBL%3BAcc:A0A1S4GSN2]	protein_coding	GO:0005515	protein binding
AGAP006911	1465.45	0.856426	0.134874	6.3498	2.15589e-10	1.79194e-08	SRPN2	serine protease inhibitor (serpin) 2	protein_coding	GO:0004867;GO:0005615;GO:0008201;GO:0010951;GO:0035009;GO:0042832;GO:0045861;GO:2000266	serine-type endopeptidase inhibitor activity;extracellular space;heparin binding;negative regulation of endopeptidase activity;negative regulation of melanization defense response;defense response to protozoan;negative regulation of proteolysis;regulation of blood coagulation, intrinsic pathway
AGAP012571	966.109	-0.757928	0.119374	-6.34918	2.1646e-10	1.79194e-08		unspecified product	protein_coding
AGAP008830	876.393	-0.681329	0.107652	-6.329	2.46749e-10	2.02755e-08		non-lysosomal glucosylceramidase	protein_coding	GO:0003824;GO:0004348;GO:0004553;GO:0005975;GO:0006629;GO:0006680;GO:0008152;GO:0008422;GO:0016020;GO:0016787;GO:0016798	catalytic activity;glucosylceramidase activity;hydrolase activity, hydrolyzing O-glycosyl compounds;carbohydrate metabolic process;lipid metabolic process;glucosylceramide catabolic process;metabolic process;beta-glucosidase activity;membrane;hydrolase activity;hydrolase activity, acting on glycosyl bonds
AGAP005126	23514	0.450667	0.0713169	6.31922	2.62891e-10	2.1443e-08	SPZ6	spaetzle-like cytokine 6	protein_coding	GO:0005121;GO:0005576;GO:0007165;GO:0007399;GO:0008083;GO:0008592;GO:0021556;GO:0045087	Toll binding;extracellular region;signal transduction;nervous system development;growth factor activity;regulation of Toll signaling pathway;central nervous system formation;innate immune response
AGAP005763	464.548	1.17322	0.186187	6.30133	2.9511e-10	2.38953e-08		tyrosine-protein kinase receptor torso	protein_coding	GO:0004672;GO:0004713;GO:0004714;GO:0005515;GO:0005524;GO:0005887;GO:0006468;GO:0007169;GO:0007275;GO:0018108;GO:0033674;GO:0043235	protein kinase activity;protein tyrosine kinase activity;transmembrane receptor protein tyrosine kinase activity;protein binding;ATP binding;integral component of plasma membrane;protein phosphorylation;transmembrane receptor protein tyrosine kinase signaling pathway;multicellular organism development;peptidyl-tyrosine phosphorylation;positive regulation of kinase activity;receptor complex
AGAP029301	725.302	-0.686785	0.109109	-6.2945	3.08383e-10	2.47891e-08		unspecified product	protein_coding	GO:0016298	lipase activity
AGAP029088	33.0899	-2.59905	0.415237	-6.2592	3.86968e-10	3.08823e-08		unspecified product	protein_coding
AGAP028380	3129.57	-0.865867	0.139173	-6.2215	4.92439e-10	3.90188e-08	ND5	NADH dehydrogenase subunit 5 [Source:European Nucleotide Archive%3BAcc:ND5]	protein_coding	GO:0005739;GO:0005743;GO:0008137;GO:0016020;GO:0016021;GO:0042773;GO:0055114;GO:0070469	mitochondrion;mitochondrial inner membrane;NADH dehydrogenase (ubiquinone) activity;membrane;integral component of membrane;ATP synthesis coupled electron transport;obsolete oxidation-reduction process;respirasome
AGAP028413	29.2126	3.18823	0.51263	6.21936	4.99176e-10	3.92721e-08		unspecified product	protein_coding	GO:0042302	structural constituent of cuticle
AGAP003900	379.801	-0.840135	0.135472	-6.20154	5.59151e-10	4.34374e-08		NADH dehydrogenase (ubiquinone) 1 alpha subcomplex 7	protein_coding	GO:0005743;GO:0005747;GO:0006120;GO:0008137;GO:0042773	mitochondrial inner membrane;mitochondrial respiratory chain complex I;mitochondrial electron transport, NADH to ubiquinone;NADH dehydrogenase (ubiquinone) activity;ATP synthesis coupled electron transport
AGAP005302	55.7339	1.93344	0.31178	6.20131	5.59952e-10	4.34374e-08		DIRAS family%2C GTP-binding Ras-like 2	protein_coding	GO:0000166;GO:0003924;GO:0005525;GO:0005886;GO:0007165;GO:0016020;GO:0019003	nucleotide binding;GTPase activity;GTP binding;plasma membrane;signal transduction;membrane;GDP binding
AGAP006193	249.583	0.896524	0.145335	6.16866	6.88703e-10	5.3054e-08		unspecified product	protein_coding
AGAP009213	695.379	0.818216	0.133315	6.13748	8.3842e-10	6.4142e-08	SRPN16	serine protease inhibitor (serpin) 16	protein_coding	GO:0004867;GO:0005615;GO:0010951	serine-type endopeptidase inhibitor activity;extracellular space;negative regulation of endopeptidase activity
AGAP011676	88.805	1.99825	0.328279	6.08706	1.15003e-09	8.73786e-08		uncoupling protein 2%2C mitochondrial	protein_coding	GO:0006839;GO:0009409;GO:0016020;GO:0016021;GO:0017077;GO:0031966;GO:1902600;GO:1990542;GO:1990845	mitochondrial transport;response to cold;membrane;integral component of membrane;oxidative phosphorylation uncoupler activity;mitochondrial membrane;proton transmembrane transport;mitochondrial transmembrane transport;adaptive thermogenesis
AGAP002644	113.674	1.57559	0.259444	6.07296	1.25574e-09	9.47617e-08		phospholipid-translocating ATPase	protein_coding	GO:0000166;GO:0000287;GO:0005215;GO:0005524;GO:0005794;GO:0005886;GO:0007030;GO:0015914;GO:0016020;GO:0016021;GO:0016887;GO:0045332;GO:0140326	nucleotide binding;magnesium ion binding;transporter activity;ATP binding;Golgi apparatus;plasma membrane;Golgi organization;phospholipid transport;membrane;integral component of membrane;ATP hydrolysis activity;phospholipid translocation;ATPase-coupled intramembrane lipid transporter activity
AGAP005292	537.63	1.06982	0.176866	6.04878	1.45944e-09	1.09389e-07		nucleolysin TIA-1/TIAR	protein_coding	GO:0003676;GO:0003723	nucleic acid binding;RNA binding
AGAP029752	1843.57	-0.565812	0.0939682	-6.02131	1.73009e-09	1.28805e-07		PAZ domain-containing protein [Source:UniProtKB/TrEMBL%3BAcc:A0A453Z115]	protein_coding	GO:0003676;GO:0005515;GO:0005737;GO:0031047	nucleic acid binding;protein binding;cytoplasm;gene silencing by RNA
AGAP003165	407.716	-0.841201	0.139907	-6.01258	1.82592e-09	1.35033e-07		Succinate-semialdehyde dehydrogenase I	protein_coding	GO:0004777;GO:0009013;GO:0016491;GO:0016620;GO:0055114	succinate-semialdehyde dehydrogenase (NAD+) activity;succinate-semialdehyde dehydrogenase [NAD(P)+] activity;oxidoreductase activity;oxidoreductase activity, acting on the aldehyde or oxo group of donors, NAD or NADP as acceptor;obsolete oxidation-reduction process
AGAP028112	111.602	2.18788	0.365388	5.98782	2.12677e-09	1.5624e-07		unspecified product	protein_coding
AGAP001613	3517.96	-0.479139	0.080055	-5.98513	2.16222e-09	1.57799e-07		unspecified product	protein_coding	GO:0005623;GO:0016020;GO:0016021;GO:0045454	obsolete cell;membrane;integral component of membrane;cell redox homeostasis
AGAP012865	36.3645	2.54082	0.425828	5.96678	2.41982e-09	1.75445e-07		unspecified product	protein_coding
AGAP007572	21.2989	4.32576	0.726791	5.95186	2.65109e-09	1.90965e-07		All-trans/9-cis	protein_coding	GO:0016491	oxidoreductase activity
AGAP003217	210.489	-0.972812	0.163875	-5.93629	2.91537e-09	2.08647e-07	mRpS6	28S ribosomal protein S6%2C mitochondrial	protein_coding	GO:0003735;GO:0005763;GO:0005840;GO:0006412;GO:0019843;GO:0070181	structural constituent of ribosome;mitochondrial small ribosomal subunit;ribosome;translation;rRNA binding;small ribosomal subunit rRNA binding
AGAP010613	2782.2	-0.599873	0.101109	-5.93296	2.97529e-09	2.11562e-07		unspecified product	protein_coding	GO:0003746;GO:0005085;GO:0005829;GO:0005853;GO:0006414	translation elongation factor activity;guanyl-nucleotide exchange factor activity;cytosol;eukaryotic translation elongation factor 1 complex;translational elongation
AGAP008822	1515.72	-0.611774	0.103133	-5.93191	2.99425e-09	2.11562e-07		FK506-binding protein 14	protein_coding	GO:0000413;GO:0003755;GO:0005509;GO:0005783;GO:0016853	protein peptidyl-prolyl isomerization;peptidyl-prolyl cis-trans isomerase activity;calcium ion binding;endoplasmic reticulum;isomerase activity
AGAP010351	392.385	-0.924299	0.155926	-5.9278	3.07012e-09	2.1555e-07		insulysin	protein_coding	GO:0003824;GO:0004222;GO:0005739;GO:0006508;GO:0043171;GO:0046872;GO:0051603	catalytic activity;metalloendopeptidase activity;mitochondrion;proteolysis;peptide catabolic process;metal ion binding;proteolysis involved in protein catabolic process
AGAP012769	73.7488	-1.61746	0.274915	-5.88347	4.01744e-09	2.80286e-07		unspecified product	protein_coding	GO:0004842;GO:0005515;GO:0006511;GO:0016567;GO:0019005;GO:0031146	ubiquitin-protein transferase activity;protein binding;ubiquitin-dependent protein catabolic process;protein ubiquitination;SCF ubiquitin ligase complex;SCF-dependent proteasomal ubiquitin-dependent protein catabolic process
AGAP029732	539.722	-0.666902	0.113819	-5.85932	4.64754e-09	3.22219e-07		Aldo_ket_red domain-containing protein [Source:UniProtKB/TrEMBL%3BAcc:A0A453Z0Z8]	protein_coding	GO:0016491;GO:0047834;GO:0055114	oxidoreductase activity;D-threo-aldose 1-dehydrogenase activity;obsolete oxidation-reduction process
AGAP029330	793.938	0.84326	0.14458	5.83248	5.46087e-09	3.76257e-07		unspecified product	protein_coding	GO:0004252;GO:0006508	serine-type endopeptidase activity;proteolysis
AGAP029966	223.204	1.17535	0.202163	5.81389	6.10367e-09	4.17951e-07		unspecified product	protein_coding
AGAP004318	99.6774	2.1488	0.37104	5.79129	6.98493e-09	4.75361e-07	CLIPC3	CLIP-domain serine protease	protein_coding	GO:0004252;GO:0006508;GO:0008233;GO:0008236;GO:0016787	serine-type endopeptidase activity;proteolysis;peptidase activity;serine-type peptidase activity;hydrolase activity
AGAP005483	256.664	-0.85872	0.14862	-5.77795	7.56154e-09	5.08751e-07		transcription factor grauzone	protein_coding	GO:0003676;GO:0003700;GO:0005634;GO:0006355;GO:0008270	nucleic acid binding;DNA-binding transcription factor activity;nucleus;regulation of DNA-templated transcription;zinc ion binding
AGAP000062	493.085	0.815784	0.141192	5.77782	7.56729e-09	5.08751e-07		unspecified product	protein_coding	GO:0000977;GO:0000981;GO:0005634;GO:0006357	RNA polymerase II transcription regulatory region sequence-specific DNA binding;DNA-binding transcription factor activity, RNA polymerase II-specific;nucleus;regulation of transcription by RNA polymerase II
AGAP012201	1315.36	0.615711	0.106646	5.77339	7.7694e-09	5.19193e-07		Histone H2B [Source:UniProtKB/Swiss-Prot%3BAcc:Q27442]	protein_coding	GO:0000786;GO:0003677;GO:0005634;GO:0005694;GO:0006334;GO:0044877;GO:0046982	nucleosome;DNA binding;nucleus;chromosome;nucleosome assembly;protein-containing complex binding;protein heterodimerization activity
AGAP008893	37.8635	-2.28164	0.396426	-5.75553	8.63717e-09	5.71616e-07	CPLCP8	cuticular protein CPLCP8	protein_coding
AGAP010514	2974.57	-0.578995	0.100605	-5.75514	8.65695e-09	5.71616e-07		activator of 90 kDa heat shock protein ATPase	protein_coding	GO:0001671;GO:0005829;GO:0006457;GO:0032781;GO:0051087;GO:0051879	ATPase activator activity;cytosol;protein folding;positive regulation of ATP-dependent activity;chaperone binding;Hsp90 protein binding
AGAP004956	2365.22	-0.475502	0.0827301	-5.74763	9.05036e-09	5.94057e-07		DNA replication licensing factor MCM4	protein_coding	GO:0000166;GO:0000727;GO:0003677;GO:0003678;GO:0003688;GO:0003697;GO:0004386;GO:0005524;GO:0005634;GO:0006260;GO:0006267;GO:0006268;GO:0006270;GO:0006271;GO:0016787;GO:0016887;GO:0032508;GO:0042555;GO:0071162;GO:1902975	nucleotide binding;double-strand break repair via break-induced replication;DNA binding;DNA helicase activity;DNA replication origin binding;single-stranded DNA binding;helicase activity;ATP binding;nucleus;DNA replication;pre-replicative complex assembly involved in nuclear cell cycle DNA replication;DNA unwinding involved in DNA replication;DNA replication initiation;DNA strand elongation invol…
AGAP002622	523.755	0.827841	0.144092	5.74522	9.18003e-09	5.99024e-07		sodium-coupled monocarboxylate transporter 1	protein_coding	GO:0006814;GO:0015293;GO:0016020;GO:0016021;GO:0022857;GO:0055085	sodium ion transport;symporter activity;membrane;integral component of membrane;transmembrane transporter activity;transmembrane transport
AGAP028371	30223.2	-0.62254	0.108628	-5.73094	9.98752e-09	6.47904e-07	COX3	cytochrome c oxidase subunit III [Source:European Nucleotide Archive%3BAcc:COX3]	protein_coding	GO:0004129;GO:0005739;GO:0005743;GO:0006123;GO:0009055;GO:0009060;GO:0015002;GO:0015453;GO:0016020;GO:0016021;GO:0016491;GO:0019646;GO:0022904;GO:0055085;GO:0055114;GO:1902600	cytochrome-c oxidase activity;mitochondrion;mitochondrial inner membrane;mitochondrial electron transport, cytochrome c to oxygen;electron transfer activity;aerobic respiration;obsolete heme-copper terminal oxidase activity;oxidoreduction-driven active transmembrane transporter activity;membrane;integral component of membrane;oxidoreductase activity;aerobic electron transport chain;respiratory el…
AGAP005043	80.0468	1.44209	0.251861	5.72575	1.02976e-08	6.64136e-07		Inactive dipeptidyl peptidase 10	protein_coding	GO:0006508;GO:0008236;GO:0016020;GO:0016021	proteolysis;serine-type peptidase activity;membrane;integral component of membrane
AGAP007790	478.271	-0.718842	0.12591	-5.70918	1.1352e-08	7.27908e-07		Sodium/potassium-transporting ATPase subunit beta [Source:UniProtKB/TrEMBL%3BAcc:A0A1S4GW77]	protein_coding	GO:0005890;GO:0006813;GO:0006814	sodium:potassium-exchanging ATPase complex;potassium ion transport;sodium ion transport
AGAP003171	705.083	0.647617	0.113626	5.69954	1.20131e-08	7.65872e-07		nucleolar protein 12	protein_coding	GO:0001731;GO:0003676;GO:0003723;GO:0033592;GO:0034057;GO:0043024;GO:0097010	formation of translation preinitiation complex;nucleic acid binding;RNA binding;RNA strand annealing activity;RNA strand-exchange activity;ribosomal small subunit binding;eukaryotic translation initiation factor 4F complex assembly
AGAP003650	266.322	-0.853637	0.149954	-5.69266	1.25073e-08	7.92817e-07		translation initiation factor eIF-2B subunit alpha	protein_coding	GO:0003743;GO:0005085;GO:0005851;GO:0006413;GO:0006446;GO:0044237;GO:0050790	translation initiation factor activity;guanyl-nucleotide exchange factor activity;eukaryotic translation initiation factor 2B complex;translational initiation;regulation of translational initiation;cellular metabolic process;regulation of catalytic activity
AGAP009621	1167.39	0.50066	0.0882397	5.67386	1.39614e-08	8.79968e-07		alpha-N-acetylgalactosaminidase	protein_coding	GO:0003824;GO:0004553;GO:0004557;GO:0005737;GO:0005975;GO:0008152;GO:0009311;GO:0016139;GO:0016787;GO:0016798;GO:0046477	catalytic activity;hydrolase activity, hydrolyzing O-glycosyl compounds;alpha-galactosidase activity;cytoplasm;carbohydrate metabolic process;metabolic process;oligosaccharide metabolic process;glycoside catabolic process;hydrolase activity;hydrolase activity, acting on glycosyl bonds;glycosylceramide catabolic process
AGAP004197	554.267	0.818369	0.144518	5.66276	1.48957e-08	9.33547e-07		6-phosphogluconate dehydrogenase%2C decarboxylating [Source:UniProtKB/TrEMBL%3BAcc:Q7PQM3]	protein_coding	GO:0004616;GO:0005829;GO:0006098;GO:0009051;GO:0016491;GO:0019521;GO:0046177;GO:0050661;GO:0055114	phosphogluconate dehydrogenase (decarboxylating) activity;cytosol;pentose-phosphate shunt;pentose-phosphate shunt, oxidative branch;oxidoreductase activity;D-gluconate metabolic process;D-gluconate catabolic process;NADP binding;obsolete oxidation-reduction process
AGAP011178	191.122	1.43188	0.253139	5.6565	1.54492e-08	9.62799e-07		zinc/iron regulated transporter-related protein 1	protein_coding	GO:0005385;GO:0005886;GO:0016020;GO:0016021;GO:0030001;GO:0046873;GO:0055085;GO:0071577	zinc ion transmembrane transporter activity;plasma membrane;membrane;integral component of membrane;metal ion transport;metal ion transmembrane transporter activity;transmembrane transport;zinc ion transmembrane transport
AGAP008116	22.9732	-7.02862	1.24635	-5.63938	1.70667e-08	1.05766e-06		unspecified product	protein_coding
AGAP004977	40.5612	-1.96769	0.348995	-5.63816	1.71876e-08	1.05923e-06	PPO6	prophenoloxidase 6	protein_coding	GO:0004497;GO:0016491;GO:0046872;GO:0055114	monooxygenase activity;oxidoreductase activity;metal ion binding;obsolete oxidation-reduction process
AGAP009918	23.374	-7.06298	1.253	-5.63684	1.73198e-08	1.06149e-06		SGS5 [Source:UniProtKB/TrEMBL%3BAcc:Q5XLG6]	protein_coding	GO:0016020;GO:0016021	membrane;integral component of membrane
AGAP012587	341.402	-0.826778	0.146979	-5.62515	1.85346e-08	1.1297e-06		unspecified product	protein_coding	GO:0016020;GO:0016021	membrane;integral component of membrane
AGAP001058	343.384	0.786972	0.140116	5.61656	1.94793e-08	1.1767e-06		palmitoyl-protein thioesterase	protein_coding	GO:0002084;GO:0005764;GO:0006898;GO:0008474;GO:0016790;GO:0043231;GO:0098599	protein depalmitoylation;lysosome;receptor-mediated endocytosis;palmitoyl-(protein) hydrolase activity;thiolester hydrolase activity;intracellular membrane-bounded organelle;palmitoyl hydrolase activity
AGAP029597	290.113	-0.758796	0.135121	-5.61568	1.95785e-08	1.1767e-06		unspecified product	protein_coding	GO:0005515;GO:0005634;GO:0005737;GO:0016567;GO:0019005	protein binding;nucleus;cytoplasm;protein ubiquitination;SCF ubiquitin ligase complex
AGAP007162	119.342	1.29255	0.230185	5.61528	1.9624e-08	1.1767e-06		alpha-crystallin chain A	protein_coding	GO:0005212;GO:0046872	structural constituent of eye lens;metal ion binding
AGAP008146	543.647	-0.743131	0.132586	-5.60488	2.08399e-08	1.24289e-06		unspecified product	protein_coding
AGAP008537	1342.57	0.517658	0.0923818	5.60346	2.10112e-08	1.2464e-06		homocysteine S-methyltransferase	protein_coding	GO:0008168;GO:0008898;GO:0009086;GO:0016740;GO:0032259;GO:0033528;GO:0046872	methyltransferase activity;S-adenosylmethionine-homocysteine S-methyltransferase activity;methionine biosynthetic process;transferase activity;methylation;S-methylmethionine cycle;metal ion binding
AGAP001047	62.4197	1.60729	0.287082	5.59869	2.15977e-08	1.27438e-06		inositol polyphosphate 1-phosphatase	protein_coding	GO:0004441;GO:0046854;GO:0046855;GO:0046872	inositol-1,4-bisphosphate 1-phosphatase activity;phosphatidylinositol phosphate biosynthetic process;inositol phosphate dephosphorylation;metal ion binding
AGAP009473	2664.41	-0.497691	0.089006	-5.59165	2.24916e-08	1.3201e-06		salivary secreted mucin 3	protein_coding
AGAP009379	68.5097	1.81773	0.325294	5.58797	2.29744e-08	1.34134e-06		cellular retinaldehyde-binding protein	protein_coding	GO:1902936	phosphatidylinositol bisphosphate binding
AGAP005290	630.997	0.600047	0.107569	5.57826	2.42937e-08	1.41094e-06		unspecified product	protein_coding	GO:0000281;GO:0000724;GO:0005813;GO:0030496;GO:0032266;GO:0032465;GO:0046872	mitotic cytokinesis;double-strand break repair via homologous recombination;centrosome;midbody;phosphatidylinositol-3-phosphate binding;regulation of cytokinesis;metal ion binding
AGAP012871	30.8558	-2.30635	0.413632	-5.57584	2.46342e-08	1.42326e-06		Histone domain-containing protein [Source:UniProtKB/TrEMBL%3BAcc:A0A1S4HAC6]	protein_coding	GO:0000786;GO:0003677;GO:0005634;GO:0005694;GO:0046982	nucleosome;DNA binding;nucleus;chromosome;protein heterodimerization activity
AGAP029257	302.228	0.863295	0.155004	5.56951	2.55451e-08	1.46825e-06		unspecified product	protein_coding
AGAP013231	87.5852	1.37051	0.246266	5.56515	2.61929e-08	1.49772e-06		Nitrilase homolog 2	protein_coding	GO:0006107;GO:0006528;GO:0006541;GO:0006807;GO:0016811;GO:0050152	oxaloacetate metabolic process;asparagine metabolic process;glutamine metabolic process;nitrogen compound metabolic process;hydrolase activity, acting on carbon-nitrogen (but not peptide) bonds, in linear amides;omega-amidase activity
AGAP002950	18.3243	-3.71373	0.667735	-5.56169	2.67182e-08	1.51992e-06		unspecified product	protein_coding
AGAP008940	57.0023	1.56227	0.28132	5.55337	2.80213e-08	1.58592e-06		solute carrier family 6 (neurotransmitter transporter%2C GABA) member 6/8/11/12/	protein_coding	GO:0005034;GO:0005328;GO:0006836;GO:0016021;GO:0019226;GO:0042065	osmosensor activity;neurotransmitter:sodium symporter activity;neurotransmitter transport;integral component of membrane;transmission of nerve impulse;glial cell growth
AGAP009311	2532.72	-0.468219	0.084673	-5.52974	3.2071e-08	1.80591e-06		Tocopherol (alpha) transfer protein-like	protein_coding	GO:1902936	phosphatidylinositol bisphosphate binding
AGAP005829	22.8831	3.6701	0.663996	5.52728	3.25227e-08	1.82209e-06		microtubule-associated protein%2C RP/EB family	protein_coding	GO:0005515;GO:0005815;GO:0005874;GO:0005881;GO:0008017;GO:0031110;GO:0035371;GO:0035372;GO:0051010;GO:0051225;GO:0051233;GO:0051301;GO:1904825	protein binding;microtubule organizing center;microtubule;cytoplasmic microtubule;microtubule binding;regulation of microtubule polymerization or depolymerization;microtubule plus-end;protein localization to microtubule;microtubule plus-end binding;spindle assembly;spindle midzone;cell division;protein localization to microtubule plus-end
AGAP009896	401.094	0.75835	0.138322	5.48251	4.19333e-08	2.33752e-06		proton-coupled amino acid transporter	protein_coding	GO:0003333;GO:0005774;GO:0015171;GO:0016020;GO:0016021	amino acid transmembrane transport;vacuolar membrane;amino acid transmembrane transporter activity;membrane;integral component of membrane
AGAP007354	282.786	-1.21374	0.2218	-5.47223	4.44396e-08	2.46484e-06		phosphatidylinositol transfer protein SEC14	protein_coding	GO:1902936	phosphatidylinositol bisphosphate binding
AGAP007777	8311.01	0.395934	0.0725856	5.45473	4.90486e-08	2.70695e-06		unspecified product	protein_coding
AGAP009387	50.33	1.8355	0.336724	5.45106	5.00716e-08	2.73825e-06		unspecified product	protein_coding
AGAP001616	1309.57	-0.541817	0.0993992	-5.45092	5.01096e-08	2.73825e-06		unspecified product	protein_coding
AGAP006432	13.4295	7.16134	1.31466	5.44727	5.11478e-08	2.78129e-06		unspecified product	protein_coding	GO:0005576;GO:0006030;GO:0008061	extracellular region;chitin metabolic process;chitin binding
AGAP000546	933.901	0.892795	0.164255	5.43543	5.46642e-08	2.958e-06		acyl-CoA-binding protein	protein_coding	GO:0000062	fatty-acyl-CoA binding
AGAP005485	130.883	-1.08369	0.199651	-5.42791	5.70193e-08	3.07046e-06		transcription factor grauzone	protein_coding	GO:0003676;GO:0003700;GO:0006355	nucleic acid binding;DNA-binding transcription factor activity;regulation of DNA-templated transcription
AGAP004566	22.4847	-2.75707	0.509841	-5.40771	6.38368e-08	3.42098e-06		Clipd1	protein_coding	GO:0004252;GO:0005615;GO:0006508;GO:0008233;GO:0008236;GO:0016787	serine-type endopeptidase activity;extracellular space;proteolysis;peptidase activity;serine-type peptidase activity;hydrolase activity
AGAP001611	416.83	-0.722847	0.133781	-5.40321	6.546e-08	3.49109e-06		Diphosphomevalonate decarboxylase [Source:UniProtKB/TrEMBL%3BAcc:Q7PXV2]	protein_coding	GO:0000166;GO:0004163;GO:0005524;GO:0005829;GO:0006629;GO:0006694;GO:0006695;GO:0008202;GO:0008203;GO:0008299;GO:0016126;GO:0016829;GO:0016831;GO:0019287	nucleotide binding;diphosphomevalonate decarboxylase activity;ATP binding;cytosol;lipid metabolic process;steroid biosynthetic process;cholesterol biosynthetic process;steroid metabolic process;cholesterol metabolic process;isoprenoid biosynthetic process;sterol biosynthetic process;lyase activity;carboxy-lyase activity;isopentenyl diphosphate biosynthetic process, mevalonate pathway
AGAP004008	720.71	0.94578	0.175079	5.40203	6.58926e-08	3.49735e-06		Protein kinase domain-containing protein [Source:UniProtKB/TrEMBL%3BAcc:A0A1S4GKC2]	protein_coding	GO:0004672;GO:0004674;GO:0005524;GO:0005634;GO:0006468	protein kinase activity;protein serine/threonine kinase activity;ATP binding;nucleus;protein phosphorylation
AGAP013005	2615.08	2.30022	0.426418	5.39429	6.8795e-08	3.63402e-06		unspecified product	protein_coding
AGAP013463	1224.51	-0.518942	0.0968719	-5.35699	8.46209e-08	4.44881e-06		unspecified product	protein_coding	GO:0005216;GO:0005515;GO:0006811;GO:0016020;GO:0016021;GO:0034220;GO:0034703;GO:0050896;GO:0055085	ion channel activity;protein binding;ion transport;membrane;integral component of membrane;ion transmembrane transport;cation channel complex;response to stimulus;transmembrane transport
AGAP002257	3636.65	-0.406251	0.0761127	-5.3375	9.42379e-08	4.93104e-06		tetraspanin 14	protein_coding	GO:0005887;GO:0016020;GO:0016021	integral component of plasma membrane;membrane;integral component of membrane
AGAP011780	2084.08	0.488332	0.0915318	5.33511	9.54872e-08	4.97296e-06	CLIPA4	CLIP-domain serine protease	protein_coding	GO:0004252;GO:0006508	serine-type endopeptidase activity;proteolysis
AGAP013064	22.6681	3.11363	0.584965	5.32277	1.022e-07	5.29766e-06		unspecified product	protein_coding
AGAP006999	20.2497	-2.87672	0.54057	-5.32164	1.02837e-07	5.30591e-06		unspecified product	protein_coding	GO:0016020;GO:0016021	membrane;integral component of membrane
AGAP005026	160.608	1.07956	0.203095	5.31553	1.06348e-07	5.46168e-06		Histone H4 [Source:UniProtKB/TrEMBL%3BAcc:Q7PCX0]	protein_coding	GO:0000786;GO:0003677;GO:0005634;GO:0005694;GO:0006334;GO:0006352;GO:0046982	nucleosome;DNA binding;nucleus;chromosome;nucleosome assembly;DNA-templated transcription initiation;protein heterodimerization activity
AGAP011791	17.2021	5.03362	0.947695	5.31143	1.08767e-07	5.56017e-06	CLIPA1	CLIP-domain serine protease	protein_coding	GO:0004252;GO:0006508;GO:0008233	serine-type endopeptidase activity;proteolysis;peptidase activity
AGAP012184	20146.1	-0.440068	0.0829473	-5.30539	1.1243e-07	5.72103e-06		FK506-binding protein 1	protein_coding	GO:0000413;GO:0003755;GO:0005737;GO:0016853;GO:0061077	protein peptidyl-prolyl isomerization;peptidyl-prolyl cis-trans isomerase activity;cytoplasm;isomerase activity;chaperone-mediated protein folding
AGAP011743	18.409	6.63631	1.25399	5.29215	1.20885e-07	6.12316e-06		ATPase_AAA_core domain-containing protein [Source:UniProtKB/TrEMBL%3BAcc:A0A1S4H7H4]	protein_coding	GO:0005524;GO:0016887	ATP binding;ATP hydrolysis activity
AGAP012296	16.2261	-3.7334	0.705771	-5.28982	1.22439e-07	6.1737e-06	CYP9J5	cytochrome P450	protein_coding	GO:0004497;GO:0005506;GO:0005789;GO:0016020;GO:0016021;GO:0016491;GO:0016705;GO:0020037;GO:0046872;GO:0055114	monooxygenase activity;iron ion binding;endoplasmic reticulum membrane;membrane;integral component of membrane;oxidoreductase activity;oxidoreductase activity, acting on paired donors, with incorporation or reduction of molecular oxygen;heme binding;metal ion binding;obsolete oxidation-reduction process
AGAP006441	254.556	0.779485	0.147431	5.28713	1.24248e-07	6.23655e-06		GTP cyclohydrolase I	protein_coding	GO:0003934;GO:0005525;GO:0005737;GO:0006729;GO:0008270;GO:0035998;GO:0046654	GTP cyclohydrolase I activity;GTP binding;cytoplasm;tetrahydrobiopterin biosynthetic process;zinc ion binding;7,8-dihydroneopterin 3'-triphosphate biosynthetic process;tetrahydrofolate biosynthetic process
AGAP011694	75.9629	1.62078	0.307451	5.27166	1.35193e-07	6.75539e-06		DUF4203 domain-containing protein [Source:UniProtKB/TrEMBL%3BAcc:A0A1S4H887]	protein_coding	GO:0005886;GO:0016020;GO:0016021;GO:0090263	plasma membrane;membrane;integral component of membrane;positive regulation of canonical Wnt signaling pathway
AGAP002341	962.862	-0.53079	0.101142	-5.24798	1.53774e-07	7.64941e-06		unspecified product	protein_coding
AGAP002518	1226.15	0.680271	0.129841	5.23925	1.61233e-07	7.98465e-06		delta-1-pyrroline-5-carboxylate synthetase	protein_coding	GO:0000166;GO:0003824;GO:0004349;GO:0004350;GO:0005524;GO:0005737;GO:0005739;GO:0006561;GO:0008652;GO:0016301;GO:0016310;GO:0016491;GO:0016620;GO:0016740;GO:0055114;GO:0055129	nucleotide binding;catalytic activity;glutamate 5-kinase activity;glutamate-5-semialdehyde dehydrogenase activity;ATP binding;cytoplasm;mitochondrion;proline biosynthetic process;cellular amino acid biosynthetic process;kinase activity;phosphorylation;oxidoreductase activity;oxidoreductase activity, acting on the aldehyde or oxo group of donors, NAD or NADP as acceptor;transferase activity;obsole…
AGAP007466	10.6385	6.82387	1.30397	5.23316	1.66634e-07	8.21541e-06		unspecified product	protein_coding	GO:0005515	protein binding
AGAP009214	282.17	0.901632	0.172424	5.22917	1.70275e-07	8.35781e-06		CLIP-domain serine protease	protein_coding	GO:0004252;GO:0006508	serine-type endopeptidase activity;proteolysis
AGAP005071	664.676	0.54079	0.103941	5.20284	1.96271e-07	9.53636e-06		unspecified product	protein_coding	GO:0016021	integral component of membrane
AGAP008880	149.28	-1.08162	0.207908	-5.20239	1.96743e-07	9.53636e-06		unspecified product	protein_coding
AGAP002594	528.121	0.836435	0.160783	5.20227	1.96865e-07	9.53636e-06		apolipoprotein D	protein_coding	GO:0000302;GO:0005737;GO:0006629;GO:0031409	response to reactive oxygen species;cytoplasm;lipid metabolic process;pigment binding
AGAP006954	3039.17	-0.53288	0.102484	-5.19963	1.99684e-07	9.63083e-06	CLIPA10	CLIP-domain serine protease	protein_coding	GO:0004252;GO:0006508	serine-type endopeptidase activity;proteolysis
AGAP006826	32.5019	-2.04809	0.393996	-5.19825	2.01176e-07	9.66081e-06		integrin alpha-ps	protein_coding	GO:0007155;GO:0007157;GO:0007229;GO:0008305;GO:0016020;GO:0016021;GO:0031589	cell adhesion;heterophilic cell-cell adhesion via plasma membrane cell adhesion molecules;integrin-mediated signaling pathway;integrin complex;membrane;integral component of membrane;cell-substrate adhesion
AGAP029374	111.231	1.25269	0.241922	5.17808	2.24186e-07	1.07194e-05		unspecified product	protein_coding	GO:0005634;GO:0008270	nucleus;zinc ion binding
AGAP006241	63.5245	2.13434	0.412532	5.17377	2.29423e-07	1.09227e-05		Innexin inx2	protein_coding	GO:0005243;GO:0005886;GO:0005921;GO:0006811;GO:0007602;GO:0016020;GO:0016021;GO:0030054;GO:0055085	gap junction channel activity;plasma membrane;gap junction;ion transport;phototransduction;membrane;integral component of membrane;cell junction;transmembrane transport
AGAP005282	430.323	-0.643983	0.124542	-5.17082	2.33071e-07	1.10489e-05		guanine deaminase	protein_coding	GO:0005829;GO:0006147;GO:0008270;GO:0008892;GO:0016787;GO:0016810;GO:0019239;GO:0046098;GO:0046872	cytosol;guanine catabolic process;zinc ion binding;guanine deaminase activity;hydrolase activity;hydrolase activity, acting on carbon-nitrogen (but not peptide) bonds;deaminase activity;guanine metabolic process;metal ion binding
AGAP002593	1120.64	0.669664	0.129703	5.16306	2.42945e-07	1.1468e-05		outer membrane lipoprotein Blc	protein_coding	GO:0000302;GO:0005737;GO:0006629	response to reactive oxygen species;cytoplasm;lipid metabolic process
AGAP003280	413.134	0.810401	0.157294	5.15216	2.57506e-07	1.21039e-05		unspecified product	protein_coding
AGAP005889	1762.86	-0.486052	0.0945746	-5.13935	2.75696e-07	1.29042e-05		unspecified product	protein_coding
AGAP002284	4263.28	-0.410315	0.0801824	-5.11727	3.09995e-07	1.44486e-05		peptide alpha-N-acetyltransferase	protein_coding	GO:0004596;GO:0005515;GO:0005737;GO:0017196;GO:0031415	peptide alpha-N-acetyltransferase activity;protein binding;cytoplasm;N-terminal peptidyl-methionine acetylation;NatA complex
AGAP009284	602.94	0.77516	0.151644	5.11171	3.19257e-07	1.48181e-05		unspecified product	protein_coding	GO:0016021;GO:0055085	integral component of membrane;transmembrane transport
AGAP028373	2262.54	-0.531648	0.104385	-5.09317	3.52126e-07	1.62755e-05	ND3	NADH dehydrogenase subunit 3 [Source:European Nucleotide Archive%3BAcc:ND3]	protein_coding	GO:0005739;GO:0005747;GO:0008137;GO:0016020;GO:0016021;GO:0031966;GO:0055114;GO:0070469	mitochondrion;mitochondrial respiratory chain complex I;NADH dehydrogenase (ubiquinone) activity;membrane;integral component of membrane;mitochondrial membrane;obsolete oxidation-reduction process;respirasome
AGAP001707	390.472	0.837658	0.164726	5.08515	3.67329e-07	1.69078e-05		unspecified product	protein_coding	GO:0004252;GO:0006508	serine-type endopeptidase activity;proteolysis
AGAP006404	66.0781	1.75612	0.345896	5.07703	3.83389e-07	1.75741e-05		unspecified product	protein_coding
AGAP001914	3275.2	-0.456225	0.0899348	-5.07284	3.9193e-07	1.78917e-05		cell division cycle protein 37	protein_coding	GO:0005737;GO:0006457;GO:0019901;GO:0031072;GO:0050821;GO:0051082;GO:0051087	cytoplasm;protein folding;protein kinase binding;heat shock protein binding;protein stabilization;unfolded protein binding;chaperone binding
AGAP001409	12.1774	7.01903	1.38454	5.06957	3.98725e-07	1.81273e-05		odorant-binding protein antennal 3	protein_coding	GO:0005549;GO:0007608;GO:0050896	odorant binding;sensory perception of smell;response to stimulus
AGAP007472	702.189	-0.724227	0.142939	-5.0667	4.0477e-07	1.8327e-05		PH domain-containing protein [Source:UniProtKB/TrEMBL%3BAcc:A0A1S4GVW4]	protein_coding	GO:0005886	plasma membrane
AGAP003713	9.64575	6.68321	1.31965	5.06438	4.09733e-07	1.84763e-05		unspecified product	protein_coding
AGAP009579	63.3872	1.36808	0.270187	5.06344	4.1175e-07	1.84921e-05		dihydropyridine-sensitive l-type calcium channel	protein_coding	GO:0005244;GO:0005245;GO:0005262;GO:0005891;GO:0016021;GO:0034765;GO:0070588	voltage-gated ion channel activity;voltage-gated calcium channel activity;calcium channel activity;voltage-gated calcium channel complex;integral component of membrane;regulation of ion transmembrane transport;calcium ion transmembrane transport
AGAP013387	69.8887	1.31534	0.260097	5.05713	4.25618e-07	1.90378e-05		unspecified product	protein_coding
AGAP028363	87.243	-1.18237	0.234943	-5.03256	4.83984e-07	2.15616e-05	tRNA-Tyr	unspecified product	tRNA
AGAP002465	12694.4	0.429975	0.0857448	5.01459	5.31463e-07	2.35821e-05		ferritin heavy chain	protein_coding	GO:0004322;GO:0005506;GO:0005623;GO:0005737;GO:0006826;GO:0006879;GO:0006880;GO:0008198;GO:0008199;GO:0016491;GO:0046872;GO:0055114	ferroxidase activity;iron ion binding;obsolete cell;cytoplasm;iron ion transport;cellular iron ion homeostasis;intracellular sequestering of iron ion;ferrous iron binding;ferric iron binding;oxidoreductase activity;metal ion binding;obsolete oxidation-reduction process
AGAP013535	24.9541	2.63158	0.525885	5.00409	5.61259e-07	2.48049e-05		unspecified product	protein_coding	GO:0016020;GO:0016021	membrane;integral component of membrane
AGAP012194	1052.57	-0.633958	0.12674	-5.00205	5.67251e-07	2.49703e-05		DnaJ (Hsp40) homolog%2C subfamily B	protein_coding	GO:0005634;GO:0005737;GO:0044183;GO:0051082;GO:0051087;GO:0061077	nucleus;cytoplasm;protein folding chaperone;unfolded protein binding;chaperone binding;chaperone-mediated protein folding
AGAP008113	662.487	0.55006	0.110039	4.99876	5.76992e-07	2.52987e-05		unspecified product	protein_coding	GO:0005886;GO:0016020;GO:0016021;GO:0030431;GO:0031225;GO:0032222;GO:0048511;GO:1903818	plasma membrane;membrane;integral component of membrane;sleep;anchored component of membrane;regulation of synaptic transmission, cholinergic;rhythmic process;positive regulation of voltage-gated potassium channel activity
AGAP000460	29.4817	2.12339	0.425309	4.99259	5.95752e-07	2.60184e-05		unspecified product	protein_coding
AGAP001623	569.584	0.629837	0.126329	4.9857	6.17381e-07	2.68573e-05		unspecified product	protein_coding	GO:0006801;GO:0046872	superoxide metabolic process;metal ion binding
AGAP012317	158.904	-0.916367	0.18387	-4.98379	6.23515e-07	2.70182e-05		unspecified product	protein_coding	GO:0005515;GO:0005615;GO:0016020;GO:0016021;GO:0031012	protein binding;extracellular space;membrane;integral component of membrane;extracellular matrix
AGAP009077	455.359	-0.637551	0.12795	-4.98281	6.26666e-07	2.7049e-05	mRpS14	28S ribosomal protein S14%2C mitochondrial	protein_coding	GO:0003735;GO:0005763;GO:0005840;GO:0006412;GO:0015935	structural constituent of ribosome;mitochondrial small ribosomal subunit;ribosome;translation;small ribosomal subunit
AGAP012107	183.439	1.07986	0.216933	4.97786	6.429e-07	2.76422e-05		SUMO-conjugating enzyme UBC9	protein_coding	GO:0000166;GO:0005524;GO:0005634;GO:0016740;GO:0016925;GO:0061656	nucleotide binding;ATP binding;nucleus;transferase activity;protein sumoylation;SUMO conjugating enzyme activity
AGAP012191	199.053	-0.842618	0.16937	-4.97501	6.52433e-07	2.79438e-05		mitochondrial succinate dehydrogenase assembly factor 2	protein_coding	GO:0005739;GO:0005759;GO:0006099;GO:0006121;GO:0018293;GO:0034553	mitochondrion;mitochondrial matrix;tricarboxylic acid cycle;mitochondrial electron transport, succinate to ubiquinone;protein-FAD linkage;mitochondrial respiratory chain complex II assembly
AGAP028725	39.6807	1.75786	0.355182	4.94918	7.4527e-07	3.17972e-05	SPCLIP1	CLIP-domain serine protease	protein_coding	GO:0004252;GO:0006508	serine-type endopeptidase activity;proteolysis
AGAP007169	2257.97	0.394953	0.0798476	4.94634	7.56234e-07	3.21414e-05		sestrin	protein_coding	GO:0005634;GO:0005737;GO:0016239;GO:0016684;GO:0031932;GO:0055114;GO:0061700;GO:0070728;GO:0071230;GO:0071233;GO:1901031;GO:1904262;GO:1990253	nucleus;cytoplasm;positive regulation of macroautophagy;oxidoreductase activity, acting on peroxide as acceptor;TORC2 complex;obsolete oxidation-reduction process;GATOR2 complex;leucine binding;cellular response to amino acid stimulus;cellular response to leucine;regulation of response to reactive oxygen species;negative regulation of TORC1 signaling;cellular response to leucine starvation
AGAP005484	592.525	0.563838	0.114015	4.9453	7.60281e-07	3.21901e-05		unspecified product	protein_coding	GO:0003676;GO:0003700;GO:0005634;GO:0006355;GO:0008270	nucleic acid binding;DNA-binding transcription factor activity;nucleus;regulation of DNA-templated transcription;zinc ion binding
AGAP029300	347.112	-0.823158	0.166536	-4.94284	7.69944e-07	3.24753e-05		unspecified product	protein_coding
AGAP007292	33.6513	2.00287	0.405749	4.93623	7.96452e-07	3.34661e-05	IAP3	inhibitor of apoptosis 3	protein_coding	GO:0005634;GO:0005737;GO:0005876;GO:0006915;GO:0016567;GO:0031398;GO:0043027;GO:0043066;GO:0043154;GO:0046872;GO:0051726;GO:0061630;GO:0090263;GO:1990001	nucleus;cytoplasm;spindle microtubule;apoptotic process;protein ubiquitination;positive regulation of protein ubiquitination;cysteine-type endopeptidase inhibitor activity involved in apoptotic process;negative regulation of apoptotic process;negative regulation of cysteine-type endopeptidase activity involved in apoptotic process;metal ion binding;regulation of cell cycle;ubiquitin protein ligas…
AGAP006762	103.702	1.54887	0.313971	4.93315	8.0913e-07	3.38705e-05		diacylglycerol kinase (ATP dependent)	protein_coding	GO:0000166;GO:0003951;GO:0004143;GO:0005509;GO:0005524;GO:0005886;GO:0007165;GO:0007205;GO:0016301;GO:0016310;GO:0016740;GO:0035556;GO:0046339;GO:0046486;GO:0046834	nucleotide binding;NAD+ kinase activity;diacylglycerol kinase activity;calcium ion binding;ATP binding;plasma membrane;signal transduction;protein kinase C-activating G protein-coupled receptor signaling pathway;kinase activity;phosphorylation;transferase activity;intracellular signal transduction;diacylglycerol metabolic process;glycerolipid metabolic process;lipid phosphorylation
AGAP010854	888.626	-0.871772	0.176801	-4.9308	8.18918e-07	3.41513e-05		solute carrier family 45%2C member 1/2/4	protein_coding	GO:0008506;GO:0015770;GO:0016020;GO:0016021;GO:0022857;GO:0055085	sucrose:proton symporter activity;sucrose transport;membrane;integral component of membrane;transmembrane transporter activity;transmembrane transport
AGAP011220	150.69	1.42917	0.290026	4.92773	8.31891e-07	3.45624e-05		Borealin	protein_coding	GO:0000070;GO:0000775;GO:0005634;GO:0032133;GO:0051233;GO:0051301	mitotic sister chromatid segregation;chromosome, centromeric region;nucleus;chromosome passenger complex;spindle midzone;cell division
AGAP029431	67.2332	1.29745	0.263596	4.92212	8.56119e-07	3.54363e-05		DDE Tnp4 domain-containing protein [Source:UniProtKB/TrEMBL%3BAcc:A0A453YZY0]	protein_coding	GO:0004518;GO:0046872	nuclease activity;metal ion binding
AGAP002459	271.312	0.826906	0.168055	4.92046	8.63428e-07	3.5606e-05		unspecified product	protein_coding
AGAP009090	122.952	-0.971709	0.198317	-4.89976	9.59523e-07	3.94222e-05		Dopa decarboxylase	protein_coding	GO:0003824;GO:0006520;GO:0016830;GO:0016831;GO:0019752;GO:0030170;GO:0044248;GO:1901575	catalytic activity;cellular amino acid metabolic process;carbon-carbon lyase activity;carboxy-lyase activity;carboxylic acid metabolic process;pyridoxal phosphate binding;cellular catabolic process;organic substance catabolic process
AGAP012154	99.2517	1.22204	0.250399	4.88036	1.05894e-06	4.33463e-05		solute carrier family 15 member 1	protein_coding	GO:0005887;GO:0006857;GO:0015333;GO:0016020;GO:0016021;GO:0022857;GO:0035442;GO:0035672;GO:0035673;GO:0055085;GO:0071916;GO:1902600;GO:1904680	integral component of plasma membrane;oligopeptide transport;peptide:proton symporter activity;membrane;integral component of membrane;transmembrane transporter activity;dipeptide transmembrane transport;oligopeptide transmembrane transport;oligopeptide transmembrane transporter activity;transmembrane transport;dipeptide transmembrane transporter activity;proton transmembrane transport;peptide tr…
AGAP006967	1487.74	0.443101	0.0909702	4.87084	1.11124e-06	4.53198e-05		unspecified product	protein_coding
AGAP001982	349.904	0.793133	0.163093	4.86308	1.15574e-06	4.69622e-05		unspecified product	protein_coding	GO:0005615;GO:0016020;GO:0016021	extracellular space;membrane;integral component of membrane
AGAP001491	434.96	-0.662253	0.136482	-4.85232	1.22023e-06	4.94016e-05		Leucine-rich repeat-containing protein 57	protein_coding	GO:0005515	protein binding
AGAP003635	967.497	0.539968	0.111853	4.8275	1.38259e-06	5.5771e-05		unspecified product	protein_coding	GO:0000395;GO:0003723;GO:0006396	mRNA 5'-splice site recognition;RNA binding;RNA processing
AGAP005368	432.098	-0.581608	0.121013	-4.80615	1.53865e-06	6.18416e-05		unspecified product	protein_coding
AGAP001524	48.0958	-1.65495	0.344583	-4.80276	1.56497e-06	6.26723e-05		unspecified product	protein_coding
AGAP028566	212.763	0.764952	0.159964	4.78201	1.73548e-06	6.92505e-05		unspecified product	protein_coding
AGAP006909	363.313	0.61538	0.128731	4.78035	1.74993e-06	6.9577e-05	SRPN1	serine protease inhibitor (serpin) 1	protein_coding	GO:0004867;GO:0005615;GO:0010951	serine-type endopeptidase inhibitor activity;extracellular space;negative regulation of endopeptidase activity
AGAP028652	68.4878	1.398	0.29339	4.76498	1.88876e-06	7.48285e-05		unspecified product	protein_coding
AGAP013758	218.491	-0.747274	0.157113	-4.75629	1.97186e-06	7.7843e-05		xanthine dehydrogenase	protein_coding	GO:0004854;GO:0004855;GO:0005506;GO:0005777;GO:0009055;GO:0016491;GO:0022900;GO:0046872;GO:0050660;GO:0051536;GO:0051537;GO:0055114;GO:0071949	xanthine dehydrogenase activity;xanthine oxidase activity;iron ion binding;peroxisome;electron transfer activity;oxidoreductase activity;electron transport chain;metal ion binding;flavin adenine dinucleotide binding;iron-sulfur cluster binding;2 iron, 2 sulfur cluster binding;obsolete oxidation-reduction process;FAD binding
AGAP010580	275.083	-0.721492	0.151835	-4.75182	2.01599e-06	7.9275e-05		unspecified product	protein_coding	GO:0004888;GO:0005216;GO:0005230;GO:0006811;GO:0016020;GO:0016021;GO:0034220	transmembrane signaling receptor activity;ion channel activity;extracellular ligand-gated ion channel activity;ion transport;membrane;integral component of membrane;ion transmembrane transport
AGAP001684	187.194	0.879731	0.185177	4.75075	2.02661e-06	7.9275e-05		Alkaline phosphatase [Source:UniProtKB/TrEMBL%3BAcc:Q7PY02]	protein_coding	GO:0003824;GO:0004035;GO:0016311;GO:0016791	catalytic activity;alkaline phosphatase activity;dephosphorylation;phosphatase activity
AGAP004373	301.179	0.667756	0.140567	4.75046	2.02958e-06	7.9275e-05		elongation of very long chain fatty acids protein 1	protein_coding	GO:0006629;GO:0006631;GO:0006633;GO:0009922;GO:0016020;GO:0016021;GO:0016740;GO:0019367;GO:0030148;GO:0030176;GO:0034625;GO:0034626;GO:0042761;GO:0102336;GO:0102337;GO:0102338;GO:0102756	lipid metabolic process;fatty acid metabolic process;fatty acid biosynthetic process;fatty acid elongase activity;membrane;integral component of membrane;transferase activity;fatty acid elongation, saturated fatty acid;sphingolipid biosynthetic process;integral component of endoplasmic reticulum membrane;fatty acid elongation, monounsaturated fatty acid;fatty acid elongation, polyunsaturated fatt…
AGAP003363	892.048	-0.567642	0.119681	-4.74296	2.10619e-06	8.17616e-05		Transmembrane and TPR repeat-containing protein	protein_coding	GO:0004169;GO:0005515;GO:0005783;GO:0016020;GO:0016021	dolichyl-phosphate-mannose-protein mannosyltransferase activity;protein binding;endoplasmic reticulum;membrane;integral component of membrane
AGAP028028	180.659	-0.852782	0.179806	-4.74279	2.10798e-06	8.17616e-05	LRIM16A	Leucine-rich immune protein (TM) [Source:UniProtKB/TrEMBL%3BAcc:A0A1S4HCM5]	protein_coding	GO:0005515;GO:0016020;GO:0016021	protein binding;membrane;integral component of membrane
AGAP012653	24.6744	2.29136	0.483372	4.74038	2.1332e-06	8.24514e-05		unspecified product	protein_coding
AGAP028646	1909.19	-0.522717	0.110343	-4.73719	2.16704e-06	8.34687e-05	ANCE3	angiotensin-converting enzyme 3	protein_coding	GO:0004180;GO:0005615;GO:0005886;GO:0006508;GO:0008233;GO:0008237;GO:0008238;GO:0008239;GO:0008241;GO:0016020;GO:0016787;GO:0046872	carboxypeptidase activity;extracellular space;plasma membrane;proteolysis;peptidase activity;metallopeptidase activity;exopeptidase activity;dipeptidyl-peptidase activity;peptidyl-dipeptidase activity;membrane;hydrolase activity;metal ion binding
AGAP011516	779.806	-0.535153	0.11321	-4.72706	2.27794e-06	8.74367e-05		Actin%2C cytoplasmic [Source:UniProtKB/TrEMBL%3BAcc:A0A1S4H6X2]	protein_coding	GO:0000166;GO:0005524;GO:0005737;GO:0005856	nucleotide binding;ATP binding;cytoplasm;cytoskeleton
AGAP029259	14.3263	4.73812	1.00374	4.72045	2.35327e-06	9.00168e-05		unspecified product	protein_coding	GO:0016020;GO:0016021	membrane;integral component of membrane
AGAP029527	211.13	0.831916	0.176294	4.71891	2.3711e-06	9.03869e-05		HECT domain-containing protein [Source:UniProtKB/TrEMBL%3BAcc:A0A453Z0T7]	protein_coding	GO:0000209;GO:0004842;GO:0005737;GO:0006511;GO:0009966;GO:0016567;GO:0016740;GO:0043066;GO:0043161;GO:0045732;GO:0061630	protein polyubiquitination;ubiquitin-protein transferase activity;cytoplasm;ubiquitin-dependent protein catabolic process;regulation of signal transduction;protein ubiquitination;transferase activity;negative regulation of apoptotic process;proteasome-mediated ubiquitin-dependent protein catabolic process;positive regulation of protein catabolic process;ubiquitin protein ligase activity
AGAP007967	7777.51	-0.381341	0.0810354	-4.70586	2.52801e-06	9.58976e-05		Selenide%2C water dikinase [Source:UniProtKB/TrEMBL%3BAcc:A0A1S4GWU2]	protein_coding	GO:0004756;GO:0005524;GO:0005737;GO:0016260;GO:0016301;GO:0016310	selenide, water dikinase activity;ATP binding;cytoplasm;selenocysteine biosynthetic process;kinase activity;phosphorylation
AGAP013090	117.644	-0.95673	0.203352	-4.7048	2.54115e-06	9.58976e-05		unspecified product	protein_coding
AGAP007359	46.2815	-1.87807	0.399185	-4.70476	2.54159e-06	9.58976e-05		unspecified product	protein_coding
AGAP000679	2799.19	-0.485015	0.10336	-4.69249	2.69905e-06	0.000101494		Aminoacylase [Source:UniProtKB/TrEMBL%3BAcc:Q7QEF5]	protein_coding	GO:0004046;GO:0005737;GO:0006520;GO:0016787	aminoacylase activity;cytoplasm;cellular amino acid metabolic process;hydrolase activity
AGAP001225	836.681	0.476253	0.101544	4.69013	2.73027e-06	0.00010232		unspecified product	protein_coding
AGAP002909	498.112	0.572369	0.122386	4.67674	2.91467e-06	0.000108864		Control protein HCTL029	protein_coding	GO:0005576;GO:0006030;GO:0008061	extracellular region;chitin metabolic process;chitin binding
AGAP011050	6563.42	-0.353966	0.0757293	-4.6741	2.95249e-06	0.000109906		aldehyde reductase	protein_coding	GO:0004032;GO:0005829;GO:0008106;GO:0016491;GO:0047834;GO:0055114	alditol:NADP+ 1-oxidoreductase activity;cytosol;alcohol dehydrogenase (NADP+) activity;oxidoreductase activity;D-threo-aldose 1-dehydrogenase activity;obsolete oxidation-reduction process
AGAP013224	13.698	3.90299	0.835391	4.67205	2.98207e-06	0.000110636	CYP4H26	cytochrome P450	protein_coding	GO:0004497;GO:0005506;GO:0016491;GO:0016705;GO:0020037;GO:0046872;GO:0055114	monooxygenase activity;iron ion binding;oxidoreductase activity;oxidoreductase activity, acting on paired donors, with incorporation or reduction of molecular oxygen;heme binding;metal ion binding;obsolete oxidation-reduction process
AGAP002387	990.762	0.667876	0.143169	4.66495	3.08691e-06	0.000114144		acid phosphatase	protein_coding	GO:0003993;GO:0016020;GO:0016021;GO:0016311;GO:0016791	acid phosphatase activity;membrane;integral component of membrane;dephosphorylation;phosphatase activity
AGAP009893	703.927	0.492556	0.105665	4.66151	3.13905e-06	0.000115686		nocturnin	protein_coding	GO:0000175;GO:0003824;GO:0004535;GO:0007623;GO:0032922;GO:0090503	3'-5'-exoribonuclease activity;catalytic activity;poly(A)-specific ribonuclease activity;circadian rhythm;circadian regulation of gene expression;RNA phosphodiester bond hydrolysis, exonucleolytic
AGAP012764	294.808	-0.66529	0.143181	-4.64648	3.37648e-06	0.000124024		unspecified product	protein_coding
AGAP029785	137.961	0.897461	0.193418	4.63999	3.48419e-06	0.000127558	St4	sulfotransferase	protein_coding	GO:0008146	sulfotransferase activity
AGAP008907	1206.42	-0.484075	0.104391	-4.63713	3.53273e-06	0.00012891		carnitine O-palmitoyltransferase 2	protein_coding	GO:0004095;GO:0005739;GO:0006635;GO:0016740;GO:0016746	carnitine O-palmitoyltransferase activity;mitochondrion;fatty acid beta-oxidation;transferase activity;acyltransferase activity
AGAP005660	91.2789	1.10951	0.239319	4.6361	3.55047e-06	0.000129132	CYP305A4	cytochrome P450	protein_coding	GO:0004497;GO:0005506;GO:0016491;GO:0016705;GO:0020037;GO:0046872;GO:0055114	monooxygenase activity;iron ion binding;oxidoreductase activity;oxidoreductase activity, acting on paired donors, with incorporation or reduction of molecular oxygen;heme binding;metal ion binding;obsolete oxidation-reduction process
AGAP013544	2628.97	-0.451371	0.0980708	-4.6025	4.1745e-06	0.000151332		L-gulonate 3-dehydrogenase	protein_coding	GO:0003857;GO:0006631;GO:0016491;GO:0016616;GO:0055114;GO:0070403	3-hydroxyacyl-CoA dehydrogenase activity;fatty acid metabolic process;oxidoreductase activity;oxidoreductase activity, acting on the CH-OH group of donors, NAD or NADP as acceptor;obsolete oxidation-reduction process;NAD+ binding
AGAP003889	357.323	-0.585412	0.127365	-4.59632	4.30022e-06	0.000155311		NADPH-dependent diflavin oxidoreductase 1 [Source:UniProtKB/TrEMBL%3BAcc:Q7QK01]	protein_coding	GO:0003958;GO:0005737;GO:0005829;GO:0010181;GO:0016226;GO:0016491;GO:0016651;GO:0016709;GO:0050660;GO:0050661;GO:0055114	NADPH-hemoprotein reductase activity;cytoplasm;cytosol;FMN binding;iron-sulfur cluster assembly;oxidoreductase activity;oxidoreductase activity, acting on NAD(P)H;oxidoreductase activity, acting on paired donors, with incorporation or reduction of molecular oxygen, NAD(P)H as one donor, and incorporation of one atom of oxygen;flavin adenine dinucleotide binding;NADP binding;obsolete oxidation-red…
AGAP029366	147.647	0.946228	0.205893	4.59574	4.31226e-06	0.000155311		Retrotrans_gag domain-containing protein [Source:UniProtKB/TrEMBL%3BAcc:A0A453YZ95]	protein_coding
AGAP001029	922.208	0.450604	0.0982808	4.58486	4.54285e-06	0.000162622		unspecified product	protein_coding	GO:0003677;GO:0003682;GO:0005634	DNA binding;chromatin binding;nucleus
AGAP003681	1079.84	0.475605	0.103735	4.58478	4.54456e-06	0.000162622		huntingtin	protein_coding	GO:0005634;GO:0005737	nucleus;cytoplasm
AGAP009120	201.921	0.751226	0.164054	4.57914	4.66895e-06	0.000166536		unspecified product	protein_coding	GO:0003676;GO:0005634;GO:0008270	nucleic acid binding;nucleus;zinc ion binding
AGAP001496	305.243	0.645611	0.141359	4.56717	4.94363e-06	0.000175768		unspecified product	protein_coding	GO:0000979;GO:0003676;GO:0005634;GO:0010468;GO:0031060;GO:0035097	RNA polymerase II core promoter sequence-specific DNA binding;nucleic acid binding;nucleus;regulation of gene expression;regulation of histone methylation;histone methyltransferase complex
AGAP012631	279.148	0.623524	0.13656	4.56595	4.97245e-06	0.000176228		unspecified product	protein_coding
AGAP001376	124.624	1.39363	0.305309	4.56465	5.00323e-06	0.000176754	SRPN17	serine protease inhibitor (serpin) 17	protein_coding	GO:0004867;GO:0005615;GO:0010951	serine-type endopeptidase inhibitor activity;extracellular space;negative regulation of endopeptidase activity
AGAP011940	2412.04	0.374235	0.0820694	4.55998	5.11579e-06	0.000180157		unspecified product	protein_coding	GO:0004767;GO:0005576;GO:0006685;GO:0016787;GO:0016798;GO:0046872	sphingomyelin phosphodiesterase activity;extracellular region;sphingomyelin catabolic process;hydrolase activity;hydrolase activity, acting on glycosyl bonds;metal ion binding
AGAP003467	20.1305	-2.37215	0.52031	-4.55911	5.13701e-06	0.000180332	Osi16	protein osiris 16	protein_coding	GO:0016020;GO:0016021	membrane;integral component of membrane
AGAP009437	18.1442	-2.57842	0.565914	-4.55621	5.20855e-06	0.000182048		Kraken	protein_coding
AGAP003740	246.968	1.07625	0.236237	4.5558	5.21871e-06	0.000182048		unspecified product	protein_coding
AGAP029087	252.516	-0.722221	0.158763	-4.54904	5.38913e-06	0.000187403		unspecified product	protein_coding	GO:0016020;GO:0016021	membrane;integral component of membrane
AGAP029477	423.828	-0.569261	0.125177	-4.54766	5.42465e-06	0.000188049		unspecified product	protein_coding	GO:0016020;GO:0016021	membrane;integral component of membrane
AGAP009751	903.859	0.681745	0.150039	4.54378	5.52543e-06	0.000190946	ANCE2	angiotensin-converting enzyme 2	protein_coding	GO:0004180;GO:0005615;GO:0005886;GO:0006508;GO:0008233;GO:0008237;GO:0008238;GO:0008239;GO:0008241;GO:0016020;GO:0016787;GO:0046872	carboxypeptidase activity;extracellular space;plasma membrane;proteolysis;peptidase activity;metallopeptidase activity;exopeptidase activity;dipeptidyl-peptidase activity;peptidyl-dipeptidase activity;membrane;hydrolase activity;metal ion binding
AGAP005124	3597.96	0.34248	0.0754431	4.53958	5.63656e-06	0.000194181		aldehyde dehydrogenase	protein_coding	GO:0004028;GO:0004029;GO:0005737;GO:0006081;GO:0016020;GO:0016021;GO:0016491;GO:0016620;GO:0055114	3-chloroallyl aldehyde dehydrogenase activity;aldehyde dehydrogenase (NAD+) activity;cytoplasm;cellular aldehyde metabolic process;membrane;integral component of membrane;oxidoreductase activity;oxidoreductase activity, acting on the aldehyde or oxo group of donors, NAD or NADP as acceptor;obsolete oxidation-reduction process
AGAP003417	639.077	0.521344	0.114893	4.53765	5.68845e-06	0.000195362		unspecified product	protein_coding	GO:0005096;GO:0006886;GO:0090630	GTPase activator activity;intracellular protein transport;activation of GTPase activity
AGAP010702	626.637	0.518769	0.114481	4.53148	5.85727e-06	0.000200539		ATP-dependent RNA helicase DDX24/MAK5	protein_coding	GO:0003676;GO:0003723;GO:0003724;GO:0005524;GO:0005634;GO:0006364;GO:0016887;GO:0043229	nucleic acid binding;RNA binding;RNA helicase activity;ATP binding;nucleus;rRNA processing;ATP hydrolysis activity;intracellular organelle
AGAP007647	334.329	1.00982	0.22289	4.53057	5.88244e-06	0.00020058		unspecified product	protein_coding
AGAP013711	82.5353	-1.29383	0.285606	-4.53013	5.89462e-06	0.00020058		unspecified product	protein_coding
AGAP011562	1388.12	-0.458085	0.101151	-4.52873	5.93405e-06	0.000201304	Oseg4	outer segment 4	protein_coding	GO:0005515;GO:0005930;GO:0030991;GO:0035721;GO:0060271	protein binding;axoneme;intraciliary transport particle A;intraciliary retrograde transport;cilium assembly
AGAP012770	315.733	-0.641096	0.141852	-4.51947	6.1994e-06	0.000209665		molecular chaperone GrpE	protein_coding	GO:0000774;GO:0001405;GO:0005739;GO:0005759;GO:0006457;GO:0030150;GO:0042803;GO:0050790;GO:0051082;GO:0051087	adenyl-nucleotide exchange factor activity;PAM complex, Tim23 associated import motor;mitochondrion;mitochondrial matrix;protein folding;protein import into mitochondrial matrix;protein homodimerization activity;regulation of catalytic activity;unfolded protein binding;chaperone binding
AGAP005153	509.591	0.576501	0.127587	4.51848	6.22842e-06	0.000210006		cysteine dioxygenase	protein_coding	GO:0005506;GO:0008198;GO:0016491;GO:0016702;GO:0017172;GO:0019448;GO:0042412;GO:0046872;GO:0051213;GO:0055114	iron ion binding;ferrous iron binding;oxidoreductase activity;oxidoreductase activity, acting on single donors with incorporation of molecular oxygen, incorporation of two atoms of oxygen;cysteine dioxygenase activity;L-cysteine catabolic process;taurine biosynthetic process;metal ion binding;dioxygenase activity;obsolete oxidation-reduction process
AGAP003220	519.151	0.557616	0.123604	4.51132	6.44266e-06	0.000216571		unspecified product	protein_coding
AGAP029461	57.4864	1.33082	0.295096	4.50977	6.48978e-06	0.000217496		unspecified product	protein_coding
AGAP000346	87.2303	1.29235	0.28666	4.5083	6.53481e-06	0.000218345	SPZ1	spaetzle-like cytokine 1	protein_coding	GO:0005121;GO:0005576;GO:0005615;GO:0007165;GO:0007399;GO:0008083;GO:0008592;GO:0021556;GO:0045087	Toll binding;extracellular region;extracellular space;signal transduction;nervous system development;growth factor activity;regulation of Toll signaling pathway;central nervous system formation;innate immune response
AGAP010188	4670.92	-0.376601	0.0836709	-4.50097	6.76426e-06	0.000225333		stress-induced-phosphoprotein 1	protein_coding	GO:0005515;GO:0006457;GO:0030544;GO:0051879	protein binding;protein folding;Hsp70 protein binding;Hsp90 protein binding
AGAP004571	3093.94	-0.363903	0.0809017	-4.4981	6.8565e-06	0.000227722		Oviductin	protein_coding	GO:0004252;GO:0005615;GO:0006508;GO:0008233;GO:0008236;GO:0016787	serine-type endopeptidase activity;extracellular space;proteolysis;peptidase activity;serine-type peptidase activity;hydrolase activity
AGAP005038	11.6319	-3.72659	0.830427	-4.48756	7.20442e-06	0.000238509		unspecified product	protein_coding
AGAP004707	58.7527	1.46221	0.325878	4.48697	7.22428e-06	0.000238509	para	voltage-gated sodium channel	protein_coding	GO:0001518;GO:0005216;GO:0005244;GO:0005248;GO:0005261;GO:0005272;GO:0005509;GO:0005886;GO:0006811;GO:0006814;GO:0016020;GO:0016021;GO:0019228;GO:0034220;GO:0034765;GO:0035725;GO:0055085;GO:0086010	voltage-gated sodium channel complex;ion channel activity;voltage-gated ion channel activity;voltage-gated sodium channel activity;cation channel activity;sodium channel activity;calcium ion binding;plasma membrane;ion transport;sodium ion transport;membrane;integral component of membrane;neuronal action potential;ion transmembrane transport;regulation of ion transmembrane transport;sodium ion tr…
AGAP003172	263.968	-0.683705	0.152599	-4.4804	7.45039e-06	0.000245244		unspecified product	protein_coding	GO:0003676;GO:0003723	nucleic acid binding;RNA binding
AGAP001488	34658	-0.316264	0.0706244	-4.47812	7.53032e-06	0.000247142		innexin 2	protein_coding	GO:0005243;GO:0005886;GO:0005921;GO:0006811;GO:0007602;GO:0016021	gap junction channel activity;plasma membrane;gap junction;ion transport;phototransduction;integral component of membrane
AGAP003216	1578.31	-0.444425	0.0993553	-4.47309	7.70965e-06	0.000252281	Rpt2	26S proteasome regulatory subunit T2	protein_coding	GO:0000166;GO:0005524;GO:0005634;GO:0005737;GO:0008540;GO:0016787;GO:0016887;GO:0017025;GO:0030163;GO:0036402;GO:0043161;GO:1901800	nucleotide binding;ATP binding;nucleus;cytoplasm;proteasome regulatory particle, base subcomplex;hydrolase activity;ATP hydrolysis activity;TBP-class protein binding;protein catabolic process;proteasome-activating activity;proteasome-mediated ubiquitin-dependent protein catabolic process;positive regulation of proteasomal protein catabolic process
AGAP009617	399.929	-0.571469	0.12783	-4.47055	7.80182e-06	0.000254546		fatty-acid amide hydrolase 2	protein_coding
AGAP001303	56.5176	-1.55304	0.347663	-4.4671	7.9288e-06	0.00025793	SAP1	chemosensory protein 6	protein_coding
AGAP001053	209.334	0.803699	0.179983	4.46542	7.99119e-06	0.0002592		unspecified product	protein_coding	GO:0005861;GO:0006936	troponin complex;muscle contraction
AGAP028123	742.57	-0.526904	0.118021	-4.46448	8.02626e-06	0.000259578		Fcf2 domain-containing protein [Source:UniProtKB/TrEMBL%3BAcc:A0A1S4HCY5]	protein_coding	GO:0005634	nucleus
AGAP028571	54.1225	-1.305	0.292387	-4.46328	8.07158e-06	0.000260285		unspecified product	protein_coding
AGAP001675	16.8205	2.87618	0.64761	4.44123	8.94476e-06	0.000287606		unspecified product	protein_coding	GO:0016020;GO:0016021	membrane;integral component of membrane
AGAP009194	1893.28	-0.475888	0.10727	-4.43634	9.15013e-06	0.00029336	GSTE2	glutathione S-transferase epsilon class 2	protein_coding	GO:0004364;GO:0005515;GO:0005737;GO:0006749;GO:0016740	glutathione transferase activity;protein binding;cytoplasm;glutathione metabolic process;transferase activity
AGAP029445	1037.29	0.420221	0.0948113	4.43219	9.32821e-06	0.000298207		O-acyltransferase [Source:UniProtKB/TrEMBL%3BAcc:A0A453Z0R4]	protein_coding	GO:0004144;GO:0005783;GO:0005789;GO:0008374;GO:0016020;GO:0016021;GO:0016740;GO:0016746;GO:0019432;GO:0050252	diacylglycerol O-acyltransferase activity;endoplasmic reticulum;endoplasmic reticulum membrane;O-acyltransferase activity;membrane;integral component of membrane;transferase activity;acyltransferase activity;triglyceride biosynthetic process;retinol O-fatty-acyltransferase activity
AGAP011905	128.199	0.97789	0.221476	4.41533	1.00856e-05	0.000321166		Glycoprotein endo-alpha-1%2C2-mannosidase [Source:UniProtKB/TrEMBL%3BAcc:A0A1S4H7S8]	protein_coding	GO:0004559;GO:0005794;GO:0016020;GO:0016021;GO:0016798	alpha-mannosidase activity;Golgi apparatus;membrane;integral component of membrane;hydrolase activity, acting on glycosyl bonds
AGAP003170	523.374	0.487533	0.110428	4.41493	1.01043e-05	0.000321166		unspecified product	protein_coding	GO:0003676;GO:0003723;GO:0003729;GO:0005829;GO:1990904	nucleic acid binding;RNA binding;mRNA binding;cytosol;ribonucleoprotein complex
AGAP000473	491.256	0.587696	0.133493	4.40246	1.07031e-05	0.000339227		Aa_trans domain-containing protein [Source:UniProtKB/TrEMBL%3BAcc:Q7QFG5]	protein_coding	GO:0003333;GO:0015171;GO:0016021	amino acid transmembrane transport;amino acid transmembrane transporter activity;integral component of membrane
AGAP004270	44.2757	1.53149	0.348033	4.40041	1.08046e-05	0.00034147		hexosaminidase	protein_coding	GO:0004553;GO:0004563;GO:0005975;GO:0015929;GO:0016020;GO:0016021;GO:0102148	hydrolase activity, hydrolyzing O-glycosyl compounds;beta-N-acetylhexosaminidase activity;carbohydrate metabolic process;hexosaminidase activity;membrane;integral component of membrane;N-acetyl-beta-D-galactosaminidase activity
AGAP012072	637.734	-0.498438	0.113478	-4.39236	1.12128e-05	0.000353363		lactoylglutathione lyase	protein_coding	GO:0004462;GO:0046872	lactoylglutathione lyase activity;metal ion binding
AGAP003647	2964.02	-0.377022	0.0859085	-4.38865	1.14056e-05	0.000358419		unspecified product	protein_coding	GO:0005515;GO:0016020;GO:0016021;GO:0072546	protein binding;membrane;integral component of membrane;EMC complex
AGAP028729	218.348	-0.733632	0.167241	-4.38667	1.15098e-05	0.000360672	ABCG18	ATP-binding cassette transporter (ABC transporter) family G member 18 [Source:UniProtKB/TrEMBL%3BAcc:A0A1S4HFH3]	protein_coding	GO:0000166;GO:0005524;GO:0016020;GO:0016021;GO:0016887;GO:0140359	nucleotide binding;ATP binding;membrane;integral component of membrane;ATP hydrolysis activity;ABC-type transporter activity
AGAP009609	752.629	0.442208	0.100835	4.38546	1.15742e-05	0.000361669		homogentisate 1%2C2-dioxygenase	protein_coding	GO:0004411;GO:0005737;GO:0006520;GO:0006559;GO:0006570;GO:0046872;GO:0055114	homogentisate 1,2-dioxygenase activity;cytoplasm;cellular amino acid metabolic process;L-phenylalanine catabolic process;tyrosine metabolic process;metal ion binding;obsolete oxidation-reduction process
AGAP007784	5501.06	0.326312	0.0744408	4.38351	1.16783e-05	0.000363896		unspecified product	protein_coding	GO:0003824;GO:0003857;GO:0004300;GO:0005739;GO:0006631;GO:0006635;GO:0016491;GO:0016507;GO:0016616;GO:0070403	catalytic activity;3-hydroxyacyl-CoA dehydrogenase activity;enoyl-CoA hydratase activity;mitochondrion;fatty acid metabolic process;fatty acid beta-oxidation;oxidoreductase activity;mitochondrial fatty acid beta-oxidation multienzyme complex;oxidoreductase activity, acting on the CH-OH group of donors, NAD or NADP as acceptor;NAD+ binding
AGAP007720	95.3021	0.960484	0.219211	4.38156	1.17835e-05	0.000366145		chondroitin sulfate N-acetylgalactosaminyltransferase 1	protein_coding	GO:0005794;GO:0008376;GO:0016020;GO:0016021;GO:0016740;GO:0032580	Golgi apparatus;acetylgalactosaminyltransferase activity;membrane;integral component of membrane;transferase activity;Golgi cisterna membrane
AGAP029559	576.516	0.511056	0.11668	4.37997	1.18698e-05	0.000367798	CTLMA6	C-type lectin (CTL) - mannose binding	protein_coding	GO:0009897;GO:0030246	external side of plasma membrane;carbohydrate binding
AGAP002989	275.716	0.728049	0.166312	4.3776	1.19993e-05	0.000370254		gamma-interferon-inducible lysosomal thiol reductase	protein_coding	GO:0016491;GO:0016671	oxidoreductase activity;oxidoreductase activity, acting on a sulfur group of donors, disulfide as acceptor
AGAP004643	16.3082	-2.52619	0.577112	-4.3773	1.20158e-05	0.000370254	SCRB6	Class B Scavenger Receptor (CD36 domain).	protein_coding	GO:0005886;GO:0016020;GO:0016021	plasma membrane;membrane;integral component of membrane
AGAP006487	13.3391	3.12881	0.716521	4.36667	1.26156e-05	0.00038766		trypsin-alpha	protein_coding	GO:0004252;GO:0006508	serine-type endopeptidase activity;proteolysis
AGAP008054	142.387	-0.871847	0.19977	-4.36426	1.27556e-05	0.000390879	SAP3	sensory appendage protein 3	protein_coding
AGAP028157	82.6961	1.05171	0.241285	4.35881	1.30772e-05	0.000399629		ML domain-containing protein [Source:UniProtKB/TrEMBL%3BAcc:A0A1S4HCZ8]	protein_coding	GO:0005576;GO:0032367	extracellular region;intracellular cholesterol transport
AGAP007412	372.026	0.56021	0.128659	4.35421	1.33545e-05	0.000406981	CTLMA3	C-type lectin (CTL) - mannose binding	protein_coding	GO:0009897;GO:0030246	external side of plasma membrane;carbohydrate binding
AGAP009591	232.153	-0.727648	0.167205	-4.35183	1.35004e-05	0.0004103		formyltetrahydrofolate dehydrogenase	protein_coding	GO:0003824;GO:0004029;GO:0005737;GO:0006730;GO:0009058;GO:0009258;GO:0016155;GO:0016491;GO:0016620;GO:0016742;GO:0055114	catalytic activity;aldehyde dehydrogenase (NAD+) activity;cytoplasm;one-carbon metabolic process;biosynthetic process;10-formyltetrahydrofolate catabolic process;formyltetrahydrofolate dehydrogenase activity;oxidoreductase activity;oxidoreductase activity, acting on the aldehyde or oxo group of donors, NAD or NADP as acceptor;hydroxymethyl-, formyl- and related transferase activity;obsolete oxida…
AGAP012754	576.854	0.550857	0.126684	4.34827	1.37215e-05	0.000415731		ubiquitin-conjugating enzyme E2 E1	protein_coding	GO:0000166;GO:0000209;GO:0005524;GO:0005634;GO:0016567;GO:0016740;GO:0061631	nucleotide binding;protein polyubiquitination;ATP binding;nucleus;protein ubiquitination;transferase activity;ubiquitin conjugating enzyme activity
AGAP003901	4197.66	0.420041	0.096611	4.34775	1.3754e-05	0.000415731		unspecified product	protein_coding	GO:0001578;GO:0005515;GO:0005737;GO:0005884;GO:0008017;GO:0008093;GO:0031110;GO:0051015;GO:0051764;GO:1904825	microtubule bundle formation;protein binding;cytoplasm;actin filament;microtubule binding;cytoskeletal anchor activity;regulation of microtubule polymerization or depolymerization;actin filament binding;actin crosslink formation;protein localization to microtubule plus-end
AGAP007374	195.487	-0.73573	0.169264	-4.34665	1.3823e-05	0.00041668		glucuronosyltransferase	protein_coding	GO:0008194;GO:0015020;GO:0016020;GO:0016021;GO:0016740;GO:0016757;GO:0016758;GO:0043231	UDP-glycosyltransferase activity;glucuronosyltransferase activity;membrane;integral component of membrane;transferase activity;glycosyltransferase activity;hexosyltransferase activity;intracellular membrane-bounded organelle
AGAP006117	1754.14	-0.527393	0.121389	-4.34465	1.39496e-05	0.000419359		unspecified product	protein_coding	GO:0005737;GO:0005819;GO:0005874;GO:0006457;GO:0007049;GO:0030496;GO:0032502;GO:0051082;GO:0051301	cytoplasm;spindle;microtubule;protein folding;cell cycle;midbody;developmental process;unfolded protein binding;cell division
AGAP005243	53.0586	1.24023	0.28667	4.32632	1.51618e-05	0.000454566		unspecified product	protein_coding	GO:0003924;GO:0005246;GO:0005525;GO:0005886	GTPase activity;calcium channel regulator activity;GTP binding;plasma membrane
AGAP000040	1289.12	0.453151	0.104895	4.32005	1.55992e-05	0.000466421		MFS domain-containing protein [Source:UniProtKB/TrEMBL%3BAcc:Q7QEL2]	protein_coding	GO:0008028;GO:0015718;GO:0016021;GO:0022857;GO:0055085	monocarboxylic acid transmembrane transporter activity;monocarboxylic acid transport;integral component of membrane;transmembrane transporter activity;transmembrane transport
AGAP008348	113.547	0.950405	0.220055	4.31894	1.56781e-05	0.00046752		Lactamase_B domain-containing protein [Source:UniProtKB/TrEMBL%3BAcc:A0A1S4GYS1]	protein_coding	GO:0031123	RNA 3'-end processing
AGAP007107	1482.02	-1.51041	0.351048	-4.30259	1.68813e-05	0.000502049		DnaJ homolog subfamily B member 4	protein_coding	GO:0000122;GO:0005829;GO:0006457;GO:0051082;GO:0051085;GO:0051087	negative regulation of transcription by RNA polymerase II;cytosol;protein folding;unfolded protein binding;chaperone cofactor-dependent protein refolding;chaperone binding
AGAP009656	30.8483	1.89119	0.440238	4.29583	1.74043e-05	0.000513188		C2H2-type domain-containing protein [Source:UniProtKB/TrEMBL%3BAcc:A0A1S4H1R3]	protein_coding	GO:0003676;GO:0003700;GO:0005634;GO:0006355;GO:0008270	nucleic acid binding;DNA-binding transcription factor activity;nucleus;regulation of DNA-templated transcription;zinc ion binding
AGAP003510	379.907	-0.801794	0.186647	-4.29579	1.74072e-05	0.000513188		Acyl_transf_3 domain-containing protein [Source:UniProtKB/TrEMBL%3BAcc:A0A1S4GID9]	protein_coding	GO:0016020;GO:0016021;GO:0016747	membrane;integral component of membrane;acyltransferase activity, transferring groups other than amino-acyl groups
AGAP009132	594.286	0.476404	0.110905	4.29559	1.74231e-05	0.000513188		CKLF-like MARVEL transmembrane domain-containing protein 4	protein_coding	GO:0016020;GO:0016021	membrane;integral component of membrane
AGAP003168	1954.42	-0.499389	0.116262	-4.29536	1.74409e-05	0.000513188		Isocitrate dehydrogenase [NADP] [Source:UniProtKB/TrEMBL%3BAcc:Q7PQQ3]	protein_coding	GO:0000287;GO:0004450;GO:0005739;GO:0006097;GO:0006099;GO:0006102;GO:0006739;GO:0016491;GO:0016616;GO:0046872;GO:0051287;GO:0055114	magnesium ion binding;isocitrate dehydrogenase (NADP+) activity;mitochondrion;glyoxylate cycle;tricarboxylic acid cycle;isocitrate metabolic process;NADP metabolic process;oxidoreductase activity;oxidoreductase activity, acting on the CH-OH group of donors, NAD or NADP as acceptor;metal ion binding;NAD binding;obsolete oxidation-reduction process
AGAP012199	1253.68	-0.472794	0.110189	-4.29077	1.78056e-05	0.000522532		Histone H2B [Source:UniProtKB/Swiss-Prot%3BAcc:Q27442]	protein_coding	GO:0000786;GO:0003677;GO:0005634;GO:0005694;GO:0006334;GO:0044877;GO:0046982	nucleosome;DNA binding;nucleus;chromosome;nucleosome assembly;protein-containing complex binding;protein heterodimerization activity
AGAP029734	100.246	1.21845	0.284232	4.28683	1.81241e-05	0.000530478		unspecified product	protein_coding	GO:0005515;GO:0043229;GO:0046872	protein binding;intracellular organelle;metal ion binding
AGAP006662	555.261	-0.514243	0.120179	-4.27899	1.8774e-05	0.000546862		unspecified product	protein_coding	GO:0000738;GO:0003676;GO:0005737;GO:0006259;GO:0008296;GO:0008408;GO:0090305	DNA catabolic process, exonucleolytic;nucleic acid binding;cytoplasm;DNA metabolic process;3'-5'-exodeoxyribonuclease activity;3'-5' exonuclease activity;nucleic acid phosphodiester bond hydrolysis
AGAP006345	6.05782	6.00737	1.40395	4.27889	1.87825e-05	0.000546862		unspecified product	protein_coding	GO:0016020;GO:0016021;GO:0022857;GO:0055085	membrane;integral component of membrane;transmembrane transporter activity;transmembrane transport
AGAP002091	364.225	-0.715429	0.167269	-4.27712	1.89325e-05	0.000549786		phosphoribosylformylglycinamidine synthase	protein_coding	GO:0004642;GO:0005524;GO:0005737;GO:0006189;GO:0006541;GO:0009113;GO:0046872	phosphoribosylformylglycinamidine synthase activity;ATP binding;cytoplasm;'de novo' IMP biosynthetic process;glutamine metabolic process;purine nucleobase biosynthetic process;metal ion binding
AGAP028564	12.4246	-3.10243	0.727879	-4.26229	2.02342e-05	0.000586051		CCHC-type domain-containing protein [Source:UniProtKB/TrEMBL%3BAcc:A0A1S4HEU1]	protein_coding	GO:0003676;GO:0004190;GO:0006508;GO:0008270	nucleic acid binding;aspartic-type endopeptidase activity;proteolysis;zinc ion binding
AGAP001508	2922.66	2.04551	0.480638	4.25582	2.08287e-05	0.000601701		unspecified product	protein_coding
AGAP008179	57.4902	-1.36158	0.320014	-4.25476	2.09272e-05	0.000602977	SCRBQ3	Class B Scavenger Receptor (CD36 domain).	protein_coding	GO:0005044;GO:0005737;GO:0005886;GO:0016020;GO:0016021	scavenger receptor activity;cytoplasm;plasma membrane;membrane;integral component of membrane
AGAP009608	361.453	0.678681	0.159679	4.25028	2.13508e-05	0.000613585		C2H2-type domain-containing protein [Source:UniProtKB/TrEMBL%3BAcc:A0A1S4H1J7]	protein_coding	GO:0003676;GO:0008234	nucleic acid binding;cysteine-type peptidase activity
AGAP003697	19.2015	-2.13337	0.503218	-4.23947	2.2405e-05	0.000642219		beta-1%2C4-N-acetylglucosaminyltransferase	protein_coding	GO:0004577;GO:0006488;GO:0016758	N-acetylglucosaminyldiphosphodolichol N-acetylglucosaminyltransferase activity;dolichol-linked oligosaccharide biosynthetic process;hexosyltransferase activity
AGAP005025	223.467	0.996835	0.235455	4.23365	2.29931e-05	0.000657378		Histone H3 [Source:UniProtKB/TrEMBL%3BAcc:Q7PD39]	protein_coding	GO:0000786;GO:0003677;GO:0005634;GO:0005694;GO:0046982	nucleosome;DNA binding;nucleus;chromosome;protein heterodimerization activity
AGAP011812	24.5723	2.14865	0.508474	4.22568	2.38217e-05	0.000679317		elongation of very long chain fatty acids	protein_coding	GO:0006629;GO:0006631;GO:0006633;GO:0009922;GO:0016020;GO:0016021;GO:0016740;GO:0019367;GO:0030148;GO:0030176;GO:0034625;GO:0034626;GO:0042761;GO:0102336;GO:0102337;GO:0102338;GO:0102756	lipid metabolic process;fatty acid metabolic process;fatty acid biosynthetic process;fatty acid elongase activity;membrane;integral component of membrane;transferase activity;fatty acid elongation, saturated fatty acid;sphingolipid biosynthetic process;integral component of endoplasmic reticulum membrane;fatty acid elongation, monounsaturated fatty acid;fatty acid elongation, polyunsaturated fatt…
AGAP001980	452.01	0.629221	0.148959	4.22411	2.39882e-05	0.00068231		unspecified product	protein_coding	GO:0016020;GO:0016021;GO:0022857;GO:0055085	membrane;integral component of membrane;transmembrane transporter activity;transmembrane transport
AGAP029463	89.3715	0.989428	0.234636	4.21686	2.47729e-05	0.000702827		unspecified product	protein_coding	GO:0005737;GO:0008146;GO:0051923	cytoplasm;sulfotransferase activity;sulfation
AGAP001432	889.223	-0.418466	0.0993354	-4.21266	2.52382e-05	0.000714204		unspecified product	protein_coding	GO:0003676;GO:0003677	nucleic acid binding;DNA binding
AGAP007138	1450.12	-0.404992	0.0961966	-4.21004	2.55321e-05	0.00072068		Wurst	protein_coding	GO:0016020;GO:0016021	membrane;integral component of membrane
AGAP001606	1425.99	0.443452	0.105365	4.20872	2.56824e-05	0.000723084		5-oxoprolinase (ATP-hydrolysing) [Source:UniProtKB/TrEMBL%3BAcc:Q8T5H1]	protein_coding	GO:0003824;GO:0005829;GO:0006749;GO:0016787;GO:0017168	catalytic activity;cytosol;glutathione metabolic process;hydrolase activity;5-oxoprolinase (ATP-hydrolyzing) activity
AGAP000976	15.4307	2.59724	0.618715	4.19779	2.6953e-05	0.000756937		unspecified product	protein_coding
AGAP007320	32.3967	1.67335	0.399973	4.18367	2.86842e-05	0.000803518		unspecified product	protein_coding	GO:0016020;GO:0016021	membrane;integral component of membrane
AGAP012429	168.551	0.764212	0.18276	4.1815	2.89594e-05	0.000809185	NMDAR2	ionotropic receptor NMDAR2	protein_coding	GO:0004970;GO:0004972;GO:0005216;GO:0005886;GO:0006811;GO:0008066;GO:0015276;GO:0016020;GO:0016021;GO:0030054;GO:0034220;GO:0035235;GO:0035249;GO:0038023;GO:0045202;GO:0045211;GO:0050804;GO:0060078;GO:0098839;GO:1904315	ionotropic glutamate receptor activity;NMDA glutamate receptor activity;ion channel activity;plasma membrane;ion transport;glutamate receptor activity;ligand-gated ion channel activity;membrane;integral component of membrane;cell junction;ion transmembrane transport;ionotropic glutamate receptor signaling pathway;synaptic transmission, glutamatergic;signaling receptor activity;synapse;postsynapti…
AGAP010025	11116.1	-0.317267	0.0759813	-4.17559	2.97211e-05	0.000826804		Rab GDP dissociation inhibitor beta	protein_coding	GO:0005092;GO:0005093;GO:0005096;GO:0005737;GO:0007264;GO:0015031;GO:0016192;GO:0043547;GO:0050790	GDP-dissociation inhibitor activity;Rab GDP-dissociation inhibitor activity;GTPase activator activity;cytoplasm;small GTPase mediated signal transduction;protein transport;vesicle-mediated transport;positive regulation of GTPase activity;regulation of catalytic activity
AGAP029673	400.258	-0.524218	0.12555	-4.17538	2.97495e-05	0.000826804		unspecified product	protein_coding
AGAP004476	709.58	-0.44053	0.105519	-4.17489	2.98136e-05	0.000826804		solute carrier family 18 (vesicular monoamine)%2C member 2	protein_coding	GO:0005335;GO:0006836;GO:0008504;GO:0015842;GO:0015844;GO:0016020;GO:0016021;GO:0022857;GO:0030672;GO:0043195;GO:0051610;GO:0055085	serotonin:sodium symporter activity;neurotransmitter transport;monoamine transmembrane transporter activity;aminergic neurotransmitter loading into synaptic vesicle;monoamine transport;membrane;integral component of membrane;transmembrane transporter activity;synaptic vesicle membrane;terminal bouton;serotonin uptake;transmembrane transport
AGAP007957	1026.17	0.502988	0.120584	4.17126	3.02923e-05	0.000837965		choline/ethanolamine kinase	protein_coding
AGAP008176	1316.48	-0.379924	0.0910936	-4.1707	3.03671e-05	0.000837965		dipeptidyl-peptidase 4	protein_coding	GO:0006508;GO:0008236	proteolysis;serine-type peptidase activity
AGAP029362	100.686	-0.897015	0.215498	-4.16252	3.14756e-05	0.0008664		DUF4806 domain-containing protein [Source:UniProtKB/TrEMBL%3BAcc:A0A453Z0P7]	protein_coding
AGAP009955	29.369	1.85857	0.446612	4.1615	3.16163e-05	0.000868118		unspecified product	protein_coding
AGAP007980	93.1601	1.32262	0.317871	4.16088	3.17029e-05	0.000868346	CPCFC1	cuticular protein CPCFC family (CPCFC1)	protein_coding	GO:0042302	structural constituent of cuticle
AGAP000462	32132.1	-0.348951	0.0838961	-4.15932	3.19194e-05	0.000872122		peptidyl-prolyl isomerase F (cyclophilin D)	protein_coding	GO:0000413;GO:0003755;GO:0006457;GO:0016018;GO:0016853;GO:0042026;GO:0051082	protein peptidyl-prolyl isomerization;peptidyl-prolyl cis-trans isomerase activity;protein folding;cyclosporin A binding;isomerase activity;protein refolding;unfolded protein binding
AGAP009308	81.1715	1.21781	0.292913	4.1576	3.21605e-05	0.000876552		unspecified product	protein_coding
AGAP028466	45.3027	1.66602	0.401839	4.14599	3.38347e-05	0.000919922		unspecified product	protein_coding
AGAP012648	141.679	0.798212	0.192787	4.14037	3.46742e-05	0.000940441		unspecified product	protein_coding	GO:0005737;GO:0008146;GO:0051923	cytoplasm;sulfotransferase activity;sulfation
AGAP004159	300.47	0.586894	0.141823	4.13821	3.50031e-05	0.000947048		unspecified product	protein_coding	GO:0004470;GO:0004471;GO:0051287	malic enzyme activity;malate dehydrogenase (decarboxylating) (NAD+) activity;NAD binding
AGAP028064	286.873	-0.587087	0.141964	-4.13546	3.54244e-05	0.000956115	LRIM16B	Leucine-rich immune protein (TM) [Source:UniProtKB/TrEMBL%3BAcc:A0A1S4HE44]	protein_coding	GO:0005515;GO:0016020;GO:0016021	protein binding;membrane;integral component of membrane
AGAP007606	713.8	-0.54231	0.131244	-4.13208	3.59501e-05	0.000967948		unspecified product	protein_coding	GO:0003824;GO:0005515;GO:0006518;GO:0016020	catalytic activity;protein binding;peptide metabolic process;membrane
AGAP007667	638.952	0.494207	0.119709	4.1284	3.65303e-05	0.000981188		sugar transporter ERD6-like 4	protein_coding	GO:0005351;GO:0005886;GO:0005887;GO:0008643;GO:0016020;GO:0016021;GO:0022857;GO:0034219;GO:0046323;GO:0051119;GO:0055085;GO:1902600	carbohydrate:proton symporter activity;plasma membrane;integral component of plasma membrane;carbohydrate transport;membrane;integral component of membrane;transmembrane transporter activity;carbohydrate transmembrane transport;glucose import;sugar transmembrane transporter activity;transmembrane transport;proton transmembrane transport
AGAP029048	111.774	0.899298	0.217923	4.12668	3.68038e-05	0.000986145		Electroneutral potassium-chloride cotransporter 1	protein_coding	GO:0005623;GO:0005887;GO:0006811;GO:0006884;GO:0007268;GO:0015377;GO:0015379;GO:0016020;GO:0016021;GO:0022857;GO:0045202;GO:0055064;GO:0055075;GO:0055085;GO:0071477;GO:0071805;GO:1902476;GO:1990573	obsolete cell;integral component of plasma membrane;ion transport;cell volume homeostasis;chemical synaptic transmission;cation:chloride symporter activity;potassium:chloride symporter activity;membrane;integral component of membrane;transmembrane transporter activity;synapse;chloride ion homeostasis;potassium ion homeostasis;transmembrane transport;cellular hypotonic salinity response;potassium …
AGAP004880	192.356	-0.683702	0.165807	-4.12348	3.73185e-05	0.000997527		L-lactate dehydrogenase [Source:UniProtKB/TrEMBL%3BAcc:Q7Q981]	protein_coding	GO:0003824;GO:0004459;GO:0005737;GO:0005975;GO:0016491;GO:0016616;GO:0019752;GO:0055114	catalytic activity;L-lactate dehydrogenase activity;cytoplasm;carbohydrate metabolic process;oxidoreductase activity;oxidoreductase activity, acting on the CH-OH group of donors, NAD or NADP as acceptor;carboxylic acid metabolic process;obsolete oxidation-reduction process
AGAP002464	16846.4	0.387121	0.0939886	4.11881	3.80836e-05	0.00101553		secreted ferritin G subunit	protein_coding	GO:0004322;GO:0005506;GO:0005623;GO:0005737;GO:0006826;GO:0006879;GO:0006880;GO:0008198;GO:0008199;GO:0016491;GO:0046872;GO:0055114	ferroxidase activity;iron ion binding;obsolete cell;cytoplasm;iron ion transport;cellular iron ion homeostasis;intracellular sequestering of iron ion;ferrous iron binding;ferric iron binding;oxidoreductase activity;metal ion binding;obsolete oxidation-reduction process
AGAP011997	214.071	-0.652384	0.158472	-4.11672	3.843e-05	0.00102231		Cytosolic Fe-S cluster assembly factor NUBP1 homolog [Source:UniProtKB/Swiss-Prot%3BAcc:Q7PV10]	protein_coding	GO:0000166;GO:0005524;GO:0005737;GO:0005829;GO:0016226;GO:0016887;GO:0046872;GO:0051536;GO:0051539	nucleotide binding;ATP binding;cytoplasm;cytosol;iron-sulfur cluster assembly;ATP hydrolysis activity;metal ion binding;iron-sulfur cluster binding;4 iron, 4 sulfur cluster binding
AGAP000028	1382.9	0.479145	0.116482	4.11348	3.89744e-05	0.00103431		calcium/calmodulin-dependent protein kinase (CaM kinase) II	protein_coding	GO:0000166;GO:0004672;GO:0004674;GO:0004683;GO:0004712;GO:0005516;GO:0005524;GO:0005737;GO:0006468;GO:0043005;GO:0106310	nucleotide binding;protein kinase activity;protein serine/threonine kinase activity;calmodulin-dependent protein kinase activity;protein serine/threonine/tyrosine kinase activity;calmodulin binding;ATP binding;cytoplasm;protein phosphorylation;neuron projection;protein serine kinase activity
AGAP012323	477.764	-0.4783	0.116482	-4.10623	4.02177e-05	0.00106476	OBP27	odorant-binding protein 27	protein_coding	GO:0005549;GO:0007608;GO:0050896	odorant binding;sensory perception of smell;response to stimulus
AGAP007706	2103.21	-0.335416	0.0817742	-4.10173	4.10067e-05	0.00108127		kinesin family member 20/23	protein_coding	GO:0000166;GO:0000915;GO:0003774;GO:0003777;GO:0005524;GO:0005623;GO:0005871;GO:0005874;GO:0007018;GO:0008017;GO:0016887;GO:0051256;GO:0051649;GO:0072383	nucleotide binding;actomyosin contractile ring assembly;cytoskeletal motor activity;microtubule motor activity;ATP binding;obsolete cell;kinesin complex;microtubule;microtubule-based movement;microtubule binding;ATP hydrolysis activity;mitotic spindle midzone assembly;establishment of localization in cell;plus-end-directed vesicle transport along microtubule
AGAP003247	14.7412	2.65726	0.647865	4.10157	4.1036e-05	0.00108127	CLIPB19	CLIP-domain serine protease	protein_coding	GO:0004252;GO:0005576;GO:0006508;GO:0008233;GO:0008236;GO:0016787	serine-type endopeptidase activity;extracellular region;proteolysis;peptidase activity;serine-type peptidase activity;hydrolase activity
AGAP006825	508.629	0.635468	0.155043	4.09865	4.15563e-05	0.00109238	Trpm	transient receptor potential for cation channel	protein_coding	GO:0005216;GO:0006811;GO:0016020;GO:0016021;GO:0034220;GO:0051262;GO:0055085	ion channel activity;ion transport;membrane;integral component of membrane;ion transmembrane transport;protein tetramerization;transmembrane transport
AGAP005388	877.501	-0.39787	0.0973679	-4.08625	4.384e-05	0.00114969		cellular retinaldehyde binding protein	protein_coding	GO:1902936	phosphatidylinositol bisphosphate binding
AGAP029811	506.696	0.661542	0.161967	4.08441	4.4189e-05	0.0011561		unspecified product	protein_coding
AGAP012647	100.735	0.856569	0.209755	4.08366	4.43322e-05	0.00115712		sulfotransferase	protein_coding	GO:0008146	sulfotransferase activity
AGAP005370	210.2	-0.724265	0.177412	-4.0824	4.45739e-05	0.0011607	COEBE4C	carboxylesterase beta esterase	protein_coding	GO:0005615;GO:0016787;GO:0052689	extracellular space;hydrolase activity;carboxylic ester hydrolase activity
AGAP029468	127.551	0.8154	0.199912	4.0788	4.52679e-05	0.00117601		MFS domain-containing protein [Source:UniProtKB/TrEMBL%3BAcc:A0A453YZR2]	protein_coding	GO:0008028;GO:0015718;GO:0016020;GO:0016021;GO:0022857;GO:0055085	monocarboxylic acid transmembrane transporter activity;monocarboxylic acid transport;membrane;integral component of membrane;transmembrane transporter activity;transmembrane transport
AGAP012621	37.1433	-1.44402	0.354146	-4.07748	4.55265e-05	0.00117997		unspecified product	protein_coding	GO:0005737;GO:0005739;GO:0016021	cytoplasm;mitochondrion;integral component of membrane
AGAP005474	872.656	-0.447962	0.109877	-4.07693	4.56347e-05	0.00118001		unspecified product	protein_coding
AGAP028366	25037.1	-0.400746	0.098351	-4.07465	4.60835e-05	0.00118885	COX2	cytochrome c oxidase subunit II [Source:European Nucleotide Archive%3BAcc:COX2]	protein_coding	GO:0004129;GO:0005507;GO:0005739;GO:0005743;GO:0016020;GO:0016021;GO:0016491;GO:0022900;GO:0042773;GO:0046872;GO:0055114;GO:0070469;GO:1902600	cytochrome-c oxidase activity;copper ion binding;mitochondrion;mitochondrial inner membrane;membrane;integral component of membrane;oxidoreductase activity;electron transport chain;ATP synthesis coupled electron transport;metal ion binding;obsolete oxidation-reduction process;respirasome;proton transmembrane transport
AGAP005029	3181.21	-0.325086	0.0798963	-4.06885	4.72457e-05	0.001216		serine-threonine kinase receptor-associated protein	protein_coding	GO:0000387;GO:0003723;GO:0005515;GO:0032797	spliceosomal snRNP assembly;RNA binding;protein binding;SMN complex
AGAP005360	508.52	-0.575462	0.141459	-4.06805	4.74077e-05	0.00121735		PQ loop repeat-containing protein 3	protein_coding	GO:0016020;GO:0016021	membrane;integral component of membrane
AGAP011893	81.3033	1.06588	0.262146	4.066	4.78279e-05	0.0012253		Potentail helicase MOV-10	protein_coding	GO:0003723;GO:0004386;GO:0005737;GO:0005829;GO:0016887;GO:0032574;GO:0035194;GO:0043186	RNA binding;helicase activity;cytoplasm;cytosol;ATP hydrolysis activity;5'-3' RNA helicase activity;post-transcriptional gene silencing by RNA;P granule
AGAP009498	4314.02	0.306217	0.075324	4.06533	4.79636e-05	0.00122594		solute carrier family 17 (anion/sugar transporter)%2C member 5	protein_coding	GO:0006820;GO:0016020;GO:0016021;GO:0022857;GO:0055085	anion transport;membrane;integral component of membrane;transmembrane transporter activity;transmembrane transport
AGAP003273	201.287	0.657728	0.16184	4.06407	4.8225e-05	0.00122979		unspecified product	protein_coding
AGAP028364	158441	-0.406807	0.100271	-4.05706	4.96945e-05	0.00126436	COX1	cytochrome c oxidase subunit I [Source:European Nucleotide Archive%3BAcc:COX1]	protein_coding	GO:0004129;GO:0005739;GO:0005743;GO:0005751;GO:0006119;GO:0006123;GO:0009060;GO:0015990;GO:0016020;GO:0016021;GO:0016491;GO:0020037;GO:0022900;GO:0022904;GO:0045277;GO:0046872;GO:0055114;GO:0070469;GO:1902600	cytochrome-c oxidase activity;mitochondrion;mitochondrial inner membrane;mitochondrial respiratory chain complex IV;oxidative phosphorylation;mitochondrial electron transport, cytochrome c to oxygen;aerobic respiration;electron transport coupled proton transport;membrane;integral component of membrane;oxidoreductase activity;heme binding;electron transport chain;respiratory electron transport cha…
AGAP009011	278.482	-0.631604	0.155708	-4.05635	4.98451e-05	0.00126529		unspecified product	protein_coding
AGAP013458	1040.98	0.537421	0.132565	4.05404	5.03417e-05	0.00127296		unspecified product	protein_coding
AGAP009701	4636.94	-0.357808	0.0882632	-4.05387	5.03766e-05	0.00127296	Aats-ala	Alanyl-tRNA synthetase [Source:UniProtKB/TrEMBL%3BAcc:A0A1S4H1T1]	protein_coding	GO:0000049;GO:0000166;GO:0002161;GO:0003676;GO:0003723;GO:0004812;GO:0004813;GO:0005524;GO:0005737;GO:0005739;GO:0006400;GO:0006412;GO:0006419;GO:0008270;GO:0016597;GO:0016874;GO:0043039;GO:0046872;GO:0106074	tRNA binding;nucleotide binding;aminoacyl-tRNA editing activity;nucleic acid binding;RNA binding;aminoacyl-tRNA ligase activity;alanine-tRNA ligase activity;ATP binding;cytoplasm;mitochondrion;tRNA modification;translation;alanyl-tRNA aminoacylation;zinc ion binding;amino acid binding;ligase activity;tRNA aminoacylation;metal ion binding;aminoacyl-tRNA metabolism involved in translational fidelity
AGAP001638	57.2016	1.27768	0.315246	4.05296	5.05747e-05	0.00127506		EGF-like domain-containing protein [Source:UniProtKB/TrEMBL%3BAcc:A0A1S4GD77]	protein_coding
AGAP003457	1630.84	0.452182	0.111617	4.05121	5.09542e-05	0.00128171		unspecified product	protein_coding	GO:0005794;GO:0006888;GO:0007030;GO:0031267	Golgi apparatus;endoplasmic reticulum to Golgi vesicle-mediated transport;Golgi organization;small GTPase binding
AGAP010623	6336.74	-0.327111	0.0808372	-4.04653	5.19814e-05	0.00130459		X box-binding protein 1	protein_coding	GO:0000977;GO:0000981;GO:0003700;GO:0005634;GO:0006355;GO:0006366;GO:0006990;GO:0030176;GO:0110165;GO:1900103	RNA polymerase II transcription regulatory region sequence-specific DNA binding;DNA-binding transcription factor activity, RNA polymerase II-specific;DNA-binding transcription factor activity;nucleus;regulation of DNA-templated transcription;transcription by RNA polymerase II;positive regulation of transcription from RNA polymerase II promoter involved in unfolded protein response;integral compon…
AGAP029664	32.4708	1.73265	0.428452	4.04399	5.25493e-05	0.00131587		unspecified product	protein_coding	GO:0005515;GO:0005886;GO:0007155;GO:0007411;GO:0016020;GO:0016021;GO:0043005	protein binding;plasma membrane;cell adhesion;axon guidance;membrane;integral component of membrane;neuron projection
AGAP012374	1252.2	-0.449461	0.111161	-4.04333	5.26983e-05	0.00131663		NADH dehydrogenase (ubiquinone) 1 beta subcomplex 3	protein_coding	GO:0005739;GO:0005747;GO:0016020;GO:0016021;GO:0022900;GO:0032981	mitochondrion;mitochondrial respiratory chain complex I;membrane;integral component of membrane;electron transport chain;mitochondrial respiratory chain complex I assembly
AGAP002314	105.622	0.887515	0.219535	4.0427	5.28391e-05	0.00131718		unspecified product	protein_coding	GO:0005634;GO:0008270	nucleus;zinc ion binding
AGAP000292	93.4983	0.987162	0.244851	4.03169	5.53782e-05	0.00137738		unspecified product	protein_coding	GO:0005515	protein binding
AGAP006214	11.0052	-3.35557	0.832426	-4.03108	5.55212e-05	0.00137784		unspecified product	protein_coding
AGAP009649	7480.79	-0.324481	0.0805503	-4.02831	5.61799e-05	0.00139108		solute carrier family 17%2C member 5	protein_coding	GO:0006820;GO:0016020;GO:0016021;GO:0022857;GO:0055085	anion transport;membrane;integral component of membrane;transmembrane transporter activity;transmembrane transport
AGAP012252	202.168	0.712977	0.177223	4.02304	5.74524e-05	0.00141942		classical protein kinase C	protein_coding	GO:0000166;GO:0004672;GO:0004674;GO:0004697;GO:0004698;GO:0004712;GO:0005524;GO:0006468;GO:0008270;GO:0016301;GO:0016310;GO:0016740;GO:0018105;GO:0035556;GO:0046872	nucleotide binding;protein kinase activity;protein serine/threonine kinase activity;protein kinase C activity;calcium-dependent protein kinase C activity;protein serine/threonine/tyrosine kinase activity;ATP binding;protein phosphorylation;zinc ion binding;kinase activity;phosphorylation;transferase activity;peptidyl-serine phosphorylation;intracellular signal transduction;metal ion binding
AGAP006151	66.0142	1.12275	0.279817	4.01245	6.00918e-05	0.00148133		unspecified product	protein_coding
AGAP013510	2467.48	0.336757	0.0839446	4.01165	6.02947e-05	0.00148304		unspecified product	protein_coding	GO:0016020;GO:0016021	membrane;integral component of membrane
AGAP006590	174.071	1.00431	0.25044	4.01017	6.06741e-05	0.00148741		T-lymphoma invasion and metastasis-inducing protein 1	protein_coding	GO:0005085;GO:0005515;GO:0007165;GO:0007264;GO:0016020;GO:0016043;GO:0035556;GO:0045202;GO:0050772;GO:0090630;GO:0110165	guanyl-nucleotide exchange factor activity;protein binding;signal transduction;small GTPase mediated signal transduction;membrane;cellular component organization;intracellular signal transduction;synapse;positive regulation of axonogenesis;activation of GTPase activity;cellular anatomical entity
AGAP002678	149.34	0.739012	0.184296	4.00992	6.07405e-05	0.00148741		FERM domain-containing protein [Source:UniProtKB/TrEMBL%3BAcc:A0A1S4GFT9]	protein_coding	GO:0005856;GO:0009887;GO:0030182	cytoskeleton;animal organ morphogenesis;neuron differentiation
AGAP011599	13.5858	2.94188	0.734288	4.00644	6.16413e-05	0.00150614		unspecified product	protein_coding	GO:0003677;GO:0005634	DNA binding;nucleus
AGAP010957	3850.19	0.446491	0.11152	4.00369	6.23608e-05	0.00151981		calmodulin	protein_coding	GO:0000226;GO:0005509;GO:0019722;GO:0030234;GO:0046872	microtubule cytoskeleton organization;calcium ion binding;calcium-mediated signaling;enzyme regulator activity;metal ion binding
AGAP001753	49.0056	1.32505	0.330992	4.00326	6.24749e-05	0.00151981		15-hydroxyprostaglandin dehydrogenase (NAD)	protein_coding	GO:0016491	oxidoreductase activity
AGAP002364	2462.44	-0.338886	0.0847002	-4.00101	6.30732e-05	0.00153018		MICOS complex subunit MIC60 [Source:UniProtKB/TrEMBL%3BAcc:F5HK71]	protein_coding	GO:0005739;GO:0005743;GO:0016020;GO:0016021;GO:0042407;GO:0061617;GO:0070584	mitochondrion;mitochondrial inner membrane;membrane;integral component of membrane;cristae formation;MICOS complex;mitochondrion morphogenesis
AGAP029621	2707.43	0.344822	0.0861923	4.00062	6.3177e-05	0.00153018		Tetraspanin [Source:UniProtKB/TrEMBL%3BAcc:Q5TQJ1]	protein_coding	GO:0005887;GO:0016020;GO:0016021	integral component of plasma membrane;membrane;integral component of membrane
AGAP008013	68.7304	-1.07463	0.268767	-3.99836	6.37817e-05	0.00154092		unspecified product	protein_coding
AGAP004131	31944	-0.293464	0.073404	-3.99793	6.38983e-05	0.00154092	Osi9	protein osiris 9	protein_coding	GO:0016020;GO:0016021	membrane;integral component of membrane
AGAP005023	88.2255	0.984756	0.246431	3.99607	6.44038e-05	0.00154905		Histone H4 [Source:UniProtKB/TrEMBL%3BAcc:Q7PCX0]	protein_coding	GO:0000786;GO:0003677;GO:0005634;GO:0005694;GO:0006334;GO:0006352;GO:0046982	nucleosome;DNA binding;nucleus;chromosome;nucleosome assembly;DNA-templated transcription initiation;protein heterodimerization activity
AGAP003015	73.4771	1.02036	0.255368	3.99566	6.45147e-05	0.00154905		Argininosuccinate synthase [Source:UniProtKB/Swiss-Prot%3BAcc:Q7PR38]	protein_coding	GO:0000050;GO:0000053;GO:0000166;GO:0004055;GO:0005524;GO:0005737;GO:0006526;GO:0008652;GO:0016874	urea cycle;argininosuccinate metabolic process;nucleotide binding;argininosuccinate synthase activity;ATP binding;cytoplasm;arginine biosynthetic process;cellular amino acid biosynthetic process;ligase activity
AGAP003049	58.4069	-1.1447	0.286588	-3.99422	6.49062e-05	0.00155509		stearoyl-CoA desaturase (delta-9 desaturase)	protein_coding	GO:0004768;GO:0005506;GO:0005789;GO:0006629;GO:0006633;GO:0006636;GO:0016020;GO:0016021;GO:0016491;GO:0016717;GO:0055114	stearoyl-CoA 9-desaturase activity;iron ion binding;endoplasmic reticulum membrane;lipid metabolic process;fatty acid biosynthetic process;unsaturated fatty acid biosynthetic process;membrane;integral component of membrane;oxidoreductase activity;oxidoreductase activity, acting on paired donors, with oxidation of a pair of donors resulting in the reduction of molecular oxygen to two molecules of …
AGAP002168	153.984	-0.950662	0.238422	-3.98731	6.68263e-05	0.00159764		unspecified product	protein_coding
AGAP009755	121.966	0.779503	0.195565	3.98589	6.72275e-05	0.00160377	ANCE5	angiotensin-converting enzyme 5	protein_coding	GO:0004180;GO:0005615;GO:0005886;GO:0006508;GO:0008233;GO:0008237;GO:0008238;GO:0008239;GO:0008241;GO:0016020;GO:0016787;GO:0046872	carboxypeptidase activity;extracellular space;plasma membrane;proteolysis;peptidase activity;metallopeptidase activity;exopeptidase activity;dipeptidyl-peptidase activity;peptidyl-dipeptidase activity;membrane;hydrolase activity;metal ion binding
AGAP011871	337.493	0.791379	0.198692	3.98294	6.8067e-05	0.00162032		unspecified product	protein_coding	GO:0005737;GO:0006511;GO:0007275;GO:0008270	cytoplasm;ubiquitin-dependent protein catabolic process;multicellular organism development;zinc ion binding
AGAP029523	261.606	0.701532	0.176298	3.97925	6.91341e-05	0.00164219		Cyclic nucleotide-binding domain-containing protein [Source:UniProtKB/TrEMBL%3BAcc:A0A453YZR4]	protein_coding	GO:0005216;GO:0005244;GO:0005249;GO:0005267;GO:0005887;GO:0006811;GO:0006813;GO:0016020;GO:0016021;GO:0034765;GO:0042391;GO:0055085;GO:0071805	ion channel activity;voltage-gated ion channel activity;voltage-gated potassium channel activity;potassium channel activity;integral component of plasma membrane;ion transport;potassium ion transport;membrane;integral component of membrane;regulation of ion transmembrane transport;regulation of membrane potential;transmembrane transport;potassium ion transmembrane transport
AGAP010908	12.994	2.57589	0.647489	3.97827	6.94174e-05	0.0016454	CPFL7	cuticular protein 7 from CPFL family	protein_coding
AGAP004317	30.6211	2.3441	0.589394	3.97714	6.9749e-05	0.00164974	CLIPC2	CLIP-domain serine protease	protein_coding	GO:0004252;GO:0006508;GO:0008233;GO:0008236;GO:0016787	serine-type endopeptidase activity;proteolysis;peptidase activity;serine-type peptidase activity;hydrolase activity
AGAP002473	869.625	-0.422694	0.106342	-3.97487	7.04164e-05	0.00166198	VATF	V-type proton ATPase subunit F [Source:UniProtKB/Swiss-Prot%3BAcc:Q17029]	protein_coding	GO:0006811;GO:0016020;GO:0033180;GO:0034220;GO:0042625;GO:0046961;GO:1902600	ion transport;membrane;proton-transporting V-type ATPase, V1 domain;ion transmembrane transport;ATPase-coupled ion transmembrane transporter activity;proton-transporting ATPase activity, rotational mechanism;proton transmembrane transport
AGAP012555	121.292	-0.793446	0.199677	-3.97364	7.07824e-05	0.00166707		histone H2B	protein_coding	GO:0000786;GO:0003677;GO:0005634;GO:0005694;GO:0006334;GO:0046982	nucleosome;DNA binding;nucleus;chromosome;nucleosome assembly;protein heterodimerization activity
AGAP009434	584.48	-0.425109	0.107088	-3.9697	7.19646e-05	0.00169095		Valacyclovir hydrolase	protein_coding	GO:0016787	hydrolase activity
AGAP006220	107.984	0.920032	0.23179	3.96924	7.21011e-05	0.00169095		aldehyde oxidase	protein_coding	GO:0005506;GO:0005777;GO:0009055;GO:0016491;GO:0022900;GO:0046872;GO:0050660;GO:0051536;GO:0051537;GO:0055114;GO:0071949	iron ion binding;peroxisome;electron transfer activity;oxidoreductase activity;electron transport chain;metal ion binding;flavin adenine dinucleotide binding;iron-sulfur cluster binding;2 iron, 2 sulfur cluster binding;obsolete oxidation-reduction process;FAD binding
AGAP002550	356.935	-0.508159	0.128224	-3.96306	7.39964e-05	0.00173173		unspecified product	protein_coding
AGAP005397	733.203	-0.411236	0.103812	-3.96134	7.4531e-05	0.00174057		unspecified product	protein_coding
AGAP012414	1683.84	-0.359853	0.0908999	-3.95878	7.53338e-05	0.00175563		polypeptide N-acetylgalactosaminyltransferase	protein_coding	GO:0000139;GO:0005794;GO:0006486;GO:0016020;GO:0016021;GO:0016740;GO:0016757;GO:0030246	Golgi membrane;Golgi apparatus;protein glycosylation;membrane;integral component of membrane;transferase activity;glycosyltransferase activity;carbohydrate binding
AGAP029875	856.635	-0.477619	0.120786	-3.95424	7.67771e-05	0.00178551		unspecified product	protein_coding
AGAP003492	2778.56	-0.348189	0.0880803	-3.95309	7.71485e-05	0.00178849		facilitated glucose transporter (solute carrier family 2)	protein_coding	GO:0005351;GO:0005886;GO:0005887;GO:0008643;GO:0016020;GO:0016021;GO:0022857;GO:0034219;GO:0046323;GO:0051119;GO:0055085;GO:1902600	carbohydrate:proton symporter activity;plasma membrane;integral component of plasma membrane;carbohydrate transport;membrane;integral component of membrane;transmembrane transporter activity;carbohydrate transmembrane transport;glucose import;sugar transmembrane transporter activity;transmembrane transport;proton transmembrane transport
AGAP009073	2142.68	-0.422476	0.106886	-3.95259	7.73093e-05	0.00178849		unspecified product	protein_coding	GO:0043066	negative regulation of apoptotic process
AGAP011679	3269.62	0.363663	0.0920121	3.95235	7.73888e-05	0.00178849		MYND-type domain-containing protein [Source:UniProtKB/TrEMBL%3BAcc:A0A1S4H8C7]	protein_coding	GO:0046872	metal ion binding
AGAP002878	685.185	0.458078	0.116031	3.9479	7.88408e-05	0.00181826		Cystatin-like protein	protein_coding
AGAP012956	22098.6	0.53119	0.134648	3.94504	7.9785e-05	0.00183621		unspecified product	protein_coding
AGAP005253	218.281	0.906379	0.23011	3.93889	8.18594e-05	0.00188005		unspecified product	protein_coding	GO:0005515;GO:0043229;GO:0046872	protein binding;intracellular organelle;metal ion binding
AGAP003350	2480.47	0.474271	0.120432	3.93807	8.21388e-05	0.00188257		phosphoenolpyruvate carboxykinase (GTP)	protein_coding	GO:0004611;GO:0004613;GO:0005525;GO:0005623;GO:0005829;GO:0006090;GO:0006094;GO:0016301;GO:0016310;GO:0017076;GO:0019543;GO:0030145;GO:0033993;GO:0042594;GO:0046327;GO:0046872;GO:0071333	phosphoenolpyruvate carboxykinase activity;phosphoenolpyruvate carboxykinase (GTP) activity;GTP binding;obsolete cell;cytosol;pyruvate metabolic process;gluconeogenesis;kinase activity;phosphorylation;purine nucleotide binding;propionate catabolic process;manganese ion binding;response to lipid;response to starvation;glycerol biosynthetic process from pyruvate;metal ion binding;cellular response …
AGAP013333	10640	-0.373226	0.0947915	-3.93733	8.23926e-05	0.0018845		Phosphate carrier%2C mitochondrial	protein_coding	GO:0005315;GO:0016020;GO:0016021;GO:0031305;GO:0035435;GO:1990547	inorganic phosphate transmembrane transporter activity;membrane;integral component of membrane;integral component of mitochondrial inner membrane;phosphate ion transmembrane transport;mitochondrial phosphate ion transmembrane transport
AGAP008359	8.33029	5.47897	1.39516	3.92713	8.59641e-05	0.00196214		sodium-coupled monocarboxylate transporter 1	protein_coding	GO:0006814;GO:0015293;GO:0016020;GO:0016021;GO:0022857;GO:0055085	sodium ion transport;symporter activity;membrane;integral component of membrane;transmembrane transporter activity;transmembrane transport
AGAP012924	2124.66	0.329803	0.0840259	3.92501	8.67256e-05	0.00197546		arginine kinase	protein_coding	GO:0000166;GO:0003824;GO:0004054;GO:0004111;GO:0005524;GO:0016301;GO:0016310;GO:0016740;GO:0016772;GO:0046314	nucleotide binding;catalytic activity;arginine kinase activity;creatine kinase activity;ATP binding;kinase activity;phosphorylation;transferase activity;transferase activity, transferring phosphorus-containing groups;phosphocreatine biosynthetic process
AGAP000881	6641.9	-0.407439	0.103855	-3.92315	8.73975e-05	0.00198668		aldehyde dehydrogenase family 7 member A1	protein_coding	GO:0004029;GO:0016491;GO:0016620;GO:0043878;GO:0055114	aldehyde dehydrogenase (NAD+) activity;oxidoreductase activity;oxidoreductase activity, acting on the aldehyde or oxo group of donors, NAD or NADP as acceptor;glyceraldehyde-3-phosphate dehydrogenase (NAD+) (non-phosphorylating) activity;obsolete oxidation-reduction process
AGAP011805	26106.3	0.327711	0.0836923	3.91567	9.01537e-05	0.00204514		ornithine decarboxylase	protein_coding	GO:0003824;GO:0004586;GO:0005737;GO:0006596;GO:0033387	catalytic activity;ornithine decarboxylase activity;cytoplasm;polyamine biosynthetic process;putrescine biosynthetic process from ornithine
AGAP002499	2975.29	-0.360759	0.0924323	-3.90296	9.5025e-05	0.00215125		methylmalonate-semialdehyde dehydrogenase (acylating)%2C mitochondrial	protein_coding	GO:0004491;GO:0005739;GO:0006210;GO:0006573;GO:0006574;GO:0016491;GO:0016620;GO:0018478;GO:0055114;GO:0102662	methylmalonate-semialdehyde dehydrogenase (acylating) activity;mitochondrion;thymine catabolic process;valine metabolic process;valine catabolic process;oxidoreductase activity;oxidoreductase activity, acting on the aldehyde or oxo group of donors, NAD or NADP as acceptor;malonate-semialdehyde dehydrogenase (acetylating) activity;obsolete oxidation-reduction process;malonate-semialdehyde dehydrog…
AGAP006570	1179.78	-0.492163	0.126253	-3.89823	9.68988e-05	0.0021892		myo-inositol-1(or 4)-monophosphatase	protein_coding	GO:0006020;GO:0006021;GO:0007165;GO:0008934;GO:0016787;GO:0046854;GO:0046855;GO:0046872;GO:0052832;GO:0052833;GO:0052834	inositol metabolic process;inositol biosynthetic process;signal transduction;inositol monophosphate 1-phosphatase activity;hydrolase activity;phosphatidylinositol phosphate biosynthetic process;inositol phosphate dephosphorylation;metal ion binding;inositol monophosphate 3-phosphatase activity;inositol monophosphate 4-phosphatase activity;inositol monophosphate phosphatase activity
AGAP008900	183.237	-0.770404	0.198103	-3.88891	0.000100696	0.00227038		facilitated trehalose transporter Tret1-2 homolog	protein_coding	GO:0005351;GO:0005886;GO:0005887;GO:0008643;GO:0016020;GO:0016021;GO:0022857;GO:0034219;GO:0046323;GO:0051119;GO:0055085;GO:1902600	carbohydrate:proton symporter activity;plasma membrane;integral component of plasma membrane;carbohydrate transport;membrane;integral component of membrane;transmembrane transporter activity;carbohydrate transmembrane transport;glucose import;sugar transmembrane transporter activity;transmembrane transport;proton transmembrane transport
AGAP010196	50.4765	1.24556	0.320627	3.88475	0.000102434	0.0023034	CTLGA1	C-type lectin (CTL) - galactose binding	protein_coding	GO:0030246	carbohydrate binding
AGAP006670	1344.29	0.386259	0.0994382	3.88442	0.000102576	0.0023034		gamma-glutamyl hydrolase	protein_coding	GO:0005615;GO:0005773;GO:0006508;GO:0008242;GO:0016787;GO:0034722;GO:0046900	extracellular space;vacuole;proteolysis;omega peptidase activity;hydrolase activity;gamma-glutamyl-peptidase activity;tetrahydrofolylpolyglutamate metabolic process
AGAP001200	432.305	-0.498066	0.128238	-3.88391	0.00010279	0.00230353		glycogen debranching enzyme	protein_coding	GO:0003824;GO:0004134;GO:0004135;GO:0005737;GO:0005975;GO:0005978;GO:0005980;GO:0102500	catalytic activity;4-alpha-glucanotransferase activity;amylo-alpha-1,6-glucosidase activity;cytoplasm;carbohydrate metabolic process;glycogen biosynthetic process;glycogen catabolic process;beta-maltose 4-alpha-glucanotransferase activity
AGAP002503	96.9327	-0.863355	0.222577	-3.87891	0.000104927	0.00234668		4-coumarate:CoA ligase	protein_coding	GO:0001676;GO:0003824;GO:0004467;GO:0016405;GO:0046949	long-chain fatty acid metabolic process;catalytic activity;long-chain fatty acid-CoA ligase activity;CoA-ligase activity;fatty-acyl-CoA biosynthetic process
AGAP010133	2729.4	0.327682	0.0845064	3.8776	0.00010549	0.00235454	SCRPQ2	Class B Scavenger Receptor (CD36 domain).	protein_coding	GO:0005044;GO:0005737;GO:0005886;GO:0016020;GO:0016021	scavenger receptor activity;cytoplasm;plasma membrane;membrane;integral component of membrane
AGAP006179	81.8312	1.00934	0.260407	3.87601	0.000106182	0.00236452		troponin C	protein_coding	GO:0000226;GO:0005509;GO:0019722;GO:0030234	microtubule cytoskeleton organization;calcium ion binding;calcium-mediated signaling;enzyme regulator activity
AGAP002156	167.357	0.663986	0.171325	3.8756	0.000106364	0.00236452	GPRGNR1	putative gonadotrophin releasing hormone receptor 1	protein_coding	GO:0004930;GO:0005000;GO:0005886;GO:0005887;GO:0007165;GO:0007186;GO:0016020;GO:0016021;GO:0032870;GO:0042277;GO:0097003	G protein-coupled receptor activity;vasopressin receptor activity;plasma membrane;integral component of plasma membrane;signal transduction;G protein-coupled receptor signaling pathway;membrane;integral component of membrane;cellular response to hormone stimulus;peptide binding;adipokinetic hormone receptor activity
AGAP004293	1141.45	-0.357976	0.0924871	-3.87055	0.000108591	0.00240919		SKA2 domain-containing protein [Source:UniProtKB/TrEMBL%3BAcc:A0A1S4GKK7]	protein_coding
AGAP005007	625.588	-0.446525	0.115609	-3.86238	0.000112289	0.00248628		kelch domain containing 4	protein_coding	GO:0005515	protein binding
AGAP004682	1201.01	0.341124	0.0883644	3.86043	0.000113189	0.00250121		U4/U6 small nuclear ribonucleoprotein PRP3	protein_coding	GO:0000398;GO:0046540	mRNA splicing, via spliceosome;U4/U6 x U5 tri-snRNP complex
AGAP005326	24.5758	-1.67338	0.433938	-3.85625	0.000115138	0.0025354		unspecified product	protein_coding	GO:0005515	protein binding
AGAP003214	200.997	-0.642915	0.166725	-3.85614	0.000115193	0.0025354		unspecified product	protein_coding	GO:0005634;GO:0045747	nucleus;positive regulation of Notch signaling pathway
AGAP007863	128.016	0.851263	0.220926	3.85316	0.000116604	0.00256137		serine/threonine-protein kinase NIM1	protein_coding	GO:0000166;GO:0004672;GO:0004674;GO:0005524;GO:0005634;GO:0005737;GO:0006468;GO:0035556	nucleotide binding;protein kinase activity;protein serine/threonine kinase activity;ATP binding;nucleus;cytoplasm;protein phosphorylation;intracellular signal transduction
AGAP028180	11325.3	-0.373979	0.0971512	-3.84945	0.000118381	0.00259526		unspecified product	protein_coding
AGAP012981	378.791	0.535399	0.139223	3.84562	0.000120249	0.00263101		NipSnap homolog 2	protein_coding
AGAP000415	2352.95	-0.432046	0.112393	-3.84406	0.000121013	0.00264252		5-hydroxyisourate hydrolase	protein_coding	GO:0006144;GO:0033971	purine nucleobase metabolic process;hydroxyisourate hydrolase activity
AGAP012053	479.459	0.473125	0.123373	3.83492	0.000125604	0.00273738		alpha%2Calpha-trehalase	protein_coding	GO:0003824;GO:0004555;GO:0005975;GO:0005991;GO:0008152;GO:0016020;GO:0016021;GO:0016787;GO:0016798	catalytic activity;alpha,alpha-trehalase activity;carbohydrate metabolic process;trehalose metabolic process;metabolic process;membrane;integral component of membrane;hydrolase activity;hydrolase activity, acting on glycosyl bonds
AGAP002021	800.811	0.371433	0.0968947	3.83337	0.000126402	0.00274937	Agpat1	1-acyl-sn-glycerol-3-phosphate acyltransferase	protein_coding	GO:0003841;GO:0005783;GO:0006629;GO:0006654;GO:0008654;GO:0016020;GO:0016021;GO:0016740;GO:0016746	1-acylglycerol-3-phosphate O-acyltransferase activity;endoplasmic reticulum;lipid metabolic process;phosphatidic acid biosynthetic process;phospholipid biosynthetic process;membrane;integral component of membrane;transferase activity;acyltransferase activity
AGAP004050	185.581	0.790889	0.20638	3.83219	0.000127007	0.00275711		Doublesex female isoform	protein_coding	GO:0000978;GO:0000981;GO:0003677;GO:0003700;GO:0005634;GO:0006355;GO:0006357;GO:0007548;GO:0043565;GO:0046872	RNA polymerase II cis-regulatory region sequence-specific DNA binding;DNA-binding transcription factor activity, RNA polymerase II-specific;DNA binding;DNA-binding transcription factor activity;nucleus;regulation of DNA-templated transcription;regulation of transcription by RNA polymerase II;sex differentiation;sequence-specific DNA binding;metal ion binding
AGAP003865	1255.1	-0.369641	0.0964811	-3.83123	0.000127506	0.00276227		gamma-tubulin complex component 3	protein_coding	GO:0000226;GO:0000278;GO:0000922;GO:0000923;GO:0000930;GO:0005737;GO:0005813;GO:0005815;GO:0005856;GO:0005874;GO:0007020;GO:0008275;GO:0031122;GO:0043015;GO:0051011;GO:0051225;GO:0051321;GO:0051415	microtubule cytoskeleton organization;mitotic cell cycle;spindle pole;equatorial microtubule organizing center;gamma-tubulin complex;cytoplasm;centrosome;microtubule organizing center;cytoskeleton;microtubule;microtubule nucleation;gamma-tubulin small complex;cytoplasmic microtubule organization;gamma-tubulin binding;microtubule minus-end binding;spindle assembly;meiotic cell cycle;microtubule nu…
AGAP009603	298.816	0.507251	0.132415	3.83077	0.000127742	0.00276227		mitochondrial uncoupling protein (solute carrier family 25)	protein_coding	GO:0006839;GO:0031966	mitochondrial transport;mitochondrial membrane
AGAP004427	460.976	-0.514971	0.134552	-3.8273	0.000129557	0.00279606		tubulin monoglycylase TTLL15	protein_coding	GO:0005524;GO:0006464;GO:0016020;GO:0016021	ATP binding;;membrane;integral component of membrane
AGAP029516	3272.83	0.476053	0.124403	3.8267	0.000129873	0.00279744		unspecified product	protein_coding	GO:0000226;GO:0005515;GO:0005516;GO:0005737;GO:0005874;GO:0007026;GO:0008017;GO:0030507;GO:0031122;GO:0031175;GO:0036449;GO:0051011	microtubule cytoskeleton organization;protein binding;calmodulin binding;cytoplasm;microtubule;negative regulation of microtubule depolymerization;microtubule binding;spectrin binding;cytoplasmic microtubule organization;neuron projection development;microtubule minus-end;microtubule minus-end binding
AGAP005169	22.9549	1.94996	0.509882	3.82433	0.000131128	0.00281606		unspecified product	protein_coding	GO:0016020;GO:0016021;GO:0055114	membrane;integral component of membrane;obsolete oxidation-reduction process
AGAP003167	1681.8	-0.355268	0.0929022	-3.82411	0.000131245	0.00281606		NAD(P) transhydrogenase	protein_coding	GO:0005739;GO:0006740;GO:0008746;GO:0016020;GO:0016021;GO:0016491;GO:0050661;GO:0051287;GO:0055114;GO:1902600	mitochondrion;NADPH regeneration;NAD(P)+ transhydrogenase activity;membrane;integral component of membrane;oxidoreductase activity;NADP binding;NAD binding;obsolete oxidation-reduction process;proton transmembrane transport
AGAP005604	379.216	-0.537278	0.140542	-3.8229	0.000131894	0.00282451	Med20	Mediator of RNA polymerase II transcription subunit 20 [Source:UniProtKB/Swiss-Prot%3BAcc:Q7Q6Y4]	protein_coding	GO:0003712;GO:0003713;GO:0005634;GO:0006357;GO:0016592;GO:1903508	transcription coregulator activity;transcription coactivator activity;nucleus;regulation of transcription by RNA polymerase II;mediator complex;positive regulation of nucleic acid-templated transcription
AGAP004002	5620.19	-0.273072	0.0715417	-3.81697	0.000135102	0.00288765		60 kDa heat shock protein%2C mitochondrial precursor	protein_coding	GO:0005524;GO:0005743;GO:0005759;GO:0005829;GO:0006457;GO:0006458;GO:0008637;GO:0016887;GO:0034514;GO:0042026;GO:0045041;GO:0051082;GO:0051087	ATP binding;mitochondrial inner membrane;mitochondrial matrix;cytosol;protein folding;'de novo' protein folding;apoptotic mitochondrial changes;ATP hydrolysis activity;mitochondrial unfolded protein response;protein refolding;protein import into mitochondrial intermembrane space;unfolded protein binding;chaperone binding
AGAP011051	188.152	-0.676005	0.17725	-3.81384	0.000136822	0.00291878		aldehyde reductase	protein_coding	GO:0004032;GO:0005829;GO:0008106;GO:0016491;GO:0047834;GO:0055114	alditol:NADP+ 1-oxidoreductase activity;cytosol;alcohol dehydrogenase (NADP+) activity;oxidoreductase activity;D-threo-aldose 1-dehydrogenase activity;obsolete oxidation-reduction process
AGAP028387	35784.3	-0.40869	0.107387	-3.80578	0.000141359	0.00300547	CYTB	cytochrome b [Source:European Nucleotide Archive%3BAcc:CYTB]	protein_coding	GO:0005739;GO:0005743;GO:0006122;GO:0008121;GO:0009055;GO:0009535;GO:0016020;GO:0016021;GO:0016491;GO:0022904;GO:0045275;GO:0046872;GO:0055114;GO:0070469	mitochondrion;mitochondrial inner membrane;mitochondrial electron transport, ubiquinol to cytochrome c;ubiquinol-cytochrome-c reductase activity;electron transfer activity;chloroplast thylakoid membrane;membrane;integral component of membrane;oxidoreductase activity;respiratory electron transport chain;respiratory chain complex III;metal ion binding;obsolete oxidation-reduction process;respirasome
AGAP028027	906.011	0.399952	0.105094	3.80566	0.000141428	0.00300547		unspecified product	protein_coding	GO:0003677;GO:0005634;GO:0006355;GO:0046983	DNA binding;nucleus;regulation of DNA-templated transcription;protein dimerization activity
AGAP004896	74.7632	-1.05659	0.277779	-3.80372	0.000142539	0.00302329		potassium channel%2C subfamily K	protein_coding	GO:0005267;GO:0005887;GO:0006811;GO:0016020;GO:0016021;GO:0022841;GO:0030322;GO:0071805	potassium channel activity;integral component of plasma membrane;ion transport;membrane;integral component of membrane;potassium ion leak channel activity;stabilization of membrane potential;potassium ion transmembrane transport
AGAP003095	2061.68	-0.38499	0.101271	-3.80157	0.000143783	0.00304387		yellow protein	protein_coding	GO:0005576	extracellular region
AGAP007484	121.901	-0.773628	0.203605	-3.79965	0.000144898	0.00305599		MFS domain-containing protein [Source:UniProtKB/TrEMBL%3BAcc:Q7QJF0]	protein_coding	GO:0016020;GO:0016021;GO:0022857;GO:0055085	membrane;integral component of membrane;transmembrane transporter activity;transmembrane transport
AGAP029751	2887.62	-0.301208	0.0792728	-3.79964	0.000144907	0.00305599	AGO2	argonaute 2	protein_coding	GO:0003676;GO:0005515;GO:0005737;GO:0031047;GO:0061980	nucleic acid binding;protein binding;cytoplasm;gene silencing by RNA;regulatory RNA binding
AGAP004990	3045.89	-0.371574	0.0978298	-3.79817	0.000145769	0.00306834	mbf1	multiprotein bridging factor 1	protein_coding	GO:0003677;GO:0005634	DNA binding;nucleus
AGAP005931	195.606	0.659065	0.173693	3.79443	0.000147985	0.00310908		Differentially expressed in FDCP 8 homolog	protein_coding	GO:0035556;GO:0046872	intracellular signal transduction;metal ion binding
AGAP003224	186.748	0.633945	0.167105	3.79368	0.000148429	0.00311251		unspecified product	protein_coding	GO:0003676;GO:0005634;GO:0008270	nucleic acid binding;nucleus;zinc ion binding
AGAP011347	22.3739	2.20567	0.58204	3.78954	0.000150926	0.00315384		Arylsulfatase b [Source:UniProtKB/TrEMBL%3BAcc:A0A1S4H7A4]	protein_coding	GO:0003824;GO:0008484;GO:0016020;GO:0016021	catalytic activity;sulfuric ester hydrolase activity;membrane;integral component of membrane
AGAP003534	558.408	-0.443338	0.116992	-3.78947	0.000150968	0.00315384		UPF0443 protein AGAP003534	protein_coding	GO:0016020;GO:0016021	membrane;integral component of membrane
AGAP009215	30.9855	1.58794	0.419352	3.78665	0.00015269	0.00318382	CLIPB18	CLIP-domain serine protease	protein_coding	GO:0004252;GO:0006508	serine-type endopeptidase activity;proteolysis
AGAP029317	146.076	0.772893	0.204336	3.78245	0.00015529	0.00322636		RNase_PH domain-containing protein [Source:UniProtKB/TrEMBL%3BAcc:A0A240PPA3]	protein_coding
AGAP005163	68.8105	0.981791	0.259567	3.78242	0.000155312	0.00322636		glucosyl/glucuronosyl transferases	protein_coding	GO:0008194;GO:0016020;GO:0016021;GO:0016740;GO:0016757;GO:0016758;GO:0043231	UDP-glycosyltransferase activity;membrane;integral component of membrane;transferase activity;glycosyltransferase activity;hexosyltransferase activity;intracellular membrane-bounded organelle
AGAP004336	597.395	-0.442544	0.117093	-3.77942	0.000157193	0.00325932		UTP11-like%2C U3 small nucleolar ribonucleoprotein	protein_coding	GO:0005634;GO:0005730;GO:0006364;GO:0032040	nucleus;nucleolus;rRNA processing;small-subunit processome
AGAP004372	2031.37	0.334297	0.0885323	3.77599	0.000159373	0.00329837		elongation of very long chain fatty acids protein 1	protein_coding	GO:0006629;GO:0006631;GO:0006633;GO:0009922;GO:0016020;GO:0016021;GO:0016740;GO:0019367;GO:0030148;GO:0030176;GO:0034625;GO:0034626;GO:0042761;GO:0102336;GO:0102337;GO:0102338;GO:0102756	lipid metabolic process;fatty acid metabolic process;fatty acid biosynthetic process;fatty acid elongase activity;membrane;integral component of membrane;transferase activity;fatty acid elongation, saturated fatty acid;sphingolipid biosynthetic process;integral component of endoplasmic reticulum membrane;fatty acid elongation, monounsaturated fatty acid;fatty acid elongation, polyunsaturated fatt…
AGAP006942	2259.96	0.361576	0.0959154	3.76974	0.000163418	0.00337579		Importin-4	protein_coding	GO:0005515;GO:0005634;GO:0005737;GO:0006606;GO:0006886;GO:0008139;GO:0031267;GO:0061608	protein binding;nucleus;cytoplasm;protein import into nucleus;intracellular protein transport;nuclear localization sequence binding;small GTPase binding;nuclear import signal receptor activity
AGAP009489	620.391	-0.45702	0.121323	-3.76696	0.000165248	0.0034022		Cytidine deaminase [Source:UniProtKB/TrEMBL%3BAcc:Q7QG43]	protein_coding	GO:0003824;GO:0004126;GO:0005829;GO:0008270;GO:0009972;GO:0016787;GO:0046872;GO:0047844	catalytic activity;cytidine deaminase activity;cytosol;zinc ion binding;cytidine deamination;hydrolase activity;metal ion binding;deoxycytidine deaminase activity
AGAP012787	196.626	-0.668899	0.177574	-3.76687	0.00016531	0.0034022		unspecified product	protein_coding	GO:0005975;GO:0016773	carbohydrate metabolic process;phosphotransferase activity, alcohol group as acceptor
AGAP028372	289.536	-0.574317	0.152616	-3.76316	0.00016778	0.00344664	tRNA-Gly	tRNA-Gly for anticodon UCC	tRNA
AGAP010828	17.3333	2.11034	0.560999	3.76174	0.000168733	0.00345981	CASPS9	short caspase 9	protein_coding	GO:0004197;GO:0005737;GO:0006508;GO:0006915;GO:0008234;GO:0043067;GO:0097153	cysteine-type endopeptidase activity;cytoplasm;proteolysis;apoptotic process;cysteine-type peptidase activity;regulation of programmed cell death;cysteine-type endopeptidase activity involved in apoptotic process
AGAP028391	592464	-0.348941	0.0929421	-3.75439	0.000173765	0.0035564	lsu rRNA	unspecified product	rRNA
AGAP029821	22.4705	1.82379	0.485924	3.75323	0.000174569	0.00356628		unspecified product	protein_coding
AGAP013525	3193.62	-0.304318	0.0811119	-3.75183	0.000175547	0.00357967		unspecified product	protein_coding
AGAP010042	398.431	-0.459204	0.122457	-3.74992	0.000176892	0.00359643		solute carrier organic anion transporter family member	protein_coding	GO:0005515;GO:0005886;GO:0005887;GO:0006811;GO:0015347;GO:0016020;GO:0016021;GO:0043252;GO:0055085	protein binding;plasma membrane;integral component of plasma membrane;ion transport;sodium-independent organic anion transmembrane transporter activity;membrane;integral component of membrane;sodium-independent organic anion transport;transmembrane transport
AGAP011448	879.186	-0.387091	0.103231	-3.74974	0.000177017	0.00359643	fen1	Flap endonuclease 1 [Source:UniProtKB/Swiss-Prot%3BAcc:Q7Q323]	protein_coding	GO:0000287;GO:0003677;GO:0003824;GO:0004518;GO:0004519;GO:0004523;GO:0004527;GO:0005634;GO:0005654;GO:0005730;GO:0005739;GO:0006260;GO:0006281;GO:0006284;GO:0006974;GO:0008409;GO:0016787;GO:0016788;GO:0017108;GO:0030145;GO:0043137;GO:0046872;GO:0048256;GO:0090305;GO:0090502	magnesium ion binding;DNA binding;catalytic activity;nuclease activity;endonuclease activity;RNA-DNA hybrid ribonuclease activity;exonuclease activity;nucleus;nucleoplasm;nucleolus;mitochondrion;DNA replication;DNA repair;base-excision repair;cellular response to DNA damage stimulus;5'-3' exonuclease activity;hydrolase activity;hydrolase activity, acting on ester bonds;5'-flap endonuclease activi…
AGAP003571	1123.93	0.351484	0.0937722	3.74827	0.000178056	0.00361093		threonine dehydratase	protein_coding	GO:0003941;GO:0004794;GO:0006565;GO:0006567	L-serine ammonia-lyase activity;L-threonine ammonia-lyase activity;L-serine catabolic process;threonine catabolic process
AGAP001130	701.722	0.650088	0.173536	3.74614	0.000179578	0.00362566		poly(A) RNA polymerase GLD2	protein_coding	GO:0016779	nucleotidyltransferase activity
AGAP011234	38.5894	1.57457	0.420343	3.74593	0.000179727	0.00362566		unspecified product	protein_coding	GO:0005515;GO:0043229;GO:0046872	protein binding;intracellular organelle;metal ion binding
AGAP009071	1447.31	-0.344845	0.0920597	-3.74588	0.000179763	0.00362566		unspecified product	protein_coding
AGAP005273	8059.51	-0.318897	0.0852312	-3.74156	0.000182885	0.00368193		LRRCT domain-containing protein [Source:UniProtKB/TrEMBL%3BAcc:A0A1S4GPD1]	protein_coding	GO:0005515;GO:0016021;GO:0016043;GO:0040011;GO:0071944	protein binding;integral component of membrane;cellular component organization;locomotion;cell periphery
AGAP006696	90.8511	-0.849117	0.227021	-3.74025	0.000183834	0.00368355		unspecified product	protein_coding
AGAP005504	2213.22	0.318921	0.0852781	3.73977	0.000184186	0.00368355		phospholipid scramblase 1	protein_coding	GO:0005886;GO:0016020;GO:0017121;GO:0017128	plasma membrane;membrane;plasma membrane phospholipid scrambling;phospholipid scramblase activity
AGAP012801	43.1745	-1.33284	0.35641	-3.73963	0.000184291	0.00368355	NIT8503	unspecified product	protein_coding	GO:0006107;GO:0006528;GO:0006541;GO:0006807;GO:0016811;GO:0050152	oxaloacetate metabolic process;asparagine metabolic process;glutamine metabolic process;nitrogen compound metabolic process;hydrolase activity, acting on carbon-nitrogen (but not peptide) bonds, in linear amides;omega-amidase activity
AGAP007077	14.8573	-2.25908	0.604091	-3.73963	0.000184294	0.00368355		unspecified product	protein_coding	GO:0016020;GO:0016021;GO:0016747	membrane;integral component of membrane;acyltransferase activity, transferring groups other than amino-acyl groups
AGAP005914	769.517	0.509552	0.13629	3.73874	0.000184941	0.00368985	SP11644	unspecified product	protein_coding	GO:0006508;GO:0008236;GO:0008239;GO:0016020;GO:0016021	proteolysis;serine-type peptidase activity;dipeptidyl-peptidase activity;membrane;integral component of membrane
AGAP003209	26.3487	1.7141	0.458807	3.736	0.000186974	0.0037237		C-4 methylsterol oxidase	protein_coding	GO:0000254;GO:0005506;GO:0005789;GO:0008610;GO:0016020;GO:0016021;GO:0016126;GO:0016491;GO:0055114	C-4 methylsterol oxidase activity;iron ion binding;endoplasmic reticulum membrane;lipid biosynthetic process;membrane;integral component of membrane;sterol biosynthetic process;oxidoreductase activity;obsolete oxidation-reduction process
AGAP009040	6430.45	-0.312132	0.0835643	-3.73524	0.00018754	0.00372828		4F5 domain-containing protein [Source:UniProtKB/TrEMBL%3BAcc:A0A1S4GZZ4]	protein_coding
AGAP003663	50370.8	-0.272784	0.0730721	-3.73309	0.000189147	0.0037535		ATP-dependent RNA helicase DBP2	protein_coding	GO:0000166;GO:0003676;GO:0003723;GO:0003724;GO:0004386;GO:0005524;GO:0005634;GO:0016246;GO:0016787;GO:0016887;GO:0043229;GO:1990904	nucleotide binding;nucleic acid binding;RNA binding;RNA helicase activity;helicase activity;ATP binding;nucleus;;hydrolase activity;ATP hydrolysis activity;intracellular organelle;ribonucleoprotein complex
AGAP002859	98.1746	0.876407	0.234849	3.73178	0.000190128	0.00376624		solute carrier family 8 (sodium/calcium exchanger)	protein_coding	GO:0005432;GO:0005516;GO:0005887;GO:0006816;GO:0007154;GO:0015491;GO:0016020;GO:0016021;GO:0030001;GO:0030424;GO:0035725;GO:0042383;GO:0046872;GO:0055085;GO:0098703;GO:0098794	calcium:sodium antiporter activity;calmodulin binding;integral component of plasma membrane;calcium ion transport;cell communication;obsolete cation:cation antiporter activity;membrane;integral component of membrane;metal ion transport;axon;sodium ion transmembrane transport;sarcolemma;metal ion binding;transmembrane transport;calcium ion import across plasma membrane;postsynapse
AGAP010711	1387.64	-0.367223	0.0986154	-3.72379	0.000196257	0.00388071		exportin-2	protein_coding	GO:0005049;GO:0005515;GO:0005634;GO:0005635;GO:0005829;GO:0006606;GO:0006611;GO:0006886;GO:0031267	nuclear export signal receptor activity;protein binding;nucleus;nuclear envelope;cytosol;protein import into nucleus;protein export from nucleus;intracellular protein transport;small GTPase binding
AGAP004403	184.796	0.698051	0.187681	3.71935	0.000199732	0.0039424		myosin I	protein_coding	GO:0000166;GO:0003774;GO:0003779;GO:0005515;GO:0005524;GO:0005737;GO:0016459	nucleotide binding;cytoskeletal motor activity;actin binding;protein binding;ATP binding;cytoplasm;myosin complex
AGAP012307	48.2131	-1.20476	0.32407	-3.7176	0.000201124	0.00396281		Spondin-1	protein_coding	GO:0004867;GO:0007155;GO:0010951;GO:0031012	serine-type endopeptidase inhibitor activity;cell adhesion;negative regulation of endopeptidase activity;extracellular matrix
AGAP029414	16.9276	2.08815	0.562013	3.71549	0.00020281	0.00398895		unspecified product	protein_coding	GO:0016020;GO:0016021	membrane;integral component of membrane
AGAP005361	122.157	-0.771356	0.207804	-3.71194	0.00020568	0.00403825		unspecified product	protein_coding
AGAP003201	596.239	0.656423	0.176921	3.71026	0.000207043	0.00405783		unspecified product	protein_coding
AGAP002123	3490.63	0.415962	0.11234	3.70271	0.000213311	0.00416548	Axn	axin	protein_coding	GO:0005737;GO:0016055;GO:0090090	cytoplasm;Wnt signaling pathway;negative regulation of canonical Wnt signaling pathway
AGAP009940	5565.91	0.323069	0.087253	3.70267	0.000213346	0.00416548		unspecified product	protein_coding	GO:0005737;GO:0007019;GO:0015631;GO:0031110;GO:0031175;GO:0043005;GO:0051493	cytoplasm;microtubule depolymerization;tubulin binding;regulation of microtubule polymerization or depolymerization;neuron projection development;neuron projection;regulation of cytoskeleton organization
AGAP001234	1069.01	-0.3848	0.103936	-3.70229	0.000213663	0.00416548		Activating signal cointegrator 1 complex subunit 3	protein_coding	GO:0003676;GO:0004386;GO:0005524;GO:0005634;GO:0006307;GO:0016787;GO:0043138	nucleic acid binding;helicase activity;ATP binding;nucleus;DNA dealkylation involved in DNA repair;hydrolase activity;3'-5' DNA helicase activity
AGAP004984	214.71	0.628227	0.169867	3.69835	0.000217003	0.00422319		unspecified product	protein_coding
AGAP000359	1187.03	-0.454999	0.123135	-3.69511	0.000219791	0.00426996		venom allergen	protein_coding	GO:0003824;GO:0005576;GO:0005975;GO:0006030;GO:0008061	catalytic activity;extracellular region;carbohydrate metabolic process;chitin metabolic process;chitin binding
AGAP004792	514.976	0.430484	0.116534	3.69406	0.000220701	0.00428012		StAR-related lipid transfer protein 7	protein_coding	GO:0008289	lipid binding
AGAP007838	97.5605	0.847555	0.229487	3.69325	0.000221402	0.00428624		Sodium-coupled monocarboxylate transporter 2 [Source:UniProtKB/TrEMBL%3BAcc:A0A1S4GWC9]	protein_coding	GO:0016020;GO:0016021;GO:0022857;GO:0055085	membrane;integral component of membrane;transmembrane transporter activity;transmembrane transport
AGAP000011	70.5599	1.36574	0.370144	3.68974	0.00022448	0.00433824		Branched-chain-amino-acid aminotransferase [Source:UniProtKB/TrEMBL%3BAcc:Q7QEI9]	protein_coding	GO:0003824;GO:0004084;GO:0005739;GO:0009081;GO:0009098;GO:0009099;GO:0050048;GO:0052654;GO:0052655;GO:0052656	catalytic activity;branched-chain-amino-acid transaminase activity;mitochondrion;branched-chain amino acid metabolic process;leucine biosynthetic process;valine biosynthetic process;L-leucine:2-oxoglutarate aminotransferase activity;L-leucine transaminase activity;L-valine transaminase activity;L-isoleucine transaminase activity
AGAP012202	657.305	-0.443939	0.120586	-3.68151	0.000231853	0.00446598		Histone H2B [Source:UniProtKB/Swiss-Prot%3BAcc:Q27442]	protein_coding	GO:0000786;GO:0003677;GO:0005634;GO:0005694;GO:0006334;GO:0044877;GO:0046982	nucleosome;DNA binding;nucleus;chromosome;nucleosome assembly;protein-containing complex binding;protein heterodimerization activity
AGAP003250	4613.83	0.335231	0.0910589	3.68147	0.000231895	0.00446598	CLIPB4	CLIP-domain serine protease	protein_coding	GO:0004252;GO:0005576;GO:0006508;GO:0008233;GO:0008236;GO:0016787	serine-type endopeptidase activity;extracellular region;proteolysis;peptidase activity;serine-type peptidase activity;hydrolase activity
AGAP007688	545.066	0.536166	0.145659	3.68096	0.000232353	0.00446706		PAS domain containing serine/threonine kinase	protein_coding	GO:0004672;GO:0004674;GO:0005524;GO:0005634;GO:0005737;GO:0005829;GO:0006468;GO:0035556;GO:0045719	protein kinase activity;protein serine/threonine kinase activity;ATP binding;nucleus;cytoplasm;cytosol;protein phosphorylation;intracellular signal transduction;negative regulation of glycogen biosynthetic process
AGAP006622	6.07067	-5.08604	1.38199	-3.68024	0.000233018	0.00447208		unspecified product	protein_coding	GO:0000226;GO:0005509;GO:0019722;GO:0030234	microtubule cytoskeleton organization;calcium ion binding;calcium-mediated signaling;enzyme regulator activity
AGAP000586	484.744	1.33001	0.362508	3.66892	0.000243581	0.00466674		unspecified product	protein_coding	GO:0016020;GO:0016021	membrane;integral component of membrane
AGAP004937	3134.16	0.566998	0.154965	3.65887	0.000253328	0.00484512		unspecified product	protein_coding	GO:0003676	nucleic acid binding
AGAP010439	837.659	-0.35118	0.0960031	-3.65801	0.000254178	0.00485301		unspecified product	protein_coding	GO:0005515	protein binding
AGAP003669	2451.84	-0.322522	0.0882928	-3.65287	0.000259328	0.00494283		homeobox protein MSX	protein_coding	GO:0000977;GO:0000981;GO:0003677;GO:0005634;GO:0006355;GO:0043565;GO:0048598	RNA polymerase II transcription regulatory region sequence-specific DNA binding;DNA-binding transcription factor activity, RNA polymerase II-specific;DNA binding;nucleus;regulation of DNA-templated transcription;sequence-specific DNA binding;embryonic morphogenesis
AGAP010596	378.064	-0.470264	0.128797	-3.65121	0.000261005	0.00496626		Alkaline phosphatase [Source:UniProtKB/TrEMBL%3BAcc:Q7Q8R8]	protein_coding	GO:0003824;GO:0004035;GO:0016311;GO:0016787;GO:0016791	catalytic activity;alkaline phosphatase activity;dephosphorylation;hydrolase activity;phosphatase activity
AGAP004359	312.486	-0.50435	0.138158	-3.65052	0.000261706	0.00497107		integrator complex subunit 12	protein_coding	GO:0016180;GO:0032039;GO:0034472;GO:0046872	snRNA processing;integrator complex;snRNA 3'-end processing;metal ion binding
AGAP011276	8.24449	4.51601	1.23744	3.64948	0.000262772	0.00498279		unspecified product	protein_coding	GO:0005615;GO:0062023	extracellular space;collagen-containing extracellular matrix
AGAP001198	138.8	-0.729299	0.199867	-3.64893	0.000263333	0.0049849		chymotrypsin	protein_coding	GO:0004252;GO:0006508	serine-type endopeptidase activity;proteolysis
AGAP005625	1469.85	0.329381	0.0903122	3.64714	0.000265176	0.00501125	SCRASP1	Class A Scavenger Receptor (SRCR domain) with Serine Protease domain.	protein_coding	GO:0004252;GO:0005044;GO:0005515;GO:0005576;GO:0006030;GO:0006508;GO:0006897;GO:0008061;GO:0008233;GO:0008236;GO:0016020;GO:0016021;GO:0016787	serine-type endopeptidase activity;scavenger receptor activity;protein binding;extracellular region;chitin metabolic process;proteolysis;endocytosis;chitin binding;peptidase activity;serine-type peptidase activity;membrane;integral component of membrane;hydrolase activity
AGAP001182	4.02343	5.4215	1.48685	3.64631	0.000266035	0.00501892		unspecified product	protein_coding	GO:0016020;GO:0016021	membrane;integral component of membrane
AGAP003230	1065.38	-0.342411	0.0940468	-3.64085	0.000271736	0.00511778		poly (ADP-ribose) polymerase	protein_coding	GO:0003677;GO:0003950;GO:0005634;GO:0005730;GO:0006302;GO:0006471;GO:0008270;GO:0016740;GO:0016757;GO:0051287;GO:0070212;GO:1990404	DNA binding;NAD+ ADP-ribosyltransferase activity;nucleus;nucleolus;double-strand break repair;protein ADP-ribosylation;zinc ion binding;transferase activity;glycosyltransferase activity;NAD binding;protein poly-ADP-ribosylation;NAD+-protein ADP-ribosyltransferase activity
AGAP010389	606.126	0.455539	0.125134	3.64041	0.000272209	0.00511799		Prestin	protein_coding	GO:0008271;GO:0008272;GO:0015116;GO:0016020;GO:0016021;GO:0055085	secondary active sulfate transmembrane transporter activity;sulfate transport;sulfate transmembrane transporter activity;membrane;integral component of membrane;transmembrane transport
AGAP008723	190.774	0.745094	0.204746	3.63911	0.000273581	0.00513509		Minichromosome maintenance protein 10 [Source:UniProtKB/TrEMBL%3BAcc:A0A1S4GZS5]	protein_coding	GO:0003690;GO:0003697;GO:0005634;GO:0006260;GO:0006270;GO:0046872	double-stranded DNA binding;single-stranded DNA binding;nucleus;DNA replication;DNA replication initiation;metal ion binding
AGAP029820	18106.5	0.280602	0.0771293	3.63807	0.000274688	0.00514716		unspecified product	protein_coding	GO:0000166;GO:0003824;GO:0004054;GO:0004111;GO:0005524;GO:0016301;GO:0016310;GO:0016740;GO:0016772;GO:0046314	nucleotide binding;catalytic activity;arginine kinase activity;creatine kinase activity;ATP binding;kinase activity;phosphorylation;transferase activity;transferase activity, transferring phosphorus-containing groups;phosphocreatine biosynthetic process
AGAP000194	92.4615	-0.856876	0.235627	-3.63657	0.00027629	0.00516844	CYP4C25	cytochrome P450	protein_coding	GO:0004497;GO:0005506;GO:0016020;GO:0016021;GO:0016491;GO:0016705;GO:0020037;GO:0046872;GO:0055114	monooxygenase activity;iron ion binding;membrane;integral component of membrane;oxidoreductase activity;oxidoreductase activity, acting on paired donors, with incorporation or reduction of molecular oxygen;heme binding;metal ion binding;obsolete oxidation-reduction process
AGAP004209	855.811	0.637332	0.175542	3.63066	0.000282697	0.0052794		diacylglycerol kinase (ATP dependent)	protein_coding	GO:0000166;GO:0003951;GO:0004143;GO:0005524;GO:0007165;GO:0007205;GO:0016301;GO:0016310;GO:0016740;GO:0035556;GO:0046339;GO:0046486;GO:0046834;GO:0046872	nucleotide binding;NAD+ kinase activity;diacylglycerol kinase activity;ATP binding;signal transduction;protein kinase C-activating G protein-coupled receptor signaling pathway;kinase activity;phosphorylation;transferase activity;intracellular signal transduction;diacylglycerol metabolic process;glycerolipid metabolic process;lipid phosphorylation;metal ion binding
AGAP007585	52.4217	1.04239	0.287263	3.62871	0.000284845	0.00531056		unspecified product	protein_coding	GO:0005228;GO:0005267;GO:0005886;GO:0006813;GO:0015271;GO:0016020;GO:0016021;GO:0071805	intracellular sodium activated potassium channel activity;potassium channel activity;plasma membrane;potassium ion transport;outward rectifier potassium channel activity;membrane;integral component of membrane;potassium ion transmembrane transport
AGAP010563	621.577	0.388846	0.107264	3.62513	0.000288818	0.0053756		solute carrier family 7 (cationic amino acid transporter%2C y+ system)	protein_coding	GO:0000064;GO:0005886;GO:0006865;GO:0015171;GO:0015189;GO:0016020;GO:0016021;GO:0022857;GO:0055085;GO:0097638;GO:1903352	L-ornithine transmembrane transporter activity;plasma membrane;amino acid transport;amino acid transmembrane transporter activity;L-lysine transmembrane transporter activity;membrane;integral component of membrane;transmembrane transporter activity;transmembrane transport;L-arginine import across plasma membrane;L-ornithine transmembrane transport
AGAP005217	102.952	0.76201	0.210381	3.62205	0.000292283	0.00543097		unspecified product	protein_coding
AGAP000448	263.841	0.634364	0.17549	3.61481	0.000300568	0.00557546		solute carrier family 25 (mitochondrial ornithine transporter) member 2/15	protein_coding	GO:0000064;GO:0016020;GO:0016021;GO:1990575	L-ornithine transmembrane transporter activity;membrane;integral component of membrane;mitochondrial L-ornithine transmembrane transport
AGAP002107	936.283	-0.41188	0.113965	-3.6141	0.000301389	0.00557546		calcyclin binding protein	protein_coding	GO:0005634;GO:0005737;GO:0007507;GO:0015631;GO:0031625;GO:0044548	nucleus;cytoplasm;heart development;tubulin binding;ubiquitin protein ligase binding;S100 protein binding
AGAP028386	203.284	-0.69301	0.19176	-3.61395	0.000301566	0.00557546	ND6	NADH dehydrogenase subunit 6 [Source:European Nucleotide Archive%3BAcc:ND6]	protein_coding	GO:0005739;GO:0008137;GO:0016020;GO:0016021;GO:0031966;GO:0055114;GO:0070469	mitochondrion;NADH dehydrogenase (ubiquinone) activity;membrane;integral component of membrane;mitochondrial membrane;obsolete oxidation-reduction process;respirasome
AGAP012820	38.5453	-1.20335	0.333035	-3.61328	0.000302342	0.0055805		unspecified product	protein_coding	GO:0005634;GO:0008270	nucleus;zinc ion binding
AGAP003453	91.9491	0.909477	0.252429	3.6029	0.000314687	0.00579357		unspecified product	protein_coding	GO:0016020;GO:0016021	membrane;integral component of membrane
AGAP010536	1631.86	0.3372	0.0936011	3.60253	0.000315138	0.00579357		nucleolar complex protein 2	protein_coding	GO:0000122;GO:0003714;GO:0005634;GO:0005654;GO:0005730;GO:0030690;GO:0030691;GO:0035067;GO:0042273;GO:0042393	negative regulation of transcription by RNA polymerase II;transcription corepressor activity;nucleus;nucleoplasm;nucleolus;Noc1p-Noc2p complex;Noc2p-Noc3p complex;negative regulation of histone acetylation;ribosomal large subunit biogenesis;histone binding
AGAP011148	150.793	-0.725572	0.201435	-3.60202	0.000315749	0.00579357	mRpL14	39S ribosomal protein L14%2C mitochondrial	protein_coding	GO:0003735;GO:0005739;GO:0005840;GO:0006412	structural constituent of ribosome;mitochondrion;ribosome;translation
AGAP005012	146.983	-0.674078	0.187166	-3.6015	0.000316382	0.00579357		galactokinase	protein_coding	GO:0004335;GO:0005524;GO:0005737;GO:0005829;GO:0006012;GO:0016301;GO:0016773;GO:0046835	galactokinase activity;ATP binding;cytoplasm;cytosol;galactose metabolic process;kinase activity;phosphotransferase activity, alcohol group as acceptor;carbohydrate phosphorylation
AGAP008100	1284.26	0.439285	0.121976	3.60141	0.000316497	0.00579357		Spire [Source:UniProtKB/TrEMBL%3BAcc:A0A1S4GX95]	protein_coding	GO:0003779;GO:0005856;GO:0005886;GO:0015031;GO:0016192;GO:0022607;GO:0030659;GO:0045010;GO:0051641	actin binding;cytoskeleton;plasma membrane;protein transport;vesicle-mediated transport;cellular component assembly;cytoplasmic vesicle membrane;actin nucleation;cellular localization
AGAP010194	73.776	0.926705	0.257377	3.60057	0.000317518	0.00580269		unspecified product	protein_coding	GO:0000398;GO:0003676;GO:0003723;GO:0005681;GO:0030628;GO:0046872;GO:0089701	mRNA splicing, via spliceosome;nucleic acid binding;RNA binding;spliceosomal complex;pre-mRNA 3'-splice site binding;metal ion binding;U2AF complex
AGAP002581	43.1054	1.67157	0.46458	3.59802	0.000320646	0.00585021		unspecified product	protein_coding	GO:0003677;GO:0003688;GO:0003697;GO:0005524;GO:0005634;GO:0006270;GO:0032508;GO:0042555	DNA binding;DNA replication origin binding;single-stranded DNA binding;ATP binding;nucleus;DNA replication initiation;DNA duplex unwinding;MCM complex
AGAP011792	4358.4	-0.313839	0.0873047	-3.59475	0.0003247	0.00591445	CLIPA7	CLIP-domain serine protease	protein_coding	GO:0004252;GO:0005615;GO:0006508;GO:0008233	serine-type endopeptidase activity;extracellular space;proteolysis;peptidase activity
AGAP003249	233.859	0.565909	0.157553	3.59185	0.000328338	0.00596336	CLIPB3	CLIP-domain serine protease	protein_coding	GO:0004252;GO:0005576;GO:0006508;GO:0008233;GO:0008236;GO:0016787	serine-type endopeptidase activity;extracellular region;proteolysis;peptidase activity;serine-type peptidase activity;hydrolase activity
AGAP013134	10.3373	2.69257	0.749652	3.59175	0.00032846	0.00596336		unspecified product	protein_coding
AGAP004219	17.1742	-1.94255	0.541353	-3.58833	0.000332802	0.00603231		unspecified product	protein_coding
AGAP009388	17.0321	-2.01144	0.560668	-3.58759	0.000333755	0.00603971		unspecified product	protein_coding	GO:0016020;GO:0016021	membrane;integral component of membrane
AGAP013035	128.778	-0.682404	0.190285	-3.58623	0.000335496	0.00606134		unspecified product	protein_coding	GO:0003676;GO:0003723;GO:0003724;GO:0005524;GO:0005739;GO:0043229;GO:1902775	nucleic acid binding;RNA binding;RNA helicase activity;ATP binding;mitochondrion;intracellular organelle;mitochondrial large ribosomal subunit assembly
AGAP029500	5951.45	0.274645	0.0766106	3.58495	0.000337139	0.00608111	ABCG7	ATP-binding cassette transporter (ABC transporter) family G member 7	protein_coding	GO:0000166;GO:0005524;GO:0016020;GO:0016021;GO:0016887	nucleotide binding;ATP binding;membrane;integral component of membrane;ATP hydrolysis activity
AGAP029252	41.0064	1.41779	0.395655	3.5834	0.000339152	0.00610749		unspecified product	protein_coding
AGAP010295	43.0355	1.24911	0.348751	3.58167	0.000341405	0.00613809		Ca_chan_IQ domain-containing protein [Source:UniProtKB/TrEMBL%3BAcc:A0A1S4H3K3]	protein_coding	GO:0005216;GO:0005244;GO:0005245;GO:0005262;GO:0005891;GO:0006811;GO:0006816;GO:0016020;GO:0016021;GO:0034220;GO:0034765;GO:0046872;GO:0055085;GO:0070509;GO:0070588	ion channel activity;voltage-gated ion channel activity;voltage-gated calcium channel activity;calcium channel activity;voltage-gated calcium channel complex;ion transport;calcium ion transport;membrane;integral component of membrane;ion transmembrane transport;regulation of ion transmembrane transport;metal ion binding;transmembrane transport;calcium ion import;calcium ion transmembrane transport
AGAP004528	198.901	-0.654522	0.182793	-3.58066	0.000342724	0.00615183		unspecified product	protein_coding	GO:0005737;GO:0008080	cytoplasm;N-acetyltransferase activity
AGAP011232	66.6815	1.36751	0.382396	3.57616	0.000348681	0.00624866		MYND-type domain-containing protein [Source:UniProtKB/TrEMBL%3BAcc:A0A1S4H6Y8]	protein_coding	GO:0005515;GO:0043229;GO:0046872	protein binding;intracellular organelle;metal ion binding
AGAP001893	116.137	0.710403	0.198707	3.57513	0.000350049	0.00626305		unspecified product	protein_coding	GO:0005737;GO:0015031	cytoplasm;protein transport
AGAP008730	417.176	-0.430753	0.120657	-3.57005	0.000356918	0.00637122		6-pyruvoyltetrahydropterin/6-carboxytetrahydropterin synthase	protein_coding	GO:0003874;GO:0005739;GO:0006729;GO:0046872	6-pyruvoyltetrahydropterin synthase activity;mitochondrion;tetrahydrobiopterin biosynthetic process;metal ion binding
AGAP000433	1187.6	0.331106	0.0927519	3.56981	0.000357243	0.00637122		Ras-related protein Rab-39B	protein_coding	GO:0000139;GO:0003924;GO:0005525;GO:0005794;GO:0005886;GO:0006886;GO:0006914;GO:0012505;GO:0032482	Golgi membrane;GTPase activity;GTP binding;Golgi apparatus;plasma membrane;intracellular protein transport;autophagy;endomembrane system;Rab protein signal transduction
AGAP012247	157.527	0.768452	0.215369	3.56807	0.000359617	0.00640327		phosphoserine phosphatase	protein_coding	GO:0000287;GO:0005737;GO:0006564;GO:0016311;GO:0016791;GO:0036424;GO:0046872	magnesium ion binding;cytoplasm;L-serine biosynthetic process;dephosphorylation;phosphatase activity;L-phosphoserine phosphatase activity;metal ion binding
AGAP008187	1121.5	0.32672	0.0915894	3.56723	0.000360779	0.00641366		unspecified product	protein_coding
AGAP012616	38.9362	-1.19855	0.336675	-3.55995	0.000370926	0.00658349	PPO5	prophenoloxidase 5	protein_coding	GO:0004497;GO:0016491;GO:0046872;GO:0055114	monooxygenase activity;oxidoreductase activity;metal ion binding;obsolete oxidation-reduction process
AGAP000395	885.488	-0.459189	0.129069	-3.55771	0.000374103	0.00662498		endoplasmic reticulum protein	protein_coding	GO:0005783;GO:0005788;GO:0009306	endoplasmic reticulum;endoplasmic reticulum lumen;protein secretion
AGAP011972	263.638	0.696257	0.195718	3.55746	0.000374458	0.00662498		Epoxide hydrolase	protein_coding	GO:0003824;GO:0016020;GO:0016021;GO:0016787	catalytic activity;membrane;integral component of membrane;hydrolase activity
AGAP008645	8.27881	4.55238	1.28138	3.55272	0.00038127	0.00672555	GAM1	gambicin anti-microbial peptide	protein_coding
AGAP004149	35.5413	1.32705	0.373538	3.55266	0.000381355	0.00672555		Peptidase S1 domain-containing protein [Source:UniProtKB/TrEMBL%3BAcc:A0A1S4GKV0]	protein_coding	GO:0004252;GO:0005576;GO:0006508	serine-type endopeptidase activity;extracellular region;proteolysis
AGAP005632	735.379	0.430958	0.121326	3.55207	0.000382206	0.00672987		gamma-soluble NSF attachment protein	protein_coding	GO:0005483;GO:0005515;GO:0005774;GO:0006886;GO:0019905;GO:0031201	soluble NSF attachment protein activity;protein binding;vacuolar membrane;intracellular protein transport;syntaxin binding;SNARE complex
AGAP002449	74.6561	0.887686	0.249944	3.55154	0.000382989	0.00673296		3-OH androgenic UDPGT	protein_coding	GO:0008194;GO:0015020;GO:0016020;GO:0016021;GO:0016740;GO:0016757;GO:0016758;GO:0043231	UDP-glycosyltransferase activity;glucuronosyltransferase activity;membrane;integral component of membrane;transferase activity;glycosyltransferase activity;hexosyltransferase activity;intracellular membrane-bounded organelle
AGAP012392	675.361	-0.408744	0.115163	-3.54926	0.000386322	0.0067808		unspecified product	protein_coding	GO:0005634;GO:0010494	nucleus;cytoplasmic stress granule
AGAP004138	261.863	-0.506588	0.142886	-3.5454	0.00039201	0.00686978		unspecified product	protein_coding	GO:0000045;GO:0000422;GO:0005515;GO:0005829;GO:0006497;GO:0019898;GO:0032266;GO:0034045;GO:0034497;GO:0044804;GO:0080025	autophagosome assembly;autophagy of mitochondrion;protein binding;cytosol;protein lipidation;extrinsic component of membrane;phosphatidylinositol-3-phosphate binding;phagophore assembly site membrane;protein localization to phagophore assembly site;autophagy of nucleus;phosphatidylinositol-3,5-bisphosphate binding
AGAP008947	3913.5	0.316782	0.0894798	3.54026	0.000399733	0.00699406		Mevalonate kinase [Source:UniProtKB/TrEMBL%3BAcc:A0A1S4GZN7]	protein_coding	GO:0000166;GO:0004496;GO:0005524;GO:0005737;GO:0005829;GO:0006629;GO:0006694;GO:0006695;GO:0008202;GO:0008299;GO:0016126;GO:0016301;GO:0016310;GO:0016740;GO:0019287	nucleotide binding;mevalonate kinase activity;ATP binding;cytoplasm;cytosol;lipid metabolic process;steroid biosynthetic process;cholesterol biosynthetic process;steroid metabolic process;isoprenoid biosynthetic process;sterol biosynthetic process;kinase activity;phosphorylation;transferase activity;isopentenyl diphosphate biosynthetic process, mevalonate pathway
AGAP012672	16.0429	-1.97429	0.558627	-3.53419	0.000409032	0.0071455		sulfotransferase	protein_coding	GO:0005737;GO:0008146;GO:0051923	cytoplasm;sulfotransferase activity;sulfation
AGAP002136	26.286	1.6386	0.464039	3.53116	0.000413734	0.00721627		unspecified product	protein_coding
AGAP011939	11.7072	-2.31832	0.657037	-3.52845	0.000418006	0.00727934		Aamy domain-containing protein [Source:UniProtKB/TrEMBL%3BAcc:A0A1S4H8W3]	protein_coding	GO:0003824;GO:0005975;GO:0016798	catalytic activity;carbohydrate metabolic process;hydrolase activity, acting on glycosyl bonds
AGAP012346	843.277	0.356991	0.101351	3.52232	0.000427788	0.00743802		unspecified product	protein_coding	GO:0000122;GO:0000977;GO:0001227;GO:0003677;GO:0005634;GO:0006355;GO:0009952;GO:0030154;GO:0046983;GO:0050767	negative regulation of transcription by RNA polymerase II;RNA polymerase II transcription regulatory region sequence-specific DNA binding;DNA-binding transcription repressor activity, RNA polymerase II-specific;DNA binding;nucleus;regulation of DNA-templated transcription;anterior/posterior pattern specification;cell differentiation;protein dimerization activity;regulation of neurogenesis
AGAP003652	1018.47	-0.366103	0.104067	-3.51795	0.00043489	0.00754967		aldehyde dehydrogenase (NAD+)	protein_coding	GO:0004029;GO:0016491;GO:0016620;GO:0055114	aldehyde dehydrogenase (NAD+) activity;oxidoreductase activity;oxidoreductase activity, acting on the aldehyde or oxo group of donors, NAD or NADP as acceptor;obsolete oxidation-reduction process
AGAP011920	49.0852	1.36687	0.388751	3.51605	0.000438025	0.00759221		eupolytin	protein_coding	GO:0004252;GO:0006508;GO:0008233;GO:0008236;GO:0016787	serine-type endopeptidase activity;proteolysis;peptidase activity;serine-type peptidase activity;hydrolase activity
AGAP007400	47.3394	1.07638	0.306418	3.51279	0.000443429	0.00766813		unspecified product	protein_coding	GO:0003993	acid phosphatase activity
AGAP003068	125.427	-0.812872	0.231418	-3.51257	0.000443788	0.00766813		unspecified product	protein_coding
AGAP009042	94.9073	-0.821299	0.23416	-3.50743	0.000452466	0.00780591		Fibrinogen C-terminal domain-containing protein [Source:UniProtKB/TrEMBL%3BAcc:A0A1S4H0P9]	protein_coding
AGAP012012	65.792	1.07283	0.305989	3.5061	0.000454732	0.00782958		PX domain-containing protein [Source:UniProtKB/TrEMBL%3BAcc:A0A1S4H831]	protein_coding	GO:0005829;GO:0015031;GO:0016020;GO:0035091;GO:0042147	cytosol;protein transport;membrane;phosphatidylinositol binding;retrograde transport, endosome to Golgi
AGAP003251	1257.23	0.358866	0.102364	3.50579	0.000455249	0.00782958	CLIPB1	CLIP-domain serine protease	protein_coding	GO:0004252;GO:0005615;GO:0006508;GO:0008233;GO:0008236;GO:0016787	serine-type endopeptidase activity;extracellular space;proteolysis;peptidase activity;serine-type peptidase activity;hydrolase activity
AGAP006883	602.312	-0.407903	0.116411	-3.50398	0.000458354	0.00787077		unspecified product	protein_coding
AGAP009757	40.9149	1.19895	0.34277	3.49781	0.000469093	0.00804274	ANCE7	angiotensin-converting enzyme 7	protein_coding	GO:0004180;GO:0005615;GO:0005886;GO:0006508;GO:0008233;GO:0008237;GO:0008238;GO:0008239;GO:0008241;GO:0016020;GO:0016787;GO:0046872	carboxypeptidase activity;extracellular space;plasma membrane;proteolysis;peptidase activity;metallopeptidase activity;exopeptidase activity;dipeptidyl-peptidase activity;peptidyl-dipeptidase activity;membrane;hydrolase activity;metal ion binding
AGAP012313	2412.96	-0.437154	0.125057	-3.49565	0.000472916	0.00808721		ARID domain-containing protein [Source:UniProtKB/TrEMBL%3BAcc:A0A1S4H8Y0]	protein_coding	GO:0003677;GO:0005634;GO:0006357	DNA binding;nucleus;regulation of transcription by RNA polymerase II
AGAP010415	2161.19	0.328992	0.0941184	3.49552	0.000473145	0.00808721		unspecified product	protein_coding	GO:0004252;GO:0006508	serine-type endopeptidase activity;proteolysis
AGAP029924	109.559	-0.795329	0.227834	-3.49083	0.000481522	0.00821773		unspecified product	protein_coding
AGAP000596	397.621	0.418987	0.12009	3.48894	0.000484948	0.00826348		lysophosphatidylcholine acyltransferase / lyso-PAF acetyltransferase	protein_coding	GO:0005509;GO:0006644;GO:0008374;GO:0016020;GO:0016021;GO:0016746	calcium ion binding;phospholipid metabolic process;O-acyltransferase activity;membrane;integral component of membrane;acyltransferase activity
AGAP002915	604.495	0.449486	0.128969	3.48524	0.000491703	0.00836573		P/Homo B domain-containing protein [Source:UniProtKB/TrEMBL%3BAcc:A0A1S4GGJ0]	protein_coding	GO:0004252;GO:0005802;GO:0006508;GO:0008233;GO:0008236;GO:0016020;GO:0016021;GO:0016485;GO:0016486;GO:0016787;GO:0030173	serine-type endopeptidase activity;trans-Golgi network;proteolysis;peptidase activity;serine-type peptidase activity;membrane;integral component of membrane;protein processing;peptide hormone processing;hydrolase activity;integral component of Golgi membrane
AGAP009642	4991.98	-0.281741	0.0808571	-3.48443	0.000493186	0.00837813		prohibitin 2	protein_coding	GO:0005739;GO:0005743;GO:0016020	mitochondrion;mitochondrial inner membrane;membrane
AGAP005120	1391.73	-0.341742	0.098103	-3.4835	0.000494896	0.00839432		unspecified product	protein_coding
AGAP007039	13.4622	2.52501	0.725345	3.48111	0.000499333	0.00844554	LRIM4	leucine-rich immune protein (Long)	protein_coding	GO:0005515	protein binding
AGAP001615	626.066	-0.409455	0.117624	-3.48106	0.000499439	0.00844554		unspecified product	protein_coding	GO:0005515	protein binding
AGAP002245	1831.21	-0.384182	0.110656	-3.47187	0.000516844	0.00872656		cytochrome b-c1 complex subunit 6%2C mitochondrial	protein_coding	GO:0005739;GO:0005743;GO:0005750;GO:0006122;GO:0008121;GO:0009060;GO:0016020;GO:0055114;GO:0070469	mitochondrion;mitochondrial inner membrane;mitochondrial respiratory chain complex III;mitochondrial electron transport, ubiquinol to cytochrome c;ubiquinol-cytochrome-c reductase activity;aerobic respiration;membrane;obsolete oxidation-reduction process;respirasome
AGAP029514	317.718	0.800042	0.230531	3.47043	0.000519626	0.0087602		Protein kinase domain-containing protein [Source:UniProtKB/TrEMBL%3BAcc:A0A453YZP8]	protein_coding	GO:0004672;GO:0004674;GO:0004712;GO:0005524;GO:0005737;GO:0006468;GO:0010766;GO:0019869;GO:0019870;GO:0032414;GO:0035556;GO:0050801;GO:0106310;GO:1903288;GO:2000651	protein kinase activity;protein serine/threonine kinase activity;protein serine/threonine/tyrosine kinase activity;ATP binding;cytoplasm;protein phosphorylation;negative regulation of sodium ion transport;chloride channel inhibitor activity;potassium channel inhibitor activity;positive regulation of ion transmembrane transporter activity;intracellular signal transduction;ion homeostasis;protein s…
AGAP000340	32.7761	1.28272	0.370186	3.46508	0.000530072	0.0089196		LRRCT domain-containing protein [Source:UniProtKB/TrEMBL%3BAcc:A0A1S4G9B1]	protein_coding	GO:0005515;GO:0016020;GO:0016021;GO:0016043;GO:0040011;GO:0071944	protein binding;membrane;integral component of membrane;cellular component organization;locomotion;cell periphery
AGAP003091	616.522	-0.392795	0.113368	-3.46477	0.000530689	0.0089196		Sterol carrier protein 2 variant 2	protein_coding	GO:0005829	cytosol
AGAP012524	856.769	-0.480208	0.138781	-3.46018	0.000539824	0.0090594		unspecified product	protein_coding
AGAP011623	679.109	0.417148	0.120783	3.4537	0.000552945	0.00926559		SMC_N domain-containing protein [Source:UniProtKB/TrEMBL%3BAcc:A0A1S4H736]	protein_coding	GO:0000724;GO:0005524;GO:0005634;GO:0006281;GO:0007062;GO:0016887;GO:0030915	double-strand break repair via homologous recombination;ATP binding;nucleus;DNA repair;sister chromatid cohesion;ATP hydrolysis activity;Smc5-Smc6 complex
AGAP003394	69.3514	0.953404	0.276155	3.45243	0.00055557	0.00929453		unspecified product	protein_coding
AGAP001705	866.988	0.343392	0.099475	3.45205	0.000556348	0.00929453		unspecified product	protein_coding	GO:0016020;GO:0016021	membrane;integral component of membrane
AGAP029801	3.52837	-5.30437	1.53692	-3.45131	0.000557879	0.00930609		DDE Tnp4 domain-containing protein [Source:UniProtKB/TrEMBL%3BAcc:A0A499FX21]	protein_coding	GO:0004518;GO:0005634;GO:0005737;GO:0016787;GO:0046872	nuclease activity;nucleus;cytoplasm;hydrolase activity;metal ion binding
AGAP009054	126.285	0.823013	0.238499	3.4508	0.000558933	0.00930967	LL4	lipopolysaccharide-induced TNF-alpha transcription factor (LITAF-like 4)	protein_coding	GO:0005765;GO:0016020;GO:0016021;GO:0046872	lysosomal membrane;membrane;integral component of membrane;metal ion binding
AGAP010171	285.916	0.535831	0.155368	3.44879	0.000563105	0.00936511	papi	TUDOR-domain protein	protein_coding	GO:0003676;GO:0003723;GO:0030719;GO:0034587;GO:0043186;GO:0051171;GO:0060255;GO:0080090	nucleic acid binding;RNA binding;P granule organization;piRNA metabolic process;P granule;regulation of nitrogen compound metabolic process;regulation of macromolecule metabolic process;regulation of primary metabolic process
AGAP001445	397.158	-0.425045	0.12332	-3.44669	0.000567503	0.00942412		unspecified product	protein_coding
AGAP004268	341.342	0.498002	0.144559	3.44497	0.000571113	0.00946989		UDP-glucuronate decarboxylase	protein_coding	GO:0005737;GO:0033320;GO:0042732;GO:0048040;GO:0070403	cytoplasm;UDP-D-xylose biosynthetic process;D-xylose metabolic process;UDP-glucuronate decarboxylase activity;NAD+ binding
AGAP009745	1300.8	0.379076	0.110182	3.44047	0.000580708	0.00961461		Sugar transporter ERD6-like 4	protein_coding	GO:0005351;GO:0005887;GO:0016020;GO:0016021;GO:0022857;GO:0034219;GO:0046323;GO:0055085;GO:1902600	carbohydrate:proton symporter activity;integral component of plasma membrane;membrane;integral component of membrane;transmembrane transporter activity;carbohydrate transmembrane transport;glucose import;transmembrane transport;proton transmembrane transport
AGAP008929	3620.43	-0.340277	0.0989568	-3.43865	0.00058463	0.00966513		threonyl-tRNA synthetase	protein_coding	GO:0000166;GO:0004812;GO:0004829;GO:0005524;GO:0005737;GO:0006418;GO:0006435;GO:0043039	nucleotide binding;aminoacyl-tRNA ligase activity;threonine-tRNA ligase activity;ATP binding;cytoplasm;tRNA aminoacylation for protein translation;threonyl-tRNA aminoacylation;tRNA aminoacylation
AGAP007029	256.531	-0.529032	0.154036	-3.43448	0.000593701	0.00980049		glucosyl/glucuronosyl transferases	protein_coding	GO:0008194;GO:0015020;GO:0016020;GO:0016021;GO:0016740;GO:0016757;GO:0016758;GO:0043231	UDP-glycosyltransferase activity;glucuronosyltransferase activity;membrane;integral component of membrane;transferase activity;glycosyltransferase activity;hexosyltransferase activity;intracellular membrane-bounded organelle
AGAP001509	20607.9	-0.34319	0.099982	-3.43252	0.000598001	0.00985632		unspecified product	protein_coding
AGAP029498	5.28205	-4.88569	1.42352	-3.43213	0.000598861	0.00985632	GPRGNR3	putative gonadotrophin releasing hormone receptor 3	protein_coding	GO:0004930;GO:0005887;GO:0007165;GO:0007186;GO:0016020;GO:0016021;GO:0032870;GO:0042277	G protein-coupled receptor activity;integral component of plasma membrane;signal transduction;G protein-coupled receptor signaling pathway;membrane;integral component of membrane;cellular response to hormone stimulus;peptide binding
AGAP010013	5149.23	-0.268092	0.0781725	-3.42949	0.00060472	0.00993801		unspecified product	protein_coding	GO:0016020;GO:0016021	membrane;integral component of membrane
AGAP001202	87.5084	0.969122	0.282898	3.42569	0.000613229	0.0100629		organic cation transporter	protein_coding	GO:0016020;GO:0016021;GO:0022857;GO:0055085	membrane;integral component of membrane;transmembrane transporter activity;transmembrane transport
AGAP000380	1145.94	0.313306	0.0914746	3.42506	0.000614665	0.010064		5'-nucleotidase [Source:UniProtKB/TrEMBL%3BAcc:Q7QFA2]	protein_coding	GO:0008253;GO:0016311;GO:0016787;GO:0046872	5'-nucleotidase activity;dephosphorylation;hydrolase activity;metal ion binding
AGAP012749	68.6312	-0.866128	0.252894	-3.42486	0.00061511	0.010064		unspecified product	protein_coding	GO:0004252;GO:0006508	serine-type endopeptidase activity;proteolysis
AGAP001207	423.614	-0.452411	0.13231	-3.41932	0.000627768	0.010256		COMM domain-containing protein 4	protein_coding
AGAP029440	42.3404	1.10891	0.32438	3.41856	0.000629543	0.0102699		unspecified product	protein_coding
AGAP008363	266.146	0.574882	0.168277	3.41629	0.000634807	0.0103406		cytochrome b5 outer mitochondrial membrane isoform	protein_coding	GO:0016020;GO:0020037;GO:0043231;GO:0046872	membrane;heme binding;intracellular membrane-bounded organelle;metal ion binding
AGAP002906	723.005	-0.347288	0.101735	-3.41367	0.000640934	0.010425		Uncharacterized aarF domain-containing protein kinase 4	protein_coding	GO:0005739;GO:0006744;GO:0016301;GO:0016310;GO:0031314	mitochondrion;ubiquinone biosynthetic process;kinase activity;phosphorylation;extrinsic component of mitochondrial inner membrane
AGAP009978	231.046	0.796094	0.233404	3.4108	0.000647727	0.0105201	DUOX	dual oxidase: peroxidase and NADPH-oxidase domains	protein_coding	GO:0004601;GO:0005509;GO:0005886;GO:0006952;GO:0006979;GO:0016020;GO:0016021;GO:0016174;GO:0016175;GO:0016491;GO:0019221;GO:0020037;GO:0042335;GO:0042554;GO:0043020;GO:0050665;GO:0051591;GO:0055114;GO:0098869;GO:0106293;GO:0106294	peroxidase activity;calcium ion binding;plasma membrane;defense response;response to oxidative stress;membrane;integral component of membrane;NAD(P)H oxidase H2O2-forming activity;superoxide-generating NAD(P)H oxidase activity;oxidoreductase activity;cytokine-mediated signaling pathway;heme binding;cuticle development;superoxide anion generation;NADPH oxidase complex;hydrogen peroxide biosyntheti…
AGAP011332	68.3318	0.875402	0.256721	3.40994	0.000649783	0.0105381		unspecified product	protein_coding	GO:0000978;GO:0001227;GO:0003676;GO:0005634;GO:0005654;GO:0006357;GO:0008270	RNA polymerase II cis-regulatory region sequence-specific DNA binding;DNA-binding transcription repressor activity, RNA polymerase II-specific;nucleic acid binding;nucleus;nucleoplasm;regulation of transcription by RNA polymerase II;zinc ion binding
AGAP006881	54.4768	-0.993721	0.29159	-3.40793	0.000654568	0.0106002		polypeptide N-acetylgalactosaminyltransferase	protein_coding	GO:0000139;GO:0005794;GO:0006486;GO:0016020;GO:0016021;GO:0016740;GO:0016757;GO:0030246	Golgi membrane;Golgi apparatus;protein glycosylation;membrane;integral component of membrane;transferase activity;glycosyltransferase activity;carbohydrate binding
AGAP029923	102.374	-0.727287	0.213448	-3.40733	0.000656017	0.010604		unspecified product	protein_coding
AGAP006254	4800.56	-0.283615	0.0832437	-3.40704	0.000656714	0.010604		polypeptide N-acetylglucosaminyltransferase	protein_coding	GO:0005515;GO:0006493;GO:0016262;GO:0016757;GO:0097363	protein binding;protein O-linked glycosylation;protein N-acetylglucosaminyltransferase activity;glycosyltransferase activity;protein O-GlcNAc transferase activity
AGAP029270	13.0796	-2.12176	0.623098	-3.40519	0.000661189	0.0106607		unspecified product	protein_coding	GO:0005515	protein binding
AGAP004137	255.434	0.528832	0.155355	3.40403	0.000663988	0.0106903		unspecified product	protein_coding
AGAP002290	2253.4	0.353476	0.1039	3.40207	0.000668775	0.0107518		negative elongation factor A	protein_coding	GO:0032021;GO:0034244	NELF complex;negative regulation of transcription elongation by RNA polymerase II
AGAP028751	18.9178	-2.02726	0.59615	-3.40059	0.000672408	0.0107945		unspecified product	protein_coding	GO:0005576;GO:0006030;GO:0008061	extracellular region;chitin metabolic process;chitin binding
AGAP010821	250.598	0.505219	0.14869	3.39779	0.000679323	0.0108898		Ig-like domain-containing protein [Source:UniProtKB/TrEMBL%3BAcc:A0A1S4H526]	protein_coding	GO:0016020;GO:0016021	membrane;integral component of membrane
AGAP009945	43.0951	1.27449	0.375299	3.39594	0.000683945	0.0109429		dihydrodiol dehydrogenase / D-xylose 1-dehydrogenase (NADP)	protein_coding	GO:0000166;GO:0016491;GO:0055114	nucleotide binding;oxidoreductase activity;obsolete oxidation-reduction process
AGAP010983	3440.08	-0.259115	0.0763123	-3.39545	0.000685149	0.0109429		BAG family molecular chaperone regulator 2 [Source:UniProtKB/TrEMBL%3BAcc:A0A1S4H5F8]	protein_coding	GO:0000774;GO:0050790;GO:0050821;GO:0051087	adenyl-nucleotide exchange factor activity;regulation of catalytic activity;protein stabilization;chaperone binding
AGAP006023	4814.38	2.26808	0.66801	3.39528	0.000685595	0.0109429		tyrosine 3-monooxygenase	protein_coding	GO:0004497;GO:0004511;GO:0005506;GO:0005737;GO:0006585;GO:0009072;GO:0016714;GO:0030424;GO:0042136;GO:0042416;GO:0042423;GO:0043204;GO:0046872;GO:0048471;GO:0055114	monooxygenase activity;tyrosine 3-monooxygenase activity;iron ion binding;cytoplasm;dopamine biosynthetic process from tyrosine;aromatic amino acid family metabolic process;oxidoreductase activity, acting on paired donors, with incorporation or reduction of molecular oxygen, reduced pteridine as one donor, and incorporation of one atom of oxygen;axon;neurotransmitter biosynthetic process;dopamine…
AGAP028484	61.6394	0.989248	0.291588	3.39263	0.000692253	0.0110333		unspecified product	protein_coding	GO:0016020;GO:0016021;GO:0030246	membrane;integral component of membrane;carbohydrate binding
AGAP007158	20.7137	-2.10273	0.620179	-3.39052	0.000697595	0.0110898		alpha-crystallin B chain	protein_coding	GO:0046872	metal ion binding
AGAP000430	100.122	0.729529	0.215172	3.39044	0.000697797	0.0110898		unspecified product	protein_coding
AGAP007556	118.439	0.688421	0.203176	3.3883	0.000703281	0.0111609		unspecified product	protein_coding	GO:0005515;GO:0030017;GO:0048856	protein binding;sarcomere;anatomical structure development
AGAP013287	446.32	0.607154	0.179326	3.38575	0.000709829	0.0112356		RHD domain-containing protein [Source:UniProtKB/TrEMBL%3BAcc:A0A453YYJ4]	protein_coding	GO:0000977;GO:0000978;GO:0000981;GO:0003677;GO:0003682;GO:0003700;GO:0005634;GO:0005667;GO:0005829;GO:0006355;GO:0006357;GO:0007399;GO:0008134;GO:0009605;GO:0045944;GO:0048468	RNA polymerase II transcription regulatory region sequence-specific DNA binding;RNA polymerase II cis-regulatory region sequence-specific DNA binding;DNA-binding transcription factor activity, RNA polymerase II-specific;DNA binding;chromatin binding;DNA-binding transcription factor activity;nucleus;transcription regulator complex;cytosol;regulation of DNA-templated transcription;regulation of tra…
AGAP002302	419.249	-0.451693	0.13342	-3.38549	0.000710519	0.0112356		crossover junction endonuclease	protein_coding	GO:0000712;GO:0003677;GO:0004518;GO:0005634;GO:0006281;GO:0006302;GO:0008821;GO:0031297;GO:0031573;GO:0048476;GO:0090305	resolution of meiotic recombination intermediates;DNA binding;nuclease activity;nucleus;DNA repair;double-strand break repair;crossover junction endodeoxyribonuclease activity;replication fork processing;mitotic intra-S DNA damage checkpoint signaling;Holliday junction resolvase complex;nucleic acid phosphodiester bond hydrolysis
AGAP013029	116.331	0.665423	0.196563	3.38529	0.000711024	0.0112356		MFS domain-containing protein [Source:UniProtKB/TrEMBL%3BAcc:A0A1S4HC19]	protein_coding	GO:0016020;GO:0016021;GO:0022857;GO:0055085	membrane;integral component of membrane;transmembrane transporter activity;transmembrane transport
AGAP006543	112.836	0.743984	0.219913	3.38309	0.000716749	0.01131		unspecified product	protein_coding	GO:0016020;GO:0016021	membrane;integral component of membrane
AGAP003345	179.528	0.580887	0.171761	3.38195	0.00071974	0.011341		xeroderma pigmentosum group C-complementing protein	protein_coding	GO:0000111;GO:0003677;GO:0003684;GO:0003697;GO:0005634;GO:0005737;GO:0006289;GO:0006298;GO:0071942	nucleotide-excision repair factor 2 complex;DNA binding;damaged DNA binding;single-stranded DNA binding;nucleus;cytoplasm;nucleotide-excision repair;mismatch repair;XPC complex
AGAP007159	20.5326	-2.08708	0.618459	-3.37465	0.000739098	0.0116295		alpha-crystallin B chain	protein_coding	GO:0046872	metal ion binding
AGAP009091	160.837	2.67978	0.794367	3.37347	0.000742264	0.0116628		aromatic-L-amino-acid decarboxylase	protein_coding	GO:0003824;GO:0006520;GO:0016829;GO:0016830;GO:0016831;GO:0019752;GO:0030170;GO:0044248;GO:1901575	catalytic activity;cellular amino acid metabolic process;lyase activity;carbon-carbon lyase activity;carboxy-lyase activity;carboxylic acid metabolic process;pyridoxal phosphate binding;cellular catabolic process;organic substance catabolic process
AGAP010391	175.983	0.574983	0.17054	3.37154	0.000747488	0.0117283		LIM domain only protein 4	protein_coding	GO:0046872	metal ion binding
AGAP008577	1681.88	0.354811	0.105541	3.36182	0.000774296	0.0121317		RNA-binding protein 5/10	protein_coding	GO:0003676;GO:0003723;GO:0046872	nucleic acid binding;RNA binding;metal ion binding
AGAP004094	268.59	-0.629336	0.187291	-3.3602	0.000778848	0.0121858		Sterol carrier protein-2	protein_coding	GO:0005829	cytosol
AGAP005884	775.504	0.353834	0.105336	3.35911	0.00078194	0.012217		sphingomyelin synthase-related 1	protein_coding	GO:0005887;GO:0006665;GO:0016020;GO:0016021;GO:0016740;GO:0016780;GO:0030148;GO:0030173;GO:0030176;GO:0033188;GO:0046513;GO:0047493	integral component of plasma membrane;sphingolipid metabolic process;membrane;integral component of membrane;transferase activity;phosphotransferase activity, for other substituted phosphate groups;sphingolipid biosynthetic process;integral component of Golgi membrane;integral component of endoplasmic reticulum membrane;sphingomyelin synthase activity;ceramide biosynthetic process;ceramide cholin…
AGAP028430	776.526	-0.668115	0.198984	-3.35764	0.000786123	0.0122504		unspecified product	protein_coding	GO:0017183;GO:0090560	peptidyl-diphthamide biosynthetic process from peptidyl-histidine;2-(3-amino-3-carboxypropyl)histidine synthase activity
AGAP012887	531.311	-0.388363	0.115675	-3.35735	0.00078693	0.0122504		unspecified product	protein_coding	GO:0005096	GTPase activator activity
AGAP011126	963.672	-0.397336	0.118354	-3.35719	0.000787391	0.0122504		spermidine synthase	protein_coding	GO:0003824;GO:0004766;GO:0006595;GO:0006596;GO:0008295;GO:0016740	catalytic activity;spermidine synthase activity;polyamine metabolic process;polyamine biosynthetic process;spermidine biosynthetic process;transferase activity
AGAP003727	1219.5	-0.302776	0.0902162	-3.35611	0.000790459	0.0122809		Protein unc-45 homolog B	protein_coding	GO:0005515;GO:0007517;GO:0030154;GO:0051879;GO:0061077	protein binding;muscle organ development;cell differentiation;Hsp90 protein binding;chaperone-mediated protein folding
AGAP000391	1785.27	-0.391833	0.11679	-3.35502	0.000793586	0.0123122		negative elongation factor C/D	protein_coding	GO:0003723;GO:0005634;GO:0032021;GO:0034244;GO:0045892	RNA binding;nucleus;NELF complex;negative regulation of transcription elongation by RNA polymerase II;negative regulation of DNA-templated transcription
AGAP013324	9.80944	3.35381	0.999973	3.3539	0.000796811	0.012345		unspecified product	protein_coding	GO:0004930;GO:0007186;GO:0016021	G protein-coupled receptor activity;G protein-coupled receptor signaling pathway;integral component of membrane
AGAP000329	68.015	0.843447	0.251723	3.35069	0.000806096	0.0124548	alpha3	nicotinic acetylcholine receptor subunit alpha 3	protein_coding	GO:0004888;GO:0005216;GO:0005230;GO:0005886;GO:0005887;GO:0006811;GO:0007165;GO:0007268;GO:0016020;GO:0016021;GO:0022848;GO:0030054;GO:0030594;GO:0034220;GO:0042391;GO:0043005;GO:0045202;GO:0045211;GO:0050877;GO:0060078;GO:0060079	transmembrane signaling receptor activity;ion channel activity;extracellular ligand-gated ion channel activity;plasma membrane;integral component of plasma membrane;ion transport;signal transduction;chemical synaptic transmission;membrane;integral component of membrane;acetylcholine-gated cation-selective channel activity;cell junction;neurotransmitter receptor activity;ion transmembrane transpor…
AGAP007502	1689.62	-0.296391	0.0884584	-3.35062	0.000806306	0.0124548		kinesin family member 11	protein_coding	GO:0000166;GO:0003774;GO:0003777;GO:0005524;GO:0005634;GO:0005871;GO:0005874;GO:0005876;GO:0007018;GO:0007049;GO:0008017;GO:0008574;GO:0016887;GO:0051301;GO:0090307	nucleotide binding;cytoskeletal motor activity;microtubule motor activity;ATP binding;nucleus;kinesin complex;microtubule;spindle microtubule;microtubule-based movement;cell cycle;microtubule binding;plus-end-directed microtubule motor activity;ATP hydrolysis activity;cell division;mitotic spindle assembly
AGAP012857	127.73	0.634569	0.189407	3.35029	0.000807268	0.0124548		MutT domain protein-like protein	protein_coding	GO:0007165;GO:0016787;GO:0035529;GO:0047631;GO:0051287	signal transduction;hydrolase activity;NADH pyrophosphatase activity;ADP-ribose diphosphatase activity;NAD binding
AGAP012364	1532.51	0.304832	0.0910935	3.34637	0.000818779	0.0126149		unspecified product	protein_coding	GO:0005515	protein binding
AGAP029448	517.819	0.438386	0.13109	3.34417	0.000825284	0.0126975		unspecified product	protein_coding	GO:0003676;GO:0003723;GO:1990904	nucleic acid binding;RNA binding;ribonucleoprotein complex
AGAP006992	427.321	0.40464	0.121171	3.3394	0.00083959	0.0128997		unspecified product	protein_coding	GO:0016021;GO:0035556;GO:0055085	integral component of membrane;intracellular signal transduction;transmembrane transport
AGAP001544	41.3322	1.21673	0.364427	3.33876	0.000841537	0.0129117		tripartite motif-containing protein 37	protein_coding	GO:0005515;GO:0005737;GO:0006915;GO:0008270;GO:0016567;GO:0046872;GO:0061630	protein binding;cytoplasm;apoptotic process;zinc ion binding;protein ubiquitination;metal ion binding;ubiquitin protein ligase activity
AGAP005334	6.84836	3.60673	1.08169	3.33436	0.000854947	0.0130993	CTLMA2	C-type lectin (CTL) - mannose binding	protein_coding	GO:0009897;GO:0030246	external side of plasma membrane;carbohydrate binding
AGAP012376	275.065	-0.502012	0.150796	-3.32909	0.000871303	0.0133315		peptidyl-prolyl cis-trans isomerase-like 1	protein_coding	GO:0000413;GO:0003755;GO:0005634;GO:0006457;GO:0016853	protein peptidyl-prolyl isomerization;peptidyl-prolyl cis-trans isomerase activity;nucleus;protein folding;isomerase activity
AGAP009756	164.368	0.584335	0.175649	3.32672	0.000878737	0.0134268	ANCE6	angiotensin-converting enzyme 6	protein_coding	GO:0004180;GO:0005615;GO:0005886;GO:0006508;GO:0008233;GO:0008237;GO:0008238;GO:0008239;GO:0008241;GO:0016020;GO:0016787;GO:0046872	carboxypeptidase activity;extracellular space;plasma membrane;proteolysis;peptidase activity;metallopeptidase activity;exopeptidase activity;dipeptidyl-peptidase activity;peptidyl-dipeptidase activity;membrane;hydrolase activity;metal ion binding
AGAP004902	93.7665	0.911853	0.274141	3.32622	0.000880338	0.0134327		unspecified product	protein_coding	GO:0005515;GO:0005886;GO:0007155;GO:0007411	protein binding;plasma membrane;cell adhesion;axon guidance
AGAP010155	1754.13	-0.282568	0.0850259	-3.32331	0.000889559	0.0135548		unspecified product	protein_coding	GO:0003878;GO:0005829;GO:0006085;GO:0006633;GO:0046912	ATP citrate synthase activity;cytosol;acetyl-CoA biosynthetic process;fatty acid biosynthetic process;acyltransferase activity, acyl groups converted into alkyl on transfer
AGAP002281	774.022	0.394404	0.118715	3.32226	0.00089291	0.0135872		unspecified product	protein_coding	GO:0005737;GO:0030121;GO:0030276;GO:0032588;GO:0046907	cytoplasm;AP-1 adaptor complex;clathrin binding;trans-Golgi network membrane;intracellular transport
AGAP011600	15593.9	0.483673	0.145639	3.32104	0.000896819	0.013628		unspecified product	protein_coding	GO:0005737;GO:0006915;GO:0009968;GO:0032006	cytoplasm;apoptotic process;negative regulation of signal transduction;regulation of TOR signaling
AGAP008438	118.075	0.678258	0.204288	3.32011	0.000899817	0.0136548		unspecified product	protein_coding
AGAP002056	982.412	0.36594	0.110237	3.31958	0.000901519	0.013662		beta-galactosidase	protein_coding	GO:0004553;GO:0004565;GO:0005773;GO:0005975;GO:0008152;GO:0016787;GO:0016798	hydrolase activity, hydrolyzing O-glycosyl compounds;beta-galactosidase activity;vacuole;carbohydrate metabolic process;metabolic process;hydrolase activity;hydrolase activity, acting on glycosyl bonds
AGAP012838	164.659	0.712223	0.21462	3.31852	0.000904942	0.0136951		unspecified product	protein_coding	GO:0004364;GO:0005515;GO:0005737;GO:0006749	glutathione transferase activity;protein binding;cytoplasm;glutathione metabolic process
AGAP013219	47.1015	-1.05675	0.318742	-3.31538	0.000915178	0.0138109		elongation of very long chain fatty acids protein 7	protein_coding	GO:0006629;GO:0006631;GO:0006633;GO:0009922;GO:0016020;GO:0016021;GO:0016740;GO:0019367;GO:0030148;GO:0030176;GO:0034625;GO:0034626;GO:0042761;GO:0102336;GO:0102337;GO:0102338;GO:0102756	lipid metabolic process;fatty acid metabolic process;fatty acid biosynthetic process;fatty acid elongase activity;membrane;integral component of membrane;transferase activity;fatty acid elongation, saturated fatty acid;sphingolipid biosynthetic process;integral component of endoplasmic reticulum membrane;fatty acid elongation, monounsaturated fatty acid;fatty acid elongation, polyunsaturated fatt…
AGAP004515	155.507	0.634922	0.191517	3.31522	0.000915695	0.0138109		unspecified product	protein_coding
AGAP010416	156.682	0.60937	0.18382	3.31503	0.000916326	0.0138109	ABCA8	ATP-binding cassette transporter (ABC transporter) family A member 8	protein_coding	GO:0000166;GO:0005319;GO:0005524;GO:0006869;GO:0016020;GO:0016021;GO:0016887;GO:0042626;GO:0043231;GO:0055085;GO:0140359	nucleotide binding;lipid transporter activity;ATP binding;lipid transport;membrane;integral component of membrane;ATP hydrolysis activity;ATPase-coupled transmembrane transporter activity;intracellular membrane-bounded organelle;transmembrane transport;ABC-type transporter activity
AGAP003413	205.714	-0.528525	0.159752	-3.30842	0.000938256	0.0141222		alanyl-tRNA synthetase domain-containing protein 1	protein_coding	GO:0000166;GO:0002196;GO:0004812;GO:0005524;GO:0006450;GO:0043039;GO:0106074	nucleotide binding;Ser-tRNA(Ala) hydrolase activity;aminoacyl-tRNA ligase activity;ATP binding;regulation of translational fidelity;tRNA aminoacylation;aminoacyl-tRNA metabolism involved in translational fidelity
AGAP007730	118.045	0.644476	0.194955	3.30577	0.000947175	0.0142195		unspecified product	protein_coding	GO:0000166;GO:0009166;GO:0016787	nucleotide binding;nucleotide catabolic process;hydrolase activity
AGAP003231	14.2202	-2.06265	0.623961	-3.30573	0.000947286	0.0142195		NADH dehydrogenase (ubiquinone) iron-sulfur protein 7%2C mitochondrial	protein_coding	GO:0003954;GO:0005747;GO:0008137;GO:0009060;GO:0015990;GO:0032981;GO:0046872;GO:0048038;GO:0051536;GO:0051539;GO:0055114	NADH dehydrogenase activity;mitochondrial respiratory chain complex I;NADH dehydrogenase (ubiquinone) activity;aerobic respiration;electron transport coupled proton transport;mitochondrial respiratory chain complex I assembly;metal ion binding;quinone binding;iron-sulfur cluster binding;4 iron, 4 sulfur cluster binding;obsolete oxidation-reduction process
AGAP003252	262.732	0.46761	0.141501	3.30464	0.000950973	0.0142241	CLIPB6	CLIP-domain serine protease	protein_coding	GO:0004252;GO:0005576;GO:0006508;GO:0008233;GO:0008236;GO:0016020;GO:0016021;GO:0016787	serine-type endopeptidase activity;extracellular region;proteolysis;peptidase activity;serine-type peptidase activity;membrane;integral component of membrane;hydrolase activity
AGAP003720	726.245	0.525323	0.158969	3.30457	0.000951225	0.0142241		annexin A4	protein_coding	GO:0005509;GO:0005544;GO:0005737	calcium ion binding;calcium-dependent phospholipid binding;cytoplasm
AGAP007122	62.8239	1.23845	0.374776	3.30451	0.000951436	0.0142241		tubulin%2C alpha 1	protein_coding	GO:0000166;GO:0000226;GO:0000278;GO:0003924;GO:0005200;GO:0005525;GO:0005737;GO:0005856;GO:0005874;GO:0007017	nucleotide binding;microtubule cytoskeleton organization;mitotic cell cycle;GTPase activity;structural constituent of cytoskeleton;GTP binding;cytoplasm;cytoskeleton;microtubule;microtubule-based process
AGAP007938	1691.34	0.326526	0.0989366	3.30036	0.000965624	0.0144092	cact	protein cactus (TOLL pathway signalling)	protein_coding	GO:0005515	protein binding
AGAP009118	17.2754	-1.84186	0.5582	-3.29964	0.00096808	0.0144092		chondroitin 4-sulfotransferase	protein_coding	GO:0000139;GO:0005794;GO:0005975;GO:0008146;GO:0016020;GO:0016021;GO:0016051;GO:0016740	Golgi membrane;Golgi apparatus;carbohydrate metabolic process;sulfotransferase activity;membrane;integral component of membrane;carbohydrate biosynthetic process;transferase activity
AGAP001951	441.593	-0.405044	0.122761	-3.29945	0.000968753	0.0144092		butyryl-CoA dehydrogenase	protein_coding	GO:0003995;GO:0004085;GO:0005739;GO:0016491;GO:0016627;GO:0033539;GO:0046359;GO:0050660;GO:0055114	acyl-CoA dehydrogenase activity;butyryl-CoA dehydrogenase activity;mitochondrion;oxidoreductase activity;oxidoreductase activity, acting on the CH-CH group of donors;fatty acid beta-oxidation using acyl-CoA dehydrogenase;butyrate catabolic process;flavin adenine dinucleotide binding;obsolete oxidation-reduction process
AGAP010471	289.84	0.530023	0.160643	3.29937	0.000969012	0.0144092		unspecified product	protein_coding	GO:0005887;GO:0016020;GO:0016021;GO:0019991	integral component of plasma membrane;membrane;integral component of membrane;septate junction assembly
AGAP006223	8.5906	-2.7189	0.824429	-3.29792	0.000974023	0.0144596		glucosyl/glucuronosyl transferases	protein_coding	GO:0008194;GO:0015020;GO:0016020;GO:0016021;GO:0016740;GO:0016757;GO:0016758;GO:0043231	UDP-glycosyltransferase activity;glucuronosyltransferase activity;membrane;integral component of membrane;transferase activity;glycosyltransferase activity;hexosyltransferase activity;intracellular membrane-bounded organelle
AGAP012000	18.661	-1.85863	0.563624	-3.29764	0.000975007	0.0144596		fibrinogen and fibronectin	protein_coding	GO:0005615;GO:0062023	extracellular space;collagen-containing extracellular matrix
AGAP028598	1366.26	-0.30393	0.0922692	-3.29394	0.00098792	0.0146315		unspecified product	protein_coding	GO:0004190;GO:0005737;GO:0006508	aspartic-type endopeptidase activity;cytoplasm;proteolysis
AGAP009024	1694.25	-0.324206	0.0984772	-3.29219	0.000994106	0.0147035		RNA polymerase I-specific transcription initiation factor RRN3	protein_coding	GO:0001042;GO:0001181;GO:0006361	RNA polymerase I core binding;RNA polymerase I general transcription initiation factor activity;transcription initiation at RNA polymerase I promoter
AGAP002433	588.318	0.374304	0.113846	3.28781	0.00100972	0.0149145		unspecified product	protein_coding	GO:0000978;GO:0000981;GO:0003676;GO:0005634;GO:0006357;GO:0008270	RNA polymerase II cis-regulatory region sequence-specific DNA binding;DNA-binding transcription factor activity, RNA polymerase II-specific;nucleic acid binding;nucleus;regulation of transcription by RNA polymerase II;zinc ion binding
AGAP005241	9.52586	2.77737	0.84599	3.28299	0.00102713	0.0151516		unspecified product	protein_coding	GO:0016020;GO:0016021	membrane;integral component of membrane
AGAP004134	13.8289	-2.02005	0.615547	-3.28171	0.00103179	0.0152001	Osi11	protein osiris 11	protein_coding
AGAP000147	3872.32	0.360034	0.109886	3.27642	0.0010513	0.015467		PDZ-binding kinase	protein_coding	GO:0000278;GO:0004672;GO:0004674;GO:0005524;GO:0006468	mitotic cell cycle;protein kinase activity;protein serine/threonine kinase activity;ATP binding;protein phosphorylation
AGAP000063	171.581	0.571797	0.174556	3.27573	0.00105389	0.0154845		paired box protein	protein_coding	GO:0000981;GO:0003677;GO:0006355	DNA-binding transcription factor activity, RNA polymerase II-specific;DNA binding;regulation of DNA-templated transcription
AGAP029769	66.4318	1.19205	0.363951	3.2753	0.00105549	0.0154876	CLIPB9	CLIP-domain serine protease	protein_coding	GO:0002376;GO:0004252;GO:0005615;GO:0006508;GO:0008233;GO:0008236;GO:0016787;GO:0035008	immune system process;serine-type endopeptidase activity;extracellular space;proteolysis;peptidase activity;serine-type peptidase activity;hydrolase activity;positive regulation of melanization defense response
AGAP009917	6.1052	-4.17257	1.27437	-3.27422	0.00105956	0.0155266		SGS4 [Source:UniProtKB/TrEMBL%3BAcc:Q5XLG7]	protein_coding	GO:0016020;GO:0016021	membrane;integral component of membrane
AGAP029587	323.307	0.557212	0.17021	3.27367	0.0010616	0.015536		Methyltransferase-like protein [Source:UniProtKB/TrEMBL%3BAcc:A0A453Z0V4]	protein_coding	GO:0001510;GO:0008168;GO:0016740;GO:0032259	RNA methylation;methyltransferase activity;transferase activity;methylation
AGAP008640	594.292	0.344736	0.105338	3.27266	0.00106539	0.015571		unspecified product	protein_coding	GO:0005886;GO:0030431;GO:0031225;GO:0032222;GO:0048511;GO:1903818	plasma membrane;sleep;anchored component of membrane;regulation of synaptic transmission, cholinergic;rhythmic process;positive regulation of voltage-gated potassium channel activity
AGAP010383	24.4458	-1.37044	0.41913	-3.26972	0.00107654	0.0157132		solute carrier family 15 member 1	protein_coding	GO:0005887;GO:0006857;GO:0015333;GO:0016020;GO:0016021;GO:0022857;GO:0035442;GO:0035672;GO:0035673;GO:0055085;GO:0071916;GO:1902600;GO:1904680	integral component of plasma membrane;oligopeptide transport;peptide:proton symporter activity;membrane;integral component of membrane;transmembrane transporter activity;dipeptide transmembrane transport;oligopeptide transmembrane transport;oligopeptide transmembrane transporter activity;transmembrane transport;dipeptide transmembrane transporter activity;proton transmembrane transport;peptide tr…
AGAP006347	110.507	0.71722	0.219454	3.2682	0.00108234	0.0157771		potassium voltage-gated channel KQT-like subfamily%2C invertebrate	protein_coding	GO:0005216;GO:0005249;GO:0005251;GO:0005267;GO:0005516;GO:0006811;GO:0006813;GO:0008076;GO:0016020;GO:0016021;GO:0034765;GO:0055085;GO:0071805	ion channel activity;voltage-gated potassium channel activity;delayed rectifier potassium channel activity;potassium channel activity;calmodulin binding;ion transport;potassium ion transport;voltage-gated potassium channel complex;membrane;integral component of membrane;regulation of ion transmembrane transport;transmembrane transport;potassium ion transmembrane transport
AGAP011764	1195.25	0.307188	0.094059	3.26591	0.00109112	0.0158843		unspecified product	protein_coding
AGAP002825	4356.76	-0.32619	0.0999078	-3.26491	0.00109498	0.0159195	PPO1	prophenoloxidase 1	protein_coding	GO:0004497;GO:0016491;GO:0046872;GO:0055114	monooxygenase activity;oxidoreductase activity;metal ion binding;obsolete oxidation-reduction process
AGAP004806	14.466	2.10426	0.644865	3.26309	0.00110203	0.0160011	GALE6	galectin 6	protein_coding	GO:0016936;GO:0030246	galactoside binding;carbohydrate binding
AGAP006402	1446.02	0.316764	0.0971811	3.25952	0.00111599	0.0161826		RING-type domain-containing protein [Source:UniProtKB/TrEMBL%3BAcc:A0A1S4GS12]	protein_coding	GO:0000122;GO:0005634;GO:0035102;GO:0036353;GO:0046872;GO:1990841	negative regulation of transcription by RNA polymerase II;nucleus;PRC1 complex;histone H2A-K119 monoubiquitination;metal ion binding;promoter-specific chromatin binding
AGAP004139	276.26	-0.524704	0.161079	-3.25743	0.00112425	0.0162811		unspecified product	protein_coding
AGAP012163	1385.54	0.460093	0.14156	3.25017	0.00115335	0.0166807		guanylate cyclase	protein_coding	GO:0000166;GO:0001653;GO:0004383;GO:0004672;GO:0005524;GO:0005886;GO:0006182;GO:0006468;GO:0007165;GO:0007168;GO:0009190;GO:0016020;GO:0016021;GO:0016829;GO:0016849;GO:0035556	nucleotide binding;peptide receptor activity;guanylate cyclase activity;protein kinase activity;ATP binding;plasma membrane;cGMP biosynthetic process;protein phosphorylation;signal transduction;receptor guanylyl cyclase signaling pathway;cyclic nucleotide biosynthetic process;membrane;integral component of membrane;lyase activity;phosphorus-oxygen lyase activity;intracellular signal transduction
AGAP005616	1974.95	-0.283976	0.0873878	-3.24961	0.00115563	0.0166919		unspecified product	protein_coding	GO:0005515	protein binding
AGAP002689	3320.56	-0.320759	0.0987225	-3.2491	0.00115771	0.0166926		unspecified product	protein_coding	GO:0016020;GO:0016021	membrane;integral component of membrane
AGAP001507	9265.74	-0.259215	0.0797864	-3.24886	0.00115869	0.0166926		procollagen-lysine%2C 2-oxoglutarate 5-dioxygenase	protein_coding	GO:0005506;GO:0005783;GO:0008475;GO:0016491;GO:0016705;GO:0017185;GO:0031418;GO:0055114	iron ion binding;endoplasmic reticulum;procollagen-lysine 5-dioxygenase activity;oxidoreductase activity;oxidoreductase activity, acting on paired donors, with incorporation or reduction of molecular oxygen;peptidyl-lysine hydroxylation;L-ascorbic acid binding;obsolete oxidation-reduction process
AGAP002744	59.8197	0.927618	0.285594	3.24804	0.00116205	0.0167193		unspecified product	protein_coding
AGAP007896	6103.32	-0.281121	0.0865772	-3.24705	0.00116606	0.0167512		predicted G-protein coupled receptor GPCR	protein_coding	GO:0000139;GO:0005789;GO:0006886;GO:0010008;GO:0012505;GO:0016020;GO:0016021;GO:0016055;GO:0017147;GO:0030177;GO:0031301;GO:0042734;GO:0042995;GO:0045211;GO:0061355;GO:0061357	Golgi membrane;endoplasmic reticulum membrane;intracellular protein transport;endosome membrane;endomembrane system;membrane;integral component of membrane;Wnt signaling pathway;Wnt-protein binding;positive regulation of Wnt signaling pathway;integral component of organelle membrane;presynaptic membrane;cell projection;postsynaptic membrane;Wnt protein secretion;positive regulation of Wnt protein…
AGAP011787	188.12	0.545353	0.167969	3.24674	0.00116734	0.0167512	CLIPA5	CLIP-domain serine protease	protein_coding	GO:0004252;GO:0005615;GO:0006508	serine-type endopeptidase activity;extracellular space;proteolysis
AGAP003158	903.61	0.342915	0.10563	3.24639	0.0011688	0.0167512		serine/threonine-protein kinase	protein_coding	GO:0001558;GO:0004672;GO:0004674;GO:0004712;GO:0005524;GO:0005634;GO:0005737;GO:0006468;GO:0030010;GO:0030295;GO:0032147;GO:0042593;GO:0042770;GO:0044773;GO:0046872;GO:0106310	regulation of cell growth;protein kinase activity;protein serine/threonine kinase activity;protein serine/threonine/tyrosine kinase activity;ATP binding;nucleus;cytoplasm;protein phosphorylation;establishment of cell polarity;protein kinase activator activity;activation of protein kinase activity;glucose homeostasis;signal transduction in response to DNA damage;mitotic DNA damage checkpoint signa…
AGAP008015	393.715	2.807	0.865191	3.24437	0.00117711	0.0168486		lamin	protein_coding	GO:0005882	intermediate filament
AGAP003024	405.655	0.416537	0.128403	3.24398	0.00117873	0.0168501		unspecified product	protein_coding	GO:0006364	rRNA processing
AGAP005503	17.4361	-1.64436	0.50732	-3.24126	0.00119001	0.0169805		dehydrogenase/reductase SDR family member 11 precursor	protein_coding	GO:0016491;GO:0055114	oxidoreductase activity;obsolete oxidation-reduction process
AGAP028204	897.465	-0.338235	0.104364	-3.24093	0.00119142	0.0169805		Alpha-mannosidase [Source:UniProtKB/TrEMBL%3BAcc:A0A1S4HD42]	protein_coding	GO:0003824;GO:0004559;GO:0005975;GO:0006013;GO:0008152;GO:0016787;GO:0016798;GO:0030246;GO:0046872	catalytic activity;alpha-mannosidase activity;carbohydrate metabolic process;mannose metabolic process;metabolic process;hydrolase activity;hydrolase activity, acting on glycosyl bonds;carbohydrate binding;metal ion binding
AGAP005056	319.399	0.433785	0.133856	3.24068	0.00119244	0.0169805		cyclin-related protein FAM58A	protein_coding	GO:0000079;GO:0005634;GO:0006357;GO:0016538	regulation of cyclin-dependent protein serine/threonine kinase activity;nucleus;regulation of transcription by RNA polymerase II;cyclin-dependent protein serine/threonine kinase regulator activity
AGAP012167	821.57	0.357068	0.110301	3.23722	0.00120701	0.0171659	Pgi	phosphoglucose isomerase (glucose-6-phosphate isomerase)	protein_coding	GO:0004347;GO:0005829;GO:0006094;GO:0006096;GO:0016853;GO:0016866;GO:0048029;GO:0051156	glucose-6-phosphate isomerase activity;cytosol;gluconeogenesis;glycolytic process;isomerase activity;intramolecular transferase activity;monosaccharide binding;glucose 6-phosphate metabolic process
AGAP000162	1492.84	-0.309021	0.0955824	-3.23303	0.00122484	0.0173971		Cystathionine beta-synthase [Source:UniProtKB/TrEMBL%3BAcc:Q7QEV0]	protein_coding	GO:0004122;GO:0004124;GO:0005737;GO:0006535;GO:0008652;GO:0016829;GO:0019343;GO:0019344;GO:0019346;GO:0030170;GO:0050667;GO:0070814	cystathionine beta-synthase activity;cysteine synthase activity;cytoplasm;cysteine biosynthetic process from serine;cellular amino acid biosynthetic process;lyase activity;cysteine biosynthetic process via cystathionine;cysteine biosynthetic process;transsulfuration;pyridoxal phosphate binding;homocysteine metabolic process;hydrogen sulfide biosynthetic process
AGAP003725	186.993	0.563245	0.174264	3.23213	0.00122871	0.0174297		Extended synaptotagmin-like protein 2a	protein_coding	GO:0005509;GO:0005544;GO:0006869;GO:0008289;GO:0008429;GO:0016020;GO:0016021;GO:0031210;GO:0031227;GO:0031234;GO:0035091;GO:0061817	calcium ion binding;calcium-dependent phospholipid binding;lipid transport;lipid binding;phosphatidylethanolamine binding;membrane;integral component of membrane;phosphatidylcholine binding;intrinsic component of endoplasmic reticulum membrane;extrinsic component of cytoplasmic side of plasma membrane;phosphatidylinositol binding;endoplasmic reticulum-plasma membrane tethering
AGAP012292	129.911	-0.629357	0.19479	-3.23095	0.00123378	0.0174793	CYP9J4	cytochrome P450	protein_coding	GO:0004497;GO:0005506;GO:0016020;GO:0016021;GO:0016491;GO:0016705;GO:0020037;GO:0046872;GO:0055114	monooxygenase activity;iron ion binding;membrane;integral component of membrane;oxidoreductase activity;oxidoreductase activity, acting on paired donors, with incorporation or reduction of molecular oxygen;heme binding;metal ion binding;obsolete oxidation-reduction process
AGAP001360	23.8376	1.49967	0.464264	3.23021	0.00123699	0.0174825		unspecified product	protein_coding	GO:0046872	metal ion binding
AGAP012040	100.949	2.08819	0.646463	3.23017	0.00123716	0.0174825		unspecified product	protein_coding
AGAP000715	16.6524	1.6915	0.524561	3.2246	0.00126147	0.0178034		carbonic anhydrase-related protein 10	protein_coding	GO:0004089;GO:0008270	carbonate dehydratase activity;zinc ion binding
AGAP013394	116.833	-0.734396	0.227909	-3.22233	0.00127154	0.0179228		unspecified product	protein_coding	GO:0003700;GO:0005634;GO:0006355;GO:0006366;GO:0006384	DNA-binding transcription factor activity;nucleus;regulation of DNA-templated transcription;transcription by RNA polymerase II;transcription initiation at RNA polymerase III promoter
AGAP009616	111.884	0.690831	0.214431	3.2217	0.00127432	0.0179392	pHCl-2	pH-sensitive chloride channel 2 [Source:UniProtKB/Swiss-Prot%3BAcc:A0A1S4H2E2]	protein_coding	GO:0004888;GO:0005216;GO:0005230;GO:0005886;GO:0006811;GO:0016020;GO:0016021;GO:0034220	transmembrane signaling receptor activity;ion channel activity;extracellular ligand-gated ion channel activity;plasma membrane;ion transport;membrane;integral component of membrane;ion transmembrane transport
AGAP029122	404.659	0.57874	0.17973	3.22005	0.00128166	0.0180196	G-s-alpha-60A	Guanine nucleotide-binding protein G(s) subunit alpha [Source:UniProtKB/Swiss-Prot%3BAcc:Q7PD79]	protein_coding	GO:0000166;GO:0001664;GO:0003924;GO:0005525;GO:0005834;GO:0007165;GO:0007186;GO:0007188;GO:0007191;GO:0007606;GO:0007608;GO:0019001;GO:0031683;GO:0046872;GO:0050896	nucleotide binding;G protein-coupled receptor binding;GTPase activity;GTP binding;heterotrimeric G-protein complex;signal transduction;G protein-coupled receptor signaling pathway;adenylate cyclase-modulating G protein-coupled receptor signaling pathway;adenylate cyclase-activating dopamine receptor signaling pathway;sensory perception of chemical stimulus;sensory perception of smell;guanyl nucle…
AGAP008632	1185.37	0.337073	0.104723	3.21871	0.00128767	0.0180812		alpha-aminoadipic semialdehyde synthase	protein_coding	GO:0004753;GO:0005737;GO:0016491;GO:0019878;GO:0033512;GO:0047130;GO:0047131;GO:0055114	saccharopine dehydrogenase activity;cytoplasm;oxidoreductase activity;lysine biosynthetic process via aminoadipic acid;L-lysine catabolic process to acetyl-CoA via saccharopine;saccharopine dehydrogenase (NADP+, L-lysine-forming) activity;saccharopine dehydrogenase (NAD+, L-glutamate-forming) activity;obsolete oxidation-reduction process
AGAP003035	1539.17	-0.272337	0.0846662	-3.21659	0.00129722	0.0181922		AP-3 complex subunit beta [Source:UniProtKB/TrEMBL%3BAcc:A7USR3]	protein_coding	GO:0006886;GO:0015031;GO:0016020;GO:0016192;GO:0030117;GO:0030123;GO:0030665	intracellular protein transport;protein transport;membrane;vesicle-mediated transport;membrane coat;AP-3 adaptor complex;clathrin-coated vesicle membrane
AGAP002062	842.763	-0.332287	0.103387	-3.214	0.00130899	0.0183341		Protein FAM50 homolog [Source:UniProtKB/Swiss-Prot%3BAcc:Q7PYQ5]	protein_coding	GO:0005634;GO:0006325	nucleus;chromatin organization
AGAP001092	428.618	0.421737	0.131291	3.21222	0.00131713	0.0184249		unspecified product	protein_coding	GO:0006491;GO:0016020;GO:0016021;GO:0017177	N-glycan processing;membrane;integral component of membrane;glucosidase II complex
AGAP011744	304.639	-0.448504	0.140163	-3.19987	0.00137492	0.0191851		tryptophanyl-tRNA synthetase	protein_coding	GO:0000166;GO:0004812;GO:0004830;GO:0005524;GO:0005739;GO:0005759;GO:0005829;GO:0006412;GO:0006418;GO:0006436;GO:0016874;GO:0070183	nucleotide binding;aminoacyl-tRNA ligase activity;tryptophan-tRNA ligase activity;ATP binding;mitochondrion;mitochondrial matrix;cytosol;translation;tRNA aminoacylation for protein translation;tryptophanyl-tRNA aminoacylation;ligase activity;mitochondrial tryptophanyl-tRNA aminoacylation
AGAP005776	18.7964	1.56843	0.490156	3.19986	0.00137494	0.0191851	PDH	pigment dispersing hormone	protein_coding	GO:0005179;GO:0005576;GO:0007165;GO:0009416	hormone activity;extracellular region;signal transduction;response to light stimulus
AGAP001420	635.338	-0.419644	0.131208	-3.19832	0.00138231	0.0192638		2%2C3-bisphosphoglycerate-dependent phosphoglycerate mutase	protein_coding	GO:0003824;GO:0004082;GO:0004619;GO:0006096;GO:0016853;GO:0016868	catalytic activity;bisphosphoglycerate mutase activity;phosphoglycerate mutase activity;glycolytic process;isomerase activity;intramolecular transferase activity, phosphotransferases
AGAP029470	342.378	2.51527	0.787384	3.19447	0.00140088	0.019498		SAM domain-containing protein [Source:UniProtKB/TrEMBL%3BAcc:A0A453YZR7]	protein_coding	GO:0003676;GO:0003723;GO:0005515;GO:0051171;GO:0060255;GO:0080090	nucleic acid binding;RNA binding;protein binding;regulation of nitrogen compound metabolic process;regulation of macromolecule metabolic process;regulation of primary metabolic process
AGAP003649	13465.9	-0.297521	0.0931747	-3.19315	0.00140729	0.0195628		unspecified product	protein_coding	GO:0003677;GO:0008270;GO:0046872	DNA binding;zinc ion binding;metal ion binding
AGAP005538	746.304	-0.336288	0.105366	-3.1916	0.00141486	0.0196196		translin	protein_coding	GO:0003697;GO:0003723;GO:0004521;GO:0005634;GO:0005737;GO:0016070;GO:0043565;GO:0090502	single-stranded DNA binding;RNA binding;endoribonuclease activity;nucleus;cytoplasm;RNA metabolic process;sequence-specific DNA binding;RNA phosphodiester bond hydrolysis, endonucleolytic
AGAP011520	838.977	0.454474	0.142397	3.19159	0.00141492	0.0196196		CS domain-containing protein [Source:UniProtKB/TrEMBL%3BAcc:A0A1S4H6W7]	protein_coding
AGAP007692	545.2	-0.451875	0.141621	-3.19074	0.00141908	0.0196527		serine protease inhibitor (serpin) 14	protein_coding	GO:0004867;GO:0005615	serine-type endopeptidase inhibitor activity;extracellular space
AGAP005816	61.1978	0.937154	0.293894	3.18875	0.00142892	0.0197643		BAI1-associated protein 3	protein_coding
AGAP002672	661.702	0.356778	0.112045	3.18422	0.00145143	0.020046		unspecified product	protein_coding	GO:0005886;GO:0016020;GO:0016021	plasma membrane;membrane;integral component of membrane
AGAP029506	70.4178	0.786676	0.247077	3.18393	0.0014529	0.020046		unspecified product	protein_coding	GO:0004721;GO:0004725;GO:0005515;GO:0006470;GO:0008045;GO:0009653;GO:0016020;GO:0016021;GO:0016043;GO:0016311;GO:0016787;GO:0016791;GO:0035335;GO:0040011;GO:0042221;GO:0048666	phosphoprotein phosphatase activity;protein tyrosine phosphatase activity;protein binding;protein dephosphorylation;motor neuron axon guidance;anatomical structure morphogenesis;membrane;integral component of membrane;cellular component organization;dephosphorylation;hydrolase activity;phosphatase activity;peptidyl-tyrosine dephosphorylation;locomotion;response to chemical;neuron development
AGAP005507	109.06	0.761437	0.239211	3.18312	0.00145696	0.0200771	nSyb	synaptic vesicle-associated integral membrane protein	protein_coding	GO:0005484;GO:0005886;GO:0006906;GO:0016020;GO:0016021;GO:0016192;GO:0019905;GO:0031201	SNAP receptor activity;plasma membrane;vesicle fusion;membrane;integral component of membrane;vesicle-mediated transport;syntaxin binding;SNARE complex
AGAP002221	1024.3	-0.346322	0.108822	-3.18247	0.00146026	0.020097		ribosome assembly protein 4	protein_coding	GO:0000027;GO:0005515;GO:0005634;GO:0005730;GO:0007219	ribosomal large subunit assembly;protein binding;nucleus;nucleolus;Notch signaling pathway
AGAP007057	1788.41	0.267276	0.083993	3.18212	0.00146203	0.020097		Start1%2C isoform A	protein_coding	GO:0008289;GO:0016020;GO:0016021;GO:0031902	lipid binding;membrane;integral component of membrane;late endosome membrane
AGAP009783	213.9	0.657437	0.206661	3.18123	0.00146651	0.0201337		short/branched chain acyl-CoA dehydrogenase	protein_coding	GO:0003995;GO:0016491;GO:0016627;GO:0050660;GO:0055114	acyl-CoA dehydrogenase activity;oxidoreductase activity;oxidoreductase activity, acting on the CH-CH group of donors;flavin adenine dinucleotide binding;obsolete oxidation-reduction process
AGAP002360	5.74589	-4.07346	1.28072	-3.18061	0.00146967	0.0201521		carbonic anhydrase III	protein_coding	GO:0004089;GO:0005886;GO:0006730;GO:0008270;GO:0016836;GO:0046872	carbonate dehydratase activity;plasma membrane;one-carbon metabolic process;zinc ion binding;hydro-lyase activity;metal ion binding
AGAP003156	498.374	-0.3693	0.11636	-3.17377	0.00150475	0.0206076		isoleucyl-tRNA synthetase	protein_coding	GO:0000049;GO:0000166;GO:0002161;GO:0004812;GO:0004822;GO:0005524;GO:0005739;GO:0006412;GO:0006418;GO:0006428;GO:0016874;GO:0032543;GO:0106074	tRNA binding;nucleotide binding;aminoacyl-tRNA editing activity;aminoacyl-tRNA ligase activity;isoleucine-tRNA ligase activity;ATP binding;mitochondrion;translation;tRNA aminoacylation for protein translation;isoleucyl-tRNA aminoacylation;ligase activity;mitochondrial translation;aminoacyl-tRNA metabolism involved in translational fidelity
AGAP005381	1551.26	-0.285361	0.0899745	-3.17157	0.00151617	0.0207385		hexosaminidase	protein_coding	GO:0004553;GO:0004563;GO:0005886;GO:0005975;GO:0006517;GO:0008152;GO:0016020;GO:0016231;GO:0016787;GO:0016798;GO:0030203;GO:0102148	hydrolase activity, hydrolyzing O-glycosyl compounds;beta-N-acetylhexosaminidase activity;plasma membrane;carbohydrate metabolic process;protein deglycosylation;metabolic process;membrane;beta-N-acetylglucosaminidase activity;hydrolase activity;hydrolase activity, acting on glycosyl bonds;glycosaminoglycan metabolic process;N-acetyl-beta-D-galactosaminidase activity
AGAP029388	42.5688	1.08983	0.34378	3.17014	0.00152365	0.020815		unspecified product	protein_coding
AGAP003067	1237.14	-0.328981	0.103799	-3.1694	0.00152755	0.0208428	CYP304C1	cytochrome P450	protein_coding	GO:0004497;GO:0005506;GO:0016491;GO:0016705;GO:0020037;GO:0046872;GO:0055114	monooxygenase activity;iron ion binding;oxidoreductase activity;oxidoreductase activity, acting on paired donors, with incorporation or reduction of molecular oxygen;heme binding;metal ion binding;obsolete oxidation-reduction process
AGAP002718	641.217	0.39317	0.124224	3.165	0.00155084	0.0211096		4-coumarate:CoA ligase isoform 2 [Source:UniProtKB/TrEMBL%3BAcc:Q7QCM8]	protein_coding	GO:0003824;GO:0005739;GO:0016405	catalytic activity;mitochondrion;CoA-ligase activity
AGAP029805	1583.64	0.31671	0.100067	3.16498	0.00155092	0.0211096		unspecified product	protein_coding
AGAP011287	16.1722	1.90833	0.603681	3.16115	0.00157147	0.0213631	GALE5	galectin 5	protein_coding	GO:0016936;GO:0030246	galactoside binding;carbohydrate binding
AGAP011643	88.1516	-0.695253	0.219977	-3.16057	0.00157459	0.0213793		unspecified product	protein_coding	GO:0004930	G protein-coupled receptor activity
AGAP006718	1334.6	-0.316578	0.100191	-3.15975	0.00157905	0.0214136		excitatory amino acid transporter 2 isoform 2	protein_coding	GO:0005313;GO:0005886;GO:0015175;GO:0015293;GO:0015501;GO:0015813;GO:0016020;GO:0016021;GO:0055085	L-glutamate transmembrane transporter activity;plasma membrane;neutral amino acid transmembrane transporter activity;symporter activity;glutamate:sodium symporter activity;L-glutamate transmembrane transport;membrane;integral component of membrane;transmembrane transport
AGAP008930	364.463	-0.488603	0.154728	-3.15782	0.00158956	0.0215299		phosphatidylinositol glycan%2C class X	protein_coding	GO:0005789;GO:0006506;GO:0016020;GO:0016021	endoplasmic reticulum membrane;GPI anchor biosynthetic process;membrane;integral component of membrane
AGAP028406	54.8901	1.00343	0.318152	3.15392	0.00161094	0.0217928		unspecified product	protein_coding
AGAP003228	5304.37	-0.23241	0.0737905	-3.14959	0.001635	0.0220914		histone acetyltransferase type B subunit 2	protein_coding	GO:0005515;GO:0005634;GO:0010468;GO:0016581;GO:0031507;GO:0035098;GO:0042393	protein binding;nucleus;regulation of gene expression;NuRD complex;heterochromatin assembly;ESC/E(Z) complex;histone binding
AGAP007601	22.6565	1.56367	0.496753	3.14779	0.00164512	0.0222011		unspecified product	protein_coding	GO:0008028;GO:0015718;GO:0016020;GO:0016021;GO:0022857;GO:0055085	monocarboxylic acid transmembrane transporter activity;monocarboxylic acid transport;membrane;integral component of membrane;transmembrane transporter activity;transmembrane transport
AGAP011955	104.307	0.668158	0.212579	3.14311	0.00167166	0.0225318		unspecified product	protein_coding
AGAP012739	35.4614	1.12662	0.358732	3.14057	0.00168621	0.0227004		unspecified product	protein_coding
AGAP009685	434.943	-0.392452	0.124999	-3.13964	0.00169156	0.0227449		aspartate aminotransferase%2C mitochondrial	protein_coding	GO:0003824;GO:0004069;GO:0005739;GO:0006520;GO:0006533;GO:0008483;GO:0009058;GO:0016740;GO:0030170	catalytic activity;L-aspartate:2-oxoglutarate aminotransferase activity;mitochondrion;cellular amino acid metabolic process;aspartate catabolic process;transaminase activity;biosynthetic process;transferase activity;pyridoxal phosphate binding
AGAP002361	8851.01	-0.230399	0.0734003	-3.13894	0.00169562	0.0227718		unspecified product	protein_coding	GO:0016020;GO:0016021	membrane;integral component of membrane
AGAP005393	3710.12	0.236898	0.0755176	3.13699	0.00170693	0.022896		Ras-related protein Rab-2A	protein_coding	GO:0000139;GO:0003924;GO:0005525;GO:0005794;GO:0006886;GO:0012505;GO:0032482	Golgi membrane;GTPase activity;GTP binding;Golgi apparatus;intracellular protein transport;endomembrane system;Rab protein signal transduction
AGAP012001	171.567	-0.543864	0.173488	-3.13487	0.00171929	0.0230339		Homeobox domain-containing protein [Source:UniProtKB/TrEMBL%3BAcc:A0A1S4H855]	protein_coding	GO:0000978;GO:0000981;GO:0003677;GO:0003700;GO:0005634;GO:0006355;GO:0030154;GO:0043565;GO:0045944	RNA polymerase II cis-regulatory region sequence-specific DNA binding;DNA-binding transcription factor activity, RNA polymerase II-specific;DNA binding;DNA-binding transcription factor activity;nucleus;regulation of DNA-templated transcription;cell differentiation;sequence-specific DNA binding;positive regulation of transcription by RNA polymerase II
AGAP005693	176.012	0.563845	0.180009	3.13232	0.00173429	0.0231905	LRIM17	leucine-rich immune protein (Coil-less)	protein_coding	GO:0005515	protein binding
AGAP000885	1573.28	-0.295653	0.0943922	-3.13218	0.00173516	0.0231905		aminopeptidase N	protein_coding	GO:0004177;GO:0005737;GO:0006508;GO:0008233;GO:0008237;GO:0008270;GO:0016787;GO:0042277;GO:0043171;GO:0046872;GO:0070006	aminopeptidase activity;cytoplasm;proteolysis;peptidase activity;metallopeptidase activity;zinc ion binding;hydrolase activity;peptide binding;peptide catabolic process;metal ion binding;metalloaminopeptidase activity
AGAP002732	671.012	0.388833	0.124405	3.12553	0.00177483	0.0236921		unspecified product	protein_coding	GO:0016020;GO:0016021	membrane;integral component of membrane
AGAP007921	3256.55	-0.245531	0.0785787	-3.12465	0.00178015	0.0237346		sterol carrier protein 2	protein_coding	GO:0003824;GO:0003988;GO:0005739;GO:0005777;GO:0006869;GO:0008289;GO:0016740;GO:0016746;GO:0016747;GO:0032385;GO:0033814;GO:0050632;GO:0050633	catalytic activity;acetyl-CoA C-acyltransferase activity;mitochondrion;peroxisome;lipid transport;lipid binding;transferase activity;acyltransferase activity;acyltransferase activity, transferring groups other than amino-acyl groups;positive regulation of intracellular cholesterol transport;propanoyl-CoA C-acyltransferase activity;propionyl-CoA C2-trimethyltridecanoyltransferase activity;acetyl-C…
AGAP007291	23.7057	1.32508	0.424146	3.12412	0.00178339	0.0237493	IAP4	inhibitor of apoptosis 4	protein_coding	GO:0005634;GO:0005737;GO:0005876;GO:0006915;GO:0016567;GO:0031398;GO:0043027;GO:0043066;GO:0043154;GO:0046872;GO:0051726;GO:0061630;GO:0090263;GO:1990001	nucleus;cytoplasm;spindle microtubule;apoptotic process;protein ubiquitination;positive regulation of protein ubiquitination;cysteine-type endopeptidase inhibitor activity involved in apoptotic process;negative regulation of apoptotic process;negative regulation of cysteine-type endopeptidase activity involved in apoptotic process;metal ion binding;regulation of cell cycle;ubiquitin protein ligas…
AGAP012198	71.4399	0.841717	0.269603	3.12206	0.00179588	0.0238869		Histone H2A (Fragment) [Source:UniProtKB/TrEMBL%3BAcc:Q5TN31]	protein_coding	GO:0000786;GO:0003677;GO:0005634;GO:0005694;GO:0006325;GO:0031507;GO:0046982	nucleosome;DNA binding;nucleus;chromosome;chromatin organization;heterochromatin assembly;protein heterodimerization activity
AGAP013398	870.105	-0.353175	0.113158	-3.12109	0.00180183	0.0239373		DDRGK domain-containing protein 1	protein_coding
AGAP003159	671.46	0.328753	0.105362	3.12022	0.00180714	0.0239791		integrator complex subunit 5	protein_coding	GO:0032039;GO:0034472	integrator complex;snRNA 3'-end processing
AGAP004198	89.2067	-0.751916	0.241313	-3.11594	0.00183358	0.0243009	SRPN19	serine protease inhibitor (serpin) 19	protein_coding	GO:0004867;GO:0005615;GO:0010951	serine-type endopeptidase inhibitor activity;extracellular space;negative regulation of endopeptidase activity
AGAP003665	218.785	0.533379	0.171298	3.11375	0.00184726	0.024453		unspecified product	protein_coding
AGAP029354	172.865	-0.633833	0.203792	-3.11019	0.00186969	0.0247094		unspecified product	protein_coding	GO:0003676;GO:0008270	nucleic acid binding;zinc ion binding
AGAP001217	839.327	0.310069	0.0997016	3.10997	0.00187108	0.0247094		soluble calcium-activated nucleotidase 1	protein_coding	GO:0004382;GO:0005509;GO:0016020;GO:0016021;GO:0017110;GO:0030166;GO:0045134	GDP phosphatase activity;calcium ion binding;membrane;integral component of membrane;nucleoside diphosphate phosphatase activity;proteoglycan biosynthetic process;UDP phosphatase activity
AGAP012207	301.539	-0.477616	0.153625	-3.10897	0.0018774	0.0247634		unspecified product	protein_coding	GO:0005794;GO:0016020;GO:0016021;GO:0045879;GO:0060170	Golgi apparatus;membrane;integral component of membrane;negative regulation of smoothened signaling pathway;ciliary membrane
AGAP006021	415.227	0.513513	0.165265	3.1072	0.00188866	0.0248823		JNK-interacting protein 1	protein_coding	GO:0005515;GO:0005737;GO:0046328;GO:0051179	protein binding;cytoplasm;regulation of JNK cascade;localization
AGAP003178	213.619	-0.549714	0.177085	-3.10423	0.00190772	0.0251036	GRX2	glutaredoxin	protein_coding	GO:0004601;GO:0005829;GO:0047134;GO:0055114;GO:0098869	peroxidase activity;cytosol;protein-disulfide reductase (NAD(P)) activity;obsolete oxidation-reduction process;cellular oxidant detoxification
AGAP000663	595.749	0.360462	0.116185	3.10248	0.00191904	0.0252227		unspecified product	protein_coding	GO:0006812;GO:0008324	cation transport;cation transmembrane transporter activity
AGAP013246	21.3848	1.65994	0.535269	3.10114	0.00192776	0.0253073		unspecified product	protein_coding	GO:0000978;GO:0000981;GO:0003676;GO:0003677;GO:0003700;GO:0005634;GO:0006355	RNA polymerase II cis-regulatory region sequence-specific DNA binding;DNA-binding transcription factor activity, RNA polymerase II-specific;nucleic acid binding;DNA binding;DNA-binding transcription factor activity;nucleus;regulation of DNA-templated transcription
AGAP006089	4155.44	0.445933	0.143867	3.09962	0.00193767	0.0254031		unspecified product	protein_coding	GO:0003676;GO:0003723	nucleic acid binding;RNA binding
AGAP012131	88.1595	-0.739175	0.238496	-3.09932	0.00193964	0.0254031		unspecified product	protein_coding	GO:0005576;GO:0006030;GO:0008061	extracellular region;chitin metabolic process;chitin binding
AGAP000970	222.999	0.529275	0.17082	3.09845	0.00194539	0.0254483		DnaJ homolog subfamily C	protein_coding
AGAP011796	200.922	0.513629	0.165887	3.09626	0.00195976	0.0255877		unspecified product	protein_coding	GO:0005337;GO:0008504;GO:0016021;GO:0055085;GO:1901642	nucleoside transmembrane transporter activity;monoamine transmembrane transporter activity;integral component of membrane;transmembrane transport;nucleoside transmembrane transport
AGAP000315	247.373	0.493895	0.15952	3.09613	0.00196066	0.0255877	CLIPC6	CLIP-domain serine protease	protein_coding	GO:0004252;GO:0005576;GO:0006508;GO:0008233;GO:0008236;GO:0016787	serine-type endopeptidase activity;extracellular region;proteolysis;peptidase activity;serine-type peptidase activity;hydrolase activity
AGAP000707	578.041	0.383202	0.123952	3.09153	0.0019913	0.025914		PWWP domain-containing protein [Source:UniProtKB/TrEMBL%3BAcc:A0A1S4GAE2]	protein_coding	GO:0003677;GO:0003682;GO:0005634;GO:0010369	DNA binding;chromatin binding;nucleus;chromocenter
AGAP000106	526.647	-0.343977	0.111268	-3.09143	0.00199193	0.025914		Ubiquinone biosynthesis monooxygenase COQ6%2C mitochondrial [Source:UniProtKB/TrEMBL%3BAcc:Q7QER0]	protein_coding	GO:0004497;GO:0005739;GO:0005743;GO:0006744;GO:0008681;GO:0016020;GO:0016491;GO:0016705;GO:0016709;GO:0016712;GO:0031314;GO:0050660;GO:0055114;GO:0071949;GO:0106364	monooxygenase activity;mitochondrion;mitochondrial inner membrane;ubiquinone biosynthetic process;2-octaprenyl-6-methoxyphenol hydroxylase activity;membrane;oxidoreductase activity;oxidoreductase activity, acting on paired donors, with incorporation or reduction of molecular oxygen;oxidoreductase activity, acting on paired donors, with incorporation or reduction of molecular oxygen, NAD(P)H as on…
AGAP028622	161.129	0.947306	0.30644	3.09132	0.00199267	0.025914		unspecified product	protein_coding	GO:0005515;GO:0043229;GO:0046872	protein binding;intracellular organelle;metal ion binding
AGAP009598	12.0735	2.03966	0.660079	3.09002	0.00200143	0.0259962		unspecified product	protein_coding	GO:0005244;GO:0005262;GO:0005886;GO:0016021;GO:0034765	voltage-gated ion channel activity;calcium channel activity;plasma membrane;integral component of membrane;regulation of ion transmembrane transport
AGAP029066	41.3373	0.987314	0.319551	3.08969	0.00200367	0.0259962		unspecified product	protein_coding
AGAP004844	466.7	0.393228	0.127332	3.08822	0.00201357	0.0260788		suppressor of cytokine signaling%2C invertebrate	protein_coding	GO:0005942;GO:0009653;GO:0009968;GO:0035556;GO:0040008;GO:0043551;GO:0046854;GO:0046935;GO:0048468	phosphatidylinositol 3-kinase complex;anatomical structure morphogenesis;negative regulation of signal transduction;intracellular signal transduction;regulation of growth;regulation of phosphatidylinositol 3-kinase activity;phosphatidylinositol phosphate biosynthetic process;1-phosphatidylinositol-3-kinase regulator activity;cell development
AGAP010509	1181.94	-0.282011	0.0913363	-3.08762	0.00201769	0.0260788		organic cation transporter 3	protein_coding	GO:0016020;GO:0016021;GO:0022857;GO:0055085	membrane;integral component of membrane;transmembrane transporter activity;transmembrane transport
AGAP006829	24.1827	1.34007	0.434031	3.08751	0.00201842	0.0260788	CPR59	cuticular protein RR-1 family 59	protein_coding	GO:0031012;GO:0042302	extracellular matrix;structural constituent of cuticle
AGAP003968	3014.78	-0.251668	0.0815227	-3.08709	0.00202127	0.0260788		UMP-CMP kinase [Source:UniProtKB/TrEMBL%3BAcc:Q7Q292]	protein_coding	GO:0000166;GO:0004127;GO:0005524;GO:0005634;GO:0005737;GO:0006139;GO:0006207;GO:0006221;GO:0006225;GO:0009041;GO:0016301;GO:0016310;GO:0016740;GO:0019205;GO:0033862;GO:0036430;GO:0036431;GO:0046705;GO:0046940	nucleotide binding;cytidylate kinase activity;ATP binding;nucleus;cytoplasm;nucleobase-containing compound metabolic process;'de novo' pyrimidine nucleobase biosynthetic process;pyrimidine nucleotide biosynthetic process;UDP biosynthetic process;uridylate kinase activity;kinase activity;phosphorylation;transferase activity;nucleobase-containing compound kinase activity;UMP kinase activity;CMP kin…
AGAP004367	20343.3	0.276306	0.089506	3.08701	0.0020218	0.0260788		unspecified product	protein_coding	GO:0005576;GO:0008061	extracellular region;chitin binding
AGAP007464	3.1645	5.06716	1.64265	3.08474	0.00203732	0.0262486		unspecified product	protein_coding	GO:0005515	protein binding
AGAP008620	2714.1	-0.281251	0.091214	-3.08342	0.00204636	0.0263345		phospholipase A-2-activating protein	protein_coding	GO:0005515;GO:0005623;GO:0005634;GO:0005737;GO:0010992;GO:0043130;GO:0043161	protein binding;obsolete cell;nucleus;cytoplasm;ubiquitin recycling;ubiquitin binding;proteasome-mediated ubiquitin-dependent protein catabolic process
AGAP027997	12.7361	2.07921	0.674543	3.0824	0.0020534	0.0263944	LRIM5	leucine-rich immune protein (Short)	protein_coding	GO:0005515	protein binding
AGAP000747	1084.54	0.334584	0.108589	3.0812	0.00206171	0.0264706		mitogen-activated protein kinase kinase kinase 5	protein_coding	GO:0000165;GO:0000166;GO:0004672;GO:0004709;GO:0004712;GO:0005515;GO:0005524;GO:0006468;GO:0016301;GO:0016310;GO:0016740;GO:0046872;GO:0106310	MAPK cascade;nucleotide binding;protein kinase activity;MAP kinase kinase kinase activity;protein serine/threonine/tyrosine kinase activity;protein binding;ATP binding;protein phosphorylation;kinase activity;phosphorylation;transferase activity;metal ion binding;protein serine kinase activity
AGAP013139	509.625	0.34458	0.111849	3.08075	0.00206478	0.0264794		unspecified product	protein_coding	GO:0000979;GO:0003676;GO:0005515;GO:0005634;GO:0010468;GO:0031060;GO:0035097;GO:0043229	RNA polymerase II core promoter sequence-specific DNA binding;nucleic acid binding;protein binding;nucleus;regulation of gene expression;regulation of histone methylation;histone methyltransferase complex;intracellular organelle
AGAP005369	13567.5	0.224189	0.0727833	3.08023	0.00206841	0.0264952		unspecified product	protein_coding	GO:0005654;GO:0005730;GO:0046872	nucleoplasm;nucleolus;metal ion binding
AGAP003689	1510.4	-0.28377	0.0921567	-3.07921	0.00207553	0.0265558	CLIPC7	CLIP-domain serine protease [Source:UniProtKB/TrEMBL%3BAcc:A0A1S4GIW4]	protein_coding	GO:0004252;GO:0005576;GO:0006508;GO:0008233	serine-type endopeptidase activity;extracellular region;proteolysis;peptidase activity
AGAP007939	1843.45	-0.281064	0.0913977	-3.07517	0.00210381	0.0268866		starch phosphorylase	protein_coding	GO:0004645;GO:0005737;GO:0005975;GO:0005980;GO:0008184;GO:0016740;GO:0016757;GO:0030170;GO:0102250;GO:0102499	1,4-alpha-oligoglucan phosphorylase activity;cytoplasm;carbohydrate metabolic process;glycogen catabolic process;glycogen phosphorylase activity;transferase activity;glycosyltransferase activity;pyridoxal phosphate binding;linear malto-oligosaccharide phosphorylase activity;SHG alpha-glucan phosphorylase activity
AGAP011750	471.389	-0.416589	0.135577	-3.07271	0.00212126	0.0270538		alpha-N-acetylglucosaminidase	protein_coding	GO:0016787	hydrolase activity
AGAP007175	3255.87	0.255231	0.0830658	3.07264	0.00212177	0.0270538		Phosphatidate cytidylyltransferase [Source:UniProtKB/TrEMBL%3BAcc:Q7QJ08]	protein_coding	GO:0004605;GO:0005789;GO:0006629;GO:0008654;GO:0016020;GO:0016021;GO:0016024;GO:0016740;GO:0016772;GO:0016779	phosphatidate cytidylyltransferase activity;endoplasmic reticulum membrane;lipid metabolic process;phospholipid biosynthetic process;membrane;integral component of membrane;CDP-diacylglycerol biosynthetic process;transferase activity;transferase activity, transferring phosphorus-containing groups;nucleotidyltransferase activity
AGAP006736	546.659	0.646341	0.210392	3.07208	0.00212571	0.0270729		zinc finger protein GLIS2	protein_coding	GO:0000122;GO:0000977;GO:0000978;GO:0000981;GO:0003676;GO:0005634;GO:0006357;GO:0007417;GO:0045944	negative regulation of transcription by RNA polymerase II;RNA polymerase II transcription regulatory region sequence-specific DNA binding;RNA polymerase II cis-regulatory region sequence-specific DNA binding;DNA-binding transcription factor activity, RNA polymerase II-specific;nucleic acid binding;nucleus;regulation of transcription by RNA polymerase II;central nervous system development;positive…
AGAP000988	780.108	0.345372	0.11246	3.07107	0.00213293	0.0271299	CPAP3-A1c	cuticular protein	protein_coding	GO:0005576;GO:0006030;GO:0008061	extracellular region;chitin metabolic process;chitin binding
AGAP004309	1529.17	-0.258212	0.0840916	-3.0706	0.00213626	0.0271299		solute carrier family 22	protein_coding	GO:0016020;GO:0016021;GO:0022857;GO:0055085	membrane;integral component of membrane;transmembrane transporter activity;transmembrane transport
AGAP003151	539.264	-0.344207	0.112104	-3.07043	0.00213752	0.0271299		unspecified product	protein_coding	GO:0000149;GO:0005085;GO:0005515;GO:0005769;GO:0005770;GO:0005829;GO:0005886;GO:0030133;GO:0043005;GO:0045022;GO:0048812;GO:0097422	SNARE binding;guanyl-nucleotide exchange factor activity;protein binding;early endosome;late endosome;cytosol;plasma membrane;transport vesicle;neuron projection;early endosome to late endosome transport;neuron projection morphogenesis;tubular endosome
AGAP006994	781.72	-0.316961	0.103243	-3.07005	0.00214023	0.0271307		E3 ubiquitin-protein ligase HERC4	protein_coding	GO:0004842;GO:0009966;GO:0016567;GO:0016740	ubiquitin-protein transferase activity;regulation of signal transduction;protein ubiquitination;transferase activity
AGAP006508	619.174	0.42705	0.139116	3.06974	0.00214247	0.0271307		small calcium-binding mitochondrial carrier protein 3	protein_coding	GO:0005347;GO:0005509;GO:0005743;GO:0015867;GO:0016020;GO:0016021;GO:0022857;GO:0055085	ATP transmembrane transporter activity;calcium ion binding;mitochondrial inner membrane;ATP transport;membrane;integral component of membrane;transmembrane transporter activity;transmembrane transport
AGAP012955	301.712	0.411391	0.134042	3.06913	0.00214686	0.0271552		solute carrier family 19%2C member 2	protein_coding	GO:0005886;GO:0016020;GO:0016021;GO:0035461;GO:0051180;GO:0055085;GO:0090482	plasma membrane;membrane;integral component of membrane;vitamin transmembrane transport;vitamin transport;transmembrane transport;vitamin transmembrane transporter activity
AGAP007463	2.9155	4.95503	1.61475	3.06862	0.00215053	0.0271707		unspecified product	protein_coding	GO:0005515	protein binding
AGAP004958	953.861	-0.283359	0.0924167	-3.0661	0.00216868	0.0273688		ethanolaminephosphotransferase	protein_coding	GO:0003824;GO:0005789;GO:0006506;GO:0016020;GO:0016021;GO:0030176;GO:0051267;GO:0051377	catalytic activity;endoplasmic reticulum membrane;GPI anchor biosynthetic process;membrane;integral component of membrane;integral component of endoplasmic reticulum membrane;CP2 mannose-ethanolamine phosphotransferase activity;mannose-ethanolamine phosphotransferase activity
AGAP005803	1491.87	0.366965	0.119904	3.06049	0.00220979	0.0278559		unspecified product	protein_coding
AGAP012071	613.123	-0.366806	0.120051	-3.05542	0.00224749	0.0282861		lactoylglutathione lyase	protein_coding	GO:0004462;GO:0046872	lactoylglutathione lyase activity;metal ion binding
AGAP007916	118.291	-0.697384	0.228261	-3.05521	0.00224902	0.0282861		unspecified product	protein_coding	GO:0005576;GO:0006030;GO:0008061	extracellular region;chitin metabolic process;chitin binding
AGAP028494	620.927	-0.355432	0.11648	-3.05145	0.00227739	0.0286106		unspecified product	protein_coding
AGAP004401	599.724	0.360311	0.118213	3.04798	0.00230382	0.0289098		RNA pseudouridylate synthase domain-containing protein 1	protein_coding	GO:0000455;GO:0001522;GO:0003723;GO:0009451;GO:0009982	enzyme-directed rRNA pseudouridine synthesis;pseudouridine synthesis;RNA binding;RNA modification;pseudouridine synthase activity
AGAP003057	199.133	0.573524	0.188342	3.04511	0.00232593	0.0291447	CLIPB8	CLIP-domain serine protease	protein_coding	GO:0002376;GO:0004252;GO:0005615;GO:0006508;GO:0008233;GO:0008236;GO:0016787;GO:0035008	immune system process;serine-type endopeptidase activity;extracellular space;proteolysis;peptidase activity;serine-type peptidase activity;hydrolase activity;positive regulation of melanization defense response
AGAP029539	3241.51	0.463344	0.152172	3.04487	0.00232779	0.0291447		unspecified product	protein_coding	GO:0000122;GO:0000976;GO:0000977;GO:0000981;GO:0003677;GO:0003700;GO:0003707;GO:0004879;GO:0005634;GO:0006355;GO:0006629;GO:0007275;GO:0008134;GO:0008270;GO:0030154;GO:0030374;GO:0033993;GO:0035076;GO:0035100;GO:0038023;GO:0042632;GO:0043565;GO:0045944;GO:0046872;GO:0055088;GO:0071222;GO:0090575;GO:0098531	negative regulation of transcription by RNA polymerase II;transcription cis-regulatory region binding;RNA polymerase II transcription regulatory region sequence-specific DNA binding;DNA-binding transcription factor activity, RNA polymerase II-specific;DNA binding;DNA-binding transcription factor activity;nuclear steroid receptor activity;nuclear receptor activity;nucleus;regulation of DNA-templat…
AGAP012674	27.9966	-1.23058	0.404537	-3.04194	0.0023506	0.0293731		unspecified product	protein_coding	GO:0005615;GO:0016020;GO:0016021;GO:0032504	extracellular space;membrane;integral component of membrane;multicellular organism reproduction
AGAP010235	993.211	0.300569	0.0988113	3.04184	0.00235133	0.0293731		TBC1 domain family member 24	protein_coding	GO:0005096;GO:0005886;GO:0016020;GO:0031410;GO:0031594;GO:0045202	GTPase activator activity;plasma membrane;membrane;cytoplasmic vesicle;neuromuscular junction;synapse
AGAP028553	1179.87	0.363944	0.11977	3.03869	0.0023761	0.0296491		unspecified product	protein_coding
AGAP000223	218.722	0.489721	0.161404	3.03414	0.00241224	0.0300662		unspecified product	protein_coding	GO:0005515;GO:0006897;GO:0071933	protein binding;endocytosis;Arp2/3 complex binding
AGAP008892	2.97951	4.98136	1.64407	3.0299	0.00244636	0.0304574		unspecified product	protein_coding
AGAP029307	2.74689	4.86977	1.60802	3.02843	0.00245829	0.0305716		unspecified product	protein_coding	GO:0005328;GO:0006836;GO:0015293;GO:0016020;GO:0016021;GO:0055085	neurotransmitter:sodium symporter activity;neurotransmitter transport;symporter activity;membrane;integral component of membrane;transmembrane transport
AGAP004510	29037.2	-0.201498	0.0666736	-3.02216	0.00250977	0.0311768		Innexin inx2	protein_coding	GO:0005243;GO:0005886;GO:0005921;GO:0006811;GO:0007602;GO:0016020;GO:0016021;GO:0030054;GO:0055085	gap junction channel activity;plasma membrane;gap junction;ion transport;phototransduction;membrane;integral component of membrane;cell junction;transmembrane transport
AGAP000660	489.324	0.403115	0.133516	3.01923	0.00253417	0.0314446		TMF_TATA_bd domain-containing protein [Source:UniProtKB/TrEMBL%3BAcc:A0A1S4G9P7]	protein_coding	GO:0005783;GO:0005794	endoplasmic reticulum;Golgi apparatus
AGAP028545	2.98833	4.98504	1.65367	3.01454	0.00257369	0.0318994		unspecified product	protein_coding
AGAP013376	545.167	-0.373725	0.124028	-3.01324	0.00258475	0.0320007	mRpL41	39S ribosomal protein L41%2C mitochondrial	protein_coding	GO:0003735;GO:0005762;GO:0006412	structural constituent of ribosome;mitochondrial large ribosomal subunit;translation
AGAP012922	81.8248	0.71054	0.235875	3.01236	0.00259227	0.0320445		unspecified product	protein_coding	GO:0003677;GO:0003916;GO:0003917;GO:0006265;GO:0016853	DNA binding;DNA topoisomerase activity;DNA topoisomerase type I (single strand cut, ATP-independent) activity;DNA topological change;isomerase activity
AGAP002868	25.8329	1.2235	0.406194	3.01211	0.00259437	0.0320445	CYP6P1	cytochrome P450	protein_coding	GO:0004497;GO:0005506;GO:0016491;GO:0016705;GO:0020037;GO:0046872;GO:0055114	monooxygenase activity;iron ion binding;oxidoreductase activity;oxidoreductase activity, acting on paired donors, with incorporation or reduction of molecular oxygen;heme binding;metal ion binding;obsolete oxidation-reduction process
AGAP005059	46.6404	-0.932307	0.309551	-3.01181	0.00259699	0.0320445		unspecified product	protein_coding
AGAP006928	169.256	0.538103	0.178684	3.01147	0.00259984	0.0320445		ZAD domain-containing protein [Source:UniProtKB/TrEMBL%3BAcc:A0A1S4GU97]	protein_coding	GO:0005634;GO:0008270	nucleus;zinc ion binding
AGAP007822	170.652	-0.515583	0.171265	-3.01044	0.00260866	0.0321175		BHLH domain-containing protein [Source:UniProtKB/TrEMBL%3BAcc:A0A1S4GWB7]	protein_coding	GO:0046983	protein dimerization activity
AGAP009449	4.34747	-4.59952	1.52845	-3.00928	0.00261871	0.0322055		MYND-type domain-containing protein [Source:UniProtKB/TrEMBL%3BAcc:A0A1S4H207]	protein_coding	GO:0005515;GO:0043229;GO:0046872	protein binding;intracellular organelle;metal ion binding
AGAP009375	2.74538	4.8691	1.61843	3.00854	0.00262509	0.0322482	CYP9M2	cytochrome P450	protein_coding	GO:0004497;GO:0005506;GO:0016491;GO:0016705;GO:0020037;GO:0046872;GO:0055114	monooxygenase activity;iron ion binding;oxidoreductase activity;oxidoreductase activity, acting on paired donors, with incorporation or reduction of molecular oxygen;heme binding;metal ion binding;obsolete oxidation-reduction process
AGAP029645	762.788	-0.311593	0.103611	-3.00735	0.00263537	0.0323387		unspecified product	protein_coding	GO:0000070;GO:0005634;GO:0006275;GO:0007049;GO:0007062;GO:0016407;GO:0016746;GO:0034421;GO:0045132;GO:0046872	mitotic sister chromatid segregation;nucleus;regulation of DNA replication;cell cycle;sister chromatid cohesion;acetyltransferase activity;acyltransferase activity;post-translational protein acetylation;meiotic chromosome segregation;metal ion binding
AGAP007933	575.168	-0.335075	0.111454	-3.00639	0.00264371	0.0324031		beat protein	protein_coding	GO:0008045;GO:0016020;GO:0016021	motor neuron axon guidance;membrane;integral component of membrane
AGAP003097	7.8241	2.4896	0.82819	3.00607	0.00264646	0.0324031		yellow protein	protein_coding	GO:0005576	extracellular region
AGAP007083	133.619	0.551679	0.183551	3.00559	0.0026507	0.0324121		unspecified product	protein_coding
AGAP009417	101.746	0.652767	0.217204	3.00532	0.00265304	0.0324121		PlsC domain-containing protein [Source:UniProtKB/TrEMBL%3BAcc:A0A1S4H127]	protein_coding	GO:0003841;GO:0005783;GO:0006654;GO:0016746	1-acylglycerol-3-phosphate O-acyltransferase activity;endoplasmic reticulum;phosphatidic acid biosynthetic process;acyltransferase activity
AGAP012748	78.4222	-0.746289	0.248503	-3.00314	0.00267209	0.0325926		unspecified product	protein_coding	GO:0005337;GO:0005886;GO:0016020;GO:0016021;GO:1901642	nucleoside transmembrane transporter activity;plasma membrane;membrane;integral component of membrane;nucleoside transmembrane transport
AGAP003664	121.004	-0.612633	0.204018	-3.00284	0.00267474	0.0325926		Envelysin	protein_coding	GO:0004222;GO:0006508;GO:0008233;GO:0008237;GO:0008270;GO:0016787;GO:0046872	metalloendopeptidase activity;proteolysis;peptidase activity;metallopeptidase activity;zinc ion binding;hydrolase activity;metal ion binding
AGAP002486	98.9532	-0.681378	0.226927	-3.00262	0.00267663	0.0325926		unspecified product	protein_coding	GO:0016020;GO:0016021	membrane;integral component of membrane
AGAP008828	231.791	-0.478469	0.159373	-3.0022	0.00268039	0.0326026		ATP-binding protein involved in chromosome partitioning	protein_coding	GO:0005524;GO:0005739;GO:0016226;GO:0016887;GO:0032981;GO:0051536;GO:0051539	ATP binding;mitochondrion;iron-sulfur cluster assembly;ATP hydrolysis activity;mitochondrial respiratory chain complex I assembly;iron-sulfur cluster binding;4 iron, 4 sulfur cluster binding
AGAP009551	161.981	-0.53186	0.177178	-3.00184	0.00268354	0.0326052		sulfotransferase (Sult)	protein_coding	GO:0008146	sulfotransferase activity
AGAP006744	510.929	0.353458	0.117846	2.99931	0.00270595	0.0328414		Ninjurin	protein_coding	GO:0007155;GO:0016020;GO:0016021;GO:0042246	cell adhesion;membrane;integral component of membrane;tissue regeneration
AGAP003195	116.716	-0.607236	0.202486	-2.99891	0.00270946	0.0328482		fatty acyl-CoA elongase	protein_coding	GO:0006629;GO:0006631;GO:0006633;GO:0009922;GO:0016020;GO:0016021;GO:0016740;GO:0019367;GO:0030148;GO:0030176;GO:0034625;GO:0034626;GO:0042761;GO:0102336;GO:0102337;GO:0102338;GO:0102756	lipid metabolic process;fatty acid metabolic process;fatty acid biosynthetic process;fatty acid elongase activity;membrane;integral component of membrane;transferase activity;fatty acid elongation, saturated fatty acid;sphingolipid biosynthetic process;integral component of endoplasmic reticulum membrane;fatty acid elongation, monounsaturated fatty acid;fatty acid elongation, polyunsaturated fatt…
AGAP008803	4435.52	-0.22989	0.0766999	-2.99727	0.00272407	0.0329617		unspecified product	protein_coding	GO:0005789;GO:0006886;GO:0006888;GO:0008270;GO:0015031;GO:0030127	endoplasmic reticulum membrane;intracellular protein transport;endoplasmic reticulum to Golgi vesicle-mediated transport;zinc ion binding;protein transport;COPII vesicle coat
AGAP009641	107.179	0.733854	0.244847	2.99719	0.00272477	0.0329617		kelch-like protein diablo	protein_coding	GO:0003779;GO:0005515;GO:0016567	actin binding;protein binding;protein ubiquitination
AGAP008636	340.058	0.396978	0.132472	2.99669	0.00272931	0.032971		Pigeon protein [Source:UniProtKB/TrEMBL%3BAcc:A0A1S4GZI6]	protein_coding	GO:0016020;GO:0016021	membrane;integral component of membrane
AGAP008040	9.479	2.41476	0.805905	2.99634	0.00273246	0.032971		C2H2-type domain-containing protein [Source:UniProtKB/TrEMBL%3BAcc:A0A1S4GXU8]	protein_coding	GO:0003676	nucleic acid binding
AGAP011925	1424.91	0.314284	0.104905	2.9959	0.00273637	0.032971		Patatin-like phospholipase domain containing 5	protein_coding	GO:0004806;GO:0005737;GO:0005811;GO:0006629;GO:0016020;GO:0016042;GO:0016787;GO:0019433;GO:0055088	triglyceride lipase activity;cytoplasm;lipid droplet;lipid metabolic process;membrane;lipid catabolic process;hydrolase activity;triglyceride catabolic process;lipid homeostasis
AGAP013496	405.615	0.371558	0.124027	2.99578	0.00273743	0.032971	Cht5-3	chitinase	protein_coding	GO:0004568;GO:0005576;GO:0005975;GO:0006032;GO:0008061;GO:0008152;GO:0016787;GO:0016798	chitinase activity;extracellular region;carbohydrate metabolic process;chitin catabolic process;chitin binding;metabolic process;hydrolase activity;hydrolase activity, acting on glycosyl bonds
AGAP002737	73.9308	0.79698	0.26643	2.99133	0.00277765	0.0334191		unspecified product	protein_coding	GO:0016020;GO:0016021	membrane;integral component of membrane
AGAP006209	25.945	-1.23573	0.413245	-2.99032	0.0027869	0.0334799		carboxypeptidase B	protein_coding	GO:0004180;GO:0004181;GO:0005615;GO:0006508;GO:0008270	carboxypeptidase activity;metallocarboxypeptidase activity;extracellular space;proteolysis;zinc ion binding
AGAP028567	410.44	-0.377237	0.126161	-2.99011	0.00278874	0.0334799		unspecified product	protein_coding
AGAP005301	3529.73	0.230159	0.0770091	2.98873	0.00280141	0.0335638		unspecified product	protein_coding	GO:0005737;GO:0006508;GO:0008237;GO:0008270;GO:0016021;GO:0042277;GO:0043171;GO:0070006	cytoplasm;proteolysis;metallopeptidase activity;zinc ion binding;integral component of membrane;peptide binding;peptide catabolic process;metalloaminopeptidase activity
AGAP012777	51.8385	0.870345	0.291213	2.98869	0.00280178	0.0335638		unspecified product	protein_coding	GO:0004252;GO:0006508	serine-type endopeptidase activity;proteolysis
AGAP010156	6701.75	-0.219013	0.0732982	-2.98797	0.00280838	0.0336066		ATP citrate lyase	protein_coding	GO:0000166;GO:0003824;GO:0003878;GO:0005524;GO:0005737;GO:0005829;GO:0006085;GO:0006101;GO:0006629;GO:0006633;GO:0016740;GO:0046872;GO:0046912;GO:0048037	nucleotide binding;catalytic activity;ATP citrate synthase activity;ATP binding;cytoplasm;cytosol;acetyl-CoA biosynthetic process;citrate metabolic process;lipid metabolic process;fatty acid biosynthetic process;transferase activity;metal ion binding;acyltransferase activity, acyl groups converted into alkyl on transfer;obsolete cofactor binding
AGAP008657	338.975	-0.42661	0.142807	-2.98731	0.00281448	0.0336433		unspecified product	protein_coding
AGAP012627	192.671	-0.477433	0.159844	-2.98687	0.00281847	0.0336548		unspecified product	protein_coding
AGAP004960	2162.3	-0.316471	0.106023	-2.98492	0.00283654	0.0338341	Prosalpha3	26S proteasome alpha 3 subunit	protein_coding	GO:0000502;GO:0004175;GO:0004298;GO:0005634;GO:0005737;GO:0005829;GO:0005839;GO:0006508;GO:0006511;GO:0008233;GO:0010498;GO:0010499;GO:0016787;GO:0019773;GO:0043161;GO:0051603	proteasome complex;endopeptidase activity;threonine-type endopeptidase activity;nucleus;cytoplasm;cytosol;proteasome core complex;proteolysis;ubiquitin-dependent protein catabolic process;peptidase activity;proteasomal protein catabolic process;proteasomal ubiquitin-independent protein catabolic process;hydrolase activity;proteasome core complex, alpha-subunit complex;proteasome-mediated ubiquiti…
AGAP000009	1539.49	0.367734	0.123219	2.9844	0.00284133	0.0338549		syntaxin-binding protein	protein_coding	GO:0005096;GO:0005515;GO:0005737;GO:0005886;GO:0006887;GO:0016020;GO:0016021;GO:0016192;GO:0017157;GO:0019905;GO:0031201;GO:0043547;GO:0045159;GO:0050708	GTPase activator activity;protein binding;cytoplasm;plasma membrane;exocytosis;membrane;integral component of membrane;vesicle-mediated transport;regulation of exocytosis;syntaxin binding;SNARE complex;positive regulation of GTPase activity;myosin II binding;regulation of protein secretion
AGAP000637	79.0163	0.791265	0.26524	2.98321	0.00285243	0.0339333		solute carrier family 6 (neurotransmitter transporter%2C amino acid/orphan)	protein_coding	GO:0016021	integral component of membrane
AGAP013440	997.524	-0.297334	0.099675	-2.98304	0.00285404	0.0339333		SRA stem-loop-interacting RNA-binding protein%2C mitochondrial	protein_coding	GO:0003676;GO:0003723;GO:0003729;GO:0005634	nucleic acid binding;RNA binding;mRNA binding;nucleus
AGAP001324	634.74	-0.338144	0.11338	-2.98239	0.00286004	0.0339683		Erythroid differentiation-related factor 1	protein_coding
AGAP005396	30.9793	-1.20466	0.403977	-2.982	0.00286371	0.0339755		unspecified product	protein_coding
AGAP001653	4222.96	-0.252091	0.0845649	-2.98103	0.00287279	0.0340468		NADH dehydrogenase (ubiquinone) Fe-S protein 1	protein_coding	GO:0008137;GO:0009055;GO:0016020;GO:0016491;GO:0016651;GO:0042773;GO:0051536;GO:0051539;GO:0055114	NADH dehydrogenase (ubiquinone) activity;electron transfer activity;membrane;oxidoreductase activity;oxidoreductase activity, acting on NAD(P)H;ATP synthesis coupled electron transport;iron-sulfur cluster binding;4 iron, 4 sulfur cluster binding;obsolete oxidation-reduction process
AGAP006939	2388.03	0.319443	0.107204	2.97977	0.00288467	0.034135		Armitage	protein_coding	GO:0003723;GO:0004386;GO:0005829;GO:0016887;GO:0032574;GO:0035194;GO:0043186	RNA binding;helicase activity;cytosol;ATP hydrolysis activity;5'-3' RNA helicase activity;post-transcriptional gene silencing by RNA;P granule
AGAP007906	15.6028	1.58585	0.53224	2.97959	0.00288638	0.034135		Spink6	protein_coding	GO:0005515	protein binding
AGAP003671	176.436	-0.535688	0.179885	-2.97794	0.00290194	0.0342824	Bap	protein bagpipe	protein_coding	GO:0000978;GO:0000981;GO:0003677;GO:0003700;GO:0005634;GO:0006355;GO:0006357;GO:0030154;GO:0043565;GO:0045944	RNA polymerase II cis-regulatory region sequence-specific DNA binding;DNA-binding transcription factor activity, RNA polymerase II-specific;DNA binding;DNA-binding transcription factor activity;nucleus;regulation of DNA-templated transcription;regulation of transcription by RNA polymerase II;cell differentiation;sequence-specific DNA binding;positive regulation of transcription by RNA polymerase …
AGAP006535	849.837	-0.314414	0.105593	-2.97761	0.00290504	0.0342825	Oseg1	outer segment 1	protein_coding	GO:0005515;GO:0030991;GO:0035721;GO:0060271;GO:0061512;GO:0097730;GO:1905515	protein binding;intraciliary transport particle A;intraciliary retrograde transport;cilium assembly;protein localization to cilium;non-motile cilium;non-motile cilium assembly
AGAP012494	88.6499	0.737588	0.247894	2.97542	0.00292589	0.0344919		unspecified product	protein_coding
AGAP012507	103.997	0.612496	0.205934	2.97423	0.00293728	0.0345805		unspecified product	protein_coding	GO:0008028;GO:0015718;GO:0016020;GO:0016021;GO:0022857;GO:0055085	monocarboxylic acid transmembrane transporter activity;monocarboxylic acid transport;membrane;integral component of membrane;transmembrane transporter activity;transmembrane transport
AGAP006072	2141.85	-0.417021	0.140223	-2.97398	0.00293964	0.0345805		molybdenum cofactor biosynthesis protein	protein_coding	GO:0003824;GO:0005525;GO:0006777;GO:0019008;GO:0046872;GO:0051536;GO:0051539;GO:0061798;GO:0061799	catalytic activity;GTP binding;Mo-molybdopterin cofactor biosynthetic process;molybdopterin synthase complex;metal ion binding;iron-sulfur cluster binding;4 iron, 4 sulfur cluster binding;GTP 3',8'-cyclase activity;cyclic pyranopterin monophosphate synthase activity
AGAP029573	6.14947	2.99977	1.00879	2.97363	0.00294296	0.0345829		unspecified product	protein_coding	GO:0005515;GO:0007274;GO:0045202	protein binding;neuromuscular synaptic transmission;synapse
AGAP007782	469.763	-0.367036	0.123445	-2.97327	0.00294644	0.0345872		GCM domain-containing protein [Source:UniProtKB/TrEMBL%3BAcc:A0A1S4GWY9]	protein_coding	GO:0001228;GO:0003677;GO:0005634;GO:0006355;GO:0048856	DNA-binding transcription activator activity, RNA polymerase II-specific;DNA binding;nucleus;regulation of DNA-templated transcription;anatomical structure development
AGAP009926	345.564	0.445862	0.149996	2.97248	0.00295401	0.0346393		nucleoside diphosphate-linked moiety X motif 19%2C mitochondrial	protein_coding	GO:0016787;GO:0046872	hydrolase activity;metal ion binding
AGAP009903	265.498	-0.436973	0.147032	-2.97196	0.00295905	0.0346619		tRNA pseudouridine synthase [Source:UniProtKB/TrEMBL%3BAcc:A0A1S4H2C7]	protein_coding	GO:0001522;GO:0003723;GO:0008033;GO:0009451;GO:0009982;GO:0106029	pseudouridine synthesis;RNA binding;tRNA processing;RNA modification;pseudouridine synthase activity;tRNA pseudouridine synthase activity
AGAP001450	227.422	0.484685	0.16313	2.97115	0.00296688	0.0347169		ELMO domain-containing protein 2	protein_coding	GO:0005096	GTPase activator activity
AGAP001810	965.22	0.308386	0.103823	2.9703	0.0029751	0.0347511		DnaJ homolog subfamily B	protein_coding	GO:0005789;GO:0016020;GO:0016021;GO:0030433;GO:0030544;GO:0051085;GO:0071218	endoplasmic reticulum membrane;membrane;integral component of membrane;ubiquitin-dependent ERAD pathway;Hsp70 protein binding;chaperone cofactor-dependent protein refolding;cellular response to misfolded protein
AGAP005817	1665.18	-0.25005	0.0841862	-2.9702	0.00297607	0.0347511	Cdk4	cyclin-dependent kinase 4	protein_coding	GO:0000166;GO:0004672;GO:0004674;GO:0004693;GO:0005524;GO:0005634;GO:0006468;GO:0008353;GO:0016592;GO:0051726	nucleotide binding;protein kinase activity;protein serine/threonine kinase activity;cyclin-dependent protein serine/threonine kinase activity;ATP binding;nucleus;protein phosphorylation;RNA polymerase II CTD heptapeptide repeat kinase activity;mediator complex;regulation of cell cycle
AGAP005902	355.429	-0.369354	0.124369	-2.96982	0.00297974	0.0347574		forkhead protein/ forkhead protein domain	protein_coding	GO:0000978;GO:0000981;GO:0003677;GO:0003700;GO:0005634;GO:0006355;GO:0006357;GO:0009653;GO:0030154;GO:0043565	RNA polymerase II cis-regulatory region sequence-specific DNA binding;DNA-binding transcription factor activity, RNA polymerase II-specific;DNA binding;DNA-binding transcription factor activity;nucleus;regulation of DNA-templated transcription;regulation of transcription by RNA polymerase II;anatomical structure morphogenesis;cell differentiation;sequence-specific DNA binding
AGAP011552	521.554	-0.363145	0.122313	-2.96898	0.00298788	0.0348158	DEBCL	autophagy related gene DEBCL	protein_coding	GO:0005741;GO:0008630;GO:0016020;GO:0016021;GO:0042803;GO:0042981;GO:0046982;GO:0097192	mitochondrial outer membrane;intrinsic apoptotic signaling pathway in response to DNA damage;membrane;integral component of membrane;protein homodimerization activity;regulation of apoptotic process;protein heterodimerization activity;extrinsic apoptotic signaling pathway in absence of ligand
AGAP009147	1686.71	-0.254961	0.0859102	-2.96776	0.00299979	0.0349178		forkhead box protein G	protein_coding	GO:0000981;GO:0003677;GO:0003700;GO:0005634;GO:0006355;GO:0006357;GO:0009653;GO:0030154;GO:0043565	DNA-binding transcription factor activity, RNA polymerase II-specific;DNA binding;DNA-binding transcription factor activity;nucleus;regulation of DNA-templated transcription;regulation of transcription by RNA polymerase II;anatomical structure morphogenesis;cell differentiation;sequence-specific DNA binding
AGAP013533	1027.89	-0.32215	0.108564	-2.96737	0.00300355	0.0349249		unspecified product	protein_coding	GO:0005615;GO:0032504	extracellular space;multicellular organism reproduction
AGAP002131	816.555	0.312835	0.105515	2.96485	0.0030283	0.0351759		unspecified product	protein_coding
AGAP000057	1520.72	0.319722	0.107999	2.96041	0.00307227	0.0356143		paired box protein	protein_coding	GO:0003677;GO:0006355	DNA binding;regulation of DNA-templated transcription
AGAP009093	483.304	0.34602	0.116883	2.96039	0.00307247	0.0356143		Pre-mRNA-splicing factor ATP-dependent RNA helicase DHX16 [Source:UniProtKB/TrEMBL%3BAcc:A0A1S4H054]	protein_coding	GO:0000166;GO:0003676;GO:0003723;GO:0003724;GO:0004386;GO:0005524;GO:0005681;GO:0016787;GO:0022414	nucleotide binding;nucleic acid binding;RNA binding;RNA helicase activity;helicase activity;ATP binding;spliceosomal complex;hydrolase activity;reproductive process
AGAP011757	1661.22	0.296117	0.100059	2.95941	0.00308224	0.0356903		polyglutamine-binding protein 1	protein_coding	GO:0005515	protein binding
AGAP005260	185.338	0.49608	0.167739	2.95745	0.003102	0.0358816		dTMP kinase	protein_coding	GO:0004550;GO:0004798;GO:0005524;GO:0005634;GO:0005737;GO:0005739;GO:0005829;GO:0006165;GO:0006227;GO:0006233;GO:0006235;GO:0009041;GO:0046940	nucleoside diphosphate kinase activity;thymidylate kinase activity;ATP binding;nucleus;cytoplasm;mitochondrion;cytosol;nucleoside diphosphate phosphorylation;dUDP biosynthetic process;dTDP biosynthetic process;dTTP biosynthetic process;uridylate kinase activity;nucleoside monophosphate phosphorylation
AGAP002790	1750.69	0.300666	0.101697	2.95649	0.0031116	0.0359552		amyloid beta A4 protein	protein_coding	GO:0008201;GO:0016021;GO:0046914	heparin binding;integral component of membrane;transition metal ion binding
AGAP028643	884.799	0.366631	0.124075	2.95491	0.00312761	0.0361026		histone acetyltransferase MYST2	protein_coding	GO:0000123;GO:0003700;GO:0004402;GO:0005634;GO:0006355;GO:0008270;GO:0016573;GO:0042393;GO:0045892;GO:0045944	histone acetyltransferase complex;DNA-binding transcription factor activity;histone acetyltransferase activity;nucleus;regulation of DNA-templated transcription;zinc ion binding;histone acetylation;histone binding;negative regulation of DNA-templated transcription;positive regulation of transcription by RNA polymerase II
AGAP009670	2049.49	0.256842	0.0871368	2.94758	0.00320276	0.0369316	SRPN4	serine protease inhibitor (serpin) 4	protein_coding	GO:0004867;GO:0005615;GO:0010951	serine-type endopeptidase inhibitor activity;extracellular space;negative regulation of endopeptidase activity
AGAP004108	11237.2	-0.224542	0.0762247	-2.9458	0.00322125	0.0371063		Amalgam	protein_coding
AGAP002653	2370.58	-0.274666	0.0933894	-2.94109	0.00327063	0.037636		phenylalanyl-tRNA synthetase alpha chain	protein_coding	GO:0000049;GO:0000166;GO:0004812;GO:0004826;GO:0005524;GO:0005737;GO:0005829;GO:0006432;GO:0009328;GO:0043039	tRNA binding;nucleotide binding;aminoacyl-tRNA ligase activity;phenylalanine-tRNA ligase activity;ATP binding;cytoplasm;cytosol;phenylalanyl-tRNA aminoacylation;phenylalanine-tRNA ligase complex;tRNA aminoacylation
AGAP011745	785.346	0.331977	0.112908	2.94024	0.00327955	0.0376447		Bestrophin homolog [Source:UniProtKB/TrEMBL%3BAcc:Q7PZ58]	protein_coding	GO:0005254;GO:0005886;GO:0006811;GO:0006821;GO:0016020;GO:0016021;GO:0034707;GO:1902476	chloride channel activity;plasma membrane;ion transport;chloride transport;membrane;integral component of membrane;chloride channel complex;chloride transmembrane transport
AGAP011992	123.088	0.73485	0.249929	2.94023	0.00327968	0.0376447		lysosomal acid lipase	protein_coding	GO:0016042;GO:0016787;GO:0016788	lipid catabolic process;hydrolase activity;hydrolase activity, acting on ester bonds
AGAP012666	53.9466	0.991598	0.337272	2.94005	0.00328157	0.0376447		unspecified product	protein_coding
AGAP009618	405.607	-0.391534	0.133214	-2.93913	0.00329134	0.0377178		unspecified product	protein_coding
AGAP029538	2039.62	0.34192	0.116445	2.93633	0.0033212	0.0379678		Protein kinase C [Source:UniProtKB/TrEMBL%3BAcc:A0A453Z0U0]	protein_coding	GO:0000166;GO:0004672;GO:0004674;GO:0004697;GO:0004698;GO:0004712;GO:0005515;GO:0005524;GO:0005634;GO:0005737;GO:0005886;GO:0006468;GO:0007163;GO:0016301;GO:0016310;GO:0016740;GO:0035556;GO:0046872;GO:0106310	nucleotide binding;protein kinase activity;protein serine/threonine kinase activity;protein kinase C activity;calcium-dependent protein kinase C activity;protein serine/threonine/tyrosine kinase activity;protein binding;ATP binding;nucleus;cytoplasm;plasma membrane;protein phosphorylation;establishment or maintenance of cell polarity;kinase activity;phosphorylation;transferase activity;intracellu…
AGAP005319	79.9536	0.69898	0.23805	2.93627	0.00332184	0.0379678		unspecified product	protein_coding	GO:0016021;GO:0022857;GO:0055085	integral component of membrane;transmembrane transporter activity;transmembrane transport
AGAP001430	546.367	0.454541	0.15481	2.93612	0.00332342	0.0379678		unspecified product	protein_coding
AGAP029951	5.47447	3.3168	1.13123	2.93202	0.00336764	0.038386		unspecified product	protein_coding
AGAP005679	29.3615	1.18239	0.403273	2.93199	0.00336802	0.038386	IR135	ionotropic receptor IR135	protein_coding	GO:0016020;GO:0016021	membrane;integral component of membrane
AGAP007587	2484.88	0.296463	0.101121	2.93177	0.00337041	0.038386		unspecified product	protein_coding	GO:0004672;GO:0004674;GO:0005524;GO:0006468;GO:0007165;GO:0031267	protein kinase activity;protein serine/threonine kinase activity;ATP binding;protein phosphorylation;signal transduction;small GTPase binding
AGAP012291	182.089	-0.488659	0.16674	-2.93066	0.00338238	0.0384828	CYP9J3	Cytochrome P450 [Source:UniProtKB/TrEMBL%3BAcc:A0A1S4H8W2]	protein_coding	GO:0004497;GO:0005506;GO:0016491;GO:0016705;GO:0020037;GO:0046872;GO:0055114	monooxygenase activity;iron ion binding;oxidoreductase activity;oxidoreductase activity, acting on paired donors, with incorporation or reduction of molecular oxygen;heme binding;metal ion binding;obsolete oxidation-reduction process
AGAP009953	1369.14	0.282473	0.096481	2.92775	0.0034142	0.038805		guanine nucleotide-binding protein G(I)/G(S)/G(O) subunit gamma-13	protein_coding	GO:0003924;GO:0005834;GO:0005886;GO:0007165;GO:0007186;GO:0007200;GO:0016020;GO:0031681;GO:0050909	GTPase activity;heterotrimeric G-protein complex;plasma membrane;signal transduction;G protein-coupled receptor signaling pathway;phospholipase C-activating G protein-coupled receptor signaling pathway;membrane;G-protein beta-subunit binding;sensory perception of taste
AGAP005677	17.4462	1.48668	0.507872	2.92728	0.00341945	0.0388249	IR133	ionotropic receptor IR133	protein_coding	GO:0016020;GO:0016021	membrane;integral component of membrane
AGAP004884	809.757	0.397132	0.135874	2.92279	0.00346907	0.039348		muskelin	protein_coding	GO:0005515;GO:0005737	protein binding;cytoplasm
AGAP010283	252.051	-0.442983	0.151705	-2.92003	0.00350002	0.0396586		wingless-type MMTV integration site family%2C member 7	protein_coding	GO:0005102;GO:0005109;GO:0005125;GO:0005576;GO:0005615;GO:0007275;GO:0016055;GO:0030182;GO:0045165;GO:0046330;GO:0060070	signaling receptor binding;frizzled binding;cytokine activity;extracellular region;extracellular space;multicellular organism development;Wnt signaling pathway;neuron differentiation;cell fate commitment;positive regulation of JNK cascade;canonical Wnt signaling pathway
AGAP003848	288.818	-0.44236	0.151643	-2.91711	0.00353296	0.0399909		acyl-CoA thioesterase 9.1	protein_coding	GO:0005739;GO:0006637;GO:0047617;GO:0052689	mitochondrion;acyl-CoA metabolic process;acyl-CoA hydrolase activity;carboxylic ester hydrolase activity
AGAP005127	11978	-0.218198	0.074917	-2.91252	0.0035852	0.0405157		RNA-binding protein 15	protein_coding	GO:0000381;GO:0003676;GO:0003723;GO:0003729;GO:0005634	regulation of alternative mRNA splicing, via spliceosome;nucleic acid binding;RNA binding;mRNA binding;nucleus
AGAP002519	8.15009	2.32357	0.797825	2.91238	0.00358683	0.0405157	GPRTYR	putative tyramine receptor	protein_coding	GO:0004930;GO:0004935;GO:0004989;GO:0004993;GO:0005887;GO:0007165;GO:0007186;GO:0007187;GO:0007188;GO:0007267;GO:0007268;GO:0008227;GO:0016020;GO:0016021;GO:0030425;GO:0030594;GO:0045202;GO:0051378;GO:0071880;GO:0098664	G protein-coupled receptor activity;adrenergic receptor activity;octopamine receptor activity;G protein-coupled serotonin receptor activity;integral component of plasma membrane;signal transduction;G protein-coupled receptor signaling pathway;G protein-coupled receptor signaling pathway, coupled to cyclic nucleotide second messenger;adenylate cyclase-modulating G protein-coupled receptor signalin…
AGAP007767	138.342	2.61992	0.899673	2.91208	0.00359027	0.0405157		unspecified product	protein_coding	GO:0003700;GO:0006355;GO:0110165	DNA-binding transcription factor activity;regulation of DNA-templated transcription;cellular anatomical entity
AGAP001172	9.69827	2.05024	0.704152	2.91164	0.00359535	0.0405317		gustatory receptor 51	protein_coding	GO:0016021;GO:0050909	integral component of membrane;sensory perception of taste
AGAP029493	602.56	0.393221	0.135093	2.91074	0.00360571	0.0406073		SCAPER_N domain-containing protein [Source:UniProtKB/TrEMBL%3BAcc:A0A453YZT3]	protein_coding
AGAP000398	241.15	-0.50887	0.174944	-2.90875	0.00362874	0.0407495		methionyl-tRNA formyltransferase	protein_coding	GO:0003824;GO:0004479;GO:0005739;GO:0006413;GO:0009058;GO:0016742;GO:0071951	catalytic activity;methionyl-tRNA formyltransferase activity;mitochondrion;translational initiation;biosynthetic process;hydroxymethyl-, formyl- and related transferase activity;conversion of methionyl-tRNA to N-formyl-methionyl-tRNA
AGAP012375	430.233	0.461847	0.158789	2.90856	0.00363103	0.0407495		protein aurora borealis	protein_coding	GO:0005634;GO:0005737;GO:0007049;GO:0007088;GO:0019901;GO:0032147;GO:0051301;GO:0060236;GO:0072687	nucleus;cytoplasm;cell cycle;regulation of mitotic nuclear division;protein kinase binding;activation of protein kinase activity;cell division;regulation of mitotic spindle organization;meiotic spindle
AGAP009542	2690.43	0.327105	0.112467	2.90845	0.00363222	0.0407495		unspecified product	protein_coding	GO:0003676;GO:0003700;GO:0005634;GO:0006355	nucleic acid binding;DNA-binding transcription factor activity;nucleus;regulation of DNA-templated transcription
AGAP009363	98.2696	-0.6113	0.210186	-2.90838	0.00363303	0.0407495	CYP9M1	cytochrome P450	protein_coding	GO:0004497;GO:0005506;GO:0016491;GO:0016705;GO:0020037;GO:0046872;GO:0055114	monooxygenase activity;iron ion binding;oxidoreductase activity;oxidoreductase activity, acting on paired donors, with incorporation or reduction of molecular oxygen;heme binding;metal ion binding;obsolete oxidation-reduction process
AGAP012946	448.103	0.342161	0.117734	2.90623	0.00365808	0.040989		unspecified product	protein_coding	GO:0004252;GO:0006508;GO:0008233;GO:0008236;GO:0016787	serine-type endopeptidase activity;proteolysis;peptidase activity;serine-type peptidase activity;hydrolase activity
AGAP012851	226.66	-0.475155	0.163606	-2.90426	0.00368117	0.0411814		Aldo-keto reductase family 1%2C member C3	protein_coding	GO:0004032;GO:0005829;GO:0008106;GO:0016491;GO:0047834;GO:0055114	alditol:NADP+ 1-oxidoreductase activity;cytosol;alcohol dehydrogenase (NADP+) activity;oxidoreductase activity;D-threo-aldose 1-dehydrogenase activity;obsolete oxidation-reduction process
AGAP000528	609.763	-0.50985	0.175561	-2.90413	0.0036828	0.0411814		BZIP domain-containing protein [Source:UniProtKB/TrEMBL%3BAcc:A0A1S4G964]	protein_coding	GO:0003700;GO:0006355;GO:0110165	DNA-binding transcription factor activity;regulation of DNA-templated transcription;cellular anatomical entity
AGAP007258	8505.88	-0.244132	0.0840728	-2.90382	0.00368639	0.0411814		aconitate hydratase 1 / homoaconitase	protein_coding	GO:0003994;GO:0005623;GO:0005737;GO:0005739;GO:0005829;GO:0006099;GO:0006101;GO:0006879;GO:0010040;GO:0046872;GO:0047780;GO:0051536;GO:0051539	aconitate hydratase activity;obsolete cell;cytoplasm;mitochondrion;cytosol;tricarboxylic acid cycle;citrate metabolic process;cellular iron ion homeostasis;response to iron(II) ion;metal ion binding;citrate dehydratase activity;iron-sulfur cluster binding;4 iron, 4 sulfur cluster binding
AGAP009652	1405.81	-0.32652	0.112474	-2.90306	0.00369531	0.0412396		NADH dehydrogenase (ubiquinone) 1 alpha subcomplex 13	protein_coding	GO:0005747;GO:0008137;GO:0016020;GO:0016021;GO:0055114	mitochondrial respiratory chain complex I;NADH dehydrogenase (ubiquinone) activity;membrane;integral component of membrane;obsolete oxidation-reduction process
AGAP005254	139.773	0.570377	0.196497	2.90273	0.00369929	0.0412424	Drep2	DNA fragmentation factor-related protein 2	protein_coding	GO:0006915;GO:0042981	apoptotic process;regulation of apoptotic process
AGAP005945	343.33	-0.424316	0.146242	-2.90147	0.00371417	0.0413617	pnp	purine-nucleoside phosphorylase	protein_coding	GO:0003824;GO:0004731;GO:0005737;GO:0006139;GO:0006166;GO:0009116;GO:0016740;GO:0016757;GO:0047975	catalytic activity;purine-nucleoside phosphorylase activity;cytoplasm;nucleobase-containing compound metabolic process;purine ribonucleoside salvage;nucleoside metabolic process;transferase activity;glycosyltransferase activity;guanosine phosphorylase activity
AGAP029620	7692.24	-0.200625	0.0691527	-2.90119	0.00371745	0.0413617		SMB domain-containing protein [Source:UniProtKB/TrEMBL%3BAcc:A0A453Z0J4]	protein_coding
AGAP029634	136.621	0.618695	0.213338	2.90006	0.00373088	0.041453		BTB domain-containing protein [Source:UniProtKB/TrEMBL%3BAcc:A0A453Z072]	protein_coding	GO:0005216;GO:0005244;GO:0005249;GO:0005267;GO:0005515;GO:0006811;GO:0006813;GO:0008076;GO:0016020;GO:0016021;GO:0034765;GO:0051260;GO:0055085;GO:0071805	ion channel activity;voltage-gated ion channel activity;voltage-gated potassium channel activity;potassium channel activity;protein binding;ion transport;potassium ion transport;voltage-gated potassium channel complex;membrane;integral component of membrane;regulation of ion transmembrane transport;protein homooligomerization;transmembrane transport;potassium ion transmembrane transport
AGAP002247	861.606	-0.293718	0.101286	-2.89987	0.00373313	0.041453	Med21	Mediator of RNA polymerase II transcription subunit 21 [Source:UniProtKB/Swiss-Prot%3BAcc:Q7PTL0]	protein_coding	GO:0003712;GO:0005634;GO:0006357;GO:0016592	transcription coregulator activity;nucleus;regulation of transcription by RNA polymerase II;mediator complex
AGAP005895	1576.96	-0.33704	0.11637	-2.89627	0.00377623	0.0418897		unspecified product	protein_coding	GO:0000122;GO:0000977;GO:0000978;GO:0000981;GO:0001228;GO:0001708;GO:0003677;GO:0003700;GO:0005634;GO:0006355;GO:0006357;GO:0007507;GO:0045944	negative regulation of transcription by RNA polymerase II;RNA polymerase II transcription regulatory region sequence-specific DNA binding;RNA polymerase II cis-regulatory region sequence-specific DNA binding;DNA-binding transcription factor activity, RNA polymerase II-specific;DNA-binding transcription activator activity, RNA polymerase II-specific;cell fate specification;DNA binding;DNA-binding …
AGAP029433	182.57	0.540882	0.186795	2.89558	0.00378454	0.04194		unspecified product	protein_coding
AGAP001021	2580.57	0.24279	0.0838721	2.89476	0.00379448	0.0420081		dihydropyrimidine dehydrogenase (NADP+)	protein_coding	GO:0002058;GO:0003824;GO:0005737;GO:0005829;GO:0006210;GO:0006212;GO:0016491;GO:0016627;GO:0017113;GO:0019483;GO:0046872;GO:0050661;GO:0051536;GO:0051539;GO:0055114	uracil binding;catalytic activity;cytoplasm;cytosol;thymine catabolic process;uracil catabolic process;oxidoreductase activity;oxidoreductase activity, acting on the CH-CH group of donors;dihydropyrimidine dehydrogenase (NADP+) activity;beta-alanine biosynthetic process;metal ion binding;NADP binding;iron-sulfur cluster binding;4 iron, 4 sulfur cluster binding;obsolete oxidation-reduction process
AGAP004017	135.351	-0.592501	0.204799	-2.89309	0.00381472	0.0421901		unspecified product	protein_coding	GO:0016020;GO:0016021	membrane;integral component of membrane
AGAP009443	1949.62	-0.235404	0.0813827	-2.89255	0.00382123	0.04222		excitatory amino acid transporter 3	protein_coding	GO:0015293;GO:0015807;GO:0016020;GO:0016021;GO:0055085;GO:0098656;GO:1902475	symporter activity;L-amino acid transport;membrane;integral component of membrane;transmembrane transport;anion transmembrane transport;L-alpha-amino acid transmembrane transport
AGAP007461	2.84794	4.91403	1.70018	2.89029	0.00384882	0.0424826		unspecified product	protein_coding
AGAP002226	5.44145	3.88248	1.34366	2.88949	0.00385868	0.042549		diacylglycerol kinase (ATP dependent)	protein_coding	GO:0000166;GO:0003951;GO:0004143;GO:0005515;GO:0005524;GO:0007165;GO:0007205;GO:0016301;GO:0016310;GO:0016740;GO:0035556;GO:0046339;GO:0046486;GO:0046834;GO:0046872	nucleotide binding;NAD+ kinase activity;diacylglycerol kinase activity;protein binding;ATP binding;signal transduction;protein kinase C-activating G protein-coupled receptor signaling pathway;kinase activity;phosphorylation;transferase activity;intracellular signal transduction;diacylglycerol metabolic process;glycerolipid metabolic process;lipid phosphorylation;metal ion binding
AGAP011770	4428.79	0.247529	0.085709	2.88802	0.00387675	0.0427059		low density lipoprotein receptor-related protein	protein_coding	GO:0005515;GO:0006897;GO:0016020;GO:0016021;GO:0017147;GO:0042813;GO:0060070	protein binding;endocytosis;membrane;integral component of membrane;Wnt-protein binding;Wnt receptor activity;canonical Wnt signaling pathway
AGAP012192	109.629	-0.612132	0.212046	-2.8868	0.00389187	0.0428089		DNA mismatch repair protein MLH1	protein_coding	GO:0005524;GO:0005712;GO:0006298;GO:0016887;GO:0030983;GO:0032300;GO:0032389	ATP binding;chiasma;mismatch repair;ATP hydrolysis activity;mismatched DNA binding;mismatch repair complex;MutLalpha complex
AGAP002124	174.235	0.523225	0.181258	2.88664	0.00389383	0.0428089		unspecified product	protein_coding	GO:0007155;GO:0016021;GO:0042246	cell adhesion;integral component of membrane;tissue regeneration
AGAP008392	481.089	-0.39845	0.138088	-2.88548	0.00390821	0.0429245		hsp70-interacting protein	protein_coding	GO:0000774;GO:0005737;GO:0005783;GO:0050790	adenyl-nucleotide exchange factor activity;cytoplasm;endoplasmic reticulum;regulation of catalytic activity
AGAP000058	3467.9	0.297154	0.102996	2.8851	0.00391288	0.0429333		unspecified product	protein_coding	GO:0000122;GO:0000978;GO:0000981;GO:0003676;GO:0003677;GO:0005634;GO:0006355;GO:0008270;GO:0043565;GO:0045893;GO:0046872	negative regulation of transcription by RNA polymerase II;RNA polymerase II cis-regulatory region sequence-specific DNA binding;DNA-binding transcription factor activity, RNA polymerase II-specific;nucleic acid binding;DNA binding;nucleus;regulation of DNA-templated transcription;zinc ion binding;sequence-specific DNA binding;positive regulation of DNA-templated transcription;metal ion binding
AGAP007780	1234.28	-0.326267	0.113148	-2.88354	0.00393237	0.0431046		NADH dehydrogenase (ubiquinone) 1 beta subcomplex 10	protein_coding	GO:0005747	mitochondrial respiratory chain complex I
AGAP004324	176.889	0.52153	0.180947	2.88223	0.00394874	0.0432412		Protein yellow	protein_coding	GO:0005576	extracellular region
AGAP007300	34.1673	1.61254	0.559674	2.88121	0.00396154	0.0433386		unspecified product	protein_coding	GO:0003824;GO:0004035;GO:0016311;GO:0016791	catalytic activity;alkaline phosphatase activity;dephosphorylation;phosphatase activity
AGAP004261	97.5458	-0.635929	0.220787	-2.88028	0.00397324	0.0434237	CRY2	cryptochrome 2	protein_coding	GO:0003677;GO:0005634;GO:0005737;GO:0018298;GO:0032922;GO:0043153;GO:0045892;GO:0071949	DNA binding;nucleus;cytoplasm;obsolete protein-chromophore linkage;circadian regulation of gene expression;entrainment of circadian clock by photoperiod;negative regulation of DNA-templated transcription;FAD binding
AGAP004665	556.801	-0.370093	0.128533	-2.87936	0.00398485	0.0435078		cytochrome P450	protein_coding	GO:0004497;GO:0005506;GO:0005737;GO:0006082;GO:0006805;GO:0008395;GO:0016705;GO:0016712;GO:0020037;GO:0043231	monooxygenase activity;iron ion binding;cytoplasm;organic acid metabolic process;xenobiotic metabolic process;steroid hydroxylase activity;oxidoreductase activity, acting on paired donors, with incorporation or reduction of molecular oxygen;oxidoreductase activity, acting on paired donors, with incorporation or reduction of molecular oxygen, reduced flavin or flavoprotein as one donor, and incorp…
AGAP000334	178.943	0.493316	0.171367	2.87871	0.00399311	0.0435552		unspecified product	protein_coding	GO:0016020;GO:0016021	membrane;integral component of membrane
AGAP005972	74.4789	2.05174	0.712853	2.87822	0.00399931	0.0435799		4-nitrophenylphosphatase	protein_coding	GO:0005737;GO:0016311;GO:0016787;GO:0016791	cytoplasm;dephosphorylation;hydrolase activity;phosphatase activity
AGAP028638	3404.97	0.276444	0.0960798	2.87723	0.00401181	0.0436487		PCM1_C domain-containing protein [Source:UniProtKB/TrEMBL%3BAcc:A0A1S4HDV6]	protein_coding	GO:0005813;GO:0034454;GO:0060271;GO:0071539	centrosome;microtubule anchoring at centrosome;cilium assembly;protein localization to centrosome
AGAP005404	3857.94	-0.221161	0.0768694	-2.8771	0.00401349	0.0436487		lectin%2C mannose-binding 1	protein_coding	GO:0000139;GO:0005537;GO:0005789;GO:0005793;GO:0006888;GO:0007029;GO:0007030;GO:0016020;GO:0016021;GO:0030134	Golgi membrane;mannose binding;endoplasmic reticulum membrane;endoplasmic reticulum-Golgi intermediate compartment;endoplasmic reticulum to Golgi vesicle-mediated transport;endoplasmic reticulum organization;Golgi organization;membrane;integral component of membrane;COPII-coated ER to Golgi transport vesicle
AGAP007508	398.221	-0.373373	0.1298	-2.87653	0.00402074	0.0436847		unspecified product	protein_coding	GO:0000786;GO:0003677;GO:0005634;GO:0005694;GO:0046982	nucleosome;DNA binding;nucleus;chromosome;protein heterodimerization activity
AGAP009472	113.265	0.637967	0.22203	2.87334	0.0040616	0.0440854	ABCG20	ATP-binding cassette transporter (ABC transporter) family G member 20 [Source:UniProtKB/TrEMBL%3BAcc:A0A1S4H231]	protein_coding	GO:0000166;GO:0005524;GO:0005886;GO:0016020;GO:0016021;GO:0016887;GO:0042626;GO:0055085	nucleotide binding;ATP binding;plasma membrane;membrane;integral component of membrane;ATP hydrolysis activity;ATPase-coupled transmembrane transporter activity;transmembrane transport
AGAP008042	787.011	-0.285442	0.0994005	-2.87164	0.00408352	0.0442727		pyridine nucleotide-disulfide oxidoreductase domain 1	protein_coding	GO:0016020;GO:0016021;GO:0016491;GO:0055114	membrane;integral component of membrane;oxidoreductase activity;obsolete oxidation-reduction process
AGAP005400	476.019	-0.38796	0.135113	-2.87138	0.00408683	0.0442727		four and a half LIM domains	protein_coding	GO:0003712;GO:0005634;GO:0030018;GO:0046872	transcription coregulator activity;nucleus;Z disc;metal ion binding
AGAP006225	19.3338	-1.4467	0.503985	-2.87052	0.00409791	0.0443494		aldehyde oxidase	protein_coding	GO:0005506;GO:0005777;GO:0009055;GO:0016491;GO:0022900;GO:0046872;GO:0050660;GO:0051536;GO:0051537;GO:0055114;GO:0071949	iron ion binding;peroxisome;electron transfer activity;oxidoreductase activity;electron transport chain;metal ion binding;flavin adenine dinucleotide binding;iron-sulfur cluster binding;2 iron, 2 sulfur cluster binding;obsolete oxidation-reduction process;FAD binding
AGAP002671	761.704	0.401124	0.139806	2.86915	0.00411578	0.0444994		beta-1%2C3-galactosyltransferase 1	protein_coding	GO:0005783;GO:0005794;GO:0006486;GO:0006487;GO:0006493;GO:0008375;GO:0008376;GO:0008378;GO:0008499;GO:0009312;GO:0016020;GO:0016021;GO:0016758	endoplasmic reticulum;Golgi apparatus;protein glycosylation;protein N-linked glycosylation;protein O-linked glycosylation;acetylglucosaminyltransferase activity;acetylgalactosaminyltransferase activity;galactosyltransferase activity;UDP-galactose:beta-N-acetylglucosamine beta-1,3-galactosyltransferase activity;oligosaccharide biosynthetic process;membrane;integral component of membrane;hexosyltra…
AGAP005390	1865.09	-0.301237	0.105192	-2.8637	0.0041872	0.0452275		unspecified product	protein_coding
AGAP002717	570.585	-0.314625	0.10998	-2.86073	0.0042266	0.0456087	ABCB5	ATP-binding cassette transporter (ABC transporter) family B member 5	protein_coding	GO:0000166;GO:0005524;GO:0016020;GO:0016021;GO:0016887;GO:0042626;GO:0055085;GO:0140359	nucleotide binding;ATP binding;membrane;integral component of membrane;ATP hydrolysis activity;ATPase-coupled transmembrane transporter activity;transmembrane transport;ABC-type transporter activity
AGAP006629	1698.48	0.28002	0.0979554	2.85865	0.00425452	0.0458653		regulator of G-protein signaling	protein_coding	GO:0007186;GO:0008277;GO:0009968;GO:0035556	G protein-coupled receptor signaling pathway;regulation of G protein-coupled receptor signaling pathway;negative regulation of signal transduction;intracellular signal transduction
AGAP003927	23.1026	-1.26973	0.444421	-2.85704	0.00427613	0.0460191	ILP5	Insulin-like peptide 5	protein_coding	GO:0005576;GO:0007166;GO:0046854	extracellular region;cell surface receptor signaling pathway;phosphatidylinositol phosphate biosynthetic process
AGAP009033	1344.28	0.332688	0.116455	2.85679	0.00427954	0.0460191	HPX2	heme peroxidase 2	protein_coding	GO:0004601;GO:0006979;GO:0020037;GO:0055114;GO:0098869	peroxidase activity;response to oxidative stress;heme binding;obsolete oxidation-reduction process;cellular oxidant detoxification
AGAP007324	295.674	-0.406232	0.142205	-2.85666	0.00428123	0.0460191		unspecified product	protein_coding	GO:0005680;GO:0090266	anaphase-promoting complex;regulation of mitotic cell cycle spindle assembly checkpoint
AGAP029458	1671.91	-0.408651	0.143112	-2.85546	0.00429747	0.0461489		unspecified product	protein_coding	GO:0003676;GO:0003723;GO:0005654;GO:0043484;GO:1990904	nucleic acid binding;RNA binding;nucleoplasm;regulation of RNA splicing;ribonucleoprotein complex
AGAP013469	690.969	0.355391	0.124486	2.85487	0.00430545	0.0461899		unspecified product	protein_coding
AGAP010294	6472.45	-0.206633	0.0723991	-2.85408	0.00431612	0.0462596		unspecified product	protein_coding
AGAP009382	7.49674	2.41728	0.84725	2.85308	0.00432972	0.0463606		unspecified product	protein_coding
AGAP010622	547.677	-0.306311	0.107407	-2.85187	0.00434631	0.0464934		Era G-protein-like 1	protein_coding	GO:0000028;GO:0003723;GO:0005525;GO:0005759;GO:0019843;GO:0043024	ribosomal small subunit assembly;RNA binding;GTP binding;mitochondrial matrix;rRNA binding;ribosomal small subunit binding
AGAP029828	144.698	-0.507298	0.178009	-2.84985	0.00437402	0.0467447		unspecified product	protein_coding	GO:0016021	integral component of membrane
AGAP002339	468.875	-0.340318	0.119479	-2.84836	0.00439453	0.0469187		AN1-type zinc finger protein 2B	protein_coding	GO:0005737;GO:0005783;GO:0008270;GO:0043161;GO:0045047;GO:0046872	cytoplasm;endoplasmic reticulum;zinc ion binding;proteasome-mediated ubiquitin-dependent protein catabolic process;protein targeting to ER;metal ion binding
AGAP006071	1063.28	-0.423938	0.14891	-2.84694	0.0044141	0.0470824		B9 domain-containing protein 1	protein_coding	GO:0005737;GO:0036038;GO:0060271	cytoplasm;MKS complex;cilium assembly
AGAP003365	1802.34	0.275833	0.0969246	2.84585	0.00442924	0.0471272		mitogen-activated protein kinase kinase 4	protein_coding	GO:0000166;GO:0000187;GO:0004672;GO:0004674;GO:0004708;GO:0005524;GO:0005737;GO:0006468;GO:0007257;GO:0007346;GO:0008545;GO:0031098;GO:0032147	nucleotide binding;obsolete activation of MAPK activity;protein kinase activity;protein serine/threonine kinase activity;MAP kinase kinase activity;ATP binding;cytoplasm;protein phosphorylation;obsolete activation of JUN kinase activity;regulation of mitotic cell cycle;JUN kinase kinase activity;stress-activated protein kinase signaling cascade;activation of protein kinase activity
AGAP005133	853.5	0.325878	0.114512	2.84579	0.00443009	0.0471272		unspecified product	protein_coding	GO:0005737;GO:0007275;GO:0015031;GO:0046872	cytoplasm;multicellular organism development;protein transport;metal ion binding
AGAP029591	12.727	2.46631	0.866671	2.84572	0.00443105	0.0471272		Transporter [Source:UniProtKB/TrEMBL%3BAcc:A0A453Z0H2]	protein_coding	GO:0003333;GO:0005283;GO:0005328;GO:0005886;GO:0006836;GO:0015179;GO:0015293;GO:0016020;GO:0016021;GO:0055085;GO:1902475;GO:1903825	amino acid transmembrane transport;amino acid:sodium symporter activity;neurotransmitter:sodium symporter activity;plasma membrane;neurotransmitter transport;L-amino acid transmembrane transporter activity;symporter activity;membrane;integral component of membrane;transmembrane transport;L-alpha-amino acid transmembrane transport;organic acid transmembrane transport
AGAP006785	133.367	0.655518	0.23041	2.845	0.0044411	0.0471889		unspecified product	protein_coding	GO:0005515;GO:0008344;GO:0048512;GO:0050804	protein binding;adult locomotory behavior;circadian behavior;modulation of chemical synaptic transmission
AGAP006900	596.691	0.434908	0.152994	2.84265	0.00447407	0.0474936		unspecified product	protein_coding	GO:0005515;GO:0005737;GO:0046872	protein binding;cytoplasm;metal ion binding
AGAP029456	8267.97	0.381897	0.134369	2.84216	0.00448094	0.047517		Protein kinase domain-containing protein [Source:UniProtKB/TrEMBL%3BAcc:A0A453YZN7]	protein_coding	GO:0004672;GO:0004674;GO:0005524;GO:0005634;GO:0005737;GO:0006468;GO:0016055;GO:0018105	protein kinase activity;protein serine/threonine kinase activity;ATP binding;nucleus;cytoplasm;protein phosphorylation;Wnt signaling pathway;peptidyl-serine phosphorylation
AGAP000046	1121.3	-0.289499	0.101869	-2.84188	0.00448484	0.047517		unspecified product	protein_coding	GO:0005351;GO:0005887;GO:0016020;GO:0016021;GO:0022857;GO:0034219;GO:0046323;GO:0055085;GO:1902600	carbohydrate:proton symporter activity;integral component of plasma membrane;membrane;integral component of membrane;transmembrane transporter activity;carbohydrate transmembrane transport;glucose import;transmembrane transport;proton transmembrane transport
AGAP028522	1614.52	0.278164	0.0979605	2.83955	0.00451772	0.0478197		unspecified product	protein_coding	GO:0003676	nucleic acid binding
AGAP006221	5.43779	3.34527	1.17967	2.83576	0.00457171	0.0483451		aldehyde oxidase	protein_coding	GO:0005506;GO:0005777;GO:0009055;GO:0016491;GO:0022900;GO:0046872;GO:0050660;GO:0051536;GO:0051537;GO:0055114;GO:0071949	iron ion binding;peroxisome;electron transfer activity;oxidoreductase activity;electron transport chain;metal ion binding;flavin adenine dinucleotide binding;iron-sulfur cluster binding;2 iron, 2 sulfur cluster binding;obsolete oxidation-reduction process;FAD binding
AGAP005134	23308.8	-0.247212	0.087188	-2.83539	0.00457702	0.0483551		F-type H+-transporting ATPase subunit alpha	protein_coding	GO:0000166;GO:0005524;GO:0005754;GO:0005886;GO:0006754;GO:0006811;GO:0015986;GO:0016887;GO:0032559;GO:0043531;GO:0045261;GO:0046034;GO:0046933;GO:1902600	nucleotide binding;ATP binding;mitochondrial proton-transporting ATP synthase, catalytic core;plasma membrane;ATP biosynthetic process;ion transport;proton motive force-driven ATP synthesis;ATP hydrolysis activity;adenyl ribonucleotide binding;ADP binding;proton-transporting ATP synthase complex, catalytic core F(1);ATP metabolic process;proton-transporting ATP synthase activity, rotational mecha…
AGAP005392	268.043	0.397134	0.140156	2.83352	0.00460382	0.0485919		post-GPI attachment to proteins factor 3 precursor	protein_coding	GO:0000139;GO:0005794;GO:0006506;GO:0016020;GO:0016021;GO:0016788;GO:0031227	Golgi membrane;Golgi apparatus;GPI anchor biosynthetic process;membrane;integral component of membrane;hydrolase activity, acting on ester bonds;intrinsic component of endoplasmic reticulum membrane
AGAP007483	182.439	0.4759	0.168039	2.83208	0.00462462	0.0487307		MFS domain-containing protein [Source:UniProtKB/TrEMBL%3BAcc:Q7QJE9]	protein_coding	GO:0005886;GO:0008643;GO:0016020;GO:0016021;GO:0022857;GO:0051119;GO:0055085	plasma membrane;carbohydrate transport;membrane;integral component of membrane;transmembrane transporter activity;sugar transmembrane transporter activity;transmembrane transport
AGAP010829	22.292	1.3179	0.465359	2.832	0.00462575	0.0487307	CASPS12	short caspase 12	protein_coding	GO:0004197;GO:0005737;GO:0006508;GO:0006915;GO:0008234;GO:0043067;GO:0097153	cysteine-type endopeptidase activity;cytoplasm;proteolysis;apoptotic process;cysteine-type peptidase activity;regulation of programmed cell death;cysteine-type endopeptidase activity involved in apoptotic process
AGAP009552	40.835	-0.905292	0.319857	-2.8303	0.00465047	0.0489446		sulfotransferase (Sult)	protein_coding	GO:0008146	sulfotransferase activity
AGAP004596	1300.68	0.31003	0.109651	2.82742	0.00469249	0.04934	PyK	pyruvate kinase	protein_coding	GO:0000287;GO:0003824;GO:0004743;GO:0005524;GO:0005737;GO:0006096;GO:0016301;GO:0016310;GO:0016740;GO:0030955	magnesium ion binding;catalytic activity;pyruvate kinase activity;ATP binding;cytoplasm;glycolytic process;kinase activity;phosphorylation;transferase activity;potassium ion binding
AGAP009039	317.218	-0.364664	0.128993	-2.827	0.00469864	0.0493579		glucose-6-phosphate 1-epimerase	protein_coding	GO:0003824;GO:0004034;GO:0005975;GO:0006012;GO:0016853;GO:0030246;GO:0047938	catalytic activity;aldose 1-epimerase activity;carbohydrate metabolic process;galactose metabolic process;isomerase activity;carbohydrate binding;glucose-6-phosphate 1-epimerase activity
AGAP002830	1989.49	-0.24915	0.088143	-2.82666	0.00470367	0.049364		C-1-tetrahydrofolate synthase%2C mitochondrial precursor	protein_coding	GO:0003824;GO:0004329;GO:0004477;GO:0004488;GO:0005524;GO:0005737;GO:0005829;GO:0009113;GO:0009257;GO:0035999;GO:0055114	catalytic activity;formate-tetrahydrofolate ligase activity;methenyltetrahydrofolate cyclohydrolase activity;methylenetetrahydrofolate dehydrogenase (NADP+) activity;ATP binding;cytoplasm;cytosol;purine nucleobase biosynthetic process;10-formyltetrahydrofolate biosynthetic process;tetrahydrofolate interconversion;obsolete oxidation-reduction process
AGAP004238	8203.25	-0.258203	0.0913622	-2.82614	0.00471124	0.0493968	CCT1	Chaperonin containing TCP1 subunit 1	protein_coding	GO:0000166;GO:0005524;GO:0005737;GO:0005832;GO:0006457;GO:0016887;GO:0051082	nucleotide binding;ATP binding;cytoplasm;chaperonin-containing T-complex;protein folding;ATP hydrolysis activity;unfolded protein binding
AGAP007517	1302.54	0.279545	0.0989979	2.82375	0.00474656	0.0497201		transcription initiation factor TFIID TATA-box-binding protein	protein_coding	GO:0000978;GO:0000979;GO:0003677;GO:0003700;GO:0005667;GO:0006352;GO:0006355;GO:0006366;GO:0008134;GO:0140223	RNA polymerase II cis-regulatory region sequence-specific DNA binding;RNA polymerase II core promoter sequence-specific DNA binding;DNA binding;DNA-binding transcription factor activity;transcription regulator complex;DNA-templated transcription initiation;regulation of DNA-templated transcription;transcription by RNA polymerase II;transcription factor binding;general transcription initiation fac…
AGAP006191	4.90257	-3.82647	1.35531	-2.82332	0.00475294	0.0497319	Cht24	chitinase	protein_coding	GO:0004568;GO:0005576;GO:0005975;GO:0006032;GO:0008061	chitinase activity;extracellular region;carbohydrate metabolic process;chitin catabolic process;chitin binding
AGAP002274	1446.04	0.327068	0.115856	2.82307	0.00475665	0.0497319		unspecified product	protein_coding
AGAP007065	3410.51	0.260937	0.0924418	2.82272	0.00476183	0.0497391		transcription factor CP2 and related proteins	protein_coding	GO:0003700;GO:0005634;GO:0006357;GO:0043565	DNA-binding transcription factor activity;nucleus;regulation of transcription by RNA polymerase II;sequence-specific DNA binding
AGAP006609	379.883	1.63374	0.57915	2.82092	0.00478862	0.0499719		unspecified product	protein_coding	GO:0016020;GO:0016021;GO:0022857;GO:0055085	membrane;integral component of membrane;transmembrane transporter activity;transmembrane transport
AGAP002764	718.056	-0.33932	0.120504	-2.81585	0.00486491	0.0507203		unspecified product	protein_coding	GO:0016491;GO:0016620;GO:0055114	oxidoreductase activity;oxidoreductase activity, acting on the aldehyde or oxo group of donors, NAD or NADP as acceptor;obsolete oxidation-reduction process
AGAP011659	534.039	0.450978	0.160369	2.81212	0.00492162	0.0512634		unspecified product	protein_coding
AGAP001636	429.483	0.360194	0.128111	2.81157	0.00493005	0.0512785		serine/threonine-protein kinase greatwall	protein_coding	GO:0000166;GO:0004672;GO:0004674;GO:0005524;GO:0005634;GO:0006468;GO:0016301;GO:0016310;GO:0016740;GO:0018105;GO:0035556	nucleotide binding;protein kinase activity;protein serine/threonine kinase activity;ATP binding;nucleus;protein phosphorylation;kinase activity;phosphorylation;transferase activity;peptidyl-serine phosphorylation;intracellular signal transduction
AGAP006925	1168.17	0.290826	0.103444	2.81142	0.00493231	0.0512785		Polypeptide N-acetylgalactosaminyltransferase [Source:UniProtKB/TrEMBL%3BAcc:Q7QIK5]	protein_coding	GO:0000139;GO:0005794;GO:0006486;GO:0016020;GO:0016021;GO:0016740;GO:0016757;GO:0030246	Golgi membrane;Golgi apparatus;protein glycosylation;membrane;integral component of membrane;transferase activity;glycosyltransferase activity;carbohydrate binding
AGAP002889	1576.12	-0.2961	0.105421	-2.80873	0.0049738	0.0516614		NADH dehydrogenase (ubiquinone) 1 subcomplex unknown 2	protein_coding	GO:0005739;GO:0005743;GO:0005747;GO:0006120;GO:0008137;GO:0016020;GO:0016021;GO:0055114;GO:0070469	mitochondrion;mitochondrial inner membrane;mitochondrial respiratory chain complex I;mitochondrial electron transport, NADH to ubiquinone;NADH dehydrogenase (ubiquinone) activity;membrane;integral component of membrane;obsolete oxidation-reduction process;respirasome
AGAP012410	1764.22	0.280033	0.0997259	2.80803	0.00498453	0.0517244		unspecified product	protein_coding	GO:0003676	nucleic acid binding
AGAP004240	979.337	-0.322719	0.114943	-2.80764	0.00499053	0.0517383	CycC	cyclin C	protein_coding	GO:0000079;GO:0005634;GO:0006357;GO:0016538;GO:0016592;GO:0045944	regulation of cyclin-dependent protein serine/threonine kinase activity;nucleus;regulation of transcription by RNA polymerase II;cyclin-dependent protein serine/threonine kinase regulator activity;mediator complex;positive regulation of transcription by RNA polymerase II
AGAP002557	185.977	0.469327	0.167328	2.80484	0.00503423	0.0521087		glucose dehydrogenase (acceptor)	protein_coding	GO:0016491;GO:0016614;GO:0050660;GO:0055114	oxidoreductase activity;oxidoreductase activity, acting on CH-OH group of donors;flavin adenine dinucleotide binding;obsolete oxidation-reduction process
AGAP029707	2260.33	0.220577	0.0786444	2.80474	0.00503565	0.0521087		unspecified product	protein_coding	GO:0000423;GO:0005080;GO:0005515;GO:0005776;GO:0007005;GO:0007032;GO:0008270;GO:0016235;GO:0035973;GO:0044753;GO:0046872;GO:0070530	mitophagy;protein kinase C binding;protein binding;autophagosome;mitochondrion organization;endosome organization;zinc ion binding;aggresome;aggrephagy;amphisome;metal ion binding;K63-linked polyubiquitin modification-dependent protein binding
AGAP005044	485.648	0.330206	0.117755	2.80416	0.00504475	0.0521541		unspecified product	protein_coding	GO:0005783;GO:0006888;GO:0006890;GO:0016020;GO:0016021;GO:0030134;GO:0030173;GO:0030176;GO:0033116	endoplasmic reticulum;endoplasmic reticulum to Golgi vesicle-mediated transport;retrograde vesicle-mediated transport, Golgi to endoplasmic reticulum;membrane;integral component of membrane;COPII-coated ER to Golgi transport vesicle;integral component of Golgi membrane;integral component of endoplasmic reticulum membrane;endoplasmic reticulum-Golgi intermediate compartment membrane
AGAP000606	24.3656	1.31083	0.468183	2.79981	0.00511323	0.0528129	GPRNNA19	putative GPCR class a orphan receptor 19	protein_coding	GO:0004930;GO:0004935;GO:0005887;GO:0007165;GO:0007186;GO:0007188;GO:0007267;GO:0008227;GO:0016020;GO:0016021;GO:0071880	G protein-coupled receptor activity;adrenergic receptor activity;integral component of plasma membrane;signal transduction;G protein-coupled receptor signaling pathway;adenylate cyclase-modulating G protein-coupled receptor signaling pathway;cell-cell signaling;G protein-coupled amine receptor activity;membrane;integral component of membrane;adenylate cyclase-activating adrenergic receptor signal…
AGAP008096	360.495	-0.347535	0.124164	-2.799	0.00512613	0.0528969		Sphingomyelin phosphodiesterase [Source:UniProtKB/TrEMBL%3BAcc:A0A1S4GXA1]	protein_coding	GO:0004767;GO:0005615;GO:0005764;GO:0006685;GO:0008081;GO:0008152;GO:0016787;GO:0016798;GO:0046513;GO:0046872;GO:0061750	sphingomyelin phosphodiesterase activity;extracellular space;lysosome;sphingomyelin catabolic process;phosphoric diester hydrolase activity;metabolic process;hydrolase activity;hydrolase activity, acting on glycosyl bonds;ceramide biosynthetic process;metal ion binding;acid sphingomyelin phosphodiesterase activity
AGAP000844	168.04	0.503748	0.180071	2.79749	0.0051501	0.0530948		Progestin and adipoQ receptor family member 4	protein_coding	GO:0016020;GO:0016021;GO:0038023	membrane;integral component of membrane;signaling receptor activity
AGAP007699	13303	-0.213022	0.076197	-2.79568	0.00517914	0.0533447		GTP-binding nuclear protein Ran	protein_coding	GO:0000054;GO:0000166;GO:0003924;GO:0005525;GO:0005634;GO:0005737;GO:0006606;GO:0006913;GO:0015031	ribosomal subunit export from nucleus;nucleotide binding;GTPase activity;GTP binding;nucleus;cytoplasm;protein import into nucleus;nucleocytoplasmic transport;protein transport
AGAP028560	1116.7	-0.299788	0.107286	-2.79429	0.0052014	0.05352		unspecified product	protein_coding
AGAP004541	2321.72	0.363206	0.130007	2.79374	0.00521031	0.05352		WRKY domain-containing protein [Source:UniProtKB/TrEMBL%3BAcc:A0A1S4GM20]	protein_coding	GO:0003677;GO:0003700;GO:0005634;GO:0006355;GO:0008270;GO:0043565	DNA binding;DNA-binding transcription factor activity;nucleus;regulation of DNA-templated transcription;zinc ion binding;sequence-specific DNA binding
AGAP000427	105.17	0.984133	0.352267	2.79372	0.00521064	0.05352		vitellogenin receptor	protein_coding	GO:0005509;GO:0005515;GO:0006897;GO:0016020;GO:0016021	calcium ion binding;protein binding;endocytosis;membrane;integral component of membrane
AGAP010349	63.1075	-0.731416	0.261856	-2.7932	0.00521899	0.0535562		unspecified product	protein_coding
AGAP005691	12.4355	1.77445	0.635462	2.79238	0.00523221	0.0536422		chymotrypsinogen	protein_coding	GO:0004252;GO:0006508;GO:0008233;GO:0008236;GO:0016787	serine-type endopeptidase activity;proteolysis;peptidase activity;serine-type peptidase activity;hydrolase activity
AGAP009515	701.819	0.279933	0.100267	2.79188	0.00524023	0.0536749	REL1	TOLL pathway signalling NF-kappaB Relish-like transcription factor	protein_coding	GO:0000122;GO:0000977;GO:0000981;GO:0003677;GO:0003682;GO:0003700;GO:0005634;GO:0005654;GO:0005737;GO:0005829;GO:0006355;GO:0006357;GO:0006954;GO:0007249;GO:0007399;GO:0009605;GO:0033256;GO:0034097;GO:0038061;GO:0045087;GO:0045944;GO:0048468	negative regulation of transcription by RNA polymerase II;RNA polymerase II transcription regulatory region sequence-specific DNA binding;DNA-binding transcription factor activity, RNA polymerase II-specific;DNA binding;chromatin binding;DNA-binding transcription factor activity;nucleus;nucleoplasm;cytoplasm;cytosol;regulation of DNA-templated transcription;regulation of transcription by RNA poly…
AGAP000298	1723.29	-0.300065	0.107504	-2.7912	0.00525136	0.0537201		unspecified product	protein_coding	GO:0016020;GO:0016021	membrane;integral component of membrane
AGAP011158	278.64	-0.491282	0.176023	-2.79101	0.00525433	0.0537201		Kynurenine--oxoglutarate transaminase 3 isoform 1	protein_coding	GO:0003824;GO:0005737;GO:0005739;GO:0006520;GO:0009058;GO:0016212;GO:0030170;GO:0036137;GO:0070189;GO:0097052;GO:0097053	catalytic activity;cytoplasm;mitochondrion;cellular amino acid metabolic process;biosynthetic process;kynurenine-oxoglutarate transaminase activity;pyridoxal phosphate binding;kynurenine aminotransferase activity;kynurenine metabolic process;L-kynurenine metabolic process;L-kynurenine catabolic process
AGAP009985	20.8002	1.34083	0.480569	2.79008	0.00526949	0.0538255		4-nitrophenylphosphatase	protein_coding	GO:0005737;GO:0016311;GO:0016787;GO:0016791	cytoplasm;dephosphorylation;hydrolase activity;phosphatase activity
AGAP007055	4953.64	-0.207224	0.0743111	-2.7886	0.00529358	0.0540218		sodium-dependent dicarboxylate transporter sdcS	protein_coding	GO:0015137;GO:0015141;GO:0015746;GO:0016020;GO:0016021;GO:0022857;GO:0055085;GO:0071422;GO:0098656	citrate transmembrane transporter activity;succinate transmembrane transporter activity;citrate transport;membrane;integral component of membrane;transmembrane transporter activity;transmembrane transport;succinate transmembrane transport;anion transmembrane transport
AGAP007532	1826.92	-0.248038	0.088961	-2.78817	0.00530071	0.0540448		vinculin	protein_coding	GO:0003779;GO:0005198;GO:0005737;GO:0005886;GO:0005912;GO:0007155;GO:0015629;GO:0051015	actin binding;structural molecule activity;cytoplasm;plasma membrane;adherens junction;cell adhesion;actin cytoskeleton;actin filament binding
AGAP002814	686.377	0.393683	0.141314	2.78587	0.00533838	0.0543789		unspecified product	protein_coding	GO:0003712;GO:0005634;GO:0006355;GO:0045892	transcription coregulator activity;nucleus;regulation of DNA-templated transcription;negative regulation of DNA-templated transcription
AGAP003449	287.003	0.403033	0.14488	2.78183	0.00540527	0.0550098		rootletin	protein_coding
AGAP013200	3499.76	0.232047	0.0834666	2.78012	0.00543391	0.0552506		HTH psq-type domain-containing protein [Source:UniProtKB/TrEMBL%3BAcc:A0A1S4HB99]	protein_coding	GO:0003677;GO:0005634	DNA binding;nucleus
AGAP029982	904.121	0.540182	0.194434	2.77823	0.00546566	0.0555038		unspecified product	protein_coding	GO:0003676;GO:0003723	nucleic acid binding;RNA binding
AGAP002815	1838.98	-0.275216	0.0990764	-2.77781	0.00547262	0.0555038	CLIPA15	CLIP-domain serine protease	protein_coding	GO:0004252;GO:0006508	serine-type endopeptidase activity;proteolysis
AGAP012745	15.3114	1.61409	0.581078	2.77774	0.00547383	0.0555038		Anpep	protein_coding	GO:0006508;GO:0008237;GO:0008270;GO:0016020;GO:0016021	proteolysis;metallopeptidase activity;zinc ion binding;membrane;integral component of membrane
AGAP012756	1798.05	-0.257432	0.0927187	-2.77649	0.00549501	0.0556677		ER lumen protein retaining receptor	protein_coding	GO:0005783;GO:0005789;GO:0005794;GO:0005801;GO:0006621;GO:0006888;GO:0015031;GO:0016020;GO:0016021;GO:0046923	endoplasmic reticulum;endoplasmic reticulum membrane;Golgi apparatus;cis-Golgi network;protein retention in ER lumen;endoplasmic reticulum to Golgi vesicle-mediated transport;protein transport;membrane;integral component of membrane;ER retention sequence binding
AGAP002417	562.578	-0.357631	0.128842	-2.77574	0.00550762	0.0557446	CYP4AR1	cytochrome P450	protein_coding	GO:0004497;GO:0005506;GO:0006697;GO:0016491;GO:0016705;GO:0020037;GO:0046872;GO:0055114	monooxygenase activity;iron ion binding;ecdysone biosynthetic process;oxidoreductase activity;oxidoreductase activity, acting on paired donors, with incorporation or reduction of molecular oxygen;heme binding;metal ion binding;obsolete oxidation-reduction process
AGAP029128	3791.32	0.227925	0.0821246	2.77536	0.0055141	0.0557592		unspecified product	protein_coding	GO:0005515;GO:0005615;GO:0007155;GO:0030198;GO:0031012;GO:0050839	protein binding;extracellular space;cell adhesion;extracellular matrix organization;extracellular matrix;cell adhesion molecule binding
AGAP003533	391.396	-0.358313	0.129161	-2.77416	0.00553443	0.0559138		DnaJ homolog subfamily C member 19	protein_coding	GO:0001405;GO:0001671;GO:0030150;GO:0032781	PAM complex, Tim23 associated import motor;ATPase activator activity;protein import into mitochondrial matrix;positive regulation of ATP-dependent activity
AGAP002799	12.0521	2.02421	0.729795	2.77367	0.0055428	0.0559475	GNBPB3	3-glucan binding protein	protein_coding	GO:0004553;GO:0005975	hydrolase activity, hydrolyzing O-glycosyl compounds;carbohydrate metabolic process
AGAP008704	174.41	0.506663	0.182832	2.7712	0.00558503	0.0563225		Juvenile hormone-inducible protein [Source:UniProtKB/TrEMBL%3BAcc:A0A1S4GZS3]	protein_coding
AGAP011331	1369.17	0.243424	0.0878714	2.77023	0.00560174	0.0564397		unspecified product	protein_coding	GO:0016020;GO:0016021	membrane;integral component of membrane
AGAP005595	772.787	0.44024	0.158946	2.76974	0.00561006	0.0564722		a component of the cytoplasm (encore)	protein_coding	GO:0003676	nucleic acid binding
AGAP029537	108.523	0.600935	0.217033	2.76887	0.00562513	0.0564817		Kinase [Source:UniProtKB/TrEMBL%3BAcc:A0A453YZY7]	protein_coding	GO:0016301;GO:0016310;GO:0016740;GO:0032958	kinase activity;phosphorylation;transferase activity;inositol phosphate biosynthetic process
AGAP006379	9.47665	2.01048	0.726108	2.76884	0.00562555	0.0564817	ABCA1	ATP-binding cassette transporter (ABC transporter) family A member 1	protein_coding	GO:0000166;GO:0005319;GO:0005524;GO:0006869;GO:0016020;GO:0016021;GO:0016887;GO:0042626;GO:0043231;GO:0055085;GO:0140359	nucleotide binding;lipid transporter activity;ATP binding;lipid transport;membrane;integral component of membrane;ATP hydrolysis activity;ATPase-coupled transmembrane transporter activity;intracellular membrane-bounded organelle;transmembrane transport;ABC-type transporter activity
AGAP003698	299.877	0.448	0.161818	2.76854	0.00563084	0.0564817		zinc finger protein 593 homolog	protein_coding	GO:0000055;GO:0003676;GO:0008270;GO:0030687;GO:0043023;GO:0046872	ribosomal large subunit export from nucleus;nucleic acid binding;zinc ion binding;preribosome, large subunit precursor;ribosomal large subunit binding;metal ion binding
AGAP001634	59.3615	0.806205	0.291206	2.76851	0.00563137	0.0564817		unspecified product	protein_coding	GO:0006814;GO:0015293;GO:0016020;GO:0016021;GO:0022857;GO:0055085	sodium ion transport;symporter activity;membrane;integral component of membrane;transmembrane transporter activity;transmembrane transport
AGAP005558	4557.95	-0.271122	0.0979754	-2.76724	0.00565329	0.0566503		peptidase (mitochondrial processing) beta	protein_coding	GO:0003824;GO:0004175;GO:0004222;GO:0005739;GO:0005743;GO:0006627;GO:0017087;GO:0046872	catalytic activity;endopeptidase activity;metalloendopeptidase activity;mitochondrion;mitochondrial inner membrane;protein processing involved in protein targeting to mitochondrion;mitochondrial processing peptidase complex;metal ion binding
AGAP002024	1788.05	0.337336	0.121929	2.76666	0.00566333	0.0566998		unspecified product	protein_coding	GO:0005737;GO:0005856;GO:0005886;GO:0005905;GO:0008092;GO:0016020;GO:0030136;GO:0048268;GO:0072583	cytoplasm;cytoskeleton;plasma membrane;clathrin-coated pit;cytoskeletal protein binding;membrane;clathrin-coated vesicle;clathrin coat assembly;clathrin-dependent endocytosis
AGAP005892	2099.34	0.410968	0.148596	2.76567	0.00568056	0.056821		importin beta-2	protein_coding	GO:0005634;GO:0005737;GO:0006606;GO:0006886;GO:0008139;GO:0031267;GO:0061608	nucleus;cytoplasm;protein import into nucleus;intracellular protein transport;nuclear localization sequence binding;small GTPase binding;nuclear import signal receptor activity
AGAP008274	2601.39	-0.237963	0.0861726	-2.76147	0.00575424	0.0574769		snail%2C invertebrate	protein_coding	GO:0003676;GO:0003677;GO:0003700;GO:0005634;GO:0006355	nucleic acid binding;DNA binding;DNA-binding transcription factor activity;nucleus;regulation of DNA-templated transcription
AGAP000787	489.293	0.490635	0.17768	2.76134	0.0057565	0.0574769		unspecified product	protein_coding	GO:0004842;GO:0005515;GO:0006511;GO:0061630	ubiquitin-protein transferase activity;protein binding;ubiquitin-dependent protein catabolic process;ubiquitin protein ligase activity
AGAP012691	766.227	-0.290395	0.105194	-2.76058	0.00576993	0.0575592		unspecified product	protein_coding	GO:0003677;GO:0005524;GO:0005634;GO:0006270;GO:0042555;GO:1905775	DNA binding;ATP binding;nucleus;DNA replication initiation;MCM complex;negative regulation of DNA helicase activity
AGAP001070	615.954	0.319953	0.115988	2.7585	0.00580669	0.0578739		DnaJ-like protein subfamily C	protein_coding	GO:0005623;GO:0016020;GO:0016021;GO:0045454	obsolete cell;membrane;integral component of membrane;cell redox homeostasis
AGAP002035	882.731	0.328957	0.119377	2.75563	0.00585794	0.0583322		GC-rich sequence DNA-binding factor	protein_coding	GO:0000122;GO:0000390;GO:0000398;GO:0000978;GO:0003677;GO:0003700;GO:0005634;GO:0006355;GO:0071008	negative regulation of transcription by RNA polymerase II;spliceosomal complex disassembly;mRNA splicing, via spliceosome;RNA polymerase II cis-regulatory region sequence-specific DNA binding;DNA binding;DNA-binding transcription factor activity;nucleus;regulation of DNA-templated transcription;U2-type post-mRNA release spliceosomal complex
AGAP028379	63.8923	-0.815104	0.295992	-2.7538	0.0058907	0.0586058	tRNA-Phe	unspecified product	tRNA
AGAP008884	1976.83	-0.273395	0.0993069	-2.75303	0.0059047	0.0586925		protoheme IX farnesyltransferase	protein_coding	GO:0004311;GO:0005739;GO:0006783;GO:0008495;GO:0016020;GO:0016021;GO:0016765;GO:0031966;GO:0045333;GO:0048034	farnesyltranstransferase activity;mitochondrion;heme biosynthetic process;protoheme IX farnesyltransferase activity;membrane;integral component of membrane;transferase activity, transferring alkyl or aryl (other than methyl) groups;mitochondrial membrane;cellular respiration;heme O biosynthetic process
AGAP009159	112.867	0.552968	0.200936	2.75196	0.005924	0.0588072		AMP dependent ligase	protein_coding	GO:0003824	catalytic activity
AGAP007421	247.346	0.402611	0.146308	2.7518	0.00592684	0.0588072		unspecified product	protein_coding	GO:0009063;GO:0016052;GO:0050023	cellular amino acid catabolic process;carbohydrate catabolic process;L-fuconate dehydratase activity
AGAP011324	206.657	0.568345	0.206558	2.7515	0.00593228	0.0588086		Alpha-1%2C2-mannosyltransferase [Source:UniProtKB/TrEMBL%3BAcc:A0A1S4H6C1]	protein_coding	GO:0004377;GO:0005789;GO:0006486;GO:0006487;GO:0006490;GO:0016020;GO:0016021;GO:0016757;GO:0097502	GDP-Man:Man3GlcNAc2-PP-Dol alpha-1,2-mannosyltransferase activity;endoplasmic reticulum membrane;protein glycosylation;protein N-linked glycosylation;oligosaccharide-lipid intermediate biosynthetic process;membrane;integral component of membrane;glycosyltransferase activity;mannosylation
AGAP007294	24938.2	-0.198481	0.0721534	-2.75081	0.00594473	0.0588793		Inhibitor of apoptosis 1 [Source:UniProtKB/TrEMBL%3BAcc:A0A1S4GVH8]	protein_coding	GO:0046872	metal ion binding
AGAP008420	580.551	-0.332748	0.12098	-2.75045	0.00595136	0.0588925	IAP5	inhibitor of apoptosis 5	protein_coding	GO:0005634;GO:0005737;GO:0005876;GO:0006915;GO:0043027;GO:0043154;GO:0090307	nucleus;cytoplasm;spindle microtubule;apoptotic process;cysteine-type endopeptidase inhibitor activity involved in apoptotic process;negative regulation of cysteine-type endopeptidase activity involved in apoptotic process;mitotic spindle assembly
AGAP005325	1411.68	-0.249979	0.0909197	-2.74945	0.0059696	0.0590203		unspecified product	protein_coding	GO:0003824;GO:0006597;GO:0016768	catalytic activity;spermine biosynthetic process;spermine synthase activity
AGAP003767	177.755	0.474531	0.17262	2.74899	0.00597798	0.0590505		unspecified product	protein_coding
AGAP001037	1885.61	-0.231057	0.0841366	-2.74621	0.00602878	0.0594772		Xaa-Pro aminopeptidase	protein_coding	GO:0005737;GO:0006508;GO:0016787;GO:0046872;GO:0070006	cytoplasm;proteolysis;hydrolase activity;metal ion binding;metalloaminopeptidase activity
AGAP029116	12140.8	0.296207	0.107867	2.74604	0.0060319	0.0594772		unspecified product	protein_coding	GO:0000159;GO:0004722;GO:0005515;GO:0005737;GO:0006470;GO:0008287;GO:0019888;GO:0043666	protein phosphatase type 2A complex;protein serine/threonine phosphatase activity;protein binding;cytoplasm;protein dephosphorylation;protein serine/threonine phosphatase complex;protein phosphatase regulator activity;regulation of phosphoprotein phosphatase activity
AGAP001563	204.092	0.43378	0.157995	2.74552	0.00604143	0.0595183		glycerol kinase	protein_coding	GO:0004370;GO:0005524;GO:0005739;GO:0005975;GO:0006071;GO:0006072;GO:0006641;GO:0016020;GO:0016021;GO:0016301;GO:0016310;GO:0016740;GO:0016773;GO:0019563;GO:0046167	glycerol kinase activity;ATP binding;mitochondrion;carbohydrate metabolic process;glycerol metabolic process;glycerol-3-phosphate metabolic process;triglyceride metabolic process;membrane;integral component of membrane;kinase activity;phosphorylation;transferase activity;phosphotransferase activity, alcohol group as acceptor;glycerol catabolic process;glycerol-3-phosphate biosynthetic process
AGAP007973	2903.56	-0.275242	0.100364	-2.74243	0.00609865	0.0600085	ODR1	Odd-skipped related [Source:UniProtKB/TrEMBL%3BAcc:A0A453YTK7]	protein_coding	GO:0003676	nucleic acid binding
AGAP005108	5191.11	-0.210238	0.0766662	-2.74225	0.00610201	0.0600085		Proliferation-associated 2G4	protein_coding	GO:0003676;GO:0005730;GO:0005737	nucleic acid binding;nucleolus;cytoplasm
AGAP009612	79.0511	-0.71408	0.260492	-2.74127	0.00612014	0.0600501		glyoxylate/hydroxypyruvate reductase	protein_coding	GO:0005829;GO:0008465;GO:0016491;GO:0016616;GO:0016618;GO:0030267;GO:0051287;GO:0055114	cytosol;glycerate dehydrogenase activity;oxidoreductase activity;oxidoreductase activity, acting on the CH-OH group of donors, NAD or NADP as acceptor;hydroxypyruvate reductase activity;glyoxylate reductase (NADP+) activity;NAD binding;obsolete oxidation-reduction process
AGAP008254	774.303	-0.354855	0.129454	-2.74117	0.00612209	0.0600501		VWFC domain-containing protein [Source:UniProtKB/TrEMBL%3BAcc:A0A1S4GXQ9]	protein_coding	GO:0005515	protein binding
AGAP005211	630.066	-0.301166	0.109868	-2.74115	0.00612248	0.0600501		CDK5 regulatory subunit-associated protein 1-like 1	protein_coding	GO:0003824;GO:0005783;GO:0006400;GO:0016020;GO:0016021;GO:0016740;GO:0035596;GO:0035598;GO:0035600;GO:0046872;GO:0051536;GO:0051539;GO:0061712	catalytic activity;endoplasmic reticulum;tRNA modification;membrane;integral component of membrane;transferase activity;methylthiotransferase activity;N6-threonylcarbomyladenosine methylthiotransferase activity;tRNA methylthiolation;metal ion binding;iron-sulfur cluster binding;4 iron, 4 sulfur cluster binding;tRNA (N(6)-L-threonylcarbamoyladenosine(37)-C(2))-methylthiotransferase
AGAP007401	20.8934	1.31087	0.478323	2.74055	0.00613369	0.0601069		unspecified product	protein_coding	GO:0016020;GO:0016021	membrane;integral component of membrane
AGAP011592	10.3556	2.02116	0.737808	2.73942	0.00615486	0.0602611		unspecified product	protein_coding	GO:0003677;GO:0005634	DNA binding;nucleus
AGAP007837	12.643	1.67954	0.613177	2.73907	0.00616133	0.0602713		Sodium-coupled monocarboxylate transporter 1 [Source:UniProtKB/TrEMBL%3BAcc:A0A1S4GX53]	protein_coding	GO:0016020;GO:0016021;GO:0022857;GO:0055085	membrane;integral component of membrane;transmembrane transporter activity;transmembrane transport
AGAP010048	1085.87	0.299523	0.109423	2.73729	0.0061948	0.0605453		MFS_1_like domain-containing protein [Source:UniProtKB/TrEMBL%3BAcc:A0A1S4H2T3]	protein_coding	GO:0016020;GO:0016021	membrane;integral component of membrane
AGAP005045	29.8004	1.42583	0.521171	2.73583	0.00622236	0.0607611		unspecified product	protein_coding	GO:0016021;GO:0022857;GO:0055085	integral component of membrane;transmembrane transporter activity;transmembrane transport
AGAP008688	1002.5	0.26056	0.0952755	2.7348	0.0062418	0.0608387		unspecified product	protein_coding	GO:0016020;GO:0016021	membrane;integral component of membrane
AGAP007533	246.272	0.47597	0.174058	2.73455	0.00624655	0.0608387		DNA polymerase theta	protein_coding	GO:0003676;GO:0003677;GO:0003887;GO:0005524;GO:0005737;GO:0006260;GO:0006261;GO:0006302;GO:0071897;GO:0097681	nucleic acid binding;DNA binding;DNA-directed DNA polymerase activity;ATP binding;cytoplasm;DNA replication;DNA-templated DNA replication;double-strand break repair;DNA biosynthetic process;double-strand break repair via alternative nonhomologous end joining
AGAP009737	1012.92	-0.266175	0.0973382	-2.73454	0.00624676	0.0608387		Elongation factor G%2C mitochondrial [Source:UniProtKB/Swiss-Prot%3BAcc:Q7Q1K8]	protein_coding	GO:0000166;GO:0003746;GO:0003924;GO:0005525;GO:0005739;GO:0006412;GO:0006414;GO:0070125	nucleotide binding;translation elongation factor activity;GTPase activity;GTP binding;mitochondrion;translation;translational elongation;mitochondrial translational elongation
AGAP006387	469.487	-0.323793	0.118622	-2.72963	0.00634055	0.0616732		DNA primase large subunit [Source:UniProtKB/TrEMBL%3BAcc:Q7Q5K2]	protein_coding	GO:0003677;GO:0003896;GO:0003899;GO:0005658;GO:0006260;GO:0006269;GO:0016740;GO:0016779;GO:0046872;GO:0051536;GO:0051539	DNA binding;DNA primase activity;DNA-directed 5'-3' RNA polymerase activity;alpha DNA polymerase:primase complex;DNA replication;DNA replication, synthesis of RNA primer;transferase activity;nucleotidyltransferase activity;metal ion binding;iron-sulfur cluster binding;4 iron, 4 sulfur cluster binding
AGAP006726	85.0785	-0.641046	0.234879	-2.72927	0.00634752	0.0616732	COEAE5G	carboxylesterase	protein_coding	GO:0005615;GO:0016787;GO:0052689	extracellular space;hydrolase activity;carboxylic ester hydrolase activity
AGAP004351	284.187	0.49269	0.180526	2.72918	0.00634912	0.0616732		ATP-dependent RNA helicase DDX43	protein_coding	GO:0000166;GO:0003676;GO:0003723;GO:0003724;GO:0004386;GO:0005524;GO:0005634;GO:0005737;GO:0016787;GO:0016887;GO:0043229;GO:0051171;GO:0060255;GO:0080090;GO:1990904	nucleotide binding;nucleic acid binding;RNA binding;RNA helicase activity;helicase activity;ATP binding;nucleus;cytoplasm;hydrolase activity;ATP hydrolysis activity;intracellular organelle;regulation of nitrogen compound metabolic process;regulation of macromolecule metabolic process;regulation of primary metabolic process;ribonucleoprotein complex
AGAP002881	116.934	0.5691	0.208591	2.72831	0.00636597	0.061777		unspecified product	protein_coding	GO:0004930;GO:0004997;GO:0007186;GO:0016021	G protein-coupled receptor activity;thyrotropin-releasing hormone receptor activity;G protein-coupled receptor signaling pathway;integral component of membrane
AGAP012661	38.5026	-0.94689	0.347094	-2.72805	0.00637094	0.061777		unspecified product	protein_coding	GO:0006107;GO:0006528;GO:0006541;GO:0006807;GO:0050152	oxaloacetate metabolic process;asparagine metabolic process;glutamine metabolic process;nitrogen compound metabolic process;omega-amidase activity
AGAP003478	621.061	-0.311056	0.11409	-2.72641	0.00640277	0.0620314		CDP-diacylglycerol--inositol 3-phosphatidyltransferase [Source:UniProtKB/TrEMBL%3BAcc:Q7QDE5]	protein_coding	GO:0003881;GO:0005794;GO:0006629;GO:0006661;GO:0008654;GO:0016020;GO:0016021;GO:0016740;GO:0016780	CDP-diacylglycerol-inositol 3-phosphatidyltransferase activity;Golgi apparatus;lipid metabolic process;phosphatidylinositol biosynthetic process;phospholipid biosynthetic process;membrane;integral component of membrane;transferase activity;phosphotransferase activity, for other substituted phosphate groups
AGAP010757	3473.02	-0.24291	0.0891505	-2.72472	0.00643551	0.06228		unspecified product	protein_coding
AGAP003342	169.135	0.581209	0.213326	2.72451	0.00643966	0.06228		unspecified product	protein_coding	GO:0000111;GO:0003677;GO:0003684;GO:0003697;GO:0005634;GO:0005737;GO:0006289;GO:0006298;GO:0071942	nucleotide-excision repair factor 2 complex;DNA binding;damaged DNA binding;single-stranded DNA binding;nucleus;cytoplasm;nucleotide-excision repair;mismatch repair;XPC complex
AGAP005610	14.6203	1.9522	0.716737	2.72373	0.00645487	0.0623727		unspecified product	protein_coding
AGAP001425	68.3839	0.79752	0.292906	2.72278	0.00647352	0.062409		Sulfotransferase (Sult)	protein_coding	GO:0005737;GO:0008146;GO:0051923	cytoplasm;sulfotransferase activity;sulfation
AGAP005234	80.9781	0.842567	0.309458	2.72272	0.00647468	0.062409	CuSOD2	copper-zinc superoxide dismutase 2	protein_coding	GO:0004784;GO:0005507;GO:0005576;GO:0005615;GO:0006801;GO:0016491;GO:0019430;GO:0046872;GO:0055114	superoxide dismutase activity;copper ion binding;extracellular region;extracellular space;superoxide metabolic process;oxidoreductase activity;removal of superoxide radicals;metal ion binding;obsolete oxidation-reduction process
AGAP005911	1522.61	0.293673	0.107862	2.72268	0.0064755	0.062409		guanine nucleotide-binding protein G(I)/G(S)/G(T) subunit beta-1	protein_coding	GO:0005515;GO:0005737;GO:0005834;GO:0007165;GO:0007186;GO:0030159	protein binding;cytoplasm;heterotrimeric G-protein complex;signal transduction;G protein-coupled receptor signaling pathway;signaling receptor complex adaptor activity
AGAP006380	4.60192	3.61665	1.3294	2.72052	0.00651798	0.0627638	ABCA2	ATP-binding cassette transporter (ABC transporter) family A member 2	protein_coding	GO:0000166;GO:0005319;GO:0005524;GO:0006869;GO:0016020;GO:0016021;GO:0016887;GO:0042626;GO:0043231;GO:0055085;GO:0140359	nucleotide binding;lipid transporter activity;ATP binding;lipid transport;membrane;integral component of membrane;ATP hydrolysis activity;ATPase-coupled transmembrane transporter activity;intracellular membrane-bounded organelle;transmembrane transport;ABC-type transporter activity
AGAP011603	1029.27	0.299521	0.110174	2.71862	0.00655551	0.0630478		Long-chain acyl-CoA synthetase [Source:UniProtKB/TrEMBL%3BAcc:A0A1S4H733]	protein_coding	GO:0003824;GO:0004467;GO:0006631	catalytic activity;long-chain fatty acid-CoA ligase activity;fatty acid metabolic process
AGAP008960	25.2176	-1.24763	0.458949	-2.71845	0.00655884	0.0630478		Cuticular protein RR-2 family 110 [Source:UniProtKB/TrEMBL%3BAcc:A0A1S4GZR7]	protein_coding	GO:0042302	structural constituent of cuticle
AGAP003208	182.294	-0.465684	0.171347	-2.71779	0.00657199	0.0630988		solute carrier family 25%2C member 44	protein_coding	GO:0005739;GO:0009083;GO:0015658;GO:0016020;GO:0016021;GO:0022857;GO:0055085	mitochondrion;branched-chain amino acid catabolic process;branched-chain amino acid transmembrane transporter activity;membrane;integral component of membrane;transmembrane transporter activity;transmembrane transport
AGAP008213	175.418	-0.448324	0.16497	-2.71761	0.00657551	0.0630988	CYP6M3	cytochrome P450	protein_coding	GO:0004497;GO:0005506;GO:0016020;GO:0016021;GO:0016491;GO:0016705;GO:0020037;GO:0046872;GO:0055114	monooxygenase activity;iron ion binding;membrane;integral component of membrane;oxidoreductase activity;oxidoreductase activity, acting on paired donors, with incorporation or reduction of molecular oxygen;heme binding;metal ion binding;obsolete oxidation-reduction process
AGAP013478	339.366	-0.345148	0.12713	-2.71493	0.00662903	0.0635573		glyoxylate/hydroxypyruvate reductase	protein_coding	GO:0005829;GO:0008465;GO:0016491;GO:0016616;GO:0016618;GO:0030267;GO:0051287;GO:0055114	cytosol;glycerate dehydrogenase activity;oxidoreductase activity;oxidoreductase activity, acting on the CH-OH group of donors, NAD or NADP as acceptor;hydroxypyruvate reductase activity;glyoxylate reductase (NADP+) activity;NAD binding;obsolete oxidation-reduction process
AGAP012200	18.1638	-1.43751	0.529653	-2.71405	0.00664653	0.0636701		unspecified product	protein_coding
AGAP004639	26.7836	1.09604	0.404126	2.71211	0.00668558	0.0639889		unspecified product	protein_coding	GO:0004252;GO:0005615;GO:0006508;GO:0016020;GO:0016021	serine-type endopeptidase activity;extracellular space;proteolysis;membrane;integral component of membrane
AGAP012436	75.0124	0.687224	0.253501	2.71093	0.00670948	0.0641623		unspecified product	protein_coding
AGAP006653	500.458	0.326692	0.120538	2.71028	0.00672272	0.0641951		Protein rogdi	protein_coding	GO:0005623;GO:0005634;GO:0007035;GO:0032502;GO:0043291	obsolete cell;nucleus;vacuolar acidification;developmental process;RAVE complex
AGAP012159	124.378	0.58193	0.214719	2.71019	0.00672448	0.0641951		F-box domain-containing protein [Source:UniProtKB/TrEMBL%3BAcc:A0A1S4H9I3]	protein_coding	GO:0005515	protein binding
AGAP003155	629.04	-0.332097	0.122631	-2.7081	0.00676705	0.0645459		UPF0483 protein AGAP003155	protein_coding	GO:0005634;GO:0005737;GO:0016787;GO:0032526	nucleus;cytoplasm;hydrolase activity;response to retinoic acid
AGAP004948	282.757	0.435201	0.160892	2.70493	0.00683193	0.0651088		duplex-specific nuclease	protein_coding	GO:0000014;GO:0000737;GO:0003676;GO:0004518;GO:0004519;GO:0004521;GO:0005634;GO:0005739;GO:0005743;GO:0006309;GO:0016787;GO:0046872;GO:0090502	single-stranded DNA endodeoxyribonuclease activity;DNA catabolic process, endonucleolytic;nucleic acid binding;nuclease activity;endonuclease activity;endoribonuclease activity;nucleus;mitochondrion;mitochondrial inner membrane;apoptotic DNA fragmentation;hydrolase activity;metal ion binding;RNA phosphodiester bond hydrolysis, endonucleolytic
AGAP011824	1428.93	0.284147	0.105069	2.70438	0.00684311	0.0651354	TPX4	thioredoxin peroxidase 4	protein_coding	GO:0005623;GO:0005739;GO:0005829;GO:0008379;GO:0016209;GO:0016491;GO:0045454;GO:0051920;GO:0055114;GO:0098869	obsolete cell;mitochondrion;cytosol;thioredoxin peroxidase activity;antioxidant activity;oxidoreductase activity;cell redox homeostasis;peroxiredoxin activity;obsolete oxidation-reduction process;cellular oxidant detoxification
AGAP011093	578.354	0.315076	0.116513	2.70422	0.00684647	0.0651354		unspecified product	protein_coding
AGAP009121	9.69911	2.01738	0.746227	2.70344	0.00686259	0.0652095		chymotrypsin-like protein	protein_coding	GO:0004252;GO:0006508;GO:0008233;GO:0008236;GO:0016787	serine-type endopeptidase activity;proteolysis;peptidase activity;serine-type peptidase activity;hydrolase activity
AGAP009981	3520.52	-0.222645	0.0823614	-2.70327	0.00686602	0.0652095		unspecified product	protein_coding
AGAP013352	363.165	0.493359	0.182545	2.70267	0.0068784	0.0652712		unspecified product	protein_coding
AGAP013279	129.898	-0.557071	0.206174	-2.70194	0.0068936	0.0653596		unspecified product	protein_coding
AGAP005482	66.1867	-0.724879	0.268536	-2.69937	0.00694707	0.0658103		unspecified product	protein_coding	GO:0003676;GO:0003700;GO:0005634;GO:0006355;GO:0008270	nucleic acid binding;DNA-binding transcription factor activity;nucleus;regulation of DNA-templated transcription;zinc ion binding
AGAP005869	3573.64	0.216056	0.080062	2.69861	0.0069629	0.065904		unspecified product	protein_coding
AGAP010308	1118.09	0.256514	0.0950745	2.69803	0.00697519	0.0659288		nucleolar complex protein 3	protein_coding	GO:0003682;GO:0005634;GO:0005730	chromatin binding;nucleus;nucleolus
AGAP002576	786.228	0.335039	0.124184	2.69792	0.00697741	0.0659288		unspecified product	protein_coding	GO:0005515;GO:0008289;GO:0044233;GO:0051560;GO:1990456	protein binding;lipid binding;mitochondria-associated endoplasmic reticulum membrane;mitochondrial calcium ion homeostasis;mitochondrion-endoplasmic reticulum membrane tethering
AGAP002390	6654.95	-0.198046	0.0734157	-2.6976	0.0069842	0.0659368		unspecified product	protein_coding	GO:0000381;GO:0000398;GO:0003676;GO:0003723;GO:0003729;GO:0005634;GO:0016607;GO:0045292	regulation of alternative mRNA splicing, via spliceosome;mRNA splicing, via spliceosome;nucleic acid binding;RNA binding;mRNA binding;nucleus;nuclear speck;mRNA cis splicing, via spliceosome
AGAP011338	1219.71	-0.259464	0.0962007	-2.69711	0.0069944	0.0659662		peptide-O-fucosyltransferase	protein_coding	GO:0005783;GO:0005975;GO:0006004;GO:0007219;GO:0008417;GO:0008593;GO:0016740;GO:0016757;GO:0036065;GO:0036066;GO:0046922	endoplasmic reticulum;carbohydrate metabolic process;fucose metabolic process;Notch signaling pathway;fucosyltransferase activity;regulation of Notch signaling pathway;transferase activity;glycosyltransferase activity;fucosylation;protein O-linked fucosylation;peptide-O-fucosyltransferase activity
AGAP011719	2.45277	4.70362	1.74425	2.69664	0.00700434	0.0659662		unspecified product	protein_coding	GO:0004252;GO:0006508	serine-type endopeptidase activity;proteolysis
AGAP002972	13.9237	1.61325	0.598255	2.6966	0.00700516	0.0659662	alpha2	nicotinic acetylcholine receptor subunit alpha 2	protein_coding	GO:0004888;GO:0005216;GO:0005230;GO:0005886;GO:0005887;GO:0006811;GO:0007165;GO:0007268;GO:0016020;GO:0016021;GO:0022848;GO:0030054;GO:0030594;GO:0034220;GO:0042391;GO:0043005;GO:0045202;GO:0045211;GO:0050877;GO:0060078;GO:0060079	transmembrane signaling receptor activity;ion channel activity;extracellular ligand-gated ion channel activity;plasma membrane;integral component of plasma membrane;ion transport;signal transduction;chemical synaptic transmission;membrane;integral component of membrane;acetylcholine-gated cation-selective channel activity;cell junction;neurotransmitter receptor activity;ion transmembrane transpor…
AGAP012361	578.951	-0.32277	0.11978	-2.69468	0.00704558	0.0662906		MRG-binding protein	protein_coding	GO:0005634;GO:0006355;GO:0006357;GO:0016573;GO:0035267;GO:0043189	nucleus;regulation of DNA-templated transcription;regulation of transcription by RNA polymerase II;histone acetylation;NuA4 histone acetyltransferase complex;H4/H2A histone acetyltransferase complex
AGAP009114	1404.97	0.237644	0.0882084	2.69412	0.0070575	0.066344		solute carrier family 29 (equilibrative nucleoside transporter)%2C member 1/2/3	protein_coding	GO:0005337;GO:0005886;GO:0016020;GO:0016021;GO:0065008;GO:1901642	nucleoside transmembrane transporter activity;plasma membrane;membrane;integral component of membrane;regulation of biological quality;nucleoside transmembrane transport
AGAP013122	457.679	-0.337199	0.125174	-2.69385	0.00706322	0.066344		sulfatase modifying factor 1	protein_coding	GO:0005783	endoplasmic reticulum
AGAP013485	2.2587	4.58783	1.70351	2.69317	0.00707766	0.0663766		unspecified product	protein_coding	GO:0000978;GO:0000981;GO:0003700;GO:0006355;GO:0006357;GO:0110165	RNA polymerase II cis-regulatory region sequence-specific DNA binding;DNA-binding transcription factor activity, RNA polymerase II-specific;DNA-binding transcription factor activity;regulation of DNA-templated transcription;regulation of transcription by RNA polymerase II;cellular anatomical entity
AGAP004484	1632.48	-0.327501	0.121607	-2.69312	0.00707866	0.0663766		CDGSH iron sulfur domain-containing protein 2 homolog	protein_coding	GO:0005741;GO:0005789;GO:0010506;GO:0016020;GO:0016021;GO:0043231;GO:0046872;GO:0051537	mitochondrial outer membrane;endoplasmic reticulum membrane;regulation of autophagy;membrane;integral component of membrane;intracellular membrane-bounded organelle;metal ion binding;2 iron, 2 sulfur cluster binding
AGAP011458	218.325	0.474892	0.176402	2.6921	0.00710039	0.0665242		FK506-binding protein 6	protein_coding	GO:0000413;GO:0003755;GO:0005515;GO:0005737;GO:0016853;GO:0031047;GO:0034587;GO:0051321	protein peptidyl-prolyl isomerization;peptidyl-prolyl cis-trans isomerase activity;protein binding;cytoplasm;isomerase activity;gene silencing by RNA;piRNA metabolic process;meiotic cell cycle
AGAP012295	96.326	-0.616214	0.228925	-2.69177	0.00710729	0.0665327	CYP9L1	cytochrome P450	protein_coding	GO:0004497;GO:0005506;GO:0016020;GO:0016021;GO:0016491;GO:0016705;GO:0020037;GO:0046872;GO:0055114	monooxygenase activity;iron ion binding;membrane;integral component of membrane;oxidoreductase activity;oxidoreductase activity, acting on paired donors, with incorporation or reduction of molecular oxygen;heme binding;metal ion binding;obsolete oxidation-reduction process
AGAP012257	132.614	0.597872	0.222211	2.69057	0.00713309	0.0667179		Neuroglobin [Source:UniProtKB/TrEMBL%3BAcc:A0A1S4H8T3]	protein_coding	GO:0005344;GO:0015671;GO:0019825;GO:0020037;GO:0046872	oxygen carrier activity;oxygen transport;oxygen binding;heme binding;metal ion binding
AGAP002263	1415.31	-0.265311	0.0986225	-2.69017	0.00714167	0.0667418		choline-phosphate cytidylyltransferase	protein_coding	GO:0003824;GO:0004105;GO:0006657;GO:0009058;GO:0031210	catalytic activity;choline-phosphate cytidylyltransferase activity;CDP-choline pathway;biosynthetic process;phosphatidylcholine binding
AGAP008045	771.27	-0.309715	0.115195	-2.68863	0.00717463	0.0669934		transcription initiation factor TFIID subunit 13	protein_coding	GO:0003677;GO:0003712;GO:0005669;GO:0006357;GO:0006366;GO:0046982	DNA binding;transcription coregulator activity;transcription factor TFIID complex;regulation of transcription by RNA polymerase II;transcription by RNA polymerase II;protein heterodimerization activity
AGAP000841	1012.5	0.250283	0.0931073	2.68811	0.00718576	0.0670409		Ras-related protein Rab-40	protein_coding	GO:0003924;GO:0005525;GO:0005768;GO:0005886;GO:0006886;GO:0008021;GO:0012505;GO:0032482;GO:0035556;GO:0072659	GTPase activity;GTP binding;endosome;plasma membrane;intracellular protein transport;synaptic vesicle;endomembrane system;Rab protein signal transduction;intracellular signal transduction;protein localization to plasma membrane
AGAP010768	318.319	-0.415085	0.154466	-2.68722	0.00720493	0.0671612		NEFA-interacting nuclear protein NIP30	protein_coding	GO:0005634	nucleus
AGAP011507	229.793	-0.411263	0.153059	-2.68695	0.00721076	0.0671612		unspecified product	protein_coding
AGAP004337	502.117	-0.30434	0.113337	-2.68525	0.00724749	0.0674467		GA-binding protein transcription factor%2C alpha	protein_coding	GO:0000981;GO:0003677;GO:0003700;GO:0005634;GO:0006355;GO:0006357;GO:0030154;GO:0043565	DNA-binding transcription factor activity, RNA polymerase II-specific;DNA binding;DNA-binding transcription factor activity;nucleus;regulation of DNA-templated transcription;regulation of transcription by RNA polymerase II;cell differentiation;sequence-specific DNA binding
AGAP012125	16.7051	-1.43437	0.534607	-2.68303	0.00729593	0.0678405		ribonuclease P/MRP protein subunit POP1	protein_coding	GO:0000171;GO:0000172;GO:0001682;GO:0004526;GO:0005655;GO:0008033;GO:0090501;GO:0090502	ribonuclease MRP activity;ribonuclease MRP complex;tRNA 5'-leader removal;ribonuclease P activity;nucleolar ribonuclease P complex;tRNA processing;RNA phosphodiester bond hydrolysis;RNA phosphodiester bond hydrolysis, endonucleolytic
AGAP008056	31.725	1.00361	0.374142	2.68244	0.00730883	0.0679035		unspecified product	protein_coding
AGAP005515	431.272	-0.317881	0.118529	-2.68188	0.0073209	0.0679588		Fatty acyl-CoA reductase [Source:UniProtKB/TrEMBL%3BAcc:Q7Q745]	protein_coding	GO:0005777;GO:0006629;GO:0016020;GO:0016021;GO:0016491;GO:0035336;GO:0043231;GO:0055114;GO:0080019;GO:0102965	peroxisome;lipid metabolic process;membrane;integral component of membrane;oxidoreductase activity;long-chain fatty-acyl-CoA metabolic process;intracellular membrane-bounded organelle;obsolete oxidation-reduction process;fatty-acyl-CoA reductase (alcohol-forming) activity;alcohol-forming fatty acyl-CoA reductase activity
AGAP006571	815.396	-0.324161	0.121003	-2.67895	0.00738539	0.0685001		nuclear receptor subfamily 1 group D member 3	protein_coding	GO:0003677;GO:0003700;GO:0003707;GO:0004879;GO:0005634;GO:0006355;GO:0008270;GO:0030522;GO:0043401;GO:0043565;GO:0046872	DNA binding;DNA-binding transcription factor activity;nuclear steroid receptor activity;nuclear receptor activity;nucleus;regulation of DNA-templated transcription;zinc ion binding;intracellular receptor signaling pathway;steroid hormone mediated signaling pathway;sequence-specific DNA binding;metal ion binding
AGAP003714	86.1006	0.648092	0.241948	2.67864	0.0073922	0.068506	HPX3	heme peroxidase 3	protein_coding	GO:0004601;GO:0006979;GO:0020037;GO:0055114;GO:0098869	peroxidase activity;response to oxidative stress;heme binding;obsolete oxidation-reduction process;cellular oxidant detoxification
AGAP009949	9281.14	-0.216653	0.0809331	-2.67693	0.00742994	0.0687983		Oxidoreductase GLYR1 homolog [Source:UniProtKB/TrEMBL%3BAcc:A0A1S4H2H3]	protein_coding	GO:0016491;GO:0016616;GO:0050661;GO:0051287;GO:0055114	oxidoreductase activity;oxidoreductase activity, acting on the CH-OH group of donors, NAD or NADP as acceptor;NADP binding;NAD binding;obsolete oxidation-reduction process
AGAP000570	12.785	1.66316	0.621417	2.6764	0.00744179	0.0688505		unspecified product	protein_coding
AGAP003357	26.3313	1.09854	0.41055	2.67578	0.00745554	0.0689202		RAG1-activating protein 1-like protein	protein_coding	GO:0005886;GO:0008643;GO:0016020;GO:0016021;GO:0034219;GO:0051119	plasma membrane;carbohydrate transport;membrane;integral component of membrane;carbohydrate transmembrane transport;sugar transmembrane transporter activity
AGAP007465	4.66588	3.63218	1.3577	2.67524	0.00746758	0.0689741		unspecified product	protein_coding	GO:0005515	protein binding
AGAP007763	323.63	0.382899	0.143154	2.67473	0.00747891	0.0690065		WD_REPEATS_REGION domain-containing protein [Source:UniProtKB/TrEMBL%3BAcc:A0A1S4GW40]	protein_coding	GO:0005515	protein binding
AGAP006192	201.484	-0.409476	0.153103	-2.67452	0.00748353	0.0690065		chymotrypsin B chain C	protein_coding
AGAP029555	2712.5	0.447888	0.167486	2.67418	0.00749118	0.0690196		Mitogen-activated protein kinase [Source:UniProtKB/TrEMBL%3BAcc:A0A453Z036]	protein_coding	GO:0000165;GO:0000166;GO:0004672;GO:0004674;GO:0004705;GO:0004707;GO:0005524;GO:0005634;GO:0005737;GO:0006468;GO:0007254;GO:0007258;GO:0009605;GO:0010468;GO:0016301;GO:0016310;GO:0016740;GO:0033554;GO:0035556;GO:0106310	MAPK cascade;nucleotide binding;protein kinase activity;protein serine/threonine kinase activity;JUN kinase activity;MAP kinase activity;ATP binding;nucleus;cytoplasm;protein phosphorylation;JNK cascade;JUN phosphorylation;response to external stimulus;regulation of gene expression;kinase activity;phosphorylation;transferase activity;cellular response to stress;intracellular signal transduction;p…
AGAP008982	35.1986	0.950114	0.35535	2.67374	0.00750103	0.069053		CzcD (Cation-efflux system membrane protein) [Source:UniProtKB/TrEMBL%3BAcc:A0A1S4GZT7]	protein_coding	GO:0006812;GO:0006829;GO:0008324;GO:0016021;GO:0055085	cation transport;zinc ion transport;cation transmembrane transporter activity;integral component of membrane;transmembrane transport
AGAP008275	54.1472	0.775709	0.290294	2.67215	0.00753664	0.0693233		Tektin-2	protein_coding	GO:0015630;GO:0031514;GO:0060271;GO:0060294	microtubule cytoskeleton;motile cilium;cilium assembly;cilium movement involved in cell motility
AGAP006128	1919.21	0.268875	0.100666	2.67095	0.00756358	0.0695135		protein AIR1/2	protein_coding	GO:0003676;GO:0008270	nucleic acid binding;zinc ion binding
AGAP012290	2295.03	-0.239335	0.0896252	-2.6704	0.00757601	0.069545		unspecified product	protein_coding	GO:0005328;GO:0006836;GO:0015293;GO:0016020;GO:0016021;GO:0055085	neurotransmitter:sodium symporter activity;neurotransmitter transport;symporter activity;membrane;integral component of membrane;transmembrane transport
AGAP005915	64.2679	0.726334	0.272016	2.67019	0.00758093	0.069545		unspecified product	protein_coding	GO:0005515	protein binding
AGAP005053	342.436	0.357016	0.133723	2.66983	0.00758901	0.069545		E3 ubiquitin-protein ligase LRSAM1	protein_coding	GO:0005515;GO:0046872	protein binding;metal ion binding
AGAP003540	699.607	0.384114	0.143879	2.66969	0.00759208	0.069545		unspecified product	protein_coding	GO:0005654;GO:0005794	nucleoplasm;Golgi apparatus
AGAP012329	66.8918	0.807739	0.302694	2.6685	0.00761908	0.0697347		unspecified product	protein_coding
AGAP001582	6.75799	-2.30025	0.862296	-2.66759	0.00763975	0.0698662		unspecified product	protein_coding	GO:0005515;GO:0016020;GO:0016021	protein binding;membrane;integral component of membrane
AGAP004904	2113.25	-0.23035	0.0863714	-2.66698	0.00765373	0.0699364		Catalase [Source:UniProtKB/TrEMBL%3BAcc:A3E7Z8]	protein_coding	GO:0004096;GO:0005737;GO:0005739;GO:0005777;GO:0006979;GO:0020037;GO:0042542;GO:0042744;GO:0046872	catalase activity;cytoplasm;mitochondrion;peroxisome;response to oxidative stress;heme binding;response to hydrogen peroxide;hydrogen peroxide catabolic process;metal ion binding
AGAP010242	178.07	0.467645	0.175371	2.6666	0.00766227	0.0699568		Roundabout	protein_coding	GO:0005515;GO:0016020;GO:0016021;GO:0048856	protein binding;membrane;integral component of membrane;anatomical structure development
AGAP003535	25.2567	1.15488	0.433252	2.6656	0.00768501	0.0700682		unspecified product	protein_coding	GO:0016020;GO:0016021	membrane;integral component of membrane
AGAP029640	85.9295	0.626845	0.235183	2.66535	0.00769088	0.0700682		Tetraspanin [Source:UniProtKB/TrEMBL%3BAcc:Q7Q1S1]	protein_coding	GO:0005887;GO:0016020;GO:0016021;GO:0051604;GO:0072659	integral component of plasma membrane;membrane;integral component of membrane;protein maturation;protein localization to plasma membrane
AGAP028055	135.778	-0.516289	0.193712	-2.66524	0.00769342	0.0700682		UDP-glucuronosyltransferase [Source:UniProtKB/TrEMBL%3BAcc:A0A1S4HCP9]	protein_coding	GO:0008194;GO:0015020;GO:0016020;GO:0016021;GO:0016740;GO:0016757;GO:0016758	UDP-glycosyltransferase activity;glucuronosyltransferase activity;membrane;integral component of membrane;transferase activity;glycosyltransferase activity;hexosyltransferase activity
AGAP002224	96.2135	0.600523	0.225495	2.66314	0.00774159	0.0704491		open rectifier potassium channel protein 1	protein_coding	GO:0005267;GO:0005887;GO:0006811;GO:0016020;GO:0016021;GO:0022841;GO:0030322;GO:0071805	potassium channel activity;integral component of plasma membrane;ion transport;membrane;integral component of membrane;potassium ion leak channel activity;stabilization of membrane potential;potassium ion transmembrane transport
AGAP003509	142.18	0.478564	0.179719	2.66284	0.00774832	0.0704525		Complexin%2C isoform V	protein_coding	GO:0000149;GO:0006836;GO:0006887;GO:0016079;GO:0019905;GO:0031201;GO:0043195;GO:0046928;GO:0110165	SNARE binding;neurotransmitter transport;exocytosis;synaptic vesicle exocytosis;syntaxin binding;SNARE complex;terminal bouton;regulation of neurotransmitter secretion;cellular anatomical entity
AGAP012979	321.797	-0.40316	0.15152	-2.66078	0.0077961	0.0708289		glucose dehydrogenase (acceptor)	protein_coding	GO:0016491;GO:0016614;GO:0050660;GO:0055114	oxidoreductase activity;oxidoreductase activity, acting on CH-OH group of donors;flavin adenine dinucleotide binding;obsolete oxidation-reduction process
AGAP006247	1143.17	-0.254099	0.0956082	-2.65771	0.00786742	0.0714184		Survival of motor neuron-related-splicing factor 30	protein_coding	GO:0003723;GO:0005634;GO:0005737;GO:0006397	RNA binding;nucleus;cytoplasm;mRNA processing
AGAP010448	49.3802	-0.767489	0.288857	-2.65699	0.00788427	0.0715126		unspecified product	pseudogene
AGAP007174	1517.17	0.241791	0.0910114	2.65671	0.00789069	0.0715126		E3 ubiquitin-protein ligase MARCH1/8	protein_coding	GO:0000209;GO:0002495;GO:0005737;GO:0005764;GO:0006955;GO:0008270;GO:0016020;GO:0016021;GO:0031901;GO:0031902;GO:0042287;GO:0046872;GO:0061630	protein polyubiquitination;antigen processing and presentation of peptide antigen via MHC class II;cytoplasm;lysosome;immune response;zinc ion binding;membrane;integral component of membrane;early endosome membrane;late endosome membrane;MHC protein binding;metal ion binding;ubiquitin protein ligase activity
AGAP004957	622.761	0.279209	0.105129	2.65588	0.0079102	0.0716309		origin recognition complex subunit 1	protein_coding	GO:0000166;GO:0000278;GO:0003677;GO:0003682;GO:0003688;GO:0005524;GO:0005634;GO:0005664;GO:0006260;GO:0006270;GO:0016887;GO:0033314	nucleotide binding;mitotic cell cycle;DNA binding;chromatin binding;DNA replication origin binding;ATP binding;nucleus;nuclear origin of replication recognition complex;DNA replication;DNA replication initiation;ATP hydrolysis activity;mitotic DNA replication checkpoint signaling
AGAP007700	233.048	-0.442658	0.166701	-2.6554	0.00792137	0.071638		N-acetylneuraminate lyase	protein_coding	GO:0003824;GO:0008747;GO:0016829;GO:0019262	catalytic activity;N-acetylneuraminate lyase activity;lyase activity;N-acetylneuraminate catabolic process
AGAP013008	617.929	-0.329955	0.124263	-2.6553	0.0079239	0.071638		unspecified product	protein_coding	GO:0006351;GO:0070176	DNA-templated transcription;DRM complex
AGAP012508	34.7106	0.975946	0.367783	2.65359	0.007964	0.0719419		unspecified product	protein_coding
AGAP008495	160.924	-0.481519	0.181752	-2.64931	0.00806552	0.0727996		bis(5'-nucleosidyl)-tetraphosphatase	protein_coding	GO:0000166;GO:0004081;GO:0006167;GO:0006754;GO:0008796;GO:0016787	nucleotide binding;bis(5'-nucleosyl)-tetraphosphatase (asymmetrical) activity;AMP biosynthetic process;ATP biosynthetic process;bis(5'-nucleosyl)-tetraphosphatase activity;hydrolase activity
AGAP029214	79.6294	0.619411	0.233894	2.64825	0.00809091	0.0729695		unspecified product	protein_coding	GO:0003676	nucleic acid binding
AGAP004674	418.262	-0.379245	0.143223	-2.64793	0.00809854	0.072979		Phenoloxidase inhibitor protein	protein_coding
AGAP008184	1873.63	-0.244233	0.0922478	-2.64757	0.00810724	0.0729981		phospholipid-translocating ATPase	protein_coding	GO:0000166;GO:0000287;GO:0005215;GO:0005524;GO:0005768;GO:0005802;GO:0005886;GO:0006890;GO:0006897;GO:0015914;GO:0016020;GO:0016021;GO:0016887;GO:0045332;GO:0140326	nucleotide binding;magnesium ion binding;transporter activity;ATP binding;endosome;trans-Golgi network;plasma membrane;retrograde vesicle-mediated transport, Golgi to endoplasmic reticulum;endocytosis;phospholipid transport;membrane;integral component of membrane;ATP hydrolysis activity;phospholipid translocation;ATPase-coupled intramembrane lipid transporter activity
AGAP006204	920.473	-0.306783	0.115935	-2.64616	0.00814105	0.073243		unspecified product	protein_coding
AGAP004678	599.811	0.31042	0.117327	2.64576	0.00815071	0.0732705		unspecified product	protein_coding	GO:0000463;GO:0000492;GO:0005634;GO:0046872;GO:0048254;GO:0070761	maturation of LSU-rRNA from tricistronic rRNA transcript (SSU-rRNA, 5.8S rRNA, LSU-rRNA);box C/D snoRNP assembly;nucleus;metal ion binding;snoRNA localization;pre-snoRNP complex
AGAP005657	22.9693	-1.18755	0.449053	-2.64457	0.00817959	0.0734706	CYP305A3	cytochrome P450	protein_coding	GO:0004497;GO:0005506;GO:0016491;GO:0016705;GO:0020037;GO:0046872;GO:0055114	monooxygenase activity;iron ion binding;oxidoreductase activity;oxidoreductase activity, acting on paired donors, with incorporation or reduction of molecular oxygen;heme binding;metal ion binding;obsolete oxidation-reduction process
AGAP002692	1694.97	-0.219557	0.0830439	-2.64386	0.00819657	0.0735636		unspecified product	protein_coding	GO:0005634	nucleus
AGAP011803	1392.11	-0.27347	0.103596	-2.63977	0.0082963	0.0743985	mRpS27	28S ribosomal protein S27%2C mitochondrial [Source:UniProtKB/TrEMBL%3BAcc:Q7PZ97]	protein_coding	GO:0005739	mitochondrion
AGAP011499	57.4678	0.752257	0.285034	2.63918	0.00831066	0.074467		unspecified product	protein_coding	GO:0005623;GO:0005887;GO:0006811;GO:0006884;GO:0007268;GO:0015377;GO:0015379;GO:0016020;GO:0016021;GO:0022857;GO:0045202;GO:0055064;GO:0055075;GO:0055085;GO:0071477;GO:0071805;GO:1902476;GO:1990573	obsolete cell;integral component of plasma membrane;ion transport;cell volume homeostasis;chemical synaptic transmission;cation:chloride symporter activity;potassium:chloride symporter activity;membrane;integral component of membrane;transmembrane transporter activity;synapse;chloride ion homeostasis;potassium ion homeostasis;transmembrane transport;cellular hypotonic salinity response;potassium …
AGAP001229	2442.72	0.230112	0.0872097	2.63861	0.00832471	0.0745327		dynein light chain Tctex-type 1	protein_coding	GO:0005737;GO:0005868;GO:0007018;GO:0045505	cytoplasm;cytoplasmic dynein complex;microtubule-based movement;dynein intermediate chain binding
AGAP007728	1251.51	-0.261359	0.0990754	-2.63798	0.00834027	0.0745549		mitochondrial intermediate peptidase	protein_coding	GO:0004222;GO:0005739;GO:0006508;GO:0006518;GO:0006627;GO:0008233;GO:0008237;GO:0016787;GO:0046872	metalloendopeptidase activity;mitochondrion;proteolysis;peptide metabolic process;protein processing involved in protein targeting to mitochondrion;peptidase activity;metallopeptidase activity;hydrolase activity;metal ion binding
AGAP012715	51.1454	0.761982	0.288853	2.63796	0.00834063	0.0745549		unspecified product	protein_coding
AGAP009115	234.336	0.497722	0.188733	2.63717	0.00836018	0.0746694		phosphatidylinositol phospholipase C%2C beta	protein_coding	GO:0004435;GO:0005509;GO:0005623;GO:0006629;GO:0007165;GO:0008081;GO:0016042;GO:0016787;GO:0032959;GO:0035556;GO:0048015;GO:0051209	phosphatidylinositol phospholipase C activity;calcium ion binding;obsolete cell;lipid metabolic process;signal transduction;phosphoric diester hydrolase activity;lipid catabolic process;hydrolase activity;inositol trisphosphate biosynthetic process;intracellular signal transduction;phosphatidylinositol-mediated signaling;release of sequestered calcium ion into cytosol
AGAP008393	820.306	-0.320632	0.121618	-2.63638	0.00837949	0.0747817		DNA-directed RNA polymerase II subunit RPB9	protein_coding	GO:0001193;GO:0003676;GO:0003899;GO:0005634;GO:0005665;GO:0005730;GO:0006283;GO:0006351;GO:0006367;GO:0006379;GO:0008270;GO:0046872	maintenance of transcriptional fidelity during transcription elongation by RNA polymerase II;nucleic acid binding;DNA-directed 5'-3' RNA polymerase activity;nucleus;RNA polymerase II, core complex;nucleolus;transcription-coupled nucleotide-excision repair;DNA-templated transcription;transcription initiation at RNA polymerase II promoter;mRNA cleavage;zinc ion binding;metal ion binding
AGAP008269	773.335	-0.257097	0.0976189	-2.63368	0.00844656	0.0753197		Protein pelota homolog [Source:UniProtKB/TrEMBL%3BAcc:A0A1S4GYG2]	protein_coding	GO:0004518;GO:0004519;GO:0005634;GO:0005737;GO:0016787;GO:0032790;GO:0046872;GO:0070481;GO:0070651;GO:0070966;GO:0071025;GO:0090305	nuclease activity;endonuclease activity;nucleus;cytoplasm;hydrolase activity;ribosome disassembly;metal ion binding;nuclear-transcribed mRNA catabolic process, non-stop decay;nonfunctional rRNA decay;nuclear-transcribed mRNA catabolic process, no-go decay;RNA surveillance;nucleic acid phosphodiester bond hydrolysis
AGAP008355	17.9729	1.32799	0.504288	2.63339	0.00845371	0.0753229		unspecified product	protein_coding
AGAP008331	289.834	0.457397	0.173733	2.63275	0.00846966	0.0754044		WD repeat-containing protein 59	protein_coding	GO:0005515	protein binding
AGAP004703	1540.23	0.271031	0.102966	2.63225	0.00848211	0.0754547		DNA-directed RNA polymerase III subunit RPC1	protein_coding	GO:0001056;GO:0003677;GO:0003899;GO:0005666;GO:0006351;GO:0006383;GO:0016740;GO:0016779	RNA polymerase III activity;DNA binding;DNA-directed 5'-3' RNA polymerase activity;RNA polymerase III complex;DNA-templated transcription;transcription by RNA polymerase III;transferase activity;nucleotidyltransferase activity
AGAP005994	16.6565	1.39949	0.531993	2.63066	0.00852197	0.0757486		unspecified product	protein_coding	GO:0009882;GO:0071949	blue light photoreceptor activity;FAD binding
AGAP000871	5.95811	3.01402	1.14699	2.62778	0.00859447	0.0763319		unspecified product	protein_coding	GO:0009897;GO:0030246	external side of plasma membrane;carbohydrate binding
AGAP005398	128.679	-0.574465	0.218684	-2.62692	0.0086162	0.0764636		unspecified product	protein_coding	GO:0003712;GO:0005634;GO:0008270;GO:0030018;GO:0046872	transcription coregulator activity;nucleus;zinc ion binding;Z disc;metal ion binding
AGAP006665	1754.87	0.327422	0.124699	2.62571	0.00864691	0.0766748		unspecified product	protein_coding	GO:0005515;GO:0019901	protein binding;protein kinase binding
AGAP009079	383.769	-0.319214	0.121622	-2.62464	0.00867416	0.076855		2'%2C5'-phosphodiesterase 12 [Source:UniProtKB/TrEMBL%3BAcc:A0A1S4H0V0]	protein_coding	GO:0000175;GO:0000288;GO:0003824;GO:0005739;GO:0090503	3'-5'-exoribonuclease activity;nuclear-transcribed mRNA catabolic process, deadenylation-dependent decay;catalytic activity;mitochondrion;RNA phosphodiester bond hydrolysis, exonucleolytic
AGAP002586	2052.07	-0.214047	0.0815822	-2.6237	0.00869815	0.0770061		glycogen(starch) synthase	protein_coding	GO:0004373;GO:0005737;GO:0005978;GO:0016740;GO:0016757	glycogen (starch) synthase activity;cytoplasm;glycogen biosynthetic process;transferase activity;glycosyltransferase activity
AGAP008988	872.417	0.286244	0.109129	2.62299	0.00871629	0.0771051		Glutamine synthetase [Source:UniProtKB/TrEMBL%3BAcc:Q7PWF1]	protein_coding	GO:0000166;GO:0003824;GO:0004356;GO:0005524;GO:0005737;GO:0006542;GO:0006807;GO:0016874	nucleotide binding;catalytic activity;glutamate-ammonia ligase activity;ATP binding;cytoplasm;glutamine biosynthetic process;nitrogen compound metabolic process;ligase activity
AGAP008314	1714.43	-0.22624	0.0862944	-2.62173	0.00874856	0.0772912		U1 snRNP splicing complex subunit (Luc7)	protein_coding	GO:0003729;GO:0005685;GO:0006376;GO:0071004	mRNA binding;U1 snRNP;mRNA splice site selection;U2-type prespliceosome
AGAP000367	1576.28	-0.262725	0.100216	-2.6216	0.00875182	0.0772912		glyoxalase domain-containing protein 4	protein_coding
AGAP004110	311.059	0.410243	0.156501	2.62135	0.00875823	0.0772912		unspecified product	protein_coding	GO:0003713;GO:0005634;GO:0006366	transcription coactivator activity;nucleus;transcription by RNA polymerase II
AGAP001821	256.606	-0.437516	0.166946	-2.6207	0.00877495	0.0773772		unspecified product	protein_coding	GO:0005737;GO:0015031	cytoplasm;protein transport
AGAP008950	862.603	-0.296683	0.113261	-2.61946	0.00880694	0.0775976		unspecified product	protein_coding	GO:0005635;GO:0005637;GO:0016020;GO:0016021	nuclear envelope;nuclear inner membrane;membrane;integral component of membrane
AGAP028517	2351.47	0.227405	0.0868669	2.61786	0.00884836	0.0779006		ATP-synt_C domain-containing protein [Source:UniProtKB/TrEMBL%3BAcc:A0A0E4C7A5]	protein_coding	GO:0006811;GO:0008289;GO:0015078;GO:0015986;GO:0016020;GO:0016021;GO:0031966;GO:0033177;GO:0045263;GO:1902600	ion transport;lipid binding;proton transmembrane transporter activity;proton motive force-driven ATP synthesis;membrane;integral component of membrane;mitochondrial membrane;proton-transporting two-sector ATPase complex, proton-transporting domain;proton-transporting ATP synthase complex, coupling factor F(o);proton transmembrane transport
AGAP028579	75.049	-0.632149	0.241655	-2.61592	0.00889886	0.0782831		DDE Tnp4 domain-containing protein [Source:UniProtKB/TrEMBL%3BAcc:A0A0E4C786]	protein_coding	GO:0004518;GO:0046872	nuclease activity;metal ion binding
AGAP004985	523.071	-0.38387	0.146765	-2.61553	0.00890881	0.0783086	mRpL16	39S ribosomal protein L16%2C mitochondrial [Source:UniProtKB/TrEMBL%3BAcc:Q7Q7W6]	protein_coding	GO:0003735;GO:0005762;GO:0005840;GO:0006412;GO:0019843;GO:0032543	structural constituent of ribosome;mitochondrial large ribosomal subunit;ribosome;translation;rRNA binding;mitochondrial translation
AGAP003730	18.6724	1.37238	0.524794	2.61508	0.00892059	0.07835		neutral ceramidase	protein_coding	GO:0005576;GO:0006629;GO:0006665;GO:0016787;GO:0017040;GO:0042759;GO:0046512;GO:0046514;GO:0102121	extracellular region;lipid metabolic process;sphingolipid metabolic process;hydrolase activity;N-acylsphingosine amidohydrolase activity;long-chain fatty acid biosynthetic process;sphingosine biosynthetic process;ceramide catabolic process;ceramidase activity
AGAP011723	922.788	-0.257412	0.0985387	-2.61229	0.00899379	0.0789304		mannose-1-phosphate guanylyltransferase	protein_coding	GO:0005737;GO:0009058;GO:0016779	cytoplasm;biosynthetic process;nucleotidyltransferase activity
AGAP008224	102.087	0.613479	0.234924	2.6114	0.00901727	0.079074		unspecified product	protein_coding	GO:0000166;GO:0003924;GO:0005525;GO:0007165;GO:0016020	nucleotide binding;GTPase activity;GTP binding;signal transduction;membrane
AGAP005192	399.52	0.352421	0.135002	2.61049	0.00904115	0.0792207		N-acetyltransferase 15	protein_coding	GO:0000139;GO:0004402;GO:0004596;GO:0008080;GO:0017196;GO:0043966;GO:0043967	Golgi membrane;histone acetyltransferase activity;peptide alpha-N-acetyltransferase activity;N-acetyltransferase activity;N-terminal peptidyl-methionine acetylation;histone H3 acetylation;histone H4 acetylation
AGAP009364	14.123	1.45522	0.558064	2.60763	0.00911725	0.0798245		unspecified product	protein_coding	GO:1902936	phosphatidylinositol bisphosphate binding
AGAP012228	318.152	-0.404637	0.155306	-2.60542	0.00917613	0.0802767		NGG1 interacting factor 3-like protein	protein_coding	GO:0005737;GO:0005739	cytoplasm;mitochondrion
AGAP000571	141.604	0.492242	0.189022	2.60416	0.00921003	0.0804977	CLIPC5	CLIP-domain serine protease	protein_coding	GO:0004252;GO:0005576;GO:0006508;GO:0008233;GO:0008236;GO:0016787	serine-type endopeptidase activity;extracellular region;proteolysis;peptidase activity;serine-type peptidase activity;hydrolase activity
AGAP013338	2685.69	-0.228495	0.0877498	-2.60394	0.00921591	0.0804977		unspecified product	protein_coding	GO:0030425;GO:0031175;GO:0048168	dendrite;neuron projection development;regulation of neuronal synaptic plasticity
AGAP001677	1935.81	0.32883	0.126374	2.60204	0.00926715	0.0808816		unspecified product	protein_coding	GO:0000079;GO:0005634;GO:0006355;GO:0006357;GO:0006396;GO:0016538	regulation of cyclin-dependent protein serine/threonine kinase activity;nucleus;regulation of DNA-templated transcription;regulation of transcription by RNA polymerase II;RNA processing;cyclin-dependent protein serine/threonine kinase regulator activity
AGAP029968	5.71595	2.52304	0.970222	2.60048	0.00930945	0.0811401		unspecified product	protein_coding
AGAP005675	6443.67	-0.220592	0.0848298	-2.6004	0.0093114	0.0811401		unspecified product	protein_coding	GO:0016020;GO:0016021	membrane;integral component of membrane
AGAP029272	51.3487	-0.73842	0.284011	-2.59997	0.00932309	0.0811782		Lon N-terminal domain-containing protein [Source:UniProtKB/TrEMBL%3BAcc:A0A453Z0M5]	protein_coding	GO:0003697;GO:0004176;GO:0004252;GO:0005524;GO:0005759;GO:0006508;GO:0006515;GO:0007005;GO:0030163;GO:0051131	single-stranded DNA binding;ATP-dependent peptidase activity;serine-type endopeptidase activity;ATP binding;mitochondrial matrix;proteolysis;protein quality control for misfolded or incompletely synthesized proteins;mitochondrion organization;protein catabolic process;chaperone-mediated protein complex assembly
AGAP004100	385.85	-0.338163	0.130083	-2.59959	0.00933349	0.081205	mRpL43	39S ribosomal protein L43%2C mitochondrial	protein_coding	GO:0003735;GO:0005762;GO:0032543	structural constituent of ribosome;mitochondrial large ribosomal subunit;mitochondrial translation
AGAP002984	1732.9	0.223199	0.08598	2.59594	0.00943338	0.0820098		unspecified product	protein_coding	GO:0000139	Golgi membrane
AGAP011947	16.6496	1.42911	0.55086	2.59432	0.00947787	0.0823321		unspecified product	protein_coding	GO:0005515	protein binding
AGAP003831	187.14	0.447211	0.172476	2.59289	0.00951741	0.0826109		unspecified product	protein_coding	GO:0004649;GO:0005634;GO:0005737;GO:0005975;GO:0006282;GO:0009225;GO:0031056;GO:1990966	poly(ADP-ribose) glycohydrolase activity;nucleus;cytoplasm;carbohydrate metabolic process;regulation of DNA repair;nucleotide-sugar metabolic process;regulation of histone modification;ATP generation from poly-ADP-D-ribose
AGAP002129	608.012	-0.300469	0.11593	-2.59182	0.00954709	0.0828019		deoxyhypusine monooxygenase	protein_coding	GO:0004497;GO:0008612;GO:0016491;GO:0019135;GO:0046872;GO:0055114	monooxygenase activity;peptidyl-lysine modification to peptidyl-hypusine;oxidoreductase activity;deoxyhypusine monooxygenase activity;metal ion binding;obsolete oxidation-reduction process
AGAP008654	3.30576	4.08917	1.57788	2.59155	0.00955435	0.0828019	TEP12	thioester-containing protein 12	protein_coding	GO:0004866;GO:0005576;GO:0005615;GO:0010951	endopeptidase inhibitor activity;extracellular region;extracellular space;negative regulation of endopeptidase activity
AGAP007726	1731.89	0.305491	0.117984	2.58926	0.00961836	0.0832915		ArfGAP with SH3 domain%2C ankyrin repeat and PH domain 2	protein_coding	GO:0005096;GO:0005515;GO:0005737;GO:0043547;GO:0046872	GTPase activator activity;protein binding;cytoplasm;positive regulation of GTPase activity;metal ion binding
AGAP028115	33.2334	0.913011	0.352944	2.58684	0.00968603	0.0837554		unspecified product	protein_coding	GO:0000166;GO:0003774;GO:0003779;GO:0005515;GO:0005524;GO:0005737;GO:0005856;GO:0009887;GO:0016459;GO:0030182;GO:0051015;GO:0071944;GO:0120025	nucleotide binding;cytoskeletal motor activity;actin binding;protein binding;ATP binding;cytoplasm;cytoskeleton;animal organ morphogenesis;myosin complex;neuron differentiation;actin filament binding;cell periphery;plasma membrane bounded cell projection
AGAP004201	706.532	0.311937	0.120588	2.58681	0.00968703	0.0837554		a disintegrin and metalloproteinase with thrombospondin motifs 9	protein_coding	GO:0004222;GO:0005576;GO:0006508;GO:0008237;GO:0008270;GO:0030198	metalloendopeptidase activity;extracellular region;proteolysis;metallopeptidase activity;zinc ion binding;extracellular matrix organization
AGAP004227	1880.66	0.230139	0.08898	2.58641	0.00969818	0.083761		ADP-ribosylation factor-like protein	protein_coding	GO:0000166;GO:0003924;GO:0005525;GO:0005765;GO:0005774;GO:0015031;GO:0016192;GO:0051649	nucleotide binding;GTPase activity;GTP binding;lysosomal membrane;vacuolar membrane;protein transport;vesicle-mediated transport;establishment of localization in cell
AGAP005826	2282.91	0.320716	0.124013	2.58615	0.00970538	0.083761		PH domain-containing protein [Source:UniProtKB/TrEMBL%3BAcc:A0A1S4GQG0]	protein_coding
AGAP000884	852.227	0.296372	0.114607	2.58598	0.00971033	0.083761		ubiquitin carboxyl-terminal hydrolase 1	protein_coding	GO:0004197;GO:0004843;GO:0005634;GO:0005829;GO:0006282;GO:0006511;GO:0016579	cysteine-type endopeptidase activity;cysteine-type deubiquitinase activity;nucleus;cytosol;regulation of DNA repair;ubiquitin-dependent protein catabolic process;protein deubiquitination
AGAP009682	597.595	0.376101	0.145473	2.58536	0.00972768	0.0838455		unspecified product	protein_coding
AGAP006646	166.072	-0.493036	0.190747	-2.58476	0.00974455	0.0839037		hydroxyacid-oxoacid transhydrogenase%2C mitochondrial	protein_coding	GO:0004022;GO:0005739;GO:0006539;GO:0016491;GO:0046872;GO:0047988;GO:0055114	alcohol dehydrogenase (NAD+) activity;mitochondrion;glutamate catabolic process via 2-oxoglutarate;oxidoreductase activity;metal ion binding;hydroxyacid-oxoacid transhydrogenase activity;obsolete oxidation-reduction process
AGAP001388	44.8863	-0.813153	0.314616	-2.58459	0.00974956	0.0839037		unspecified product	protein_coding	GO:0005515;GO:0005634;GO:0006355;GO:0043565	protein binding;nucleus;regulation of DNA-templated transcription;sequence-specific DNA binding
AGAP001083	442.1	0.38127	0.147576	2.58354	0.00977909	0.0840926		unspecified product	protein_coding	GO:0000978;GO:0001228;GO:0003676;GO:0003700;GO:0005634;GO:0006357;GO:0043565;GO:0045892;GO:0045893;GO:0045944	RNA polymerase II cis-regulatory region sequence-specific DNA binding;DNA-binding transcription activator activity, RNA polymerase II-specific;nucleic acid binding;DNA-binding transcription factor activity;nucleus;regulation of transcription by RNA polymerase II;sequence-specific DNA binding;negative regulation of DNA-templated transcription;positive regulation of DNA-templated transcription;posi…
AGAP011934	20.8935	1.16133	0.449605	2.58301	0.00979434	0.0841585		bone morphogenetic protein 7	protein_coding	GO:0005125;GO:0005576;GO:0005615;GO:0008083;GO:0010862;GO:0030509;GO:0060395	cytokine activity;extracellular region;extracellular space;growth factor activity;positive regulation of pathway-restricted SMAD protein phosphorylation;BMP signaling pathway;SMAD protein signal transduction
AGAP013215	55.7616	0.875838	0.339199	2.58207	0.00982083	0.0843208		unspecified product	protein_coding	GO:0046872	metal ion binding
AGAP003869	1477.82	-0.251824	0.0975435	-2.58166	0.00983269	0.0843574		cytosol aminopeptidase	protein_coding	GO:0004177;GO:0004180;GO:0005737;GO:0006508;GO:0008233;GO:0008235;GO:0019538;GO:0030145;GO:0070006	aminopeptidase activity;carboxypeptidase activity;cytoplasm;proteolysis;peptidase activity;metalloexopeptidase activity;protein metabolic process;manganese ion binding;metalloaminopeptidase activity
AGAP003570	379.037	0.331298	0.128357	2.58108	0.00984927	0.0844343		COesterase domain-containing protein [Source:UniProtKB/TrEMBL%3BAcc:A0A1S4GID3]	protein_coding	GO:0005887;GO:0007158;GO:0007268;GO:0009986;GO:0016020;GO:0016021;GO:0038023;GO:0042043;GO:0045202;GO:0048488;GO:0050804;GO:0097104;GO:0097105;GO:0098793	integral component of plasma membrane;neuron cell-cell adhesion;chemical synaptic transmission;cell surface;membrane;integral component of membrane;signaling receptor activity;neurexin family protein binding;synapse;synaptic vesicle endocytosis;modulation of chemical synaptic transmission;postsynaptic membrane assembly;presynaptic membrane assembly;presynapse
AGAP009323	2582.08	-0.253532	0.0982433	-2.58066	0.0098613	0.0844573		prohibitin 1	protein_coding	GO:0005739;GO:0005743;GO:0007005;GO:0016020	mitochondrion;mitochondrial inner membrane;mitochondrion organization;membrane
[truncated: 12,556 more rows]
