# Supplementary material for: A confinable female-lethal population suppression system in the malaria vector, Anopheles gambiae
Source: Sci Adv. 2023 Jul 5;9(27):eade8903. doi: 10.1126/sciadv.ade8903 (PMC10321730; doi:10.1126/sciadv.ade8903)
Supplement: Supplementary file 2 — Tables S1 to S21 [file sciadv.ade8903_tables_s1_to_s21.zip › TableS6_deseq2_G_vs_WT.annotations.go.xlsx]

## Sheet: Sheet1
Table S6. RNAseq Differential expression analysis comparing gFLE(G) vs. WT.
ID	baseMean	log2FoldChange	lfcSE	stat	pvalue	padj	name	description	biotype	go_id	go_name
AGAP005547	1776.35	4.67761	0.13688	34.1731	6.06164e-256	6.75267e-252		alpha-crystallin B chain	protein_coding	GO:0046872	metal ion binding
AGAP005548	1184.5	4.91743	0.147336	33.3757	3.08933e-244	1.72076e-240		alpha-crystallin B chain	protein_coding	GO:0046872	metal ion binding
AGAP028649	1075.68	3.4677	0.120282	28.8299	9.05773e-183	3.36344e-179		unspecified product	protein_coding	GO:0005789;GO:0015031;GO:0016020;GO:0016021	endoplasmic reticulum membrane;protein transport;membrane;integral component of membrane
AGAP010957	7691.87	1.86663	0.073141	25.521	1.15274e-143	3.21037e-140		calmodulin	protein_coding	GO:0000226;GO:0005509;GO:0019722;GO:0030234;GO:0046872	microtubule cytoskeleton organization;calcium ion binding;calcium-mediated signaling;enzyme regulator activity;metal ion binding
AGAP007602	916.931	2.33872	0.0948459	24.6581	3.01242e-134	6.71167e-131		unspecified product	protein_coding
AGAP029514	1280.94	3.305	0.137648	24.0105	2.15894e-127	4.00844e-124		Protein kinase domain-containing protein [Source:UniProtKB/TrEMBL%3BAcc:A0A453YZP8]	protein_coding	GO:0004672;GO:0004674;GO:0004712;GO:0005524;GO:0005737;GO:0006468;GO:0010766;GO:0019869;GO:0019870;GO:0032414;GO:0035556;GO:0050801;GO:0106310;GO:1903288;GO:2000651	protein kinase activity;protein serine/threonine kinase activity;protein serine/threonine/tyrosine kinase activity;ATP binding;cytoplasm;protein phosphorylation;negative regulation of sodium ion transport;chloride channel inhibitor activity;potassium channel inhibitor activity;positive regulation of ion transmembrane transporter activity;intracellular signal transduction;ion homeostasis;protein s…
AGAP008879	4372.99	2.08658	0.0882379	23.6473	1.25952e-123	2.00443e-120		unspecified product	protein_coding	GO:0016020;GO:0016021	membrane;integral component of membrane
AGAP013026	1470.2	2.82784	0.122971	22.996	5.11321e-117	7.12014e-114		unspecified product	protein_coding	GO:0005634	nucleus
AGAP005763	919.225	2.41869	0.110208	21.9465	9.34528e-107	1.15674e-103		tyrosine-protein kinase receptor torso	protein_coding	GO:0004672;GO:0004713;GO:0004714;GO:0005515;GO:0005524;GO:0005887;GO:0006468;GO:0007169;GO:0007275;GO:0018108;GO:0033674;GO:0043235	protein kinase activity;protein tyrosine kinase activity;transmembrane receptor protein tyrosine kinase activity;protein binding;ATP binding;integral component of plasma membrane;protein phosphorylation;transmembrane receptor protein tyrosine kinase signaling pathway;multicellular organism development;peptidyl-tyrosine phosphorylation;positive regulation of kinase activity;receptor complex
AGAP012952	1015.73	2.24355	0.104226	21.5259	8.91656e-103	9.93305e-100		unspecified product	protein_coding	GO:0046872	metal ion binding
AGAP009604	609.31	2.78237	0.134041	20.7575	1.04783e-95	1.06117e-92		unspecified product	protein_coding
AGAP012956	34976.4	1.49046	0.0721732	20.6512	9.52643e-95	8.8437e-92		unspecified product	protein_coding
AGAP000062	893.072	1.97048	0.0963898	20.4429	6.95123e-93	5.95667e-90		unspecified product	protein_coding	GO:0000977;GO:0000981;GO:0005634;GO:0006357	RNA polymerase II transcription regulatory region sequence-specific DNA binding;DNA-binding transcription factor activity, RNA polymerase II-specific;nucleus;regulation of transcription by RNA polymerase II
AGAP001333	433.606	3.02793	0.155965	19.4141	5.85991e-84	4.66281e-81	st	protein scarlet	protein_coding	GO:0000166;GO:0005524;GO:0005886;GO:0016020;GO:0016021;GO:0016887;GO:0042626;GO:0055085	nucleotide binding;ATP binding;plasma membrane;membrane;integral component of membrane;ATP hydrolysis activity;ATPase-coupled transmembrane transporter activity;transmembrane transport
AGAP029811	1110.21	2.19335	0.11357	19.3128	4.18842e-83	2.98614e-80		unspecified product	protein_coding
AGAP003629	989.477	2.07242	0.107314	19.3116	4.28889e-83	2.98614e-80		unspecified product	protein_coding	GO:0000166;GO:0005886;GO:0006196;GO:0008253;GO:0009166;GO:0016311;GO:0016787;GO:0016788;GO:0046872	nucleotide binding;plasma membrane;AMP catabolic process;5'-nucleotidase activity;nucleotide catabolic process;dephosphorylation;hydrolase activity;hydrolase activity, acting on ester bonds;metal ion binding
AGAP001627	1035.47	2.20647	0.114561	19.2601	1.1607e-82	7.60597e-80		solute carrier family 7 (cationic amino acid transporter%2C y+ system)	protein_coding	GO:0015179;GO:0016020;GO:0016021;GO:0022857;GO:0055085	L-amino acid transmembrane transporter activity;membrane;integral component of membrane;transmembrane transporter activity;transmembrane transport
AGAP003635	1610.45	1.59517	0.0838087	19.0334	9.01491e-81	5.57923e-78		unspecified product	protein_coding	GO:0000395;GO:0003723;GO:0006396	mRNA 5'-splice site recognition;RNA binding;RNA processing
AGAP011193	300.198	3.78835	0.201433	18.807	6.6134e-79	3.87754e-76		H15 domain-containing protein [Source:UniProtKB/TrEMBL%3BAcc:A0A1S4H614]	protein_coding	GO:0000786;GO:0003677;GO:0003690;GO:0005634;GO:0005694;GO:0006334;GO:0006355;GO:0016584;GO:0030261;GO:0031492;GO:0031936;GO:0045910	nucleosome;DNA binding;double-stranded DNA binding;nucleus;chromosome;nucleosome assembly;regulation of DNA-templated transcription;obsolete nucleosome positioning;chromosome condensation;nucleosomal DNA binding;obsolete negative regulation of chromatin silencing;negative regulation of DNA recombination
AGAP000057	2411.94	1.32824	0.0711704	18.6629	9.92715e-78	5.52942e-75		paired box protein	protein_coding	GO:0003677;GO:0006355	DNA binding;regulation of DNA-templated transcription
AGAP011694	267.167	3.71633	0.201428	18.4499	5.22129e-76	2.76977e-73		DUF4203 domain-containing protein [Source:UniProtKB/TrEMBL%3BAcc:A0A1S4H887]	protein_coding	GO:0005886;GO:0016020;GO:0016021;GO:0090263	plasma membrane;membrane;integral component of membrane;positive regulation of canonical Wnt signaling pathway
AGAP006605	527.174	2.61243	0.146989	17.773	1.14478e-70	5.79673e-68		PDZ domain-containing protein [Source:UniProtKB/TrEMBL%3BAcc:A0A1S4GSN2]	protein_coding	GO:0005515	protein binding
AGAP011220	383.945	3.04918	0.172321	17.6948	4.60072e-70	2.22835e-67		Borealin	protein_coding	GO:0000070;GO:0000775;GO:0005634;GO:0032133;GO:0051233;GO:0051301	mitotic sister chromatid segregation;chromosome, centromeric region;nucleus;chromosome passenger complex;spindle midzone;cell division
AGAP011178	456.624	2.94915	0.167531	17.6036	2.31169e-69	1.07301e-66		zinc/iron regulated transporter-related protein 1	protein_coding	GO:0005385;GO:0005886;GO:0016020;GO:0016021;GO:0030001;GO:0046873;GO:0055085;GO:0071577	zinc ion transmembrane transporter activity;plasma membrane;membrane;integral component of membrane;metal ion transport;metal ion transmembrane transporter activity;transmembrane transport;zinc ion transmembrane transport
AGAP007957	1519.03	1.33477	0.076533	17.4404	4.06947e-68	1.81336e-65		choline/ethanolamine kinase	protein_coding
AGAP000028	2245.86	1.49993	0.0866775	17.3048	4.33045e-67	1.85543e-64		calcium/calmodulin-dependent protein kinase (CaM kinase) II	protein_coding	GO:0000166;GO:0004672;GO:0004674;GO:0004683;GO:0004712;GO:0005516;GO:0005524;GO:0005737;GO:0006468;GO:0043005;GO:0106310	nucleotide binding;protein kinase activity;protein serine/threonine kinase activity;calmodulin-dependent protein kinase activity;protein serine/threonine/tyrosine kinase activity;calmodulin binding;ATP binding;cytoplasm;protein phosphorylation;neuron projection;protein serine kinase activity
AGAP000546	1488.56	1.80163	0.107464	16.765	4.40271e-63	1.81652e-60		acyl-CoA-binding protein	protein_coding	GO:0000062	fatty-acyl-CoA binding
AGAP006736	907.149	1.67137	0.10274	16.268	1.66624e-59	6.62925e-57		zinc finger protein GLIS2	protein_coding	GO:0000122;GO:0000977;GO:0000978;GO:0000981;GO:0003676;GO:0005634;GO:0006357;GO:0007417;GO:0045944	negative regulation of transcription by RNA polymerase II;RNA polymerase II transcription regulatory region sequence-specific DNA binding;RNA polymerase II cis-regulatory region sequence-specific DNA binding;DNA-binding transcription factor activity, RNA polymerase II-specific;nucleic acid binding;nucleus;regulation of transcription by RNA polymerase II;central nervous system development;positive…
AGAP004008	1221.26	1.95708	0.121898	16.0551	5.26116e-58	2.02101e-55		Protein kinase domain-containing protein [Source:UniProtKB/TrEMBL%3BAcc:A0A1S4GKC2]	protein_coding	GO:0004672;GO:0004674;GO:0005524;GO:0005634;GO:0006468	protein kinase activity;protein serine/threonine kinase activity;ATP binding;nucleus;protein phosphorylation
AGAP008582	1943	-1.08846	0.0679666	-16.0146	1.01075e-57	3.75323e-55		Alpha-mannosidase [Source:UniProtKB/TrEMBL%3BAcc:A0A1S4GYP5]	protein_coding	GO:0003824;GO:0004559;GO:0005774;GO:0005975;GO:0006013;GO:0006517;GO:0008152;GO:0016787;GO:0016798;GO:0030246;GO:0046872	catalytic activity;alpha-mannosidase activity;vacuolar membrane;carbohydrate metabolic process;mannose metabolic process;protein deglycosylation;metabolic process;hydrolase activity;hydrolase activity, acting on glycosyl bonds;carbohydrate binding;metal ion binding
AGAP005502	1873.51	-1.17363	0.0734039	-15.9887	1.53123e-57	5.50256e-55		dehydrogenase/reductase SDR family member 11 precursor	protein_coding	GO:0016491;GO:0055114	oxidoreductase activity;obsolete oxidation-reduction process
AGAP000586	699.284	1.99814	0.125254	15.9527	2.72796e-57	9.49671e-55		unspecified product	protein_coding	GO:0016020;GO:0016021	membrane;integral component of membrane
AGAP012201	1982.42	1.46301	0.0917263	15.9497	2.86205e-57	9.66159e-55		Histone H2B [Source:UniProtKB/Swiss-Prot%3BAcc:Q27442]	protein_coding	GO:0000786;GO:0003677;GO:0005634;GO:0005694;GO:0006334;GO:0044877;GO:0046982	nucleosome;DNA binding;nucleus;chromosome;nucleosome assembly;protein-containing complex binding;protein heterodimerization activity
AGAP004937	4427.29	1.29245	0.0814346	15.871	1.00668e-56	3.29835e-54		unspecified product	protein_coding	GO:0003676	nucleic acid binding
AGAP001130	1255.53	1.8165	0.114743	15.831	1.90235e-56	6.05491e-54		poly(A) RNA polymerase GLD2	protein_coding	GO:0016779	nucleotidyltransferase activity
AGAP001893	275.269	2.36224	0.149587	15.7918	3.54512e-56	1.09702e-53		unspecified product	protein_coding	GO:0005737;GO:0015031	cytoplasm;protein transport
AGAP005088	3000.42	1.30141	0.0827397	15.7289	9.58207e-56	2.88498e-53		unspecified product	protein_coding	GO:0048255;GO:1990817	mRNA stabilization;RNA adenylyltransferase activity
AGAP004975	7457.15	-1.00554	0.0640512	-15.699	1.53726e-55	4.50659e-53	PPO3	prophenoloxidase 3	protein_coding	GO:0004497;GO:0016491;GO:0046872;GO:0055114	monooxygenase activity;oxidoreductase activity;metal ion binding;obsolete oxidation-reduction process
AGAP012198	226.051	2.94563	0.187907	15.676	2.20758e-55	6.30577e-53		Histone H2A (Fragment) [Source:UniProtKB/TrEMBL%3BAcc:Q5TN31]	protein_coding	GO:0000786;GO:0003677;GO:0005634;GO:0005694;GO:0006325;GO:0031507;GO:0046982	nucleosome;DNA binding;nucleus;chromosome;chromatin organization;heterochromatin assembly;protein heterodimerization activity
AGAP013060	423.265	2.28984	0.146289	15.6529	3.17559e-55	8.84402e-53		unspecified product	protein_coding
AGAP008577	2469.7	1.19897	0.076737	15.6244	4.96467e-55	1.34894e-52		RNA-binding protein 5/10	protein_coding	GO:0003676;GO:0003723;GO:0046872	nucleic acid binding;RNA binding;metal ion binding
AGAP004685	1333.88	1.52097	0.097724	15.5639	1.28024e-54	3.39568e-52		DNA replication ATP-dependent helicase Dna2	protein_coding	GO:0003677;GO:0003723;GO:0004386;GO:0005524;GO:0005634;GO:0005694;GO:0005737;GO:0006281;GO:0016887;GO:0017108;GO:0017116;GO:0032508;GO:0033567;GO:0046872;GO:0051539;GO:0071932	DNA binding;RNA binding;helicase activity;ATP binding;nucleus;chromosome;cytoplasm;DNA repair;ATP hydrolysis activity;5'-flap endonuclease activity;single-stranded DNA helicase activity;DNA duplex unwinding;DNA replication, Okazaki fragment processing;metal ion binding;4 iron, 4 sulfur cluster binding;replication fork reversal
AGAP002894	906.957	-1.30071	0.0845319	-15.3872	1.99475e-53	5.1678e-51	CYP6Z4	cytochrome P450	protein_coding	GO:0004497;GO:0005506;GO:0016491;GO:0016705;GO:0020037;GO:0046872;GO:0055114	monooxygenase activity;iron ion binding;oxidoreductase activity;oxidoreductase activity, acting on paired donors, with incorporation or reduction of molecular oxygen;heme binding;metal ion binding;obsolete oxidation-reduction process
AGAP012754	897.914	1.47245	0.0968787	15.1989	3.59755e-52	9.10835e-50		ubiquitin-conjugating enzyme E2 E1	protein_coding	GO:0000166;GO:0000209;GO:0005524;GO:0005634;GO:0016567;GO:0016740;GO:0061631	nucleotide binding;protein polyubiquitination;ATP binding;nucleus;protein ubiquitination;transferase activity;ubiquitin conjugating enzyme activity
AGAP004318	211.569	3.38431	0.222757	15.1928	3.94748e-52	9.77221e-50	CLIPC3	CLIP-domain serine protease	protein_coding	GO:0004252;GO:0006508;GO:0008233;GO:0008236;GO:0016787	serine-type endopeptidase activity;proteolysis;peptidase activity;serine-type peptidase activity;hydrolase activity
AGAP009005	166.696	3.55637	0.234106	15.1913	4.03961e-52	9.78287e-50		solute carrier family 30 (zinc transporter)%2C member 2	protein_coding	GO:0005385;GO:0005886;GO:0006812;GO:0006829;GO:0008324;GO:0010043;GO:0016020;GO:0016021;GO:0055085;GO:0061088;GO:0071577;GO:0098655	zinc ion transmembrane transporter activity;plasma membrane;cation transport;zinc ion transport;cation transmembrane transporter activity;response to zinc ion;membrane;integral component of membrane;transmembrane transport;regulation of sequestering of zinc ion;zinc ion transmembrane transport;cation transmembrane transport
AGAP029587	588.629	1.78079	0.118186	15.0678	2.63895e-51	6.25488e-49		Methyltransferase-like protein [Source:UniProtKB/TrEMBL%3BAcc:A0A453Z0V4]	protein_coding	GO:0001510;GO:0008168;GO:0016740;GO:0032259	RNA methylation;methyltransferase activity;transferase activity;methylation
AGAP002644	230.411	2.79474	0.186851	14.9571	1.40037e-50	3.25004e-48		phospholipid-translocating ATPase	protein_coding	GO:0000166;GO:0000287;GO:0005215;GO:0005524;GO:0005794;GO:0005886;GO:0007030;GO:0015914;GO:0016020;GO:0016021;GO:0016887;GO:0045332;GO:0140326	nucleotide binding;magnesium ion binding;transporter activity;ATP binding;Golgi apparatus;plasma membrane;Golgi organization;phospholipid transport;membrane;integral component of membrane;ATP hydrolysis activity;phospholipid translocation;ATPase-coupled intramembrane lipid transporter activity
AGAP002093	178.123	3.53532	0.237842	14.8641	5.63254e-50	1.28054e-47		unspecified product	protein_coding	GO:0006812;GO:0015299;GO:0016020;GO:0016021;GO:0055085;GO:1902600	cation transport;solute:proton antiporter activity;membrane;integral component of membrane;transmembrane transport;proton transmembrane transport
AGAP002989	478.518	1.82627	0.123751	14.7576	2.74778e-49	6.12206e-47		gamma-interferon-inducible lysosomal thiol reductase	protein_coding	GO:0016491;GO:0016671	oxidoreductase activity;oxidoreductase activity, acting on a sulfur group of donors, disulfide as acceptor
AGAP002622	814.681	1.70107	0.115994	14.6652	1.07775e-48	2.35414e-46		sodium-coupled monocarboxylate transporter 1	protein_coding	GO:0006814;GO:0015293;GO:0016020;GO:0016021;GO:0022857;GO:0055085	sodium ion transport;symporter activity;membrane;integral component of membrane;transmembrane transporter activity;transmembrane transport
AGAP006258	1714.17	-1.02018	0.0701474	-14.5433	6.43641e-48	1.37888e-45	PPO2	prophenoloxidase 2	protein_coding	GO:0004497;GO:0016491;GO:0046872;GO:0055114	monooxygenase activity;oxidoreductase activity;metal ion binding;obsolete oxidation-reduction process
AGAP003280	726.478	1.9144	0.131844	14.5202	9.01812e-48	1.89551e-45		unspecified product	protein_coding
AGAP012375	739.404	1.59652	0.110427	14.4577	2.24016e-47	4.62136e-45		protein aurora borealis	protein_coding	GO:0005634;GO:0005737;GO:0007049;GO:0007088;GO:0019901;GO:0032147;GO:0051301;GO:0060236;GO:0072687	nucleus;cytoplasm;cell cycle;regulation of mitotic nuclear division;protein kinase binding;activation of protein kinase activity;cell division;regulation of mitotic spindle organization;meiotic spindle
AGAP010389	942.983	1.39662	0.0968932	14.414	4.22653e-47	8.56064e-45		Prestin	protein_coding	GO:0008271;GO:0008272;GO:0015116;GO:0016020;GO:0016021;GO:0055085	secondary active sulfate transmembrane transporter activity;sulfate transport;sulfate transmembrane transporter activity;membrane;integral component of membrane;transmembrane transport
AGAP009783	388.072	1.84691	0.129639	14.2465	4.71099e-46	9.37151e-44		short/branched chain acyl-CoA dehydrogenase	protein_coding	GO:0003995;GO:0016491;GO:0016627;GO:0050660;GO:0055114	acyl-CoA dehydrogenase activity;oxidoreductase activity;oxidoreductase activity, acting on the CH-CH group of donors;flavin adenine dinucleotide binding;obsolete oxidation-reduction process
AGAP005645	1568.11	-1.10981	0.0782265	-14.1871	1.10109e-45	2.15195e-43		dehydrogenase/reductase SDR family member 11 precursor	protein_coding	GO:0016491;GO:0055114	oxidoreductase activity;obsolete oxidation-reduction process
AGAP029982	1360.55	1.39646	0.0986886	14.1502	1.86207e-45	3.57646e-43		unspecified product	protein_coding	GO:0003676;GO:0003723	nucleic acid binding;RNA binding
AGAP013535	131.553	5.20531	0.369707	14.0796	5.07182e-45	9.57629e-43		unspecified product	protein_coding	GO:0016020;GO:0016021	membrane;integral component of membrane
AGAP003387	2372.13	1.61793	0.116116	13.9337	3.95278e-44	7.33899e-42		unspecified product	protein_coding
AGAP002035	1309.02	1.19937	0.0869191	13.7986	2.59671e-43	4.74219e-41		GC-rich sequence DNA-binding factor	protein_coding	GO:0000122;GO:0000390;GO:0000398;GO:0000978;GO:0003677;GO:0003700;GO:0005634;GO:0006355;GO:0071008	negative regulation of transcription by RNA polymerase II;spliceosomal complex disassembly;mRNA splicing, via spliceosome;RNA polymerase II cis-regulatory region sequence-specific DNA binding;DNA binding;DNA-binding transcription factor activity;nucleus;regulation of DNA-templated transcription;U2-type post-mRNA release spliceosomal complex
AGAP006961	5370.36	-0.83663	0.060976	-13.7206	7.63848e-43	1.37246e-40		molecular chaperone HtpG	protein_coding	GO:0005524;GO:0005737;GO:0005829;GO:0005886;GO:0006457;GO:0009986;GO:0016887;GO:0032991;GO:0034605;GO:0048471;GO:0050821;GO:0051082;GO:0097718	ATP binding;cytoplasm;cytosol;plasma membrane;protein folding;cell surface;ATP hydrolysis activity;protein-containing complex;cellular response to heat;perinuclear region of cytoplasm;protein stabilization;unfolded protein binding;disordered domain specific binding
AGAP000372	886.441	1.39029	0.102602	13.5503	7.89132e-42	1.39539e-39		unspecified product	protein_coding	GO:0003677;GO:0003723;GO:0005515;GO:0005634;GO:0006355	DNA binding;RNA binding;protein binding;nucleus;regulation of DNA-templated transcription
AGAP011458	434.396	1.87938	0.138757	13.5444	8.55194e-42	1.48277e-39		FK506-binding protein 6	protein_coding	GO:0000413;GO:0003755;GO:0005515;GO:0005737;GO:0016853;GO:0031047;GO:0034587;GO:0051321	protein peptidyl-prolyl isomerization;peptidyl-prolyl cis-trans isomerase activity;protein binding;cytoplasm;isomerase activity;gene silencing by RNA;piRNA metabolic process;meiotic cell cycle
AGAP006959	8740.36	-0.81213	0.0599644	-13.5435	8.65172e-42	1.48277e-39		molecular chaperone HtpG	protein_coding	GO:0005524;GO:0005737;GO:0005829;GO:0005886;GO:0006457;GO:0009986;GO:0016887;GO:0032991;GO:0034605;GO:0048471;GO:0050821;GO:0051082;GO:0097718	ATP binding;cytoplasm;cytosol;plasma membrane;protein folding;cell surface;ATP hydrolysis activity;protein-containing complex;cellular response to heat;perinuclear region of cytoplasm;protein stabilization;unfolded protein binding;disordered domain specific binding
AGAP001563	374.696	1.69952	0.126437	13.4417	3.44657e-41	5.81739e-39		glycerol kinase	protein_coding	GO:0004370;GO:0005524;GO:0005739;GO:0005975;GO:0006071;GO:0006072;GO:0006641;GO:0016020;GO:0016021;GO:0016301;GO:0016310;GO:0016740;GO:0016773;GO:0019563;GO:0046167	glycerol kinase activity;ATP binding;mitochondrion;carbohydrate metabolic process;glycerol metabolic process;glycerol-3-phosphate metabolic process;triglyceride metabolic process;membrane;integral component of membrane;kinase activity;phosphorylation;transferase activity;phosphotransferase activity, alcohol group as acceptor;glycerol catabolic process;glycerol-3-phosphate biosynthetic process
EGFP	4368.93	13.6293	1.02203	13.3356	1.43751e-40	2.39013e-38
AGAP010829	110.23	4.01481	0.302369	13.2779	3.11171e-40	5.09771e-38	CASPS12	short caspase 12	protein_coding	GO:0004197;GO:0005737;GO:0006508;GO:0006915;GO:0008234;GO:0043067;GO:0097153	cysteine-type endopeptidase activity;cytoplasm;proteolysis;apoptotic process;cysteine-type peptidase activity;regulation of programmed cell death;cysteine-type endopeptidase activity involved in apoptotic process
AGAP000147	5548.46	1.15135	0.0878977	13.0988	3.34693e-39	5.4036e-37		PDZ-binding kinase	protein_coding	GO:0000278;GO:0004672;GO:0004674;GO:0005524;GO:0006468	mitotic cell cycle;protein kinase activity;protein serine/threonine kinase activity;ATP binding;protein phosphorylation
AGAP004884	1210.61	1.2682	0.0977213	12.9777	1.63773e-38	2.60633e-36		muskelin	protein_coding	GO:0005515;GO:0005737	protein binding;cytoplasm
AGAP029985	272.325	1.90516	0.147954	12.8767	6.09018e-38	9.55558e-36		unspecified product	protein_coding	GO:0005509;GO:0005543;GO:0007268;GO:0019992	calcium ion binding;phospholipid binding;chemical synaptic transmission;diacylglycerol binding
AGAP012197	2781.41	-0.890351	0.0698065	-12.7546	2.94035e-37	4.54937e-35		Histone H3 [Source:UniProtKB/TrEMBL%3BAcc:Q7PCS9]	protein_coding	GO:0000786;GO:0003677;GO:0005634;GO:0005694;GO:0046982	nucleosome;DNA binding;nucleus;chromosome;protein heterodimerization activity
AGAP011777	40934	-0.732557	0.0575107	-12.7378	3.6474e-37	5.56603e-35	RpSA	40S ribosomal protein SA [Source:UniProtKB/Swiss-Prot%3BAcc:Q7PZ81]	protein_coding	GO:0000028;GO:0002181;GO:0003735;GO:0005737;GO:0005840;GO:0006412;GO:0015935;GO:0022627	ribosomal small subunit assembly;cytoplasmic translation;structural constituent of ribosome;cytoplasm;ribosome;translation;small ribosomal subunit;cytosolic small ribosomal subunit
AGAP011660	541.275	1.48869	0.117845	12.6327	1.39449e-36	2.09927e-34		unspecified product	protein_coding
AGAP001104	1193.92	1.02869	0.0816951	12.5919	2.34082e-36	3.4769e-34		chromatin assembly factor 1 subunit A	protein_coding	GO:0005634;GO:0006334;GO:0033186	nucleus;nucleosome assembly;CAF-1 complex
AGAP005253	382.593	1.98828	0.158482	12.5458	4.19069e-36	6.14266e-34		unspecified product	protein_coding	GO:0005515;GO:0043229;GO:0046872	protein binding;intracellular organelle;metal ion binding
AGAP006958	23393	-0.674888	0.0539954	-12.499	7.5614e-36	1.09395e-33	Hsp83	Heat shock protein 83 [Source:UniProtKB/Swiss-Prot%3BAcc:Q7PT10]	protein_coding	GO:0000166;GO:0005524;GO:0005737;GO:0005829;GO:0005886;GO:0006457;GO:0009986;GO:0016887;GO:0032991;GO:0034605;GO:0048471;GO:0050821;GO:0051082;GO:0097718	nucleotide binding;ATP binding;cytoplasm;cytosol;plasma membrane;protein folding;cell surface;ATP hydrolysis activity;protein-containing complex;cellular response to heat;perinuclear region of cytoplasm;protein stabilization;unfolded protein binding;disordered domain specific binding
AGAP008331	466.688	1.46445	0.117189	12.4966	7.79538e-36	1.11334e-33		WD repeat-containing protein 59	protein_coding	GO:0005515	protein binding
AGAP000009	2078.31	1.03172	0.0827178	12.4727	1.05148e-35	1.48271e-33		syntaxin-binding protein	protein_coding	GO:0005096;GO:0005515;GO:0005737;GO:0005886;GO:0006887;GO:0016020;GO:0016021;GO:0016192;GO:0017157;GO:0019905;GO:0031201;GO:0043547;GO:0045159;GO:0050708	GTPase activator activity;protein binding;cytoplasm;plasma membrane;exocytosis;membrane;integral component of membrane;vesicle-mediated transport;regulation of exocytosis;syntaxin binding;SNARE complex;positive regulation of GTPase activity;myosin II binding;regulation of protein secretion
AGAP006404	152.747	3.17597	0.255531	12.4289	1.82133e-35	2.5362e-33		unspecified product	protein_coding
AGAP003720	1145.43	1.48024	0.119211	12.417	2.1144e-35	2.90795e-33		annexin A4	protein_coding	GO:0005509;GO:0005544;GO:0005737	calcium ion binding;calcium-dependent phospholipid binding;cytoplasm
AGAP006702	1653.94	1.13477	0.0915776	12.3913	2.91152e-35	3.95541e-33		unspecified product	protein_coding	GO:0000289;GO:0000932;GO:0003723;GO:0003729;GO:0005515;GO:0006355;GO:0017148;GO:0030371;GO:0043488	nuclear-transcribed mRNA poly(A) tail shortening;P-body;RNA binding;mRNA binding;protein binding;regulation of DNA-templated transcription;negative regulation of translation;translation repressor activity;regulation of mRNA stability
AGAP009659	6279.42	0.745296	0.0601529	12.39	2.95904e-35	3.97154e-33		TPR_REGION domain-containing protein [Source:UniProtKB/TrEMBL%3BAcc:A0A1S4H2L4]	protein_coding	GO:0005515	protein binding
AGAP004780	2488.66	0.938414	0.0757598	12.3867	3.08491e-35	4.09118e-33		cyclin-dependent kinase 12/13	protein_coding	GO:0000307;GO:0004672;GO:0004693;GO:0005524;GO:0005634;GO:0005694;GO:0006368;GO:0006468;GO:0008024;GO:0008134;GO:0008353;GO:0030332;GO:0032968;GO:0045944;GO:0051726;GO:0070816	cyclin-dependent protein kinase holoenzyme complex;protein kinase activity;cyclin-dependent protein serine/threonine kinase activity;ATP binding;nucleus;chromosome;transcription elongation by RNA polymerase II promoter;protein phosphorylation;cyclin/CDK positive transcription elongation factor complex;transcription factor binding;RNA polymerase II CTD heptapeptide repeat kinase activity;cyclin bi…
AGAP005803	1895.63	0.898848	0.0727636	12.353	4.69365e-35	6.15144e-33		unspecified product	protein_coding
AGAP011232	171.034	3.01486	0.244312	12.3402	5.50328e-35	7.12867e-33		MYND-type domain-containing protein [Source:UniProtKB/TrEMBL%3BAcc:A0A1S4H6Y8]	protein_coding	GO:0005515;GO:0043229;GO:0046872	protein binding;intracellular organelle;metal ion binding
AGAP028184	472.64	1.44944	0.118255	12.2569	1.5435e-34	1.9764e-32		unspecified product	protein_coding	GO:0005515	protein binding
AGAP009901	2600.7	0.879471	0.0718649	12.2378	1.95161e-34	2.47056e-32		diphosphoinositol-polyphosphate diphosphatase	protein_coding	GO:0000298;GO:0005634;GO:0005737;GO:0008486;GO:0016787;GO:0034431;GO:0034432;GO:0050072;GO:0071543;GO:1901907;GO:1901909;GO:1901911	endopolyphosphatase activity;nucleus;cytoplasm;diphosphoinositol-polyphosphate diphosphatase activity;hydrolase activity;bis(5'-adenosyl)-hexaphosphatase activity;bis(5'-adenosyl)-pentaphosphatase activity;m7G(5')pppN diphosphatase activity;diphosphoinositol polyphosphate metabolic process;diadenosine pentaphosphate catabolic process;diadenosine hexaphosphate catabolic process;adenosine 5'-(hexah…
AGAP001950	477.002	1.46653	0.120257	12.195	3.30556e-34	4.13752e-32		membrane-associated tyrosine- and threonine-specific cdc2-inhibitory kinase	protein_coding	GO:0004672;GO:0004674;GO:0005524;GO:0005634;GO:0006468	protein kinase activity;protein serine/threonine kinase activity;ATP binding;nucleus;protein phosphorylation
AGAP005635	812.866	1.0672	0.088132	12.1091	9.45387e-34	1.17018e-31		KRAP_IP3R_bind domain-containing protein [Source:UniProtKB/TrEMBL%3BAcc:A0A1S4GQI1]	protein_coding	GO:0005102	signaling receptor binding
AGAP011516	662.372	-1.27545	0.105467	-12.0933	1.14586e-33	1.40274e-31		Actin%2C cytoplasmic [Source:UniProtKB/TrEMBL%3BAcc:A0A1S4H6X2]	protein_coding	GO:0000166;GO:0005524;GO:0005737;GO:0005856	nucleotide binding;ATP binding;cytoplasm;cytoskeleton
AGAP001469	2789.68	1.01305	0.0843665	12.0078	3.23475e-33	3.91686e-31		Protein tyrosine phosphatase%2C receptor type%2C f polypeptide (PTPRF) interacting protein (liprin)	protein_coding	GO:0005515;GO:0005737;GO:0045202;GO:0048786;GO:0050808	protein binding;cytoplasm;synapse;presynaptic active zone;synapse organization
AGAP003457	1957.33	0.847044	0.0706715	11.9856	4.22532e-33	5.0613e-31		unspecified product	protein_coding	GO:0005794;GO:0006888;GO:0007030;GO:0031267	Golgi apparatus;endoplasmic reticulum to Golgi vesicle-mediated transport;Golgi organization;small GTPase binding
AGAP012749	210.172	1.87576	0.156542	11.9825	4.39141e-33	5.20429e-31		unspecified product	protein_coding	GO:0004252;GO:0006508	serine-type endopeptidase activity;proteolysis
AGAP012199	2375.53	1.14425	0.0957452	11.951	6.41218e-33	7.51913e-31		Histone H2B [Source:UniProtKB/Swiss-Prot%3BAcc:Q27442]	protein_coding	GO:0000786;GO:0003677;GO:0005634;GO:0005694;GO:0006334;GO:0044877;GO:0046982	nucleosome;DNA binding;nucleus;chromosome;nucleosome assembly;protein-containing complex binding;protein heterodimerization activity
AGAP002285	817.316	-1.08125	0.0904965	-11.9479	6.65646e-33	7.72427e-31		unspecified product	protein_coding	GO:0008080;GO:0016020;GO:0016021	N-acetyltransferase activity;membrane;integral component of membrane
AGAP007333	2007.21	1.03721	0.0868268	11.9457	6.83886e-33	7.85411e-31		p70 ribosomal S6 kinase	protein_coding	GO:0000166;GO:0004672;GO:0004674;GO:0004711;GO:0004712;GO:0005524;GO:0005634;GO:0005737;GO:0006468;GO:0007165;GO:0016301;GO:0016310;GO:0016740;GO:0018105;GO:0031929;GO:0035556;GO:0106310	nucleotide binding;protein kinase activity;protein serine/threonine kinase activity;ribosomal protein S6 kinase activity;protein serine/threonine/tyrosine kinase activity;ATP binding;nucleus;cytoplasm;protein phosphorylation;signal transduction;kinase activity;phosphorylation;transferase activity;peptidyl-serine phosphorylation;TOR signaling;intracellular signal transduction;protein serine kinase…
AGAP004963	4406.18	0.877646	0.0737512	11.9001	1.18211e-32	1.34375e-30		cyclin B	protein_coding	GO:0000079;GO:0000307;GO:0004672;GO:0005634;GO:0005737;GO:0005813;GO:0006468;GO:0016538;GO:0019901;GO:0044772	regulation of cyclin-dependent protein serine/threonine kinase activity;cyclin-dependent protein kinase holoenzyme complex;protein kinase activity;nucleus;cytoplasm;centrosome;protein phosphorylation;cyclin-dependent protein serine/threonine kinase regulator activity;protein kinase binding;mitotic cell cycle phase transition
AGAP011204	1282.46	1.12286	0.0944936	11.883	1.45136e-32	1.63315e-30		aubergine	protein_coding	GO:0003676;GO:0005515;GO:0005737;GO:0031047;GO:0061980	nucleic acid binding;protein binding;cytoplasm;gene silencing by RNA;regulatory RNA binding
AGAP011520	1185.76	1.19916	0.101047	11.8673	1.75005e-32	1.94956e-30		CS domain-containing protein [Source:UniProtKB/TrEMBL%3BAcc:A0A1S4H6W7]	protein_coding
AGAP005892	2744.62	0.99764	0.0841117	11.8609	1.8895e-32	2.08406e-30		importin beta-2	protein_coding	GO:0005634;GO:0005737;GO:0006606;GO:0006886;GO:0008139;GO:0031267;GO:0061608	nucleus;cytoplasm;protein import into nucleus;intracellular protein transport;nuclear localization sequence binding;small GTPase binding;nuclear import signal receptor activity
AGAP029493	834.602	1.10629	0.0933263	11.854	2.05181e-32	2.2409e-30		SCAPER_N domain-containing protein [Source:UniProtKB/TrEMBL%3BAcc:A0A453YZT3]	protein_coding
AGAP005826	3127.22	1.02344	0.0863887	11.8469	2.23294e-32	2.41505e-30		PH domain-containing protein [Source:UniProtKB/TrEMBL%3BAcc:A0A1S4GQG0]	protein_coding
AGAP029346	5874.05	-0.74371	0.0628221	-11.8384	2.47267e-32	2.64861e-30		unspecified product	protein_coding
AGAP002671	1049.88	1.10217	0.0931548	11.8316	2.6794e-32	2.84271e-30		beta-1%2C3-galactosyltransferase 1	protein_coding	GO:0005783;GO:0005794;GO:0006486;GO:0006487;GO:0006493;GO:0008375;GO:0008376;GO:0008378;GO:0008499;GO:0009312;GO:0016020;GO:0016021;GO:0016758	endoplasmic reticulum;Golgi apparatus;protein glycosylation;protein N-linked glycosylation;protein O-linked glycosylation;acetylglucosaminyltransferase activity;acetylgalactosaminyltransferase activity;galactosyltransferase activity;UDP-galactose:beta-N-acetylglucosamine beta-1,3-galactosyltransferase activity;oligosaccharide biosynthetic process;membrane;integral component of membrane;hexosyltra…
AGAP028711	1259.31	-0.943043	0.0798155	-11.8153	3.254e-32	3.41977e-30		unspecified product	protein_coding	GO:0004252;GO:0006508	serine-type endopeptidase activity;proteolysis
AGAP011792	3857.09	-0.804649	0.0681543	-11.8063	3.6224e-32	3.77135e-30	CLIPA7	CLIP-domain serine protease	protein_coding	GO:0004252;GO:0005615;GO:0006508;GO:0008233	serine-type endopeptidase activity;extracellular space;proteolysis;peptidase activity
AGAP004707	136.871	2.92635	0.24807	11.7965	4.07104e-32	4.19921e-30	para	voltage-gated sodium channel	protein_coding	GO:0001518;GO:0005216;GO:0005244;GO:0005248;GO:0005261;GO:0005272;GO:0005509;GO:0005886;GO:0006811;GO:0006814;GO:0016020;GO:0016021;GO:0019228;GO:0034220;GO:0034765;GO:0035725;GO:0055085;GO:0086010	voltage-gated sodium channel complex;ion channel activity;voltage-gated ion channel activity;voltage-gated sodium channel activity;cation channel activity;sodium channel activity;calcium ion binding;plasma membrane;ion transport;sodium ion transport;membrane;integral component of membrane;neuronal action potential;ion transmembrane transport;regulation of ion transmembrane transport;sodium ion tr…
AGAP010863	678.821	4.87753	0.414361	11.7712	5.49251e-32	5.61344e-30		unspecified product	protein_coding	GO:0005328;GO:0006836;GO:0015293;GO:0016020;GO:0016021;GO:0055085	neurotransmitter:sodium symporter activity;neurotransmitter transport;symporter activity;membrane;integral component of membrane;transmembrane transport
AGAP029517	4199.85	1.16247	0.0994853	11.6848	1.52443e-31	1.54383e-29		unspecified product	protein_coding
AGAP005260	312.444	1.58413	0.13574	11.6703	1.80714e-31	1.81365e-29		dTMP kinase	protein_coding	GO:0004550;GO:0004798;GO:0005524;GO:0005634;GO:0005737;GO:0005739;GO:0005829;GO:0006165;GO:0006227;GO:0006233;GO:0006235;GO:0009041;GO:0046940	nucleoside diphosphate kinase activity;thymidylate kinase activity;ATP binding;nucleus;cytoplasm;mitochondrion;cytosol;nucleoside diphosphate phosphorylation;dUDP biosynthetic process;dTDP biosynthetic process;dTTP biosynthetic process;uridylate kinase activity;nucleoside monophosphate phosphorylation
AGAP028382	3181.91	-1.01421	0.0870906	-11.6455	2.41884e-31	2.40588e-29	ND4	NADH dehydrogenase subunit 4 [Source:European Nucleotide Archive%3BAcc:ND4]	protein_coding	GO:0003954;GO:0005739;GO:0005747;GO:0006120;GO:0008137;GO:0009060;GO:0015990;GO:0016020;GO:0016021;GO:0031966;GO:0042773;GO:0045271;GO:0048039;GO:0055114;GO:0070469	NADH dehydrogenase activity;mitochondrion;mitochondrial respiratory chain complex I;mitochondrial electron transport, NADH to ubiquinone;NADH dehydrogenase (ubiquinone) activity;aerobic respiration;electron transport coupled proton transport;membrane;integral component of membrane;mitochondrial membrane;ATP synthesis coupled electron transport;respiratory chain complex I;ubiquinone binding;obsole…
AGAP003556	38490.6	-0.617778	0.0530578	-11.6435	2.47682e-31	2.44175e-29	RpL3	60S ribosomal protein L3	protein_coding	GO:0000027;GO:0003723;GO:0003735;GO:0005840;GO:0006412;GO:0022625	ribosomal large subunit assembly;RNA binding;structural constituent of ribosome;ribosome;translation;cytosolic large ribosomal subunit
AGAP010702	803.068	1.05061	0.0908968	11.5583	6.7054e-31	6.55247e-29		ATP-dependent RNA helicase DDX24/MAK5	protein_coding	GO:0003676;GO:0003723;GO:0003724;GO:0005524;GO:0005634;GO:0006364;GO:0016887;GO:0043229	nucleic acid binding;RNA binding;RNA helicase activity;ATP binding;nucleus;rRNA processing;ATP hydrolysis activity;intracellular organelle
AGAP007623	3559.07	0.868003	0.0751036	11.5574	6.77219e-31	6.56019e-29		CLIP-associating protein 1/2	protein_coding	GO:0000226;GO:0005694;GO:0005794;GO:0005815;GO:0005828;GO:0005881;GO:0043515;GO:0051010	microtubule cytoskeleton organization;chromosome;Golgi apparatus;microtubule organizing center;kinetochore microtubule;cytoplasmic microtubule;kinetochore binding;microtubule plus-end binding
AGAP003331	3852.92	0.974656	0.0843726	11.5518	7.22834e-31	6.94002e-29		Enolase-phosphatase E1	protein_coding	GO:0000287;GO:0005634;GO:0005737;GO:0008652;GO:0009086;GO:0016311;GO:0016787;GO:0019284;GO:0019509;GO:0043715;GO:0043716;GO:0043874;GO:0046872	magnesium ion binding;nucleus;cytoplasm;cellular amino acid biosynthetic process;methionine biosynthetic process;dephosphorylation;hydrolase activity;L-methionine salvage from S-adenosylmethionine;L-methionine salvage from methylthioadenosine;2,3-diketo-5-methylthiopentyl-1-phosphate enolase activity;2-hydroxy-3-keto-5-methylthiopentenyl-1-phosphate phosphatase activity;acireductone synthase acti…
AGAP005117	2123.42	0.993023	0.0859679	11.5511	7.28889e-31	6.94002e-29		polyadenylate-binding protein 2	protein_coding	GO:0003676;GO:0003723	nucleic acid binding;RNA binding
AGAP009380	18344	-0.713792	0.0619089	-11.5297	9.34497e-31	8.82229e-29		cellular retinaldehyde-binding protein	protein_coding	GO:1902936	phosphatidylinositol bisphosphate binding
AGAP011893	160.991	2.33132	0.202296	11.5243	9.95504e-31	9.31926e-29		Potentail helicase MOV-10	protein_coding	GO:0003723;GO:0004386;GO:0005737;GO:0005829;GO:0016887;GO:0032574;GO:0035194;GO:0043186	RNA binding;helicase activity;cytoplasm;cytosol;ATP hydrolysis activity;5'-3' RNA helicase activity;post-transcriptional gene silencing by RNA;P granule
AGAP009447	5053.81	0.821515	0.071363	11.5118	1.15089e-30	1.06841e-28		S-adenosylmethionine synthetase	protein_coding	GO:0000166;GO:0004478;GO:0005524;GO:0005829;GO:0006556;GO:0006730;GO:0016740;GO:0046872	nucleotide binding;methionine adenosyltransferase activity;ATP binding;cytosol;S-adenosylmethionine biosynthetic process;one-carbon metabolic process;transferase activity;metal ion binding
AGAP010308	1493.14	0.913798	0.0793957	11.5094	1.18281e-30	1.08897e-28		nucleolar complex protein 3	protein_coding	GO:0003682;GO:0005634;GO:0005730	chromatin binding;nucleus;nucleolus
AGAP009978	373.732	1.75076	0.152432	11.4856	1.55884e-30	1.4234e-28	DUOX	dual oxidase: peroxidase and NADPH-oxidase domains	protein_coding	GO:0004601;GO:0005509;GO:0005886;GO:0006952;GO:0006979;GO:0016020;GO:0016021;GO:0016174;GO:0016175;GO:0016491;GO:0019221;GO:0020037;GO:0042335;GO:0042554;GO:0043020;GO:0050665;GO:0051591;GO:0055114;GO:0098869;GO:0106293;GO:0106294	peroxidase activity;calcium ion binding;plasma membrane;defense response;response to oxidative stress;membrane;integral component of membrane;NAD(P)H oxidase H2O2-forming activity;superoxide-generating NAD(P)H oxidase activity;oxidoreductase activity;cytokine-mediated signaling pathway;heme binding;cuticle development;superoxide anion generation;NADPH oxidase complex;hydrogen peroxide biosyntheti…
AGAP028223	643.474	4.73921	0.412939	11.4768	1.72583e-30	1.56307e-28		unspecified product	protein_coding
AGAP013333	9811.12	-0.715726	0.0624775	-11.4557	2.20076e-30	1.97713e-28		Phosphate carrier%2C mitochondrial	protein_coding	GO:0005315;GO:0016020;GO:0016021;GO:0031305;GO:0035435;GO:1990547	inorganic phosphate transmembrane transporter activity;membrane;integral component of membrane;integral component of mitochondrial inner membrane;phosphate ion transmembrane transport;mitochondrial phosphate ion transmembrane transport
AGAP029461	122.283	2.6689	0.23328	11.4407	2.61615e-30	2.33151e-28		unspecified product	protein_coding
AGAP002604	194.697	1.94509	0.170051	11.4383	2.69191e-30	2.37999e-28		unspecified product	protein_coding	GO:0140291	peptidyl-glutamate ADP-deribosylation
AGAP004351	462.591	1.51319	0.132363	11.4322	2.88769e-30	2.53298e-28		ATP-dependent RNA helicase DDX43	protein_coding	GO:0000166;GO:0003676;GO:0003723;GO:0003724;GO:0004386;GO:0005524;GO:0005634;GO:0005737;GO:0016787;GO:0016887;GO:0043229;GO:0051171;GO:0060255;GO:0080090;GO:1990904	nucleotide binding;nucleic acid binding;RNA binding;RNA helicase activity;helicase activity;ATP binding;nucleus;cytoplasm;hydrolase activity;ATP hydrolysis activity;intracellular organelle;regulation of nitrogen compound metabolic process;regulation of macromolecule metabolic process;regulation of primary metabolic process;ribonucleoprotein complex
AGAP002024	2310.11	0.909747	0.0795831	11.4314	2.91331e-30	2.53549e-28		unspecified product	protein_coding	GO:0005737;GO:0005856;GO:0005886;GO:0005905;GO:0008092;GO:0016020;GO:0030136;GO:0048268;GO:0072583	cytoplasm;cytoskeleton;plasma membrane;clathrin-coated pit;cytoskeletal protein binding;membrane;clathrin-coated vesicle;clathrin coat assembly;clathrin-dependent endocytosis
AGAP003405	1429.79	1.08721	0.0957208	11.3581	6.76059e-30	5.83821e-28		adenylosuccinate synthase	protein_coding	GO:0000166;GO:0000287;GO:0004019;GO:0005525;GO:0005737;GO:0006164;GO:0006167;GO:0016874;GO:0044208;GO:0046040;GO:0046872	nucleotide binding;magnesium ion binding;adenylosuccinate synthase activity;GTP binding;cytoplasm;purine nucleotide biosynthetic process;AMP biosynthetic process;ligase activity;'de novo' AMP biosynthetic process;IMP metabolic process;metal ion binding
AGAP011600	19946.2	1.01398	0.0893617	11.3469	7.68506e-30	6.58551e-28		unspecified product	protein_coding	GO:0005737;GO:0006915;GO:0009968;GO:0032006	cytoplasm;apoptotic process;negative regulation of signal transduction;regulation of TOR signaling
AGAP002395	25193.1	-0.639674	0.0567691	-11.268	1.88834e-29	1.60581e-27	RpL10-2	60S ribosomal protein L10-2	protein_coding	GO:0000027;GO:0003735;GO:0005840;GO:0006412;GO:0022625	ribosomal large subunit assembly;structural constituent of ribosome;ribosome;translation;cytosolic large ribosomal subunit
AGAP029975	2983.08	0.827887	0.0736911	11.2345	2.75897e-29	2.3284e-27		unspecified product	protein_coding	GO:0005515;GO:0006914	protein binding;autophagy
AGAP012202	1231.43	1.13769	0.101504	11.2084	3.70979e-29	3.1073e-27		Histone H2B [Source:UniProtKB/Swiss-Prot%3BAcc:Q27442]	protein_coding	GO:0000786;GO:0003677;GO:0005634;GO:0005694;GO:0006334;GO:0044877;GO:0046982	nucleosome;DNA binding;nucleus;chromosome;nucleosome assembly;protein-containing complex binding;protein heterodimerization activity
AGAP008118	1843.74	0.772287	0.0692674	11.1494	7.21279e-29	5.99631e-27		serine/threonine-protein kinase Chk1	protein_coding	GO:0000077;GO:0004672;GO:0004674;GO:0004712;GO:0005524;GO:0005634;GO:0005737;GO:0006468;GO:0035556;GO:0106310	DNA damage checkpoint signaling;protein kinase activity;protein serine/threonine kinase activity;protein serine/threonine/tyrosine kinase activity;ATP binding;nucleus;cytoplasm;protein phosphorylation;intracellular signal transduction;protein serine kinase activity
AGAP003878	1734.03	-0.77929	0.0700436	-11.1258	9.39799e-29	7.75508e-27		unspecified product	protein_coding	GO:0005515;GO:0016020;GO:0016021	protein binding;membrane;integral component of membrane
AGAP002952	2831.22	0.720125	0.0650038	11.0782	1.60048e-28	1.31098e-26		peptidyl-prolyl isomerase G (cyclophilin G)	protein_coding	GO:0000413;GO:0003755;GO:0016018;GO:0016853;GO:0042026;GO:0051082	protein peptidyl-prolyl isomerization;peptidyl-prolyl cis-trans isomerase activity;cyclosporin A binding;isomerase activity;protein refolding;unfolded protein binding
AGAP007688	739.412	1.18461	0.107181	11.0525	2.13165e-28	1.73333e-26		PAS domain containing serine/threonine kinase	protein_coding	GO:0004672;GO:0004674;GO:0005524;GO:0005634;GO:0005737;GO:0005829;GO:0006468;GO:0035556;GO:0045719	protein kinase activity;protein serine/threonine kinase activity;ATP binding;nucleus;cytoplasm;cytosol;protein phosphorylation;intracellular signal transduction;negative regulation of glycogen biosynthetic process
AGAP006474	1069.81	0.960768	0.0869833	11.0454	2.30679e-28	1.86215e-26		unspecified product	protein_coding	GO:0003924;GO:0005515;GO:0005525;GO:0005856;GO:0005886;GO:0005938;GO:0007015;GO:0007163;GO:0007264;GO:0008360;GO:0019901;GO:0030865;GO:0031410;GO:0032956;GO:0042995;GO:0043652	GTPase activity;protein binding;GTP binding;cytoskeleton;plasma membrane;cell cortex;actin filament organization;establishment or maintenance of cell polarity;small GTPase mediated signal transduction;regulation of cell shape;protein kinase binding;cortical cytoskeleton organization;cytoplasmic vesicle;regulation of actin cytoskeleton organization;cell projection;engulfment of apoptotic cell
AGAP007619	9398.98	-0.737306	0.0667841	-11.0401	2.44638e-28	1.96063e-26		cytosolic nonspecific dipeptidase	protein_coding	GO:0004180;GO:0006508;GO:0008233;GO:0008237;GO:0016787;GO:0016805;GO:0046872;GO:0070573	carboxypeptidase activity;proteolysis;peptidase activity;metallopeptidase activity;hydrolase activity;dipeptidase activity;metal ion binding;metallodipeptidase activity
AGAP001029	1126.37	0.884026	0.0804288	10.9914	4.20338e-28	3.34469e-26		unspecified product	protein_coding	GO:0003677;GO:0003682;GO:0005634	DNA binding;chromatin binding;nucleus
AGAP007258	7765.15	-0.604297	0.0550045	-10.9863	4.44689e-28	3.51336e-26		aconitate hydratase 1 / homoaconitase	protein_coding	GO:0003994;GO:0005623;GO:0005737;GO:0005739;GO:0005829;GO:0006099;GO:0006101;GO:0006879;GO:0010040;GO:0046872;GO:0047780;GO:0051536;GO:0051539	aconitate hydratase activity;obsolete cell;cytoplasm;mitochondrion;cytosol;tricarboxylic acid cycle;citrate metabolic process;cellular iron ion homeostasis;response to iron(II) ion;metal ion binding;citrate dehydratase activity;iron-sulfur cluster binding;4 iron, 4 sulfur cluster binding
AGAP010373	627.903	1.09115	0.0996661	10.9481	6.78721e-28	5.32461e-26		arginine-tRNA-protein transferase	protein_coding	GO:0004057;GO:0016598	arginyltransferase activity;protein arginylation
AGAP001899	10964.4	-0.684163	0.0625457	-10.9386	7.53449e-28	5.86952e-26		fatty acid synthase%2C animal type	protein_coding	GO:0003824;GO:0004312;GO:0004313;GO:0004315;GO:0004316;GO:0004317;GO:0004320;GO:0006633;GO:0008659;GO:0008693;GO:0009058;GO:0016295;GO:0016296;GO:0016491;GO:0016740;GO:0016746;GO:0016788;GO:0031177;GO:0047117;GO:0047451;GO:0055114	catalytic activity;fatty acid synthase activity;[acyl-carrier-protein] S-acetyltransferase activity;3-oxoacyl-[acyl-carrier-protein] synthase activity;3-oxoacyl-[acyl-carrier-protein] reductase (NADPH) activity;3-hydroxypalmitoyl-[acyl-carrier-protein] dehydratase activity;oleoyl-[acyl-carrier-protein] hydrolase activity;fatty acid biosynthetic process;(3R)-hydroxymyristoyl-[acyl-carrier-protein]…
AGAP012711	119.432	2.37555	0.217382	10.928	8.46841e-28	6.55126e-26		Histone H2A [Source:UniProtKB/TrEMBL%3BAcc:Q7PD33]	protein_coding	GO:0000786;GO:0003677;GO:0005634;GO:0005694;GO:0006325;GO:0031507;GO:0046982	nucleosome;DNA binding;nucleus;chromosome;chromatin organization;heterochromatin assembly;protein heterodimerization activity
AGAP012844	164.978	1.95531	0.179251	10.9082	1.05274e-27	8.08799e-26		calmodulin	protein_coding	GO:0000226;GO:0005509;GO:0019722;GO:0030234;GO:0046872	microtubule cytoskeleton organization;calcium ion binding;calcium-mediated signaling;enzyme regulator activity;metal ion binding
AGAP012167	1117.65	1.03846	0.0952113	10.9069	1.06826e-27	8.15093e-26	Pgi	phosphoglucose isomerase (glucose-6-phosphate isomerase)	protein_coding	GO:0004347;GO:0005829;GO:0006094;GO:0006096;GO:0016853;GO:0016866;GO:0048029;GO:0051156	glucose-6-phosphate isomerase activity;cytosol;gluconeogenesis;glycolytic process;isomerase activity;intramolecular transferase activity;monosaccharide binding;glucose 6-phosphate metabolic process
AGAP002166	3856.4	0.746924	0.068533	10.8988	1.16844e-27	8.85472e-26		A-kinase anchor protein 1%2C mitochondrial	protein_coding	GO:0003676;GO:0003723;GO:0005739;GO:0010738;GO:0016020;GO:0016021;GO:0034237;GO:0051171;GO:0060255;GO:0080090	nucleic acid binding;RNA binding;mitochondrion;regulation of protein kinase A signaling;membrane;integral component of membrane;protein kinase A regulatory subunit binding;regulation of nitrogen compound metabolic process;regulation of macromolecule metabolic process;regulation of primary metabolic process
AGAP005510	1068.76	0.954926	0.0879061	10.863	1.72929e-27	1.30164e-25		oxysterol binding protein-like 9	protein_coding	GO:0005829;GO:0006869;GO:0008289;GO:0015248;GO:0016020;GO:0032934;GO:0043231	cytosol;lipid transport;lipid binding;sterol transporter activity;membrane;sterol binding;intracellular membrane-bounded organelle
AGAP000415	2148.35	-0.822568	0.0758028	-10.8514	1.9634e-27	1.46794e-25		5-hydroxyisourate hydrolase	protein_coding	GO:0006144;GO:0033971	purine nucleobase metabolic process;hydroxyisourate hydrolase activity
AGAP010539	863.322	1.0805	0.0996103	10.8473	2.05432e-27	1.52567e-25		coiled-coil and C2 domain-containing protein 1-like	protein_coding	GO:0000122;GO:0000981;GO:0001227;GO:0005634	negative regulation of transcription by RNA polymerase II;DNA-binding transcription factor activity, RNA polymerase II-specific;DNA-binding transcription repressor activity, RNA polymerase II-specific;nucleus
AGAP011659	735.121	1.14213	0.105669	10.8085	3.13673e-27	2.31412e-25		unspecified product	protein_coding
AGAP008329	37441.5	-0.606481	0.0561422	-10.8026	3.347e-27	2.453e-25	RpS5	40S ribosomal protein S5	protein_coding	GO:0000028;GO:0003723;GO:0003729;GO:0003735;GO:0005840;GO:0006412;GO:0015935;GO:0019843;GO:0022627	ribosomal small subunit assembly;RNA binding;mRNA binding;structural constituent of ribosome;ribosome;translation;small ribosomal subunit;rRNA binding;cytosolic small ribosomal subunit
AGAP005173	1031.43	0.939371	0.0870627	10.7896	3.85498e-27	2.80683e-25		Px serine/threonine kinase	protein_coding	GO:0003779;GO:0004672;GO:0005524;GO:0005737;GO:0005886;GO:0006468;GO:0032780;GO:0035091;GO:0042391;GO:0043271	actin binding;protein kinase activity;ATP binding;cytoplasm;plasma membrane;protein phosphorylation;negative regulation of ATP-dependent activity;phosphatidylinositol binding;regulation of membrane potential;negative regulation of ion transport
AGAP009182	21968.4	-0.556717	0.0517208	-10.7639	5.09744e-27	3.68737e-25		protein transport protein SEC61 subunit alpha	protein_coding	GO:0005048;GO:0005783;GO:0005784;GO:0005789;GO:0006616;GO:0008320;GO:0015031;GO:0016020;GO:0016021;GO:0031204;GO:0043022	signal sequence binding;endoplasmic reticulum;Sec61 translocon complex;endoplasmic reticulum membrane;SRP-dependent cotranslational protein targeting to membrane, translocation;protein transmembrane transporter activity;protein transport;membrane;integral component of membrane;post-translational protein targeting to membrane, translocation;ribosome binding
AGAP028652	119.473	2.39588	0.222648	10.7608	5.26881e-27	3.78674e-25		unspecified product	protein_coding
AGAP000679	2674.57	-0.706131	0.0656761	-10.7517	5.8158e-27	4.15308e-25		Aminoacylase [Source:UniProtKB/TrEMBL%3BAcc:Q7QEF5]	protein_coding	GO:0004046;GO:0005737;GO:0006520;GO:0016787	aminoacylase activity;cytoplasm;cellular amino acid metabolic process;hydrolase activity
AGAP012895	1748.25	2.88088	0.268088	10.746	6.18564e-27	4.38905e-25		Histone H2A [Source:UniProtKB/TrEMBL%3BAcc:Q7PD33]	protein_coding	GO:0000786;GO:0003677;GO:0005634;GO:0005694;GO:0006325;GO:0031507;GO:0046982	nucleosome;DNA binding;nucleus;chromosome;chromatin organization;heterochromatin assembly;protein heterodimerization activity
AGAP028364	150644	-0.63868	0.059443	-10.7444	6.29654e-27	4.43946e-25	COX1	cytochrome c oxidase subunit I [Source:European Nucleotide Archive%3BAcc:COX1]	protein_coding	GO:0004129;GO:0005739;GO:0005743;GO:0005751;GO:0006119;GO:0006123;GO:0009060;GO:0015990;GO:0016020;GO:0016021;GO:0016491;GO:0020037;GO:0022900;GO:0022904;GO:0045277;GO:0046872;GO:0055114;GO:0070469;GO:1902600	cytochrome-c oxidase activity;mitochondrion;mitochondrial inner membrane;mitochondrial respiratory chain complex IV;oxidative phosphorylation;mitochondrial electron transport, cytochrome c to oxygen;aerobic respiration;electron transport coupled proton transport;membrane;integral component of membrane;oxidoreductase activity;heme binding;electron transport chain;respiratory electron transport cha…
AGAP004962	3273.85	0.764635	0.0711846	10.7416	6.49207e-27	4.54853e-25		cyclin B	protein_coding	GO:0000079;GO:0000307;GO:0004672;GO:0005634;GO:0005737;GO:0005813;GO:0006468;GO:0016538;GO:0019901;GO:0044772	regulation of cyclin-dependent protein serine/threonine kinase activity;cyclin-dependent protein kinase holoenzyme complex;protein kinase activity;nucleus;cytoplasm;centrosome;protein phosphorylation;cyclin-dependent protein serine/threonine kinase regulator activity;protein kinase binding;mitotic cell cycle phase transition
AGAP002290	2679.42	0.736253	0.0685828	10.7352	6.95364e-27	4.84147e-25		negative elongation factor A	protein_coding	GO:0032021;GO:0034244	NELF complex;negative regulation of transcription elongation by RNA polymerase II
AGAP001083	668.912	1.28335	0.11962	10.7285	7.47667e-27	5.1733e-25		unspecified product	protein_coding	GO:0000978;GO:0001228;GO:0003676;GO:0003700;GO:0005634;GO:0006357;GO:0043565;GO:0045892;GO:0045893;GO:0045944	RNA polymerase II cis-regulatory region sequence-specific DNA binding;DNA-binding transcription activator activity, RNA polymerase II-specific;nucleic acid binding;DNA-binding transcription factor activity;nucleus;regulation of transcription by RNA polymerase II;sequence-specific DNA binding;negative regulation of DNA-templated transcription;positive regulation of DNA-templated transcription;posi…
AGAP002331	89.6576	3.56398	0.332361	10.7232	7.91947e-27	5.44586e-25	ESP	sodium-independent sulfate anion transporter	protein_coding	GO:0005887;GO:0008271;GO:0008272;GO:0015116;GO:0015301;GO:0016020;GO:0016021;GO:0055085;GO:0098656;GO:1902358	integral component of plasma membrane;secondary active sulfate transmembrane transporter activity;sulfate transport;sulfate transmembrane transporter activity;obsolete anion:anion antiporter activity;membrane;integral component of membrane;transmembrane transport;anion transmembrane transport;sulfate transmembrane transport
AGAP005661	215.451	1.8204	0.170062	10.7044	9.70942e-27	6.63576e-25		Ftz transcription factor	protein_coding	GO:0003677;GO:0003700;GO:0004879;GO:0006355;GO:0008270;GO:0043565	DNA binding;DNA-binding transcription factor activity;nuclear receptor activity;regulation of DNA-templated transcription;zinc ion binding;sequence-specific DNA binding
AGAP005978	2915.93	0.976454	0.0912428	10.7017	9.99202e-27	6.78726e-25		zinc finger and SCAN domain containing 2	protein_coding	GO:0003676	nucleic acid binding
AGAP029908	5973.97	1.01359	0.0948219	10.6894	1.14156e-26	7.70723e-25		unspecified product	protein_coding	GO:0003700;GO:0006355;GO:0043565	DNA-binding transcription factor activity;regulation of DNA-templated transcription;sequence-specific DNA binding
AGAP003742	13156.6	0.663113	0.0622057	10.66	1.56604e-26	1.05095e-24		regulator of chromosome condensation	protein_coding	GO:0003682;GO:0005085;GO:0005737;GO:0031291;GO:1901673	chromatin binding;guanyl-nucleotide exchange factor activity;cytoplasm;Ran protein signal transduction;regulation of mitotic spindle assembly
AGAP006775	1600.34	-0.779636	0.0732128	-10.6489	1.76431e-26	1.17691e-24		glucosyl/glucuronosyl transferases	protein_coding	GO:0008194;GO:0015020;GO:0016020;GO:0016021;GO:0016740;GO:0016757;GO:0016758;GO:0043231	UDP-glycosyltransferase activity;glucuronosyltransferase activity;membrane;integral component of membrane;transferase activity;glycosyltransferase activity;hexosyltransferase activity;intracellular membrane-bounded organelle
AGAP029555	3596.09	1.05923	0.0996125	10.6335	2.08219e-26	1.38069e-24		Mitogen-activated protein kinase [Source:UniProtKB/TrEMBL%3BAcc:A0A453Z036]	protein_coding	GO:0000165;GO:0000166;GO:0004672;GO:0004674;GO:0004705;GO:0004707;GO:0005524;GO:0005634;GO:0005737;GO:0006468;GO:0007254;GO:0007258;GO:0009605;GO:0010468;GO:0016301;GO:0016310;GO:0016740;GO:0033554;GO:0035556;GO:0106310	MAPK cascade;nucleotide binding;protein kinase activity;protein serine/threonine kinase activity;JUN kinase activity;MAP kinase activity;ATP binding;nucleus;cytoplasm;protein phosphorylation;JNK cascade;JUN phosphorylation;response to external stimulus;regulation of gene expression;kinase activity;phosphorylation;transferase activity;cellular response to stress;intracellular signal transduction;p…
AGAP007938	2110.52	0.822351	0.0774765	10.6142	2.55981e-26	1.68735e-24	cact	protein cactus (TOLL pathway signalling)	protein_coding	GO:0005515	protein binding
AGAP012115	2178.61	0.887679	0.0838418	10.5875	3.40413e-26	2.2307e-24		Ca2+-transporting ATPase	protein_coding	GO:0000139;GO:0000166;GO:0005215;GO:0005388;GO:0005524;GO:0005623;GO:0006811;GO:0006816;GO:0006874;GO:0008553;GO:0015410;GO:0016020;GO:0016021;GO:0016887;GO:0070588;GO:0071421;GO:0140613;GO:1902600	Golgi membrane;nucleotide binding;transporter activity;P-type calcium transporter activity;ATP binding;obsolete cell;ion transport;calcium ion transport;cellular calcium ion homeostasis;P-type proton-exporting transporter activity;ABC-type manganese transporter activity;membrane;integral component of membrane;ATP hydrolysis activity;calcium ion transmembrane transport;manganese ion transmembrane …
AGAP002341	882.706	-0.922337	0.0873951	-10.5536	4.88649e-26	3.18336e-24		unspecified product	protein_coding
AGAP003187	2448.83	0.868665	0.0823941	10.5428	5.48379e-26	3.55171e-24		protein-tyrosine phosphatase	protein_coding	GO:0004721;GO:0004725;GO:0005515;GO:0006470;GO:0008045;GO:0009653;GO:0016020;GO:0016021;GO:0016043;GO:0016311;GO:0016787;GO:0016791;GO:0035335;GO:0040011;GO:0042221;GO:0048666	phosphoprotein phosphatase activity;protein tyrosine phosphatase activity;protein binding;protein dephosphorylation;motor neuron axon guidance;anatomical structure morphogenesis;membrane;integral component of membrane;cellular component organization;dephosphorylation;hydrolase activity;phosphatase activity;peptidyl-tyrosine dephosphorylation;locomotion;response to chemical;neuron development
AGAP007726	2214	0.858748	0.0815983	10.5241	6.69023e-26	4.30804e-24		ArfGAP with SH3 domain%2C ankyrin repeat and PH domain 2	protein_coding	GO:0005096;GO:0005515;GO:0005737;GO:0043547;GO:0046872	GTPase activator activity;protein binding;cytoplasm;positive regulation of GTPase activity;metal ion binding
AGAP002814	909.545	1.01338	0.0963514	10.5176	7.16963e-26	4.59021e-24		unspecified product	protein_coding	GO:0003712;GO:0005634;GO:0006355;GO:0045892	transcription coregulator activity;nucleus;regulation of DNA-templated transcription;negative regulation of DNA-templated transcription
AGAP006665	2169	0.801401	0.0762065	10.5162	7.27669e-26	4.63213e-24		unspecified product	protein_coding	GO:0005515;GO:0019901	protein binding;protein kinase binding
AGAP006939	3066.96	0.881638	0.0840286	10.4921	9.39001e-26	5.94345e-24		Armitage	protein_coding	GO:0003723;GO:0004386;GO:0005829;GO:0016887;GO:0032574;GO:0035194;GO:0043186	RNA binding;helicase activity;cytosol;ATP hydrolysis activity;5'-3' RNA helicase activity;post-transcriptional gene silencing by RNA;P granule
AGAP006383	5454.05	-0.675505	0.0645225	-10.4693	1.19542e-25	7.52369e-24		oligosaccharyltransferase complex subunit beta	protein_coding	GO:0004579;GO:0005783;GO:0005789;GO:0006486;GO:0008250;GO:0016020;GO:0016021;GO:0018279	dolichyl-diphosphooligosaccharide-protein glycotransferase activity;endoplasmic reticulum;endoplasmic reticulum membrane;protein glycosylation;oligosaccharyltransferase complex;membrane;integral component of membrane;protein N-linked glycosylation via asparagine
AGAP008352	616.938	1.10115	0.10532	10.4553	1.38533e-25	8.66997e-24		DNA polymerase delta subunit 3 [Source:UniProtKB/TrEMBL%3BAcc:A0A1S4GY12]	protein_coding	GO:0003887;GO:0005634;GO:0006260;GO:0006271;GO:0006297;GO:0043625;GO:0071897;GO:1904161	DNA-directed DNA polymerase activity;nucleus;DNA replication;DNA strand elongation involved in DNA replication;nucleotide-excision repair, DNA gap filling;delta DNA polymerase complex;DNA biosynthetic process;DNA synthesis involved in UV-damage excision repair
AGAP004541	2866.89	0.830348	0.0799007	10.3922	2.68934e-25	1.6737e-23		WRKY domain-containing protein [Source:UniProtKB/TrEMBL%3BAcc:A0A1S4GM20]	protein_coding	GO:0003677;GO:0003700;GO:0005634;GO:0006355;GO:0008270;GO:0043565	DNA binding;DNA-binding transcription factor activity;nucleus;regulation of DNA-templated transcription;zinc ion binding;sequence-specific DNA binding
AGAP003276	3087.36	0.731418	0.0704666	10.3796	3.06913e-25	1.89945e-23		splicing factor%2C arginine/serine-rich 17	protein_coding
AGAP002123	4186.09	0.811854	0.0782335	10.3773	3.14488e-25	1.93558e-23	Axn	axin	protein_coding	GO:0005737;GO:0016055;GO:0090090	cytoplasm;Wnt signaling pathway;negative regulation of canonical Wnt signaling pathway
AGAP008806	827.952	0.972106	0.0938586	10.3571	3.88418e-25	2.36573e-23		beta-1%2C3-glucuronyltransferase	protein_coding	GO:0000139;GO:0006486;GO:0015018;GO:0016020;GO:0016021;GO:0046872	Golgi membrane;protein glycosylation;galactosylgalactosylxylosylprotein 3-beta-glucuronosyltransferase activity;membrane;integral component of membrane;metal ion binding
AGAP013231	140.692	2.22493	0.214822	10.3571	3.88625e-25	2.36573e-23		Nitrilase homolog 2	protein_coding	GO:0006107;GO:0006528;GO:0006541;GO:0006807;GO:0016811;GO:0050152	oxaloacetate metabolic process;asparagine metabolic process;glutamine metabolic process;nitrogen compound metabolic process;hydrolase activity, acting on carbon-nitrogen (but not peptide) bonds, in linear amides;omega-amidase activity
AGAP008638	655.7	3.48242	0.336481	10.3495	4.20592e-25	2.54641e-23		H15 domain-containing protein [Source:UniProtKB/TrEMBL%3BAcc:A0A1S4GYT7]	protein_coding	GO:0000786;GO:0003677;GO:0003690;GO:0005634;GO:0005694;GO:0006334;GO:0006355;GO:0016584;GO:0030261;GO:0031492;GO:0031936;GO:0045910	nucleosome;DNA binding;double-stranded DNA binding;nucleus;chromosome;nucleosome assembly;regulation of DNA-templated transcription;obsolete nucleosome positioning;chromosome condensation;nucleosomal DNA binding;obsolete negative regulation of chromatin silencing;negative regulation of DNA recombination
AGAP005953	2029.1	0.801277	0.0774991	10.3392	4.68565e-25	2.82152e-23		calcium homeostasis endoplasmic reticulum protein	protein_coding	GO:0003723;GO:0005623;GO:0006396;GO:0006874;GO:0048471	RNA binding;obsolete cell;RNA processing;cellular calcium ion homeostasis;perinuclear region of cytoplasm
AGAP001677	2609.07	0.995652	0.0963078	10.3382	4.73203e-25	2.83413e-23		unspecified product	protein_coding	GO:0000079;GO:0005634;GO:0006355;GO:0006357;GO:0006396;GO:0016538	regulation of cyclin-dependent protein serine/threonine kinase activity;nucleus;regulation of DNA-templated transcription;regulation of transcription by RNA polymerase II;RNA processing;cyclin-dependent protein serine/threonine kinase regulator activity
AGAP001687	794.137	1.03327	0.100007	10.332	5.0491e-25	3.00786e-23		unspecified product	protein_coding	GO:0005096;GO:0005737;GO:0007165;GO:0043547;GO:0051056	GTPase activator activity;cytoplasm;signal transduction;positive regulation of GTPase activity;regulation of small GTPase mediated signal transduction
sau3AIblock	440.808	12.1734	1.18235	10.2959	7.35268e-25	4.35685e-23
AGAP011050	6052.18	-0.693163	0.067354	-10.2913	7.70953e-25	4.54413e-23		aldehyde reductase	protein_coding	GO:0004032;GO:0005829;GO:0008106;GO:0016491;GO:0047834;GO:0055114	alditol:NADP+ 1-oxidoreductase activity;cytosol;alcohol dehydrogenase (NADP+) activity;oxidoreductase activity;D-threo-aldose 1-dehydrogenase activity;obsolete oxidation-reduction process
AGAP003768	43311.3	-0.675851	0.0657093	-10.2855	8.19301e-25	4.80369e-23	RpS2	40S ribosomal protein S2	protein_coding	GO:0003723;GO:0003735;GO:0005840;GO:0006412;GO:0015935;GO:0022627;GO:1990904	RNA binding;structural constituent of ribosome;ribosome;translation;small ribosomal subunit;cytosolic small ribosomal subunit;ribonucleoprotein complex
AGAP012012	131.576	2.35332	0.228849	10.2833	8.37951e-25	4.88732e-23		PX domain-containing protein [Source:UniProtKB/TrEMBL%3BAcc:A0A1S4H831]	protein_coding	GO:0005829;GO:0015031;GO:0016020;GO:0035091;GO:0042147	cytosol;protein transport;membrane;phosphatidylinositol binding;retrograde transport, endosome to Golgi
AGAP000884	1113.27	0.899492	0.087518	10.2778	8.87309e-25	5.14824e-23		ubiquitin carboxyl-terminal hydrolase 1	protein_coding	GO:0004197;GO:0004843;GO:0005634;GO:0005829;GO:0006282;GO:0006511;GO:0016579	cysteine-type endopeptidase activity;cysteine-type deubiquitinase activity;nucleus;cytosol;regulation of DNA repair;ubiquitin-dependent protein catabolic process;protein deubiquitination
AGAP003417	810.428	1.02897	0.100154	10.2739	9.24358e-25	5.33541e-23		unspecified product	protein_coding	GO:0005096;GO:0006886;GO:0090630	GTPase activator activity;intracellular protein transport;activation of GTPase activity
AGAP002902	2453.25	0.891085	0.0870541	10.236	1.36796e-24	7.85522e-23		mothers against decapentaplegic homolog 4	protein_coding	GO:0000978;GO:0000981;GO:0003677;GO:0003700;GO:0005515;GO:0005634;GO:0005667;GO:0005737;GO:0006355;GO:0007179;GO:0009653;GO:0009791;GO:0030154;GO:0030509;GO:0046872;GO:0050793;GO:0051239;GO:0060395;GO:0070411;GO:0071144	RNA polymerase II cis-regulatory region sequence-specific DNA binding;DNA-binding transcription factor activity, RNA polymerase II-specific;DNA binding;DNA-binding transcription factor activity;protein binding;nucleus;transcription regulator complex;cytoplasm;regulation of DNA-templated transcription;transforming growth factor beta receptor signaling pathway;anatomical structure morphogenesis;pos…
AGAP006909	467.685	1.14203	0.111643	10.2293	1.46523e-24	8.37059e-23	SRPN1	serine protease inhibitor (serpin) 1	protein_coding	GO:0004867;GO:0005615;GO:0010951	serine-type endopeptidase inhibitor activity;extracellular space;negative regulation of endopeptidase activity
AGAP006373	5686.16	0.666206	0.0653364	10.1966	2.05436e-24	1.16763e-22		unspecified product	protein_coding
AGAP006089	5068.03	0.876088	0.085983	10.1891	2.21834e-24	1.25443e-22		unspecified product	protein_coding	GO:0003676;GO:0003723	nucleic acid binding;RNA binding
AGAP003003	2045.54	-0.750244	0.0736602	-10.1852	2.30873e-24	1.29895e-22	Aats-tyr	tyrosyl-tRNA synthetase	protein_coding	GO:0000049;GO:0000166;GO:0003723;GO:0004812;GO:0004831;GO:0005524;GO:0006412;GO:0006418;GO:0006437;GO:0016874	tRNA binding;nucleotide binding;RNA binding;aminoacyl-tRNA ligase activity;tyrosine-tRNA ligase activity;ATP binding;translation;tRNA aminoacylation for protein translation;tyrosyl-tRNA aminoacylation;ligase activity
AGAP028112	130.48	2.43934	0.239565	10.1824	2.37733e-24	1.33083e-22		unspecified product	protein_coding
AGAP001099	4968.79	0.721047	0.0709153	10.1677	2.7629e-24	1.53893e-22		Polybromo-1	protein_coding	GO:0003682;GO:0005515;GO:0006338;GO:0016586	chromatin binding;protein binding;chromatin remodeling;RSC-type complex
AGAP006947	614.766	1.11039	0.109295	10.1596	3.00309e-24	1.6644e-22		unspecified product	protein_coding	GO:0016020;GO:0016021	membrane;integral component of membrane
AGAP005914	913.958	0.873944	0.0863719	10.1184	4.57904e-24	2.52527e-22	SP11644	unspecified product	protein_coding	GO:0006508;GO:0008236;GO:0008239;GO:0016020;GO:0016021	proteolysis;serine-type peptidase activity;dipeptidyl-peptidase activity;membrane;integral component of membrane
AGAP000305	2554.41	-0.729919	0.0721415	-10.1179	4.60302e-24	2.52599e-22		SPARC	protein_coding	GO:0005509;GO:0005515;GO:0005518;GO:0005615;GO:0048856;GO:0050840	calcium ion binding;protein binding;collagen binding;extracellular space;anatomical structure development;extracellular matrix binding
AGAP009333	4778.65	0.92334	0.0912939	10.1139	4.79226e-24	2.61695e-22		mitochondrial carrier protein (Rim2)	protein_coding	GO:0006839;GO:0015218;GO:0016020;GO:0016021;GO:0022857;GO:0031966;GO:0055085;GO:1990519	mitochondrial transport;pyrimidine nucleotide transmembrane transporter activity;membrane;integral component of membrane;transmembrane transporter activity;mitochondrial membrane;transmembrane transport;pyrimidine nucleotide import into mitochondrion
AGAP004018	897.305	1.10804	0.109816	10.09	6.11913e-24	3.32523e-22		unspecified product	protein_coding	GO:0001917;GO:0002141;GO:0002142;GO:0005515;GO:0005886;GO:0005929;GO:0007605;GO:0032391;GO:0032420;GO:0032426;GO:0046549;GO:0050953;GO:0051015;GO:1904970	photoreceptor inner segment;stereocilia ankle link;stereocilia ankle link complex;protein binding;plasma membrane;cilium;sensory perception of sound;photoreceptor connecting cilium;stereocilium;stereocilium tip;retinal cone cell development;sensory perception of light stimulus;actin filament binding;brush border assembly
AGAP009310	2134.62	0.786048	0.0780367	10.0728	7.28724e-24	3.94077e-22		peptide chain release factor subunit 3	protein_coding	GO:0000288;GO:0002184;GO:0003747;GO:0003924;GO:0005525;GO:0005737;GO:0005829;GO:0006412;GO:0006415;GO:0018444	nuclear-transcribed mRNA catabolic process, deadenylation-dependent decay;cytoplasmic translational termination;translation release factor activity;GTPase activity;GTP binding;cytoplasm;cytosol;translation;translational termination;translation release factor complex
AGAP005275	5164.25	0.812418	0.0806765	10.0701	7.49263e-24	4.03227e-22		unspecified product	protein_coding
AGAP004833	1014.69	0.844454	0.0839253	10.062	8.13492e-24	4.35687e-22		serine/threonine-protein kinase PRP4	protein_coding	GO:0004672;GO:0004674;GO:0004712;GO:0005524;GO:0005634;GO:0006468;GO:0045292;GO:0106310	protein kinase activity;protein serine/threonine kinase activity;protein serine/threonine/tyrosine kinase activity;ATP binding;nucleus;protein phosphorylation;mRNA cis splicing, via spliceosome;protein serine kinase activity
AGAP004392	2091.75	0.819847	0.0815819	10.0494	9.24566e-24	4.92807e-22		DNA polymerase alpha subunit B	protein_coding	GO:0003677;GO:0003887;GO:0005634;GO:0005658;GO:0006260;GO:0006270;GO:0046982;GO:0071897	DNA binding;DNA-directed DNA polymerase activity;nucleus;alpha DNA polymerase:primase complex;DNA replication;DNA replication initiation;protein heterodimerization activity;DNA biosynthetic process
AGAP000452	1749.3	0.775534	0.077217	10.0436	9.80581e-24	5.19259e-22		unspecified product	protein_coding	GO:0005515;GO:0005737;GO:0005886;GO:0007268;GO:0043197;GO:0045202;GO:0051179	protein binding;cytoplasm;plasma membrane;chemical synaptic transmission;dendritic spine;synapse;localization
AGAP002306	48556.3	-0.545522	0.0543171	-10.0433	9.83516e-24	5.19259e-22	RpL4	60S ribosomal protein L4	protein_coding	GO:0003723;GO:0003735;GO:0005840;GO:0006412;GO:0022625	RNA binding;structural constituent of ribosome;ribosome;translation;cytosolic large ribosomal subunit
AGAP003581	2908.78	-0.659338	0.0656968	-10.0361	1.05788e-23	5.55888e-22		D-xylulose reductase A	protein_coding	GO:0003939;GO:0006062;GO:0008270;GO:0016020;GO:0016021;GO:0016491;GO:0016616;GO:0046872;GO:0055114	L-iditol 2-dehydrogenase activity;sorbitol catabolic process;zinc ion binding;membrane;integral component of membrane;oxidoreductase activity;oxidoreductase activity, acting on the CH-OH group of donors, NAD or NADP as acceptor;metal ion binding;obsolete oxidation-reduction process
AGAP029516	3843.22	0.818323	0.0815801	10.0309	1.11478e-23	5.83038e-22		unspecified product	protein_coding	GO:0000226;GO:0005515;GO:0005516;GO:0005737;GO:0005874;GO:0007026;GO:0008017;GO:0030507;GO:0031122;GO:0031175;GO:0036449;GO:0051011	microtubule cytoskeleton organization;protein binding;calmodulin binding;cytoplasm;microtubule;negative regulation of microtubule depolymerization;microtubule binding;spectrin binding;cytoplasmic microtubule organization;neuron projection development;microtubule minus-end;microtubule minus-end binding
AGAP011687	43492.3	-0.590028	0.0588437	-10.027	1.15933e-23	6.03503e-22	RpL27	60S ribosomal protein L27 [Source:UniProtKB/TrEMBL%3BAcc:Q5TMJ9]	protein_coding	GO:0003735;GO:0005840;GO:0006412;GO:0022625	structural constituent of ribosome;ribosome;translation;cytosolic large ribosomal subunit
AGAP010509	1023.41	-0.854175	0.0853805	-10.0043	1.45862e-23	7.5577e-22		organic cation transporter 3	protein_coding	GO:0016020;GO:0016021;GO:0022857;GO:0055085	membrane;integral component of membrane;transmembrane transporter activity;transmembrane transport
AGAP007393	33612.7	-0.593531	0.059462	-9.9817	1.83307e-23	9.45389e-22		protein disulfide isomerase family A%2C member 3	protein_coding	GO:0003756;GO:0005623;GO:0005783;GO:0005788;GO:0006457;GO:0016853;GO:0034976;GO:0045454	protein disulfide isomerase activity;obsolete cell;endoplasmic reticulum;endoplasmic reticulum lumen;protein folding;isomerase activity;response to endoplasmic reticulum stress;cell redox homeostasis
AGAP010382	4816.63	0.6222	0.0624537	9.96257	2.22239e-23	1.14089e-21	Ars2	Serrate RNA effector molecule homolog	protein_coding	GO:0003676;GO:0005515;GO:0005634;GO:0005654;GO:0006397;GO:0016604;GO:0031047;GO:0031053	nucleic acid binding;protein binding;nucleus;nucleoplasm;mRNA processing;nuclear body;gene silencing by RNA;primary miRNA processing
AGAP004887	19879.1	-0.563441	0.056671	-9.94231	2.72433e-23	1.39216e-21	RpS17	40S ribosomal protein S17 [Source:UniProtKB/Swiss-Prot%3BAcc:Q9U9L1]	protein_coding	GO:0003735;GO:0005840;GO:0006412	structural constituent of ribosome;ribosome;translation
AGAP009031	41586.6	-0.569889	0.0573446	-9.93797	2.84559e-23	1.44748e-21	RpL5	60S ribosomal protein L5	protein_coding	GO:0000027;GO:0003723;GO:0003735;GO:0005634;GO:0005737;GO:0005840;GO:0006412;GO:0008097;GO:0019843;GO:0022625	ribosomal large subunit assembly;RNA binding;structural constituent of ribosome;nucleus;cytoplasm;ribosome;translation;5S rRNA binding;rRNA binding;cytosolic large ribosomal subunit
AGAP004703	1866.57	0.707278	0.0712009	9.93355	2.97465e-23	1.50626e-21		DNA-directed RNA polymerase III subunit RPC1	protein_coding	GO:0001056;GO:0003677;GO:0003899;GO:0005666;GO:0006351;GO:0006383;GO:0016740;GO:0016779	RNA polymerase III activity;DNA binding;DNA-directed 5'-3' RNA polymerase activity;RNA polymerase III complex;DNA-templated transcription;transcription by RNA polymerase III;transferase activity;nucleotidyltransferase activity
AGAP010173	35019.1	-0.585078	0.0589218	-9.92974	3.09058e-23	1.55788e-21	Rack1	guanine nucleotide-binding protein subunit beta-like protein	protein_coding	GO:0001934;GO:0005080;GO:0005515;GO:0005634;GO:0005829;GO:0015935;GO:0019899;GO:0022627;GO:0043022;GO:0072344	positive regulation of protein phosphorylation;protein kinase C binding;protein binding;nucleus;cytosol;small ribosomal subunit;enzyme binding;cytosolic small ribosomal subunit;ribosome binding;rescue of stalled ribosome
AGAP000264	3355.4	0.707577	0.0712625	9.92917	3.10843e-23	1.55981e-21		unspecified product	protein_coding
AGAP029116	13894.1	0.594668	0.0600249	9.90702	3.88057e-23	1.93854e-21		unspecified product	protein_coding	GO:0000159;GO:0004722;GO:0005515;GO:0005737;GO:0006470;GO:0008287;GO:0019888;GO:0043666	protein phosphatase type 2A complex;protein serine/threonine phosphatase activity;protein binding;cytoplasm;protein dephosphorylation;protein serine/threonine phosphatase complex;protein phosphatase regulator activity;regulation of phosphoprotein phosphatase activity
AGAP004919	33031.3	-0.585496	0.0591537	-9.89788	4.25194e-23	2.11053e-21	RpL15	60S ribosomal protein L15 [Source:UniProtKB/Swiss-Prot%3BAcc:P52818]	protein_coding	GO:0002181;GO:0003723;GO:0003735;GO:0005840;GO:0006412;GO:0022625	cytoplasmic translation;RNA binding;structural constituent of ribosome;ribosome;translation;cytosolic large ribosomal subunit
AGAP001509	19032.5	-0.675228	0.0682212	-9.89763	4.26273e-23	2.11053e-21		unspecified product	protein_coding
AGAP007888	3573.33	0.898591	0.0907994	9.89644	4.31343e-23	2.12618e-21		unspecified product	protein_coding	GO:0005813;GO:0034454	centrosome;microtubule anchoring at centrosome
AGAP010787	400.684	1.2515	0.126517	9.892	4.50933e-23	2.21295e-21		timeless	protein_coding	GO:0000076;GO:0000228;GO:0003677;GO:0005634;GO:0006281;GO:0009649;GO:0031298;GO:0043111;GO:0048478;GO:0048511	DNA replication checkpoint signaling;nuclear chromosome;DNA binding;nucleus;DNA repair;entrainment of circadian clock;replication fork protection complex;replication fork arrest;replication fork protection;rhythmic process
AGAP005386	5754.37	-0.707429	0.0715606	-9.88573	4.80087e-23	2.34569e-21		unspecified product	protein_coding	GO:1902936	phosphatidylinositol bisphosphate binding
AGAP005025	336.198	1.78397	0.180576	9.87932	5.11798e-23	2.48971e-21		Histone H3 [Source:UniProtKB/TrEMBL%3BAcc:Q7PD39]	protein_coding	GO:0000786;GO:0003677;GO:0005634;GO:0005694;GO:0046982	nucleosome;DNA binding;nucleus;chromosome;protein heterodimerization activity
AGAP008117	716.47	0.90557	0.0917182	9.87339	5.42983e-23	2.62992e-21		unspecified product	protein_coding	GO:0016020;GO:0016021	membrane;integral component of membrane
AGAP001208	1674.67	0.957811	0.0971411	9.86	6.20465e-23	2.9922e-21		unspecified product	protein_coding
AGAP001430	755.007	1.15132	0.116823	9.85526	6.50503e-23	3.12354e-21		unspecified product	protein_coding
AGAP003532	52994.5	-0.543094	0.0551579	-9.84616	7.12128e-23	3.40476e-21	RpS3a	40S ribosomal protein S3a [Source:UniProtKB/Swiss-Prot%3BAcc:P52813]	protein_coding	GO:0003735;GO:0005737;GO:0005829;GO:0005840;GO:0006412;GO:0022627	structural constituent of ribosome;cytoplasm;cytosol;ribosome;translation;cytosolic small ribosomal subunit
AGAP029523	372.257	1.41935	0.144223	9.84138	7.46819e-23	3.55537e-21		Cyclic nucleotide-binding domain-containing protein [Source:UniProtKB/TrEMBL%3BAcc:A0A453YZR4]	protein_coding	GO:0005216;GO:0005244;GO:0005249;GO:0005267;GO:0005887;GO:0006811;GO:0006813;GO:0016020;GO:0016021;GO:0034765;GO:0042391;GO:0055085;GO:0071805	ion channel activity;voltage-gated ion channel activity;voltage-gated potassium channel activity;potassium channel activity;integral component of plasma membrane;ion transport;potassium ion transport;membrane;integral component of membrane;regulation of ion transmembrane transport;regulation of membrane potential;transmembrane transport;potassium ion transmembrane transport
AGAP004686	3430.89	0.825617	0.0840343	9.82477	8.80743e-23	4.1751e-21		WW domain-containing protein [Source:UniProtKB/TrEMBL%3BAcc:A0A1S4GLU5]	protein_coding	GO:0005515;GO:0006325	protein binding;chromatin organization
AGAP010006	1214.88	0.779662	0.0793972	9.81977	9.25548e-23	4.3689e-21		ENT domain-containing protein [Source:UniProtKB/TrEMBL%3BAcc:A0A1S4H3K4]	protein_coding	GO:0005634;GO:0006355	nucleus;regulation of DNA-templated transcription
AGAP029257	361.355	1.21436	0.124337	9.7667	1.56464e-22	7.35447e-21		unspecified product	protein_coding
AGAP010436	140.575	1.82893	0.187874	9.73488	2.14077e-22	1.00203e-20		adenylate cyclase 2	protein_coding	GO:0004016;GO:0005524;GO:0005886;GO:0006171;GO:0009190;GO:0016021;GO:0016849;GO:0035556;GO:0046872	adenylate cyclase activity;ATP binding;plasma membrane;cAMP biosynthetic process;cyclic nucleotide biosynthetic process;integral component of membrane;phosphorus-oxygen lyase activity;intracellular signal transduction;metal ion binding
AGAP013287	550.261	1.04386	0.107459	9.71405	2.62693e-22	1.22443e-20		RHD domain-containing protein [Source:UniProtKB/TrEMBL%3BAcc:A0A453YYJ4]	protein_coding	GO:0000977;GO:0000978;GO:0000981;GO:0003677;GO:0003682;GO:0003700;GO:0005634;GO:0005667;GO:0005829;GO:0006355;GO:0006357;GO:0007399;GO:0008134;GO:0009605;GO:0045944;GO:0048468	RNA polymerase II transcription regulatory region sequence-specific DNA binding;RNA polymerase II cis-regulatory region sequence-specific DNA binding;DNA-binding transcription factor activity, RNA polymerase II-specific;DNA binding;chromatin binding;DNA-binding transcription factor activity;nucleus;transcription regulator complex;cytosol;regulation of DNA-templated transcription;regulation of tra…
AGAP003540	906.235	0.954202	0.0982679	9.71021	2.72788e-22	1.26619e-20		unspecified product	protein_coding	GO:0005654;GO:0005794	nucleoplasm;Golgi apparatus
AGAP007646	100.627	2.32108	0.239058	9.70924	2.75385e-22	1.27294e-20		unspecified product	protein_coding	GO:0005509;GO:0016020;GO:0016021;GO:0030672;GO:0046928	calcium ion binding;membrane;integral component of membrane;synaptic vesicle membrane;regulation of neurotransmitter secretion
AGAP013544	2487.76	-0.704919	0.0727315	-9.69207	3.25869e-22	1.50007e-20		L-gulonate 3-dehydrogenase	protein_coding	GO:0003857;GO:0006631;GO:0016491;GO:0016616;GO:0055114;GO:0070403	3-hydroxyacyl-CoA dehydrogenase activity;fatty acid metabolic process;oxidoreductase activity;oxidoreductase activity, acting on the CH-OH group of donors, NAD or NADP as acceptor;obsolete oxidation-reduction process;NAD+ binding
AGAP006818	4032.19	0.705716	0.0729032	9.68018	3.66066e-22	1.67818e-20		ribonucleoside-diphosphate reductase subunit M2	protein_coding	GO:0004748;GO:0005829;GO:0009263;GO:0016020;GO:0016021;GO:0016491;GO:0055114	ribonucleoside-diphosphate reductase activity, thioredoxin disulfide as acceptor;cytosol;deoxyribonucleotide biosynthetic process;membrane;integral component of membrane;oxidoreductase activity;obsolete oxidation-reduction process
AGAP008061	2887.12	-0.707505	0.0733471	-9.64598	5.11217e-22	2.334e-20	IDGF4	imaginal disc growth factor 4	protein_coding	GO:0004568;GO:0005576;GO:0005737;GO:0005975;GO:0006032;GO:0008061	chitinase activity;extracellular region;cytoplasm;carbohydrate metabolic process;chitin catabolic process;chitin binding
AGAP008433	5529.69	1.05412	0.109373	9.63785	5.53356e-22	2.51608e-20		RNA-binding protein 39 [Source:UniProtKB/TrEMBL%3BAcc:A0A1S4GYY7]	protein_coding	GO:0003676;GO:0003723;GO:0003730;GO:0005634;GO:0005737;GO:0005829;GO:0006397;GO:0008143;GO:0008266;GO:0010494;GO:1990904	nucleic acid binding;RNA binding;mRNA 3'-UTR binding;nucleus;cytoplasm;cytosol;mRNA processing;poly(A) binding;poly(U) RNA binding;cytoplasmic stress granule;ribonucleoprotein complex
AGAP004890	2500.8	0.684666	0.0710749	9.63303	5.79949e-22	2.62627e-20		ribose-phosphate pyrophosphokinase	protein_coding	GO:0000287;GO:0002189;GO:0004749;GO:0005524;GO:0005737;GO:0006015;GO:0006164;GO:0009116;GO:0009156;GO:0009165;GO:0016301;GO:0044249	magnesium ion binding;ribose phosphate diphosphokinase complex;ribose phosphate diphosphokinase activity;ATP binding;cytoplasm;5-phosphoribose 1-diphosphate biosynthetic process;purine nucleotide biosynthetic process;nucleoside metabolic process;ribonucleoside monophosphate biosynthetic process;nucleotide biosynthetic process;kinase activity;cellular biosynthetic process
AGAP008908	5647.67	-0.574991	0.059705	-9.63053	5.94202e-22	2.67992e-20		actin-related protein 2/3 complex subunit 1A	protein_coding	GO:0003779;GO:0005515;GO:0005634;GO:0005737;GO:0005856;GO:0005885;GO:0015629;GO:0030833;GO:0034314;GO:0051015	actin binding;protein binding;nucleus;cytoplasm;cytoskeleton;Arp2/3 protein complex;actin cytoskeleton;regulation of actin filament polymerization;Arp2/3 complex-mediated actin nucleation;actin filament binding
AGAP028371	30206.4	-0.682087	0.0709228	-9.61733	6.75649e-22	3.03497e-20	COX3	cytochrome c oxidase subunit III [Source:European Nucleotide Archive%3BAcc:COX3]	protein_coding	GO:0004129;GO:0005739;GO:0005743;GO:0006123;GO:0009055;GO:0009060;GO:0015002;GO:0015453;GO:0016020;GO:0016021;GO:0016491;GO:0019646;GO:0022904;GO:0055085;GO:0055114;GO:1902600	cytochrome-c oxidase activity;mitochondrion;mitochondrial inner membrane;mitochondrial electron transport, cytochrome c to oxygen;electron transfer activity;aerobic respiration;obsolete heme-copper terminal oxidase activity;oxidoreduction-driven active transmembrane transporter activity;membrane;integral component of membrane;oxidoreductase activity;aerobic electron transport chain;respiratory el…
AGAP001911	34172	-0.558236	0.058055	-9.61563	6.8687e-22	3.07299e-20	RpL6	60S ribosomal protein L6	protein_coding	GO:0000027;GO:0002181;GO:0003723;GO:0003735;GO:0005840;GO:0006412;GO:0022625	ribosomal large subunit assembly;cytoplasmic translation;RNA binding;structural constituent of ribosome;ribosome;translation;cytosolic large ribosomal subunit
AGAP009284	736.106	1.17633	0.122346	9.61483	6.92222e-22	3.08454e-20		unspecified product	protein_coding	GO:0016021;GO:0055085	integral component of membrane;transmembrane transport
AGAP003475	1455.54	-0.736048	0.0766517	-9.6025	7.80248e-22	3.46294e-20		leucyl aminopeptidase	protein_coding	GO:0004177;GO:0005737;GO:0006508;GO:0008233;GO:0008235;GO:0019538;GO:0030145;GO:0070006	aminopeptidase activity;cytoplasm;proteolysis;peptidase activity;metalloexopeptidase activity;protein metabolic process;manganese ion binding;metalloaminopeptidase activity
AGAP006729	825.871	-0.902703	0.0940923	-9.59381	8.48927e-22	3.7528e-20		Ester hydrolase C11orf54	protein_coding	GO:0005634;GO:0008270;GO:0016788	nucleus;zinc ion binding;hydrolase activity, acting on ester bonds
AGAP000033	1026.44	0.905453	0.0945366	9.57779	9.91394e-22	4.36527e-20		Protein retinal degeneration B	protein_coding	GO:0005548;GO:0015914;GO:0046872	phospholipid transporter activity;phospholipid transport;metal ion binding
AGAP008694	280.142	1.35403	0.141531	9.56708	1.09973e-21	4.82321e-20		HAUS-augmin3 domain-containing protein [Source:UniProtKB/TrEMBL%3BAcc:A0A1S4GZ04]	protein_coding	GO:0005737;GO:0005819;GO:0005874;GO:0007049;GO:0051225;GO:0051301;GO:0070652	cytoplasm;spindle;microtubule;cell cycle;spindle assembly;cell division;HAUS complex
AGAP001636	576.44	1.0117	0.105898	9.55356	1.25309e-21	5.47429e-20		serine/threonine-protein kinase greatwall	protein_coding	GO:0000166;GO:0004672;GO:0004674;GO:0005524;GO:0005634;GO:0006468;GO:0016301;GO:0016310;GO:0016740;GO:0018105;GO:0035556	nucleotide binding;protein kinase activity;protein serine/threonine kinase activity;ATP binding;nucleus;protein phosphorylation;kinase activity;phosphorylation;transferase activity;peptidyl-serine phosphorylation;intracellular signal transduction
AGAP010163	19126.8	-0.607524	0.0637085	-9.53601	1.48438e-21	6.45933e-20	RpL38	60S ribosomal protein L38 [Source:UniProtKB/Swiss-Prot%3BAcc:Q7Q0U1]	protein_coding	GO:0003735;GO:0005840;GO:0006412;GO:0022618;GO:0022625	structural constituent of ribosome;ribosome;translation;ribonucleoprotein complex assembly;cytosolic large ribosomal subunit
AGAP001438	2988.21	0.643765	0.0675117	9.5356	1.49017e-21	6.45933e-20		unspecified product	protein_coding	GO:0003729;GO:0005634;GO:0006406	mRNA binding;nucleus;mRNA export from nucleus
AGAP010292	946.514	0.897161	0.0941072	9.53339	1.52229e-21	6.57298e-20		guanine nucleotide exchange factor VAV	protein_coding	GO:0005085;GO:0005515;GO:0009653;GO:0016043;GO:0035556;GO:0046872;GO:0048468	guanyl-nucleotide exchange factor activity;protein binding;anatomical structure morphogenesis;cellular component organization;intracellular signal transduction;metal ion binding;cell development
AGAP029525	2067.56	0.746486	0.0783173	9.53157	1.54925e-21	6.66355e-20		WD_REPEATS_REGION domain-containing protein [Source:UniProtKB/TrEMBL%3BAcc:A0A453YZX4]	protein_coding	GO:0000226;GO:0005515;GO:0008017;GO:0072686	microtubule cytoskeleton organization;protein binding;microtubule binding;mitotic spindle
AGAP010206	2027.97	0.677247	0.0712384	9.50676	1.96694e-21	8.42756e-20		Protein bicaudal D homolog 2	protein_coding	GO:0005794;GO:0005829;GO:0008093;GO:0033365;GO:0034452;GO:0070507;GO:0070840;GO:0072393	Golgi apparatus;cytosol;cytoskeletal anchor activity;protein localization to organelle;dynactin binding;regulation of microtubule cytoskeleton organization;dynein complex binding;microtubule anchoring at microtubule organizing center
AGAP010056	3166.7	-0.713925	0.0751864	-9.49539	2.19379e-21	9.36353e-20		hexosaminidase	protein_coding	GO:0004553;GO:0004563;GO:0005975;GO:0008152;GO:0016787;GO:0016798;GO:0102148	hydrolase activity, hydrolyzing O-glycosyl compounds;beta-N-acetylhexosaminidase activity;carbohydrate metabolic process;metabolic process;hydrolase activity;hydrolase activity, acting on glycosyl bonds;N-acetyl-beta-D-galactosaminidase activity
AGAP004792	643.267	0.916176	0.0966004	9.48419	2.44278e-21	1.03865e-19		StAR-related lipid transfer protein 7	protein_coding	GO:0008289	lipid binding
AGAP002718	841.505	0.991735	0.104672	9.47468	2.67579e-21	1.1334e-19		4-coumarate:CoA ligase isoform 2 [Source:UniProtKB/TrEMBL%3BAcc:Q7QCM8]	protein_coding	GO:0003824;GO:0005739;GO:0016405	catalytic activity;mitochondrion;CoA-ligase activity
AGAP009958	1953.2	0.692314	0.0731579	9.46328	2.98418e-21	1.25923e-19		arginine and glutamate-rich protein 1	protein_coding	GO:0005654;GO:0005739	nucleoplasm;mitochondrion
AGAP007400	90.4104	2.27491	0.240574	9.45618	3.19387e-21	1.34263e-19		unspecified product	protein_coding	GO:0003993	acid phosphatase activity
AGAP028387	33981.4	-0.645259	0.0683329	-9.44287	3.62706e-21	1.519e-19	CYTB	cytochrome b [Source:European Nucleotide Archive%3BAcc:CYTB]	protein_coding	GO:0005739;GO:0005743;GO:0006122;GO:0008121;GO:0009055;GO:0009535;GO:0016020;GO:0016021;GO:0016491;GO:0022904;GO:0045275;GO:0046872;GO:0055114;GO:0070469	mitochondrion;mitochondrial inner membrane;mitochondrial electron transport, ubiquinol to cytochrome c;ubiquinol-cytochrome-c reductase activity;electron transfer activity;chloroplast thylakoid membrane;membrane;integral component of membrane;oxidoreductase activity;respiratory electron transport chain;respiratory chain complex III;metal ion binding;obsolete oxidation-reduction process;respirasome
AGAP010828	53.0984	3.91866	0.415121	9.43979	3.73518e-21	1.55843e-19	CASPS9	short caspase 9	protein_coding	GO:0004197;GO:0005737;GO:0006508;GO:0006915;GO:0008234;GO:0043067;GO:0097153	cysteine-type endopeptidase activity;cytoplasm;proteolysis;apoptotic process;cysteine-type peptidase activity;regulation of programmed cell death;cysteine-type endopeptidase activity involved in apoptotic process
AGAP005026	208.874	1.57739	0.167111	9.4392	3.75647e-21	1.56146e-19		Histone H4 [Source:UniProtKB/TrEMBL%3BAcc:Q7PCX0]	protein_coding	GO:0000786;GO:0003677;GO:0005634;GO:0005694;GO:0006334;GO:0006352;GO:0046982	nucleosome;DNA binding;nucleus;chromosome;nucleosome assembly;DNA-templated transcription initiation;protein heterodimerization activity
AGAP009473	2598.31	-0.643723	0.0682981	-9.42519	4.29343e-21	1.77802e-19		salivary secreted mucin 3	protein_coding
AGAP002346	11296.5	-0.556931	0.0590966	-9.42409	4.33835e-21	1.78997e-19	RpS14-2	40S ribosomal protein S14b [Source:UniProtKB/Swiss-Prot%3BAcc:Q7QBX2]	protein_coding	GO:0000028;GO:0000462;GO:0003674;GO:0003735;GO:0005575;GO:0005840;GO:0006412;GO:0008150;GO:0022627;GO:0048027;GO:0070181	ribosomal small subunit assembly;maturation of SSU-rRNA from tricistronic rRNA transcript (SSU-rRNA, 5.8S rRNA, LSU-rRNA);molecular_function;structural constituent of ribosome;cellular_component;ribosome;translation;biological_process;cytosolic small ribosomal subunit;mRNA 5'-UTR binding;small ribosomal subunit rRNA binding
AGAP004596	1645.07	0.839466	0.0891151	9.42003	4.50974e-21	1.85382e-19	PyK	pyruvate kinase	protein_coding	GO:0000287;GO:0003824;GO:0004743;GO:0005524;GO:0005737;GO:0006096;GO:0016301;GO:0016310;GO:0016740;GO:0030955	magnesium ion binding;catalytic activity;pyruvate kinase activity;ATP binding;cytoplasm;glycolytic process;kinase activity;phosphorylation;transferase activity;potassium ion binding
AGAP001274	23224.2	-0.615596	0.0654146	-9.41068	4.92937e-21	2.01887e-19	RpS15	40S ribosomal protein S15	protein_coding	GO:0000028;GO:0003723;GO:0003735;GO:0005840;GO:0006412;GO:0015935;GO:0022627	ribosomal small subunit assembly;RNA binding;structural constituent of ribosome;ribosome;translation;small ribosomal subunit;cytosolic small ribosomal subunit
AGAP003205	2389.88	-0.655206	0.069695	-9.40105	5.40198e-21	2.20432e-19		unspecified product	protein_coding	GO:0008028;GO:0015718;GO:0016020;GO:0016021;GO:0022857;GO:0055085	monocarboxylic acid transmembrane transporter activity;monocarboxylic acid transport;membrane;integral component of membrane;transmembrane transporter activity;transmembrane transport
AGAP009194	1763.04	-0.794353	0.0845123	-9.39926	5.49476e-21	2.234e-19	GSTE2	glutathione S-transferase epsilon class 2	protein_coding	GO:0004364;GO:0005515;GO:0005737;GO:0006749;GO:0016740	glutathione transferase activity;protein binding;cytoplasm;glutathione metabolic process;transferase activity
AGAP029806	314.492	4.86889	0.518975	9.38174	6.48934e-21	2.62877e-19		unspecified product	protein_coding	GO:0005242;GO:0005244;GO:0006811;GO:0006813;GO:0016020;GO:0016021;GO:0034220;GO:0034765;GO:0071805;GO:1990573	inward rectifier potassium channel activity;voltage-gated ion channel activity;ion transport;potassium ion transport;membrane;integral component of membrane;ion transmembrane transport;regulation of ion transmembrane transport;potassium ion transmembrane transport;potassium ion import across plasma membrane
AGAP005550	586.59	1.02846	0.109685	9.37646	6.82237e-21	2.75367e-19		unspecified product	protein_coding	GO:0007005;GO:0007007;GO:0031305	mitochondrion organization;inner mitochondrial membrane organization;integral component of mitochondrial inner membrane
AGAP005680	3338.88	0.797323	0.0851237	9.36663	7.4884e-21	3.01158e-19		PAB-dependent poly(A)-specific ribonuclease subunit 3	protein_coding	GO:0000166;GO:0000288;GO:0000289;GO:0000290;GO:0000932;GO:0003723;GO:0004535;GO:0004672;GO:0005524;GO:0005737;GO:0006397;GO:0006468;GO:0010606;GO:0031251;GO:0090503	nucleotide binding;nuclear-transcribed mRNA catabolic process, deadenylation-dependent decay;nuclear-transcribed mRNA poly(A) tail shortening;deadenylation-dependent decapping of nuclear-transcribed mRNA;P-body;RNA binding;poly(A)-specific ribonuclease activity;protein kinase activity;ATP binding;cytoplasm;mRNA processing;protein phosphorylation;positive regulation of cytoplasmic mRNA processing …
AGAP002076	111285	-0.469782	0.0502889	-9.34167	9.48228e-21	3.79973e-19		heat shock 70kDa protein 1/8	protein_coding	GO:0000166;GO:0005524;GO:0005634;GO:0005737;GO:0005829;GO:0005886;GO:0006986;GO:0016192;GO:0016887;GO:0031072;GO:0034620;GO:0042026;GO:0044183;GO:0051082;GO:0051085;GO:0051787	nucleotide binding;ATP binding;nucleus;cytoplasm;cytosol;plasma membrane;response to unfolded protein;vesicle-mediated transport;ATP hydrolysis activity;heat shock protein binding;cellular response to unfolded protein;protein refolding;protein folding chaperone;unfolded protein binding;chaperone cofactor-dependent protein refolding;misfolded protein binding
AGAP000061	933.708	0.904839	0.0968787	9.33992	9.64093e-21	3.84946e-19		One cut domain family member [Source:UniProtKB/TrEMBL%3BAcc:A0NCM1]	protein_coding	GO:0000978;GO:0000981;GO:0003677;GO:0005634;GO:0006357;GO:0030154;GO:0045944	RNA polymerase II cis-regulatory region sequence-specific DNA binding;DNA-binding transcription factor activity, RNA polymerase II-specific;DNA binding;nucleus;regulation of transcription by RNA polymerase II;cell differentiation;positive regulation of transcription by RNA polymerase II
AGAP009694	7418.4	-0.566091	0.0607783	-9.31402	1.23085e-20	4.89703e-19	CCT2	Chaperonin containing TCP1 subunit 2	protein_coding	GO:0000166;GO:0005524;GO:0005737;GO:0005829;GO:0005832;GO:0006457;GO:0016887;GO:0051082	nucleotide binding;ATP binding;cytoplasm;cytosol;chaperonin-containing T-complex;protein folding;ATP hydrolysis activity;unfolded protein binding
AGAP001910	33408.6	-0.543588	0.0584476	-9.30044	1.39866e-20	5.54486e-19	RpS3	40S ribosomal protein S3	protein_coding	GO:0003684;GO:0003723;GO:0003735;GO:0003906;GO:0005634;GO:0005840;GO:0006281;GO:0006412;GO:0015935;GO:0022627;GO:2001235	damaged DNA binding;RNA binding;structural constituent of ribosome;DNA-(apurinic or apyrimidinic site) endonuclease activity;nucleus;ribosome;DNA repair;translation;small ribosomal subunit;cytosolic small ribosomal subunit;positive regulation of apoptotic signaling pathway
AGAP000008	4384.27	-0.541894	0.0583106	-9.29323	1.49682e-20	5.91296e-19		DnaJ (Hsp40) homolog subfamily A member 1	protein_coding	GO:0005524;GO:0005829;GO:0006457;GO:0009408;GO:0016020;GO:0030544;GO:0031072;GO:0046872;GO:0051082	ATP binding;cytosol;protein folding;response to heat;membrane;Hsp70 protein binding;heat shock protein binding;metal ion binding;unfolded protein binding
AGAP009701	4383.39	-0.60559	0.0651911	-9.28946	1.55072e-20	6.10424e-19	Aats-ala	Alanyl-tRNA synthetase [Source:UniProtKB/TrEMBL%3BAcc:A0A1S4H1T1]	protein_coding	GO:0000049;GO:0000166;GO:0002161;GO:0003676;GO:0003723;GO:0004812;GO:0004813;GO:0005524;GO:0005737;GO:0005739;GO:0006400;GO:0006412;GO:0006419;GO:0008270;GO:0016597;GO:0016874;GO:0043039;GO:0046872;GO:0106074	tRNA binding;nucleotide binding;aminoacyl-tRNA editing activity;nucleic acid binding;RNA binding;aminoacyl-tRNA ligase activity;alanine-tRNA ligase activity;ATP binding;cytoplasm;mitochondrion;tRNA modification;translation;alanyl-tRNA aminoacylation;zinc ion binding;amino acid binding;ligase activity;tRNA aminoacylation;metal ion binding;aminoacyl-tRNA metabolism involved in translational fidelity
AGAP012481	2415.86	0.716523	0.077223	9.27863	1.71673e-20	6.73394e-19		histone-lysine N-methyltransferase SETD8	protein_coding	GO:0005515;GO:0005634;GO:0005694;GO:0008168;GO:0016740;GO:0018024;GO:0032259;GO:0034968	protein binding;nucleus;chromosome;methyltransferase activity;transferase activity;histone-lysine N-methyltransferase activity;methylation;histone lysine methylation
AGAP000654	20109.6	-0.532794	0.0574963	-9.26657	1.92227e-20	7.5137e-19	RpS30	40S ribosomal protein S30 [Source:UniProtKB/TrEMBL%3BAcc:Q7QEH2]	protein_coding	GO:0003735;GO:0005515;GO:0005840;GO:0006412;GO:0022627	structural constituent of ribosome;protein binding;ribosome;translation;cytosolic small ribosomal subunit
AGAP006653	642.545	0.886469	0.0957977	9.25355	2.17161e-20	8.45864e-19		Protein rogdi	protein_coding	GO:0005623;GO:0005634;GO:0007035;GO:0032502;GO:0043291	obsolete cell;nucleus;vacuolar acidification;developmental process;RAVE complex
AGAP004781	765.048	0.993073	0.107368	9.24922	2.26136e-20	8.77753e-19		beta-1%2C4-galactosyltransferase I	protein_coding	GO:0005975;GO:0006486;GO:0016021;GO:0016757	carbohydrate metabolic process;protein glycosylation;integral component of membrane;glycosyltransferase activity
AGAP009308	123.013	1.98915	0.215152	9.24531	2.34563e-20	9.07304e-19		unspecified product	protein_coding
AGAP000747	1297.65	0.733692	0.0793845	9.24226	2.41347e-20	9.30314e-19		mitogen-activated protein kinase kinase kinase 5	protein_coding	GO:0000165;GO:0000166;GO:0004672;GO:0004709;GO:0004712;GO:0005515;GO:0005524;GO:0006468;GO:0016301;GO:0016310;GO:0016740;GO:0046872;GO:0106310	MAPK cascade;nucleotide binding;protein kinase activity;MAP kinase kinase kinase activity;protein serine/threonine/tyrosine kinase activity;protein binding;ATP binding;protein phosphorylation;kinase activity;phosphorylation;transferase activity;metal ion binding;protein serine kinase activity
AGAP000970	322.207	1.30476	0.141179	9.24186	2.42239e-20	9.30533e-19		DnaJ homolog subfamily C	protein_coding
AGAP001424	9082.68	-0.549382	0.0594804	-9.23636	2.55032e-20	9.7631e-19		heat shock protein 90kDa beta	protein_coding	GO:0005524;GO:0005783;GO:0006457;GO:0016887;GO:0030433;GO:0048471;GO:0051082	ATP binding;endoplasmic reticulum;protein folding;ATP hydrolysis activity;ubiquitin-dependent ERAD pathway;perinuclear region of cytoplasm;unfolded protein binding
AGAP004866	4071.38	0.703702	0.0763114	9.22145	2.93113e-20	1.11825e-18		unspecified product	protein_coding	GO:0005515;GO:0006351;GO:0016817;GO:0046872	protein binding;DNA-templated transcription;hydrolase activity, acting on acid anhydrides;metal ion binding
AGAP010160	1124.63	0.848297	0.0921154	9.20907	3.28965e-20	1.25074e-18		myosin I	protein_coding	GO:0000166;GO:0003774;GO:0003779;GO:0005515;GO:0005524;GO:0005737;GO:0016459	nucleotide binding;cytoskeletal motor activity;actin binding;protein binding;ATP binding;cytoplasm;myosin complex
AGAP012817	107.02	2.05373	0.223061	9.20701	3.35329e-20	1.2706e-18		unspecified product	protein_coding	GO:0004252;GO:0006508	serine-type endopeptidase activity;proteolysis
AGAP009893	817.585	0.810283	0.0880109	9.20661	3.36572e-20	1.27099e-18		nocturnin	protein_coding	GO:0000175;GO:0003824;GO:0004535;GO:0007623;GO:0032922;GO:0090503	3'-5'-exoribonuclease activity;catalytic activity;poly(A)-specific ribonuclease activity;circadian rhythm;circadian regulation of gene expression;RNA phosphodiester bond hydrolysis, exonucleolytic
AGAP011706	30812.4	-0.531562	0.0577813	-9.19955	3.59466e-20	1.35286e-18	RpL27a	60S ribosomal protein L27a	protein_coding	GO:0003735;GO:0006412;GO:0015934;GO:0022625	structural constituent of ribosome;translation;large ribosomal subunit;cytosolic large ribosomal subunit
AGAP009623	24974.2	-0.52823	0.0574232	-9.1989	3.61641e-20	1.35646e-18	GAPDH	glyceraldehyde 3-phosphate dehydrogenase	protein_coding	GO:0000166;GO:0004365;GO:0005829;GO:0006006;GO:0006096;GO:0016491;GO:0016620;GO:0050661;GO:0051287;GO:0055114	nucleotide binding;glyceraldehyde-3-phosphate dehydrogenase (NAD+) (phosphorylating) activity;cytosol;glucose metabolic process;glycolytic process;oxidoreductase activity;oxidoreductase activity, acting on the aldehyde or oxo group of donors, NAD or NADP as acceptor;NADP binding;NAD binding;obsolete oxidation-reduction process
AGAP000787	657.939	1.12476	0.122628	9.17213	4.63765e-20	1.73367e-18		unspecified product	protein_coding	GO:0004842;GO:0005515;GO:0006511;GO:0061630	ubiquitin-protein transferase activity;protein binding;ubiquitin-dependent protein catabolic process;ubiquitin protein ligase activity
AGAP002576	966.965	0.79685	0.0869869	9.16058	5.1621e-20	1.92327e-18		unspecified product	protein_coding	GO:0005515;GO:0008289;GO:0044233;GO:0051560;GO:1990456	protein binding;lipid binding;mitochondria-associated endoplasmic reticulum membrane;mitochondrial calcium ion homeostasis;mitochondrion-endoplasmic reticulum membrane tethering
AGAP004515	230.423	1.44498	0.15813	9.13788	6.36883e-20	2.36496e-18		unspecified product	protein_coding
AGAP002653	2160.52	-0.645038	0.0706146	-9.13463	6.56313e-20	2.42901e-18		phenylalanyl-tRNA synthetase alpha chain	protein_coding	GO:0000049;GO:0000166;GO:0004812;GO:0004826;GO:0005524;GO:0005737;GO:0005829;GO:0006432;GO:0009328;GO:0043039	tRNA binding;nucleotide binding;aminoacyl-tRNA ligase activity;phenylalanine-tRNA ligase activity;ATP binding;cytoplasm;cytosol;phenylalanyl-tRNA aminoacylation;phenylalanine-tRNA ligase complex;tRNA aminoacylation
AGAP000719	3756.37	-0.574247	0.0629277	-9.12551	7.13992e-20	2.63373e-18	Ahcy13	Adenosylhomocysteinase [Source:UniProtKB/Swiss-Prot%3BAcc:O76757]	protein_coding	GO:0004013;GO:0005829;GO:0006730;GO:0016787;GO:0033353	adenosylhomocysteinase activity;cytosol;one-carbon metabolic process;hydrolase activity;S-adenosylmethionine cycle
AGAP012270	513.113	-1.06152	0.116424	-9.1177	7.6734e-20	2.82118e-18		unspecified product	protein_coding	GO:0004252;GO:0006508	serine-type endopeptidase activity;proteolysis
AGAP006017	2728.62	0.698977	0.0766983	9.11333	7.98933e-20	2.92767e-18		serine/threonine-protein phosphatase 6 regulatory subunit 3	protein_coding	GO:0005634;GO:0005829;GO:0019888;GO:0019903;GO:0043666	nucleus;cytosol;protein phosphatase regulator activity;protein phosphatase binding;regulation of phosphoprotein phosphatase activity
AGAP000025	3631.27	0.747491	0.0820342	9.11194	8.09209e-20	2.9556e-18		unspecified product	protein_coding	GO:0006405;GO:0006606;GO:0008139;GO:0017056;GO:0044613;GO:0044615;GO:0046872	RNA export from nucleus;protein import into nucleus;nuclear localization sequence binding;structural constituent of nuclear pore;nuclear pore central transport channel;nuclear pore nuclear basket;metal ion binding
AGAP012894	3484.45	0.891161	0.0978583	9.10665	8.49624e-20	3.09308e-18		Histone H2B [Source:UniProtKB/Swiss-Prot%3BAcc:Q27442]	protein_coding	GO:0000786;GO:0003677;GO:0005634;GO:0005694;GO:0006334;GO:0044877;GO:0046982	nucleosome;DNA binding;nucleus;chromosome;nucleosome assembly;protein-containing complex binding;protein heterodimerization activity
AGAP012284	25224.1	-0.538862	0.059278	-9.09042	9.86554e-20	3.57987e-18	RpL18a-1	60S ribosomal protein L18a [Source:UniProtKB/TrEMBL%3BAcc:Q7PV82]	protein_coding	GO:0003735;GO:0005840;GO:0006412;GO:0022625	structural constituent of ribosome;ribosome;translation;cytosolic large ribosomal subunit
AGAP011599	51.1579	4.98629	0.548708	9.08734	1.01495e-19	3.67095e-18		unspecified product	protein_coding	GO:0003677;GO:0005634	DNA binding;nucleus
AGAP003201	739.461	1.09865	0.120997	9.08001	1.08569e-19	3.9141e-18		unspecified product	protein_coding
AGAP000541	17649.4	-0.517308	0.0569784	-9.07902	1.09552e-19	3.9368e-18	RpS15a-1	40S ribosomal protein S15a	protein_coding	GO:0003735;GO:0005840;GO:0006412;GO:0022627	structural constituent of ribosome;ribosome;translation;cytosolic small ribosomal subunit
AGAP008280	3878.4	-0.697757	0.0768711	-9.07697	1.11636e-19	3.9988e-18	D7r5	D7 short form salivary protein	protein_coding	GO:0005549;GO:0007608;GO:0050896	odorant binding;sensory perception of smell;response to stimulus
AGAP004052	4818.73	0.663957	0.0731582	9.07563	1.13019e-19	4.03535e-18		unspecified product	protein_coding	GO:0000122;GO:0000978;GO:0000981;GO:0003677;GO:0005634;GO:0006355;GO:0006357;GO:0045944	negative regulation of transcription by RNA polymerase II;RNA polymerase II cis-regulatory region sequence-specific DNA binding;DNA-binding transcription factor activity, RNA polymerase II-specific;DNA binding;nucleus;regulation of DNA-templated transcription;regulation of transcription by RNA polymerase II;positive regulation of transcription by RNA polymerase II
AGAP003647	2846.62	-0.569903	0.0628717	-9.06453	1.25143e-19	4.45397e-18		unspecified product	protein_coding	GO:0005515;GO:0016020;GO:0016021;GO:0072546	protein binding;membrane;integral component of membrane;EMC complex
AGAP008467	3418.03	-0.671584	0.0741851	-9.05282	1.39321e-19	4.94279e-18		solute carrier family 6 (neurotransmitter transporter%2C amino acid) member 5/7/	protein_coding	GO:0005328;GO:0005886;GO:0006836;GO:0015293;GO:0016020;GO:0016021;GO:0055085	neurotransmitter:sodium symporter activity;plasma membrane;neurotransmitter transport;symporter activity;membrane;integral component of membrane;transmembrane transport
AGAP007320	66.5576	2.91173	0.321727	9.05031	1.42561e-19	5.04168e-18		unspecified product	protein_coding	GO:0016020;GO:0016021	membrane;integral component of membrane
AGAP004485	566.383	1.0493	0.115959	9.04884	1.44501e-19	5.09411e-18		unspecified product	protein_coding	GO:0005515;GO:0007165;GO:0046579	protein binding;signal transduction;positive regulation of Ras protein signal transduction
AGAP000596	509.425	0.960747	0.106245	9.04279	1.52726e-19	5.36711e-18		lysophosphatidylcholine acyltransferase / lyso-PAF acetyltransferase	protein_coding	GO:0005509;GO:0006644;GO:0008374;GO:0016020;GO:0016021;GO:0016746	calcium ion binding;phospholipid metabolic process;O-acyltransferase activity;membrane;integral component of membrane;acyltransferase activity
AGAP000881	6392.57	-0.59458	0.0659391	-9.01711	1.93112e-19	6.76501e-18		aldehyde dehydrogenase family 7 member A1	protein_coding	GO:0004029;GO:0016491;GO:0016620;GO:0043878;GO:0055114	aldehyde dehydrogenase (NAD+) activity;oxidoreductase activity;oxidoreductase activity, acting on the aldehyde or oxo group of donors, NAD or NADP as acceptor;glyceraldehyde-3-phosphate dehydrogenase (NAD+) (non-phosphorylating) activity;obsolete oxidation-reduction process
AGAP007723	885.182	0.796793	0.088398	9.0137	1.99226e-19	6.95729e-18		guanine nucleotide exchange factor DBS	protein_coding	GO:0005085;GO:0005515;GO:0016043;GO:0035556	guanyl-nucleotide exchange factor activity;protein binding;cellular component organization;intracellular signal transduction
AGAP012107	224.074	1.45802	0.161938	9.00356	2.18515e-19	7.60705e-18		SUMO-conjugating enzyme UBC9	protein_coding	GO:0000166;GO:0005524;GO:0005634;GO:0016740;GO:0016925;GO:0061656	nucleotide binding;ATP binding;nucleus;transferase activity;protein sumoylation;SUMO conjugating enzyme activity
AGAP005606	4043.97	0.710772	0.0790451	8.99198	2.42805e-19	8.42633e-18		unspecified product	protein_coding
AGAP006935	10286.4	0.758055	0.08434	8.98808	2.51584e-19	8.70387e-18		unspecified product	protein_coding	GO:0006397	mRNA processing
AGAP028646	1856.14	-0.683098	0.0760147	-8.9864	2.55469e-19	8.81092e-18	ANCE3	angiotensin-converting enzyme 3	protein_coding	GO:0004180;GO:0005615;GO:0005886;GO:0006508;GO:0008233;GO:0008237;GO:0008238;GO:0008239;GO:0008241;GO:0016020;GO:0016787;GO:0046872	carboxypeptidase activity;extracellular space;plasma membrane;proteolysis;peptidase activity;metallopeptidase activity;exopeptidase activity;dipeptidyl-peptidase activity;peptidyl-dipeptidase activity;membrane;hydrolase activity;metal ion binding
AGAP002599	44244.1	-0.543266	0.0604799	-8.9826	2.64447e-19	9.09242e-18		polyubiquitin	protein_coding	GO:0005515;GO:0005634;GO:0005737;GO:0016567;GO:0019941;GO:0031386;GO:0031625	protein binding;nucleus;cytoplasm;protein ubiquitination;modification-dependent protein catabolic process;protein tag;ubiquitin protein ligase binding
AGAP005061	22422.9	-0.55583	0.0619507	-8.97214	2.90806e-19	9.96793e-18	RpS9	40S ribosomal protein S9	protein_coding	GO:0003723;GO:0003735;GO:0005840;GO:0006412;GO:0015935;GO:0019843;GO:0022627;GO:0045903	RNA binding;structural constituent of ribosome;ribosome;translation;small ribosomal subunit;rRNA binding;cytosolic small ribosomal subunit;positive regulation of translational fidelity
AGAP012743	301.268	1.17217	0.130683	8.96959	2.97609e-19	1.01698e-17		DNA replication complex GINS protein PSF2 [Source:UniProtKB/TrEMBL%3BAcc:Q5TXV1]	protein_coding	GO:0000727;GO:0000811;GO:0005634;GO:0006260;GO:0031298;GO:0032508;GO:0043138	double-strand break repair via break-induced replication;GINS complex;nucleus;DNA replication;replication fork protection complex;DNA duplex unwinding;3'-5' DNA helicase activity
AGAP000752	1715.83	-0.674994	0.0753941	-8.95288	3.46335e-19	1.17987e-17		acyl-CoA-binding domain-containing protein 6	protein_coding	GO:0000062;GO:0005515	fatty-acyl-CoA binding;protein binding
AGAP000651	121683	-0.447626	0.0500517	-8.94328	3.778e-19	1.282e-17	Actin5C	Actin-5C [Source:UniProtKB/Swiss-Prot%3BAcc:P84185]	protein_coding	GO:0000166;GO:0000281;GO:0005524;GO:0005737;GO:0005856;GO:0015629	nucleotide binding;mitotic cytokinesis;ATP binding;cytoplasm;cytoskeleton;actin cytoskeleton
AGAP005881	2804.35	0.637603	0.071296	8.94304	3.78616e-19	1.282e-17		sentrin-specific protease 7	protein_coding	GO:0005634;GO:0006508;GO:0008234;GO:0010571;GO:0031431;GO:0043539;GO:0071902;GO:1901987	nucleus;proteolysis;cysteine-type peptidase activity;positive regulation of nuclear cell cycle DNA replication;Dbf4-dependent protein kinase complex;protein serine/threonine kinase activator activity;positive regulation of protein serine/threonine kinase activity;regulation of cell cycle phase transition
AGAP001408	19375	-0.57036	0.063822	-8.93673	4.00862e-19	1.35321e-17	RpL35	60S ribosomal protein L35	protein_coding	GO:0000463;GO:0003729;GO:0003735;GO:0005840;GO:0006412;GO:0022625	maturation of LSU-rRNA from tricistronic rRNA transcript (SSU-rRNA, 5.8S rRNA, LSU-rRNA);mRNA binding;structural constituent of ribosome;ribosome;translation;cytosolic large ribosomal subunit
AGAP001890	585.647	-0.963875	0.107928	-8.93072	4.23238e-19	1.42443e-17		unspecified product	protein_coding	GO:0046872	metal ion binding
AGAP008947	2941.19	-0.596242	0.0668968	-8.91286	4.97343e-19	1.6688e-17		Mevalonate kinase [Source:UniProtKB/TrEMBL%3BAcc:A0A1S4GZN7]	protein_coding	GO:0000166;GO:0004496;GO:0005524;GO:0005737;GO:0005829;GO:0006629;GO:0006694;GO:0006695;GO:0008202;GO:0008299;GO:0016126;GO:0016301;GO:0016310;GO:0016740;GO:0019287	nucleotide binding;mevalonate kinase activity;ATP binding;cytoplasm;cytosol;lipid metabolic process;steroid biosynthetic process;cholesterol biosynthetic process;steroid metabolic process;isoprenoid biosynthetic process;sterol biosynthetic process;kinase activity;phosphorylation;transferase activity;isopentenyl diphosphate biosynthetic process, mevalonate pathway
AGAP007354	272.166	-1.48893	0.167247	-8.90263	5.45382e-19	1.82449e-17		phosphatidylinositol transfer protein SEC14	protein_coding	GO:1902936	phosphatidylinositol bisphosphate binding
AGAP012196	1217.2	-0.682021	0.0766543	-8.89737	5.71877e-19	1.9074e-17		Histone H3 [Source:UniProtKB/TrEMBL%3BAcc:Q7PCS9]	protein_coding	GO:0000786;GO:0003677;GO:0005634;GO:0005694;GO:0046982	nucleosome;DNA binding;nucleus;chromosome;protein heterodimerization activity
AGAP008761	7720.67	-0.497132	0.0559063	-8.89223	5.98953e-19	1.99174e-17		translocon-associated protein subunit gamma	protein_coding	GO:0005783;GO:0005789;GO:0006614;GO:0016020;GO:0016021	endoplasmic reticulum;endoplasmic reticulum membrane;SRP-dependent cotranslational protein targeting to membrane;membrane;integral component of membrane
AGAP001315	4354.06	0.781858	0.0879583	8.88896	6.16849e-19	2.04515e-17		unspecified product	protein_coding	GO:0000226;GO:0015630	microtubule cytoskeleton organization;microtubule cytoskeleton
AGAP001452	2499.69	0.679553	0.0765108	8.8818	6.57891e-19	2.17475e-17		ubiquitin-conjugating enzyme E2 Q	protein_coding	GO:0000209;GO:0005634;GO:0061631	protein polyubiquitination;nucleus;ubiquitin conjugating enzyme activity
AGAP003792	5321.61	-0.55375	0.0623559	-8.88048	6.65715e-19	2.1941e-17		phosphatidylinositol glycan%2C class B	protein_coding	GO:0000026;GO:0000030;GO:0004376;GO:0005783;GO:0005789;GO:0006506;GO:0016020;GO:0016021;GO:0016757;GO:0097502	alpha-1,2-mannosyltransferase activity;mannosyltransferase activity;glycolipid mannosyltransferase activity;endoplasmic reticulum;endoplasmic reticulum membrane;GPI anchor biosynthetic process;membrane;integral component of membrane;glycosyltransferase activity;mannosylation
AGAP001928	10321.3	0.512352	0.057751	8.87175	7.20032e-19	2.36612e-17		nucleosome assembly protein 1-like 1	protein_coding	GO:0000785;GO:0003682;GO:0005634;GO:0006334;GO:0042393	chromatin;chromatin binding;nucleus;nucleosome assembly;histone binding
AGAP000346	136.806	2.11512	0.238542	8.86687	7.523e-19	2.46489e-17	SPZ1	spaetzle-like cytokine 1	protein_coding	GO:0005121;GO:0005576;GO:0005615;GO:0007165;GO:0007399;GO:0008083;GO:0008592;GO:0021556;GO:0045087	Toll binding;extracellular region;extracellular space;signal transduction;nervous system development;growth factor activity;regulation of Toll signaling pathway;central nervous system formation;innate immune response
AGAP000637	132.024	1.80533	0.203689	8.8632	7.77487e-19	2.53994e-17		solute carrier family 6 (neurotransmitter transporter%2C amino acid/orphan)	protein_coding	GO:0016021	integral component of membrane
AGAP009662	713.994	-1.31979	0.148917	-8.86262	7.81557e-19	2.54577e-17		unspecified product	protein_coding	GO:0003676	nucleic acid binding
AGAP008176	1201.65	-0.761007	0.0859572	-8.85333	8.4946e-19	2.75889e-17		dipeptidyl-peptidase 4	protein_coding	GO:0006508;GO:0008236	proteolysis;serine-type peptidase activity
AGAP001507	8748.33	-0.501698	0.0566856	-8.85054	8.70977e-19	2.82055e-17		procollagen-lysine%2C 2-oxoglutarate 5-dioxygenase	protein_coding	GO:0005506;GO:0005783;GO:0008475;GO:0016491;GO:0016705;GO:0017185;GO:0031418;GO:0055114	iron ion binding;endoplasmic reticulum;procollagen-lysine 5-dioxygenase activity;oxidoreductase activity;oxidoreductase activity, acting on paired donors, with incorporation or reduction of molecular oxygen;peptidyl-lysine hydroxylation;L-ascorbic acid binding;obsolete oxidation-reduction process
AGAP012746	234.376	-1.30785	0.148124	-8.82941	1.05229e-18	3.39781e-17		Phyhd1 protein	protein_coding
AGAP009083	3252.78	0.857504	0.0971546	8.82618	1.08312e-18	3.48728e-17		CCHC-type domain-containing protein [Source:UniProtKB/TrEMBL%3BAcc:A0A1S4H042]	protein_coding	GO:0003676;GO:0008270	nucleic acid binding;zinc ion binding
AGAP006570	1105.26	-0.789819	0.0895424	-8.82061	1.13838e-18	3.65464e-17		myo-inositol-1(or 4)-monophosphatase	protein_coding	GO:0006020;GO:0006021;GO:0007165;GO:0008934;GO:0016787;GO:0046854;GO:0046855;GO:0046872;GO:0052832;GO:0052833;GO:0052834	inositol metabolic process;inositol biosynthetic process;signal transduction;inositol monophosphate 1-phosphatase activity;hydrolase activity;phosphatidylinositol phosphate biosynthetic process;inositol phosphate dephosphorylation;metal ion binding;inositol monophosphate 3-phosphatase activity;inositol monophosphate 4-phosphatase activity;inositol monophosphate phosphatase activity
AGAP009975	2138.83	0.759729	0.0861846	8.81513	1.19542e-18	3.8267e-17		protein-tyrosine phosphatase	protein_coding	GO:0004721;GO:0004725;GO:0005737;GO:0005856;GO:0006470;GO:0009887;GO:0016043;GO:0016311;GO:0016787;GO:0016791;GO:0035335;GO:0040011;GO:0042221;GO:0048666;GO:0071944	phosphoprotein phosphatase activity;protein tyrosine phosphatase activity;cytoplasm;cytoskeleton;protein dephosphorylation;animal organ morphogenesis;cellular component organization;dephosphorylation;hydrolase activity;phosphatase activity;peptidyl-tyrosine dephosphorylation;locomotion;response to chemical;neuron development;cell periphery
AGAP013112	16481.7	-0.498903	0.056624	-8.81081	1.2424e-18	3.96573e-17		mRNA binding protein	protein_coding	GO:0003723;GO:0005634;GO:0005737	RNA binding;nucleus;cytoplasm
AGAP002593	676.284	-0.890497	0.101142	-8.80443	1.31522e-18	4.18614e-17		outer membrane lipoprotein Blc	protein_coding	GO:0000302;GO:0005737;GO:0006629	response to reactive oxygen species;cytoplasm;lipid metabolic process
AGAP007718	154.771	1.97174	0.224188	8.79504	1.42994e-18	4.53833e-17		Glycosyltransferase family 92 protein [Source:UniProtKB/TrEMBL%3BAcc:A0A1S4GWP1]	protein_coding	GO:0016020;GO:0016021;GO:0016740;GO:0016757	membrane;integral component of membrane;transferase activity;glycosyltransferase activity
AGAP000820	1878.85	-0.709861	0.0807958	-8.78586	1.55173e-18	4.91088e-17	CPR125	cuticular protein RR-2 family 125	protein_coding	GO:0008010;GO:0042302;GO:0062129	structural constituent of chitin-based larval cuticle;structural constituent of cuticle;chitin-based extracellular matrix
AGAP029456	9680.6	0.725899	0.082723	8.77507	1.70803e-18	5.39022e-17		Protein kinase domain-containing protein [Source:UniProtKB/TrEMBL%3BAcc:A0A453YZN7]	protein_coding	GO:0004672;GO:0004674;GO:0005524;GO:0005634;GO:0005737;GO:0006468;GO:0016055;GO:0018105	protein kinase activity;protein serine/threonine kinase activity;ATP binding;nucleus;cytoplasm;protein phosphorylation;Wnt signaling pathway;peptidyl-serine phosphorylation
AGAP002352	953.621	0.725884	0.082816	8.76502	1.86751e-18	5.87686e-17		unspecified product	protein_coding	GO:0000976;GO:0000978;GO:0000981;GO:0003677;GO:0003700;GO:0005634;GO:0006355;GO:0006357;GO:0006915;GO:0046872;GO:0048731	transcription cis-regulatory region binding;RNA polymerase II cis-regulatory region sequence-specific DNA binding;DNA-binding transcription factor activity, RNA polymerase II-specific;DNA binding;DNA-binding transcription factor activity;nucleus;regulation of DNA-templated transcription;regulation of transcription by RNA polymerase II;apoptotic process;metal ion binding;system development
AGAP013533	905.073	-0.834458	0.0952544	-8.76031	1.94709e-18	6.11002e-17		unspecified product	protein_coding	GO:0005615;GO:0032504	extracellular space;multicellular organism reproduction
AGAP000751	375.501	1.21074	0.138267	8.75657	2.01283e-18	6.29857e-17		mitotic spindle assembly checkpoint protein MAD2	protein_coding	GO:0000776;GO:0005654;GO:0005737;GO:0007094;GO:0051301	kinetochore;nucleoplasm;cytoplasm;mitotic spindle assembly checkpoint signaling;cell division
AGAP028400	43603	-0.497828	0.0568554	-8.75604	2.02235e-18	6.31063e-17		unspecified product	protein_coding
AGAP004678	770.916	0.876424	0.100102	8.75528	2.03604e-18	6.33562e-17		unspecified product	protein_coding	GO:0000463;GO:0000492;GO:0005634;GO:0046872;GO:0048254;GO:0070761	maturation of LSU-rRNA from tricistronic rRNA transcript (SSU-rRNA, 5.8S rRNA, LSU-rRNA);box C/D snoRNP assembly;nucleus;metal ion binding;snoRNA localization;pre-snoRNP complex
AGAP005095	9966.33	-0.530118	0.0605603	-8.75356	2.06722e-18	6.41472e-17		actin beta/gamma 1	protein_coding	GO:0000166;GO:0000281;GO:0005524;GO:0005737;GO:0005856;GO:0015629	nucleotide binding;mitotic cytokinesis;ATP binding;cytoplasm;cytoskeleton;actin cytoskeleton
AGAP000655	12390.4	-0.555523	0.0634747	-8.75187	2.0984e-18	6.49339e-17	RpS14-1	40S ribosomal protein S14a [Source:UniProtKB/Swiss-Prot%3BAcc:Q7QEH1]	protein_coding	GO:0000028;GO:0000462;GO:0003674;GO:0003735;GO:0005575;GO:0005840;GO:0006412;GO:0008150;GO:0022627;GO:0048027;GO:0070181	ribosomal small subunit assembly;maturation of SSU-rRNA from tricistronic rRNA transcript (SSU-rRNA, 5.8S rRNA, LSU-rRNA);molecular_function;structural constituent of ribosome;cellular_component;ribosome;translation;biological_process;cytosolic small ribosomal subunit;mRNA 5'-UTR binding;small ribosomal subunit rRNA binding
AGAP003477	6973.59	-0.506971	0.0579322	-8.7511	2.11291e-18	6.52018e-17	CCT6	Chaperonin containing TCP1 subunit 6	protein_coding	GO:0000166;GO:0005524;GO:0005737;GO:0005832;GO:0006457;GO:0016887;GO:0051082	nucleotide binding;ATP binding;cytoplasm;chaperonin-containing T-complex;protein folding;ATP hydrolysis activity;unfolded protein binding
AGAP010767	3685.79	0.73343	0.0838586	8.74604	2.20976e-18	6.80019e-17		unspecified product	protein_coding	GO:0005085;GO:0005515;GO:0005737;GO:0016020;GO:0016043;GO:0035556;GO:0046872	guanyl-nucleotide exchange factor activity;protein binding;cytoplasm;membrane;cellular component organization;intracellular signal transduction;metal ion binding
AGAP005071	749.849	0.788166	0.0901577	8.74209	2.28842e-18	7.02285e-17		unspecified product	protein_coding	GO:0016021	integral component of membrane
AGAP010026	1723.2	0.785761	0.0898858	8.74177	2.29482e-18	7.02315e-17		phospholipid-translocating ATPase	protein_coding	GO:0000166;GO:0000287;GO:0005215;GO:0005524;GO:0005886;GO:0015914;GO:0016020;GO:0016021;GO:0016887;GO:0045332;GO:0140326	nucleotide binding;magnesium ion binding;transporter activity;ATP binding;plasma membrane;phospholipid transport;membrane;integral component of membrane;ATP hydrolysis activity;phospholipid translocation;ATPase-coupled intramembrane lipid transporter activity
AGAP012439	2453.4	0.600753	0.0687961	8.73238	2.49366e-18	7.6108e-17		unspecified product	protein_coding	GO:0002039;GO:0005515;GO:0005634	p53 binding;protein binding;nucleus
AGAP011298	22945.7	-0.494575	0.0566947	-8.72349	2.69766e-18	8.2109e-17	RpL10a	60S ribosomal protein L10a	protein_coding	GO:0000470;GO:0003723;GO:0003735;GO:0006412;GO:0015934;GO:0022625	maturation of LSU-rRNA;RNA binding;structural constituent of ribosome;translation;large ribosomal subunit;cytosolic large ribosomal subunit
AGAP006942	2595.88	0.662794	0.0760048	8.72041	2.77185e-18	8.41372e-17		Importin-4	protein_coding	GO:0005515;GO:0005634;GO:0005737;GO:0006606;GO:0006886;GO:0008139;GO:0031267;GO:0061608	protein binding;nucleus;cytoplasm;protein import into nucleus;intracellular protein transport;nuclear localization sequence binding;small GTPase binding;nuclear import signal receptor activity
AGAP008969	1014.41	0.879856	0.101065	8.70584	3.15233e-18	9.54266e-17		Cyclin Y [Source:UniProtKB/TrEMBL%3BAcc:A0A1S4GZQ6]	protein_coding	GO:0000079;GO:0019901	regulation of cyclin-dependent protein serine/threonine kinase activity;protein kinase binding
AGAP000862	9937.26	-0.48915	0.0562681	-8.6932	3.52372e-18	1.0638e-16		alpha 1%2C3-glucosidase	protein_coding	GO:0003824;GO:0004553;GO:0005975;GO:0006491;GO:0008152;GO:0016787;GO:0016798;GO:0030246;GO:0090599	catalytic activity;hydrolase activity, hydrolyzing O-glycosyl compounds;carbohydrate metabolic process;N-glycan processing;metabolic process;hydrolase activity;hydrolase activity, acting on glycosyl bonds;carbohydrate binding;alpha-glucosidase activity
AGAP028609	3599.22	0.62175	0.071584	8.68561	3.76721e-18	1.13424e-16		transcriptional regulator ATRX	protein_coding	GO:0005524;GO:0005634;GO:0016887;GO:0140658	ATP binding;nucleus;ATP hydrolysis activity;ATP-dependent chromatin remodeler activity
AGAP003618	3824.81	0.699632	0.0806383	8.67617	4.09313e-18	1.22904e-16		serine/threonine-protein kinase LATS1/2	protein_coding	GO:0000082;GO:0000278;GO:0004672;GO:0004674;GO:0005524;GO:0006468;GO:0018105;GO:0035329;GO:0035556;GO:0043065;GO:0046620	G1/S transition of mitotic cell cycle;mitotic cell cycle;protein kinase activity;protein serine/threonine kinase activity;ATP binding;protein phosphorylation;peptidyl-serine phosphorylation;hippo signaling;intracellular signal transduction;positive regulation of apoptotic process;regulation of organ growth
AGAP001640	946.56	0.708812	0.0817677	8.66861	4.37416e-18	1.3099e-16		unspecified product	protein_coding	GO:0000381;GO:0000398;GO:0003676;GO:0003723;GO:0005634;GO:0005730;GO:0016607;GO:0045292	regulation of alternative mRNA splicing, via spliceosome;mRNA splicing, via spliceosome;nucleic acid binding;RNA binding;nucleus;nucleolus;nuclear speck;mRNA cis splicing, via spliceosome
AGAP010343	1006.71	0.748566	0.0864472	8.65922	4.74993e-18	1.41861e-16		CTL-like protein 2	protein_coding	GO:0016021;GO:0022857;GO:0055085	integral component of membrane;transmembrane transporter activity;transmembrane transport
AGAP009608	447.114	1.11393	0.12876	8.65122	5.09521e-18	1.51766e-16		C2H2-type domain-containing protein [Source:UniProtKB/TrEMBL%3BAcc:A0A1S4H1J7]	protein_coding	GO:0003676;GO:0008234	nucleic acid binding;cysteine-type peptidase activity
AGAP012352	2770.35	-0.612576	0.0708787	-8.6426	5.49457e-18	1.63225e-16		Niemann-Pick C2 protein	protein_coding	GO:0015918;GO:0032934	sterol transport;sterol binding
AGAP007775	861.04	0.848421	0.0983232	8.6289	6.19456e-18	1.8353e-16		ATP-dependent DNA helicase PIF1 [Source:UniProtKB/TrEMBL%3BAcc:Q7Q395]	protein_coding	GO:0000002;GO:0000166;GO:0000723;GO:0003677;GO:0003678;GO:0004386;GO:0005524;GO:0005634;GO:0005657;GO:0005739;GO:0006260;GO:0006281;GO:0006310;GO:0006974;GO:0016787;GO:0016887;GO:0032508;GO:0043139	mitochondrial genome maintenance;nucleotide binding;telomere maintenance;DNA binding;DNA helicase activity;helicase activity;ATP binding;nucleus;replication fork;mitochondrion;DNA replication;DNA repair;DNA recombination;cellular response to DNA damage stimulus;hydrolase activity;ATP hydrolysis activity;DNA duplex unwinding;5'-3' DNA helicase activity
AGAP003913	77.678	2.27996	0.264235	8.62853	6.21441e-18	1.8363e-16		Histone H2A [Source:UniProtKB/TrEMBL%3BAcc:Q7Q2C4]	protein_coding	GO:0000786;GO:0003677;GO:0005634;GO:0005694;GO:0006325;GO:0031507;GO:0046982	nucleosome;DNA binding;nucleus;chromosome;chromatin organization;heterochromatin assembly;protein heterodimerization activity
AGAP003025	19292.6	-0.491011	0.0569081	-8.62815	6.23514e-18	1.83755e-16	RpLp2	60S ribosomal protein LP2	protein_coding	GO:0002182;GO:0003735;GO:0005840;GO:0006414;GO:0022625	cytoplasmic translational elongation;structural constituent of ribosome;ribosome;translational elongation;cytosolic large ribosomal subunit
AGAP008929	3441.71	-0.566097	0.0656312	-8.62542	6.38572e-18	1.87696e-16		threonyl-tRNA synthetase	protein_coding	GO:0000166;GO:0004812;GO:0004829;GO:0005524;GO:0005737;GO:0006418;GO:0006435;GO:0043039	nucleotide binding;aminoacyl-tRNA ligase activity;threonine-tRNA ligase activity;ATP binding;cytoplasm;tRNA aminoacylation for protein translation;threonyl-tRNA aminoacylation;tRNA aminoacylation
AGAP001700	5107.92	-0.577841	0.0671686	-8.60283	7.77711e-18	2.27992e-16		translational activator GCN1	protein_coding	GO:0000226;GO:0006417;GO:0019887;GO:0019901;GO:0033674;GO:0043022;GO:0045859	microtubule cytoskeleton organization;regulation of translation;protein kinase regulator activity;protein kinase binding;positive regulation of kinase activity;ribosome binding;regulation of protein kinase activity
AGAP010933	27984.6	-0.482175	0.0561281	-8.59062	8.6498e-18	2.5291e-16	RpS19	40S ribosomal protein S19	protein_coding	GO:0000028;GO:0003723;GO:0003735;GO:0005840;GO:0006412;GO:0022627	ribosomal small subunit assembly;RNA binding;structural constituent of ribosome;ribosome;translation;cytosolic small ribosomal subunit
AGAP010065	18225.7	-0.528801	0.0615838	-8.58669	8.95092e-18	2.6103e-16	RpL12	60S ribosomal protein L12	protein_coding	GO:0000027;GO:0003735;GO:0005840;GO:0006412;GO:0015934;GO:0019843;GO:0022625;GO:0070180	ribosomal large subunit assembly;structural constituent of ribosome;ribosome;translation;large ribosomal subunit;rRNA binding;cytosolic large ribosomal subunit;large ribosomal subunit rRNA binding
AGAP006205	3674.27	0.554877	0.0646279	8.58572	9.02687e-18	2.62557e-16		ribosome biogenesis ATPase	protein_coding	GO:0005524;GO:0005634;GO:0016887;GO:0042254;GO:0051973;GO:1990275	ATP binding;nucleus;ATP hydrolysis activity;ribosome biogenesis;positive regulation of telomerase activity;preribosome binding
AGAP002759	6504.27	-0.589809	0.0687154	-8.58335	9.21482e-18	2.67326e-16	CCT3	Chaperonin containing TCP1 subunit 3	protein_coding	GO:0000166;GO:0005524;GO:0005737;GO:0005832;GO:0006457;GO:0016887;GO:0051082	nucleotide binding;ATP binding;cytoplasm;chaperonin-containing T-complex;protein folding;ATP hydrolysis activity;unfolded protein binding
AGAP007169	2484.25	0.591766	0.0689829	8.57845	9.61586e-18	2.78235e-16		sestrin	protein_coding	GO:0005634;GO:0005737;GO:0016239;GO:0016684;GO:0031932;GO:0055114;GO:0061700;GO:0070728;GO:0071230;GO:0071233;GO:1901031;GO:1904262;GO:1990253	nucleus;cytoplasm;positive regulation of macroautophagy;oxidoreductase activity, acting on peroxide as acceptor;TORC2 complex;obsolete oxidation-reduction process;GATOR2 complex;leucine binding;cellular response to amino acid stimulus;cellular response to leucine;regulation of response to reactive oxygen species;negative regulation of TORC1 signaling;cellular response to leucine starvation
AGAP005629	626.38	0.961407	0.11225	8.56486	1.08203e-17	3.12275e-16		unspecified product	protein_coding
AGAP011246	200.567	1.3433	0.157057	8.55296	1.19968e-17	3.45334e-16		origin recognition complex subunit 6	protein_coding	GO:0003677;GO:0005664;GO:0006260;GO:0006270	DNA binding;nuclear origin of replication recognition complex;DNA replication;DNA replication initiation
AGAP007712	2053.43	0.633537	0.0740869	8.55128	1.21732e-17	3.49508e-16		A-kinase anchor protein 13	protein_coding	GO:0005085;GO:0005737;GO:0016043	guanyl-nucleotide exchange factor activity;cytoplasm;cellular component organization
AGAP009237	4311.34	0.567741	0.0664991	8.53758	1.37059e-17	3.92504e-16		Apoptotic chromatin condensation inducer in the nucleus [Source:UniProtKB/TrEMBL%3BAcc:A0A1S4H0J7]	protein_coding	GO:0003676;GO:0003723	nucleic acid binding;RNA binding
AGAP028622	439.352	2.77927	0.326317	8.51708	1.63632e-17	4.67401e-16		unspecified product	protein_coding	GO:0005515;GO:0043229;GO:0046872	protein binding;intracellular organelle;metal ion binding
AGAP006347	163.473	1.51197	0.177773	8.50506	1.81498e-17	5.17107e-16		potassium voltage-gated channel KQT-like subfamily%2C invertebrate	protein_coding	GO:0005216;GO:0005249;GO:0005251;GO:0005267;GO:0005516;GO:0006811;GO:0006813;GO:0008076;GO:0016020;GO:0016021;GO:0034765;GO:0055085;GO:0071805	ion channel activity;voltage-gated potassium channel activity;delayed rectifier potassium channel activity;potassium channel activity;calmodulin binding;ion transport;potassium ion transport;voltage-gated potassium channel complex;membrane;integral component of membrane;regulation of ion transmembrane transport;transmembrane transport;potassium ion transmembrane transport
AGAP000999	1300.75	0.803169	0.0944421	8.50435	1.82613e-17	5.18956e-16	TOLL5A	TOLL-like receptor 5A	protein_coding	GO:0002224;GO:0003953;GO:0004888;GO:0005515;GO:0005886;GO:0005887;GO:0006955;GO:0007165;GO:0009986;GO:0016020;GO:0016021;GO:0038023;GO:0045087	toll-like receptor signaling pathway;NAD+ nucleosidase activity;transmembrane signaling receptor activity;protein binding;plasma membrane;integral component of plasma membrane;immune response;signal transduction;cell surface;membrane;integral component of membrane;signaling receptor activity;innate immune response
AGAP001515	97.4749	1.96872	0.231524	8.5033	1.84274e-17	5.22345e-16		unspecified product	protein_coding	GO:0003779;GO:0030017;GO:0035025;GO:0045893;GO:0045944;GO:0051091	actin binding;sarcomere;positive regulation of Rho protein signal transduction;positive regulation of DNA-templated transcription;positive regulation of transcription by RNA polymerase II;positive regulation of DNA-binding transcription factor activity
AGAP001298	4703.3	0.568934	0.0670356	8.48703	2.11978e-17	5.99349e-16		unspecified product	protein_coding	GO:0003676;GO:0003723	nucleic acid binding;RNA binding
AGAP000323	2429.48	0.604645	0.0712473	8.48657	2.12827e-17	6.00225e-16		unspecified product	protein_coding
AGAP009649	7269.1	-0.472452	0.0558009	-8.46674	2.52346e-17	7.09882e-16		solute carrier family 17%2C member 5	protein_coding	GO:0006820;GO:0016020;GO:0016021;GO:0022857;GO:0055085	anion transport;membrane;integral component of membrane;transmembrane transporter activity;transmembrane transport
AGAP008867	17170.7	-0.630396	0.0744935	-8.46243	2.6186e-17	7.34791e-16		regucalcin protein	protein_coding	GO:0004341;GO:0005509;GO:0019853	gluconolactonase activity;calcium ion binding;L-ascorbic acid biosynthetic process
AGAP011369	1471.92	-0.708498	0.0837747	-8.45719	2.73897e-17	7.66637e-16		gelsolin	protein_coding	GO:0051015	actin filament binding
AGAP007729	1531.38	0.675297	0.0801035	8.43031	3.44742e-17	9.62513e-16		activin receptor type-1	protein_coding	GO:0004672;GO:0004674;GO:0004675;GO:0005025;GO:0005524;GO:0005886;GO:0006468;GO:0007178;GO:0009953;GO:0016020;GO:0030509;GO:0043235;GO:0046332;GO:0070724;GO:0071363	protein kinase activity;protein serine/threonine kinase activity;transmembrane receptor protein serine/threonine kinase activity;transforming growth factor beta receptor activity, type I;ATP binding;plasma membrane;protein phosphorylation;transmembrane receptor protein serine/threonine kinase signaling pathway;dorsal/ventral pattern formation;membrane;BMP signaling pathway;receptor complex;SMAD b…
AGAP004849	1084.04	0.794008	0.0942177	8.42737	3.53519e-17	9.84551e-16		DnaJ homolog subfamily C member 9	protein_coding	GO:0005634;GO:0005737;GO:0031072	nucleus;cytoplasm;heat shock protein binding
AGAP003592	29056	-0.478359	0.0567774	-8.42517	3.60214e-17	1.00069e-15	RpLP0	60S ribosomal protein LP0	protein_coding	GO:0000027;GO:0002181;GO:0003735;GO:0005840;GO:0022625;GO:0042254;GO:0070180	ribosomal large subunit assembly;cytoplasmic translation;structural constituent of ribosome;ribosome;cytosolic large ribosomal subunit;ribosome biogenesis;large ribosomal subunit rRNA binding
AGAP003171	770.197	0.816059	0.0971198	8.40259	4.36723e-17	1.21022e-15		nucleolar protein 12	protein_coding	GO:0001731;GO:0003676;GO:0003723;GO:0033592;GO:0034057;GO:0043024;GO:0097010	formation of translation preinitiation complex;nucleic acid binding;RNA binding;RNA strand annealing activity;RNA strand-exchange activity;ribosomal small subunit binding;eukaryotic translation initiation factor 4F complex assembly
AGAP010252	22092.4	-0.534943	0.0637172	-8.39558	4.63584e-17	1.28147e-15	RpL23	60S ribosomal protein L23	protein_coding	GO:0003735;GO:0005840;GO:0006412;GO:0022625;GO:0070180	structural constituent of ribosome;ribosome;translation;cytosolic large ribosomal subunit;large ribosomal subunit rRNA binding
AGAP000332	12005.6	-0.528423	0.0629995	-8.38774	4.95577e-17	1.36652e-15	Vir	protein virilizer	protein_coding	GO:0005634;GO:0006397;GO:0008380	nucleus;mRNA processing;RNA splicing
AGAP000414	341.581	-1.04597	0.124817	-8.38006	5.28992e-17	1.45474e-15		prostaglandin reductase 1	protein_coding	GO:0005737;GO:0016491;GO:0016628;GO:0032440;GO:0036132;GO:0047522;GO:0055114;GO:0097257	cytoplasm;oxidoreductase activity;oxidoreductase activity, acting on the CH-CH group of donors, NAD or NADP as acceptor;2-alkenal reductase [NAD(P)+] activity;13-prostaglandin reductase activity;15-oxoprostaglandin 13-oxidase activity;obsolete oxidation-reduction process;leukotriene B4 12-hydroxy dehydrogenase activity
AGAP006995	734.097	0.833922	0.0995158	8.3798	5.30183e-17	1.45474e-15		sphingosine kinase	protein_coding	GO:0003951;GO:0016301;GO:0016310	NAD+ kinase activity;kinase activity;phosphorylation
AGAP010345	678.266	0.791003	0.0946212	8.35968	6.28873e-17	1.72129e-15		OTU domain-containing protein 7	protein_coding	GO:0003677;GO:0004843;GO:0005634;GO:0005737;GO:0008270;GO:0016579;GO:0035871;GO:0070530;GO:0070536;GO:0071108;GO:0071947	DNA binding;cysteine-type deubiquitinase activity;nucleus;cytoplasm;zinc ion binding;protein deubiquitination;protein K11-linked deubiquitination;K63-linked polyubiquitin modification-dependent protein binding;protein K63-linked deubiquitination;protein K48-linked deubiquitination;protein deubiquitination involved in ubiquitin-dependent protein catabolic process
AGAP007983	1056.05	0.76983	0.0920974	8.35887	6.33229e-17	1.72896e-15		Lunapark [Source:UniProtKB/TrEMBL%3BAcc:A0A1S4GXK9]	protein_coding	GO:0016020;GO:0016021;GO:0030176;GO:0046872;GO:0071782;GO:0071786;GO:0071788;GO:0098826;GO:1903373	membrane;integral component of membrane;integral component of endoplasmic reticulum membrane;metal ion binding;endoplasmic reticulum tubular network;endoplasmic reticulum tubular network organization;endoplasmic reticulum tubular network maintenance;endoplasmic reticulum tubular network membrane;positive regulation of endoplasmic reticulum tubular network organization
AGAP000735	3198.31	-0.526628	0.0630207	-8.35644	6.46419e-17	1.76066e-15		histidyl-tRNA synthetase	protein_coding	GO:0004812;GO:0004821;GO:0005524;GO:0005737;GO:0005739;GO:0005829;GO:0006418;GO:0006427;GO:0032543	aminoacyl-tRNA ligase activity;histidine-tRNA ligase activity;ATP binding;cytoplasm;mitochondrion;cytosol;tRNA aminoacylation for protein translation;histidyl-tRNA aminoacylation;mitochondrial translation
AGAP007580	34860.6	-0.475925	0.0569557	-8.35606	6.48453e-17	1.76189e-15	RpL18	60S ribosomal protein L18 [Source:UniProtKB/Swiss-Prot%3BAcc:Q7QJM5]	protein_coding	GO:0003723;GO:0003735;GO:0005737;GO:0005840;GO:0006412;GO:0022625	RNA binding;structural constituent of ribosome;cytoplasm;ribosome;translation;cytosolic large ribosomal subunit
AGAP010218	765.025	0.774395	0.0926992	8.35384	6.60772e-17	1.78775e-15		Lkb1 interacting protein	protein_coding	GO:0005515;GO:0005737;GO:0019901	protein binding;cytoplasm;protein kinase binding
AGAP002122	23760.5	-0.514068	0.0615373	-8.35377	6.6118e-17	1.78775e-15	RpL32	60S ribosomal protein L32	protein_coding	GO:0003735;GO:0005840;GO:0006412;GO:0022625	structural constituent of ribosome;ribosome;translation;cytosolic large ribosomal subunit
AGAP001148	1734.02	0.820383	0.0983026	8.34549	7.09207e-17	1.91297e-15		unspecified product	protein_coding	GO:0005515;GO:0005737;GO:0016191;GO:0098793;GO:0098978	protein binding;cytoplasm;synaptic vesicle uncoating;presynapse;glutamatergic synapse
AGAP010152	1122.69	0.704236	0.0844111	8.34293	7.2471e-17	1.95007e-15		gem associated protein 5	protein_coding	GO:0005515	protein binding
AGAP001480	1420.05	0.62549	0.0750987	8.32891	8.15929e-17	2.19023e-15		unspecified product	protein_coding	GO:0001725;GO:0016460;GO:0032034;GO:0046872;GO:0051496;GO:0051893	stress fiber;myosin II complex;myosin II head/neck binding;metal ion binding;positive regulation of stress fiber assembly;regulation of focal adhesion assembly
AGAP029518	78.3621	2.17788	0.261729	8.32112	8.71381e-17	2.33346e-15		unspecified product	protein_coding
AGAP010317	1189.68	0.644229	0.0775329	8.30911	9.64197e-17	2.57582e-15		unspecified product	protein_coding	GO:0005634;GO:0006974;GO:0008270;GO:0010835;GO:0018312;GO:0042393;GO:0072572	nucleus;cellular response to DNA damage stimulus;zinc ion binding;regulation of protein ADP-ribosylation;peptidyl-serine ADP-ribosylation;histone binding;poly-ADP-D-ribose binding
AGAP003462	5623.78	-0.573339	0.0690151	-8.30745	9.77784e-17	2.60586e-15		protein arginine N-methyltransferase 1	protein_coding	GO:0005634;GO:0006479;GO:0008168;GO:0016274;GO:0016740;GO:0018216;GO:0032259;GO:0035247	nucleus;protein methylation;methyltransferase activity;protein-arginine N-methyltransferase activity;transferase activity;peptidyl-arginine methylation;methylation;peptidyl-arginine omega-N-methylation
AGAP029532	2817.19	0.597535	0.0719751	8.30197	1.02395e-16	2.72238e-15		Nuclear receptor-binding protein [Source:UniProtKB/TrEMBL%3BAcc:A0A453YZY2]	protein_coding	GO:0004672;GO:0004674;GO:0005524;GO:0005737;GO:0006468;GO:0006888;GO:0012505;GO:0035556	protein kinase activity;protein serine/threonine kinase activity;ATP binding;cytoplasm;protein phosphorylation;endoplasmic reticulum to Golgi vesicle-mediated transport;endomembrane system;intracellular signal transduction
AGAP028360	2464.99	-0.745245	0.0897911	-8.29976	1.04318e-16	2.76083e-15	ND2	NADH dehydrogenase subunit 2 [Source:European Nucleotide Archive%3BAcc:ND2]	protein_coding	GO:0005739;GO:0005743;GO:0006120;GO:0008137;GO:0016020;GO:0016021;GO:0055114;GO:0070469	mitochondrion;mitochondrial inner membrane;mitochondrial electron transport, NADH to ubiquinone;NADH dehydrogenase (ubiquinone) activity;membrane;integral component of membrane;obsolete oxidation-reduction process;respirasome
AGAP011664	284.986	1.12923	0.136056	8.29974	1.04336e-16	2.76083e-15		unspecified product	protein_coding
AGAP007838	138.106	1.53713	0.18522	8.29894	1.05043e-16	2.77295e-15		Sodium-coupled monocarboxylate transporter 2 [Source:UniProtKB/TrEMBL%3BAcc:A0A1S4GWC9]	protein_coding	GO:0016020;GO:0016021;GO:0022857;GO:0055085	membrane;integral component of membrane;transmembrane transporter activity;transmembrane transport
AGAP028466	77.7669	2.60229	0.313751	8.29412	1.09388e-16	2.8808e-15		unspecified product	protein_coding
AGAP006785	194.722	1.43078	0.17262	8.28859	1.14599e-16	3.01092e-15		unspecified product	protein_coding	GO:0005515;GO:0008344;GO:0048512;GO:0050804	protein binding;adult locomotory behavior;circadian behavior;modulation of chemical synaptic transmission
AGAP003211	3436.36	-0.541613	0.0653709	-8.28524	1.17874e-16	3.08969e-15		ZP domain-containing protein [Source:UniProtKB/TrEMBL%3BAcc:A0A1S4GHX8]	protein_coding	GO:0016020;GO:0016021	membrane;integral component of membrane
AGAP005865	3589.29	-0.555891	0.0671263	-8.28127	1.21865e-16	3.18679e-15		fumarylacetoacetase	protein_coding	GO:0003824;GO:0004334;GO:0006559;GO:0006572;GO:0009072;GO:0016787;GO:0046872;GO:1902000	catalytic activity;fumarylacetoacetase activity;L-phenylalanine catabolic process;tyrosine catabolic process;aromatic amino acid family metabolic process;hydrolase activity;metal ion binding;homogentisate catabolic process
AGAP001168	1565.39	0.620861	0.074982	8.28014	1.23029e-16	3.20969e-15		unspecified product	protein_coding	GO:0005634;GO:0032204	nucleus;regulation of telomere maintenance
AGAP000707	696.206	0.793042	0.0959537	8.26484	1.39886e-16	3.64097e-15		PWWP domain-containing protein [Source:UniProtKB/TrEMBL%3BAcc:A0A1S4GAE2]	protein_coding	GO:0003677;GO:0003682;GO:0005634;GO:0010369	DNA binding;chromatin binding;nucleus;chromocenter
AGAP004628	379.096	0.994444	0.120545	8.24955	1.58995e-16	4.12869e-15		scaffold protein salvador	protein_coding	GO:0005515;GO:0005737;GO:0006915;GO:0007165;GO:0035329;GO:0042127;GO:0060090	protein binding;cytoplasm;apoptotic process;signal transduction;hippo signaling;regulation of cell population proliferation;molecular adaptor activity
AGAP008838	5386.31	-0.492425	0.0597159	-8.24614	1.636e-16	4.23837e-15		minor histocompatibility antigen H13	protein_coding	GO:0004190;GO:0006465;GO:0006508;GO:0016020;GO:0016021;GO:0033619;GO:0042500;GO:0071458;GO:0071556	aspartic-type endopeptidase activity;signal peptide processing;proteolysis;membrane;integral component of membrane;membrane protein proteolysis;aspartic endopeptidase activity, intramembrane cleaving;integral component of cytoplasmic side of endoplasmic reticulum membrane;integral component of lumenal side of endoplasmic reticulum membrane
AGAP006241	85.9269	2.63472	0.319618	8.24333	1.67486e-16	4.32899e-15		Innexin inx2	protein_coding	GO:0005243;GO:0005886;GO:0005921;GO:0006811;GO:0007602;GO:0016020;GO:0016021;GO:0030054;GO:0055085	gap junction channel activity;plasma membrane;gap junction;ion transport;phototransduction;membrane;integral component of membrane;cell junction;transmembrane transport
AGAP012990	30348.3	-0.526851	0.0639183	-8.24258	1.68539e-16	4.34612e-15	RpS23	40S ribosomal protein S23	protein_coding	GO:0003735;GO:0005840;GO:0006412;GO:0015935;GO:0022627	structural constituent of ribosome;ribosome;translation;small ribosomal subunit;cytosolic small ribosomal subunit
AGAP002101	1883.61	-0.670029	0.0813243	-8.23899	1.73676e-16	4.46825e-15		isoleucyl-tRNA synthetase	protein_coding	GO:0000049;GO:0000166;GO:0002161;GO:0004812;GO:0004822;GO:0005524;GO:0006412;GO:0006418;GO:0006428;GO:0016874;GO:0106074	tRNA binding;nucleotide binding;aminoacyl-tRNA editing activity;aminoacyl-tRNA ligase activity;isoleucine-tRNA ligase activity;ATP binding;translation;tRNA aminoacylation for protein translation;isoleucyl-tRNA aminoacylation;ligase activity;aminoacyl-tRNA metabolism involved in translational fidelity
AGAP011463	1936.55	0.64202	0.0779289	8.23854	1.74331e-16	4.47477e-15		src homology 2 domain-containing transforming protein C	protein_coding	GO:0005886;GO:0007169;GO:0009653;GO:0019901;GO:0030971;GO:0035556;GO:0048468;GO:0051179	plasma membrane;transmembrane receptor protein tyrosine kinase signaling pathway;anatomical structure morphogenesis;protein kinase binding;receptor tyrosine kinase binding;intracellular signal transduction;cell development;localization
AGAP007582	641.471	0.809379	0.0982576	8.23731	1.76118e-16	4.51025e-15		unspecified product	protein_coding	GO:0000706;GO:0000712;GO:0005634;GO:0006260;GO:0006281;GO:0006310;GO:0008821;GO:0017108;GO:0033557;GO:0036297;GO:0048257	meiotic DNA double-strand break processing;resolution of meiotic recombination intermediates;nucleus;DNA replication;DNA repair;DNA recombination;crossover junction endodeoxyribonuclease activity;5'-flap endonuclease activity;Slx1-Slx4 complex;interstrand cross-link repair;3'-flap endonuclease activity
AGAP028366	24439.4	-0.536981	0.065213	-8.23426	1.80669e-16	4.61616e-15	COX2	cytochrome c oxidase subunit II [Source:European Nucleotide Archive%3BAcc:COX2]	protein_coding	GO:0004129;GO:0005507;GO:0005739;GO:0005743;GO:0016020;GO:0016021;GO:0016491;GO:0022900;GO:0042773;GO:0046872;GO:0055114;GO:0070469;GO:1902600	cytochrome-c oxidase activity;copper ion binding;mitochondrion;mitochondrial inner membrane;membrane;integral component of membrane;oxidoreductase activity;electron transport chain;ATP synthesis coupled electron transport;metal ion binding;obsolete oxidation-reduction process;respirasome;proton transmembrane transport
AGAP011832	7210.26	-0.497162	0.0603968	-8.23158	1.84755e-16	4.70978e-15		Death-associated protein 1	protein_coding	GO:0010507;GO:0034198;GO:0070513;GO:0097190	negative regulation of autophagy;cellular response to amino acid starvation;death domain binding;apoptotic signaling pathway
AGAP010393	1619.8	0.738878	0.0898556	8.22295	1.9856e-16	5.05013e-15		unspecified product	protein_coding	GO:0000723;GO:0005634	telomere maintenance;nucleus
AGAP008274	2353.31	-0.631166	0.0768388	-8.21416	2.13656e-16	5.4217e-15		snail%2C invertebrate	protein_coding	GO:0003676;GO:0003677;GO:0003700;GO:0005634;GO:0006355	nucleic acid binding;DNA binding;DNA-binding transcription factor activity;nucleus;regulation of DNA-templated transcription
AGAP001867	1019.28	0.857785	0.104499	8.20856	2.23848e-16	5.66742e-15		mitogen-activated protein kinase kinase 7	protein_coding	GO:0000165;GO:0000187;GO:0004672;GO:0004674;GO:0004708;GO:0005524;GO:0005737;GO:0006468;GO:0007257;GO:0007346;GO:0008545;GO:0031098;GO:0032147;GO:0051403	MAPK cascade;obsolete activation of MAPK activity;protein kinase activity;protein serine/threonine kinase activity;MAP kinase kinase activity;ATP binding;cytoplasm;protein phosphorylation;obsolete activation of JUN kinase activity;regulation of mitotic cell cycle;JUN kinase kinase activity;stress-activated protein kinase signaling cascade;activation of protein kinase activity;stress-activated MAP…
AGAP011925	1643.72	0.629814	0.0768235	8.1982	2.44022e-16	6.16418e-15		Patatin-like phospholipase domain containing 5	protein_coding	GO:0004806;GO:0005737;GO:0005811;GO:0006629;GO:0016020;GO:0016042;GO:0016787;GO:0019433;GO:0055088	triglyceride lipase activity;cytoplasm;lipid droplet;lipid metabolic process;membrane;lipid catabolic process;hydrolase activity;triglyceride catabolic process;lipid homeostasis
AGAP002815	1657.94	-0.687013	0.083841	-8.19423	2.52195e-16	6.35624e-15	CLIPA15	CLIP-domain serine protease	protein_coding	GO:0004252;GO:0006508	serine-type endopeptidase activity;proteolysis
AGAP004130	5761.18	-0.518274	0.0632782	-8.1904	2.60363e-16	6.54727e-15	Osi7	protein osiris 7	protein_coding	GO:0016020;GO:0016021	membrane;integral component of membrane
AGAP004309	1391.06	-0.634959	0.0775566	-8.18704	2.67722e-16	6.71717e-15		solute carrier family 22	protein_coding	GO:0016020;GO:0016021;GO:0022857;GO:0055085	membrane;integral component of membrane;transmembrane transporter activity;transmembrane transport
AGAP009920	18250.7	-0.502228	0.0613995	-8.17968	2.84595e-16	7.12447e-15	RpL37a	60S ribosomal protein L37a	protein_coding	GO:0003735;GO:0005840;GO:0006412	structural constituent of ribosome;ribosome;translation
AGAP010827	39.4961	3.93463	0.481097	8.17844	2.87539e-16	7.18203e-15	CASPS10	short caspase 10	protein_coding	GO:0004197;GO:0005737;GO:0006508;GO:0006915;GO:0008234;GO:0097153	cysteine-type endopeptidase activity;cytoplasm;proteolysis;apoptotic process;cysteine-type peptidase activity;cysteine-type endopeptidase activity involved in apoptotic process
AGAP029526	1512.04	0.660715	0.0808715	8.16994	3.08535e-16	7.68923e-15		unspecified product	protein_coding	GO:0016020;GO:0016021	membrane;integral component of membrane
AGAP001805	33322.2	-0.500631	0.0613451	-8.16089	3.32555e-16	8.26933e-15	RpL13	60S ribosomal protein L13 [Source:UniProtKB/TrEMBL%3BAcc:Q7PUQ7]	protein_coding	GO:0003723;GO:0003735;GO:0005840;GO:0006412;GO:0022625	RNA binding;structural constituent of ribosome;ribosome;translation;cytosolic large ribosomal subunit
AGAP006660	9206.88	-0.483084	0.0592434	-8.15422	3.51426e-16	8.71913e-15		Isocitrate dehydrogenase [NADP] [Source:UniProtKB/TrEMBL%3BAcc:Q7Q537]	protein_coding	GO:0000287;GO:0004450;GO:0005739;GO:0005777;GO:0005829;GO:0006097;GO:0006099;GO:0006102;GO:0006739;GO:0016491;GO:0016616;GO:0046872;GO:0051287;GO:0055114	magnesium ion binding;isocitrate dehydrogenase (NADP+) activity;mitochondrion;peroxisome;cytosol;glyoxylate cycle;tricarboxylic acid cycle;isocitrate metabolic process;NADP metabolic process;oxidoreductase activity;oxidoreductase activity, acting on the CH-OH group of donors, NAD or NADP as acceptor;metal ion binding;NAD binding;obsolete oxidation-reduction process
AGAP009323	2359.56	-0.610976	0.0749962	-8.14677	3.73786e-16	9.25328e-15		prohibitin 1	protein_coding	GO:0005739;GO:0005743;GO:0007005;GO:0016020	mitochondrion;mitochondrial inner membrane;mitochondrion organization;membrane
AGAP028517	1813.82	-0.624557	0.0766732	-8.1457	3.77107e-16	9.31479e-15		ATP-synt_C domain-containing protein [Source:UniProtKB/TrEMBL%3BAcc:A0A0E4C7A5]	protein_coding	GO:0006811;GO:0008289;GO:0015078;GO:0015986;GO:0016020;GO:0016021;GO:0031966;GO:0033177;GO:0045263;GO:1902600	ion transport;lipid binding;proton transmembrane transporter activity;proton motive force-driven ATP synthesis;membrane;integral component of membrane;mitochondrial membrane;proton-transporting two-sector ATPase complex, proton-transporting domain;proton-transporting ATP synthase complex, coupling factor F(o);proton transmembrane transport
AGAP029243	1979.86	0.690162	0.084872	8.13181	4.2294e-16	1.04238e-14		unspecified product	protein_coding	GO:0004672;GO:0005524;GO:0006468;GO:0007094	protein kinase activity;ATP binding;protein phosphorylation;mitotic spindle assembly checkpoint signaling
AGAP003162	157.261	1.45761	0.179273	8.13069	4.26867e-16	1.04973e-14		unspecified product	protein_coding
AGAP006037	59418.8	-0.447576	0.0550593	-8.12897	4.32944e-16	1.06233e-14	RpL24	60S ribosomal protein L24	protein_coding	GO:0000027;GO:0003735;GO:0005840;GO:0006412;GO:0019843;GO:0022625	ribosomal large subunit assembly;structural constituent of ribosome;ribosome;translation;rRNA binding;cytosolic large ribosomal subunit
AGAP003273	250.861	1.11408	0.137121	8.12478	4.48164e-16	1.09726e-14		unspecified product	protein_coding
AGAP004573	3902.23	0.580024	0.0713935	8.12433	4.49836e-16	1.09894e-14		E3 ubiquitin-protein ligase RNF19A	protein_coding	GO:0000151;GO:0000209;GO:0004842;GO:0005737;GO:0006511;GO:0016020;GO:0016021;GO:0016567;GO:0016740;GO:0031624;GO:0032436;GO:0046872;GO:0061630	ubiquitin ligase complex;protein polyubiquitination;ubiquitin-protein transferase activity;cytoplasm;ubiquitin-dependent protein catabolic process;membrane;integral component of membrane;protein ubiquitination;transferase activity;ubiquitin conjugating enzyme binding;positive regulation of proteasomal ubiquitin-dependent protein catabolic process;metal ion binding;ubiquitin protein ligase activity
AGAP007638	8435.34	-0.472674	0.0581983	-8.12178	4.59399e-16	1.11985e-14		oligosaccharyltransferase complex subunit delta (ribophorin II)	protein_coding	GO:0004579;GO:0005783;GO:0005789;GO:0006486;GO:0006487;GO:0008250;GO:0016020;GO:0016021	dolichyl-diphosphooligosaccharide-protein glycotransferase activity;endoplasmic reticulum;endoplasmic reticulum membrane;protein glycosylation;protein N-linked glycosylation;oligosaccharyltransferase complex;membrane;integral component of membrane
AGAP009107	565.046	-0.796703	0.0981387	-8.11813	4.73423e-16	1.15151e-14		unspecified product	protein_coding	GO:0030246	carbohydrate binding
AGAP005291	6338.55	0.605956	0.0746695	8.11518	4.85076e-16	1.17559e-14		HTH La-type RNA-binding domain-containing protein [Source:UniProtKB/TrEMBL%3BAcc:A0A1S4GNS2]	protein_coding	GO:0003723	RNA binding
AGAP009030	4773.36	0.65276	0.0804378	8.11509	4.85433e-16	1.17559e-14		CCR4-NOT transcription complex subunit 3 [Source:UniProtKB/TrEMBL%3BAcc:A0A1S4GZY5]	protein_coding	GO:0000288;GO:0000932;GO:0005634;GO:0005737;GO:0006355;GO:0017148;GO:0030015;GO:2000036	nuclear-transcribed mRNA catabolic process, deadenylation-dependent decay;P-body;nucleus;cytoplasm;regulation of DNA-templated transcription;negative regulation of translation;CCR4-NOT core complex;regulation of stem cell population maintenance
AGAP010514	2934.05	-0.686366	0.0846327	-8.10993	5.06472e-16	1.22388e-14		activator of 90 kDa heat shock protein ATPase	protein_coding	GO:0001671;GO:0005829;GO:0006457;GO:0032781;GO:0051087;GO:0051879	ATPase activator activity;cytosol;protein folding;positive regulation of ATP-dependent activity;chaperone binding;Hsp90 protein binding
AGAP028180	10748	-0.609222	0.0751646	-8.10517	5.26712e-16	1.27004e-14		unspecified product	protein_coding
AGAP010510	11643.7	-0.507564	0.0626741	-8.09846	5.56612e-16	1.33923e-14		Tubulin beta chain [Source:UniProtKB/TrEMBL%3BAcc:Q7PPR6]	protein_coding	GO:0000166;GO:0000226;GO:0000278;GO:0003924;GO:0005200;GO:0005525;GO:0005737;GO:0005856;GO:0005874;GO:0007010;GO:0007017	nucleotide binding;microtubule cytoskeleton organization;mitotic cell cycle;GTPase activity;structural constituent of cytoskeleton;GTP binding;cytoplasm;cytoskeleton;microtubule;cytoskeleton organization;microtubule-based process
AGAP000894	1607.86	0.660801	0.0816308	8.09499	5.72697e-16	1.37497e-14		unspecified product	protein_coding	GO:0005515	protein binding
AGAP002396	9554.13	-0.451628	0.055823	-8.09036	5.94907e-16	1.42522e-14		dolichyl-diphosphooligosaccharide--protein glycosyltransferase	protein_coding	GO:0004576;GO:0004579;GO:0006486;GO:0016020;GO:0016021;GO:0018279;GO:0043687;GO:0046872	oligosaccharyl transferase activity;dolichyl-diphosphooligosaccharide-protein glycotransferase activity;protein glycosylation;membrane;integral component of membrane;protein N-linked glycosylation via asparagine;post-translational protein modification;metal ion binding
AGAP001669	39.4812	4.62263	0.571881	8.08321	6.30848e-16	1.50808e-14	CPR6	cuticular protein RR-2 family 6	protein_coding	GO:0031012;GO:0042302	extracellular matrix;structural constituent of cuticle
AGAP011881	3979.58	0.62798	0.077721	8.07993	6.48031e-16	1.54584e-14		polycomb protein SUZ12	protein_coding	GO:0003676;GO:0005634;GO:0006807;GO:0044238;GO:0046872;GO:0071704	nucleic acid binding;nucleus;nitrogen compound metabolic process;primary metabolic process;metal ion binding;organic substance metabolic process
AGAP004784	1077.56	-0.642349	0.0796363	-8.06603	7.26194e-16	1.72825e-14		fatty acyl-CoA reductase 2	protein_coding	GO:0005777;GO:0006629;GO:0016020;GO:0016021;GO:0016491;GO:0035336;GO:0043231;GO:0055114;GO:0080019;GO:0102965	peroxisome;lipid metabolic process;membrane;integral component of membrane;oxidoreductase activity;long-chain fatty-acyl-CoA metabolic process;intracellular membrane-bounded organelle;obsolete oxidation-reduction process;fatty-acyl-CoA reductase (alcohol-forming) activity;alcohol-forming fatty acyl-CoA reductase activity
AGAP029473	8422.05	0.50506	0.0626175	8.0658	7.27603e-16	1.72825e-14		unspecified product	protein_coding	GO:0000166;GO:0003924;GO:0005525;GO:0005737;GO:0005856;GO:0005886;GO:0005938;GO:0007015;GO:0007163;GO:0007264;GO:0007266;GO:0008045;GO:0008360;GO:0019901;GO:0030036;GO:0030707;GO:0030865;GO:0031410;GO:0032956;GO:0035006;GO:0035099;GO:0042995;GO:0043231;GO:0043652	nucleotide binding;GTPase activity;GTP binding;cytoplasm;cytoskeleton;plasma membrane;cell cortex;actin filament organization;establishment or maintenance of cell polarity;small GTPase mediated signal transduction;Rho protein signal transduction;motor neuron axon guidance;regulation of cell shape;protein kinase binding;actin cytoskeleton organization;ovarian follicle cell development;cortical cyt…
AGAP008193	8713.29	-0.490225	0.0607971	-8.06328	7.42725e-16	1.76042e-14		Nidogen (entactin) [Source:UniProtKB/TrEMBL%3BAcc:A0A1S4GXK2]	protein_coding	GO:0005509;GO:0005604;GO:0007160;GO:0016020;GO:0017147;GO:0042813;GO:0060070	calcium ion binding;basement membrane;cell-matrix adhesion;membrane;Wnt-protein binding;Wnt receptor activity;canonical Wnt signaling pathway
AGAP004159	361.464	0.972444	0.120658	8.05948	7.66214e-16	1.81224e-14		unspecified product	protein_coding	GO:0004470;GO:0004471;GO:0051287	malic enzyme activity;malate dehydrogenase (decarboxylating) (NAD+) activity;NAD binding
AGAP007698	1266.46	0.692628	0.0860496	8.04917	8.3359e-16	1.96741e-14	Syx1A	syntaxin 1A	protein_coding	GO:0000149;GO:0005484;GO:0005886;GO:0006836;GO:0006886;GO:0006887;GO:0006906;GO:0008021;GO:0012505;GO:0016020;GO:0016021;GO:0016192;GO:0017157;GO:0031201;GO:0031629;GO:0042734;GO:0048278;GO:0048787;GO:0061025	SNARE binding;SNAP receptor activity;plasma membrane;neurotransmitter transport;intracellular protein transport;exocytosis;vesicle fusion;synaptic vesicle;endomembrane system;membrane;integral component of membrane;vesicle-mediated transport;regulation of exocytosis;SNARE complex;synaptic vesicle fusion to presynaptic active zone membrane;presynaptic membrane;vesicle docking;presynaptic active zo…
AGAP005802	39461.2	-0.470187	0.0584329	-8.04661	8.51165e-16	2.00465e-14	RpL8	60S ribosomal protein L8 [Source:UniProtKB/Swiss-Prot%3BAcc:Q9U9L2]	protein_coding	GO:0002181;GO:0003723;GO:0003735;GO:0005737;GO:0005840;GO:0006412;GO:0015934;GO:0019843;GO:0022625	cytoplasmic translation;RNA binding;structural constituent of ribosome;cytoplasm;ribosome;translation;large ribosomal subunit;rRNA binding;cytosolic large ribosomal subunit
AGAP005091	1689.74	0.589993	0.073342	8.04441	8.66641e-16	2.03679e-14		protein GDAP2 homolog	protein_coding
AGAP029538	2317.35	0.618631	0.0770295	8.03109	9.66084e-16	2.26572e-14		Protein kinase C [Source:UniProtKB/TrEMBL%3BAcc:A0A453Z0U0]	protein_coding	GO:0000166;GO:0004672;GO:0004674;GO:0004697;GO:0004698;GO:0004712;GO:0005515;GO:0005524;GO:0005634;GO:0005737;GO:0005886;GO:0006468;GO:0007163;GO:0016301;GO:0016310;GO:0016740;GO:0035556;GO:0046872;GO:0106310	nucleotide binding;protein kinase activity;protein serine/threonine kinase activity;protein kinase C activity;calcium-dependent protein kinase C activity;protein serine/threonine/tyrosine kinase activity;protein binding;ATP binding;nucleus;cytoplasm;plasma membrane;protein phosphorylation;establishment or maintenance of cell polarity;kinase activity;phosphorylation;transferase activity;intracellu…
AGAP029669	249.558	1.12484	0.140155	8.02566	1.00984e-15	2.36337e-14		unspecified product	protein_coding
AGAP009528	1963.25	0.604624	0.0753623	8.0229	1.0328e-15	2.41203e-14		unspecified product	protein_coding	GO:0005509	calcium ion binding
AGAP007484	100.707	-1.78258	0.222219	-8.02173	1.04269e-15	2.43003e-14		MFS domain-containing protein [Source:UniProtKB/TrEMBL%3BAcc:Q7QJF0]	protein_coding	GO:0016020;GO:0016021;GO:0022857;GO:0055085	membrane;integral component of membrane;transmembrane transporter activity;transmembrane transport
AGAP004401	732.242	0.803609	0.100296	8.01235	1.12538e-15	2.61727e-14		RNA pseudouridylate synthase domain-containing protein 1	protein_coding	GO:0000455;GO:0001522;GO:0003723;GO:0009451;GO:0009982	enzyme-directed rRNA pseudouridine synthesis;pseudouridine synthesis;RNA binding;RNA modification;pseudouridine synthase activity
AGAP009945	73.0351	2.23237	0.278634	8.01183	1.13011e-15	2.6228e-14		dihydrodiol dehydrogenase / D-xylose 1-dehydrogenase (NADP)	protein_coding	GO:0000166;GO:0016491;GO:0055114	nucleotide binding;oxidoreductase activity;obsolete oxidation-reduction process
AGAP001102	1927.63	0.608428	0.075951	8.01079	1.13971e-15	2.63957e-14		C-myc promoter-binding protein	protein_coding	GO:0005515;GO:0031410;GO:0032483	protein binding;cytoplasmic vesicle;regulation of Rab protein signal transduction
AGAP012251	584.779	-0.797715	0.0998046	-7.99277	1.31943e-15	3.04947e-14		inorganic phosphate cotransporter	protein_coding	GO:0005886;GO:0006820;GO:0016020;GO:0016021;GO:0022857;GO:0055085	plasma membrane;anion transport;membrane;integral component of membrane;transmembrane transporter activity;transmembrane transport
AGAP004940	1232.92	0.779341	0.0975377	7.99015	1.34775e-15	3.10848e-14		unspecified product	protein_coding	GO:0001932;GO:0005952;GO:0008603;GO:0030552	regulation of protein phosphorylation;cAMP-dependent protein kinase complex;cAMP-dependent protein kinase regulator activity;cAMP binding
AGAP002825	4115.54	-0.572856	0.0717138	-7.98809	1.3705e-15	3.15442e-14	PPO1	prophenoloxidase 1	protein_coding	GO:0004497;GO:0016491;GO:0046872;GO:0055114	monooxygenase activity;oxidoreductase activity;metal ion binding;obsolete oxidation-reduction process
AGAP004579	532.298	0.91979	0.115208	7.98375	1.41948e-15	3.26041e-14	cdk2	cyclin-dependent kinase 2	protein_coding	GO:0000082;GO:0000166;GO:0000307;GO:0004672;GO:0004674;GO:0004693;GO:0005524;GO:0005634;GO:0005737;GO:0006468;GO:0007165;GO:0007275;GO:0008284;GO:0010389;GO:0010468;GO:0030332	G1/S transition of mitotic cell cycle;nucleotide binding;cyclin-dependent protein kinase holoenzyme complex;protein kinase activity;protein serine/threonine kinase activity;cyclin-dependent protein serine/threonine kinase activity;ATP binding;nucleus;cytoplasm;protein phosphorylation;signal transduction;multicellular organism development;positive regulation of cell population proliferation;regula…
AGAP010854	841.192	-1.18149	0.148065	-7.97952	1.46902e-15	3.36726e-14		solute carrier family 45%2C member 1/2/4	protein_coding	GO:0008506;GO:0015770;GO:0016020;GO:0016021;GO:0022857;GO:0055085	sucrose:proton symporter activity;sucrose transport;membrane;integral component of membrane;transmembrane transporter activity;transmembrane transport
AGAP001730	5738.86	0.80934	0.101438	7.97868	1.47909e-15	3.38338e-14		cyclin G2	protein_coding	GO:0000079;GO:0000307;GO:0004672;GO:0005634;GO:0005737;GO:0006468;GO:0016538;GO:0019901;GO:0044772;GO:0051726	regulation of cyclin-dependent protein serine/threonine kinase activity;cyclin-dependent protein kinase holoenzyme complex;protein kinase activity;nucleus;cytoplasm;protein phosphorylation;cyclin-dependent protein serine/threonine kinase regulator activity;protein kinase binding;mitotic cell cycle phase transition;regulation of cell cycle
AGAP001903	2007.66	-0.582284	0.0729881	-7.97779	1.48979e-15	3.40088e-14	Mdh2	NAD-dependent malate dehydrogenase	protein_coding	GO:0003824;GO:0005737;GO:0005739;GO:0005975;GO:0006099;GO:0016491;GO:0016616;GO:0019752;GO:0030060;GO:0055114	catalytic activity;cytoplasm;mitochondrion;carbohydrate metabolic process;tricarboxylic acid cycle;oxidoreductase activity;oxidoreductase activity, acting on the CH-OH group of donors, NAD or NADP as acceptor;carboxylic acid metabolic process;L-malate dehydrogenase activity;obsolete oxidation-reduction process
AGAP029337	2263.78	0.60697	0.0762002	7.96546	1.64604e-15	3.74987e-14		unspecified product	protein_coding
AGAP002437	36315.6	-0.459497	0.0576891	-7.96506	1.65144e-15	3.75449e-14	RpS8	40S ribosomal protein S8 [Source:UniProtKB/TrEMBL%3BAcc:Q7QC42]	protein_coding	GO:0000462;GO:0003735;GO:0005840;GO:0006412;GO:0022627	maturation of SSU-rRNA from tricistronic rRNA transcript (SSU-rRNA, 5.8S rRNA, LSU-rRNA);structural constituent of ribosome;ribosome;translation;cytosolic small ribosomal subunit
AGAP008439	2769.39	-0.526619	0.066124	-7.96411	1.66421e-15	3.77582e-14		unspecified product	protein_coding
AGAP004855	393.813	0.924	0.116058	7.96155	1.69903e-15	3.84699e-14	CLIPB13	CLIP-domain serine protease	protein_coding	GO:0004252;GO:0005576;GO:0006508	serine-type endopeptidase activity;extracellular region;proteolysis
AGAP012879	3500.64	-0.518396	0.0651485	-7.95716	1.76037e-15	3.97778e-14	RpL18a-2	60S ribosomal protein L18a (partial)	protein_coding	GO:0003735;GO:0005840;GO:0006412;GO:0022625	structural constituent of ribosome;ribosome;translation;cytosolic large ribosomal subunit
AGAP007852	6168.89	-0.448369	0.0564179	-7.94728	1.90652e-15	4.29932e-14		aconitate hydratase 1 / homoaconitase	protein_coding	GO:0003994;GO:0005739;GO:0005829;GO:0006099;GO:0016829;GO:0046872;GO:0047780;GO:0051536;GO:0051539	aconitate hydratase activity;mitochondrion;cytosol;tricarboxylic acid cycle;lyase activity;metal ion binding;citrate dehydratase activity;iron-sulfur cluster binding;4 iron, 4 sulfur cluster binding
AGAP006990	3428.72	0.658245	0.0828626	7.94381	1.96065e-15	4.41244e-14		AT-rich interactive domain-containing protein 2	protein_coding	GO:0003677;GO:0005634;GO:0006355	DNA binding;nucleus;regulation of DNA-templated transcription
AGAP028001	10998.9	-0.660517	0.0831557	-7.94314	1.97125e-15	4.42736e-14		unspecified product	protein_coding
AGAP005023	121.641	1.60741	0.2024	7.94176	1.9934e-15	4.46811e-14		Histone H4 [Source:UniProtKB/TrEMBL%3BAcc:Q7PCX0]	protein_coding	GO:0000786;GO:0003677;GO:0005634;GO:0005694;GO:0006334;GO:0006352;GO:0046982	nucleosome;DNA binding;nucleus;chromosome;nucleosome assembly;DNA-templated transcription initiation;protein heterodimerization activity
AGAP011765	2375.23	-0.544575	0.0685814	-7.94056	2.01271e-15	4.50233e-14		Spondin-1	protein_coding	GO:0004867;GO:0005576;GO:0007155;GO:0010951;GO:0031012;GO:0046872	serine-type endopeptidase inhibitor activity;extracellular region;cell adhesion;negative regulation of endopeptidase activity;extracellular matrix;metal ion binding
AGAP013458	1114.28	0.662506	0.0834408	7.93983	2.02464e-15	4.51993e-14		unspecified product	protein_coding
AGAP001747	3012.28	0.525925	0.066266	7.93658	2.0784e-15	4.63068e-14		Ubiquitin domain-containing protein	protein_coding	GO:0005515	protein binding
AGAP003047	17434.4	-0.433853	0.0546703	-7.93581	2.0912e-15	4.64848e-14		ATP-dependent RNA helicase	protein_coding	GO:0003676;GO:0003723;GO:0003724;GO:0005524;GO:0005634;GO:0007276;GO:0016787;GO:0030154;GO:0043186	nucleic acid binding;RNA binding;RNA helicase activity;ATP binding;nucleus;gamete generation;hydrolase activity;cell differentiation;P granule
AGAP007157	18269.9	-0.461309	0.0581316	-7.9356	2.09474e-15	4.64848e-14	RpS27	40S ribosomal protein S27 [Source:UniProtKB/TrEMBL%3BAcc:Q7PT96]	protein_coding	GO:0000028;GO:0003723;GO:0003735;GO:0005840;GO:0006412;GO:0022627;GO:0046872	ribosomal small subunit assembly;RNA binding;structural constituent of ribosome;ribosome;translation;cytosolic small ribosomal subunit;metal ion binding
AGAP029534	9215.86	0.589277	0.0742957	7.93151	2.16498e-15	4.79481e-14		unspecified product	protein_coding	GO:0003676	nucleic acid binding
AGAP006149	337.98	-1.32312	0.166861	-7.92947	2.20082e-15	4.86451e-14	CPLCX3	cuticular protein unclassified	protein_coding
AGAP006612	10016.7	-0.493226	0.0622691	-7.92088	2.35831e-15	5.2023e-14	RpL29	60S ribosomal protein L29	protein_coding	GO:0002181;GO:0003735;GO:0005840;GO:0006412;GO:0022625	cytoplasmic translation;structural constituent of ribosome;ribosome;translation;cytosolic large ribosomal subunit
AGAP000926	1115.75	0.64258	0.0811348	7.9199	2.37702e-15	5.2289e-14		inositol hexakisphosphate/diphosphoinositol-pentakisphosphate kinase	protein_coding	GO:0000829	inositol heptakisphosphate kinase activity
AGAP001721	13344.4	-0.421471	0.0532177	-7.91976	2.37976e-15	5.2289e-14		translocon-associated protein subunit alpha	protein_coding	GO:0005783;GO:0005789;GO:0016020;GO:0016021	endoplasmic reticulum;endoplasmic reticulum membrane;membrane;integral component of membrane
AGAP010171	391.706	1.20197	0.151796	7.91833	2.40726e-15	5.27891e-14	papi	TUDOR-domain protein	protein_coding	GO:0003676;GO:0003723;GO:0030719;GO:0034587;GO:0043186;GO:0051171;GO:0060255;GO:0080090	nucleic acid binding;RNA binding;P granule organization;piRNA metabolic process;P granule;regulation of nitrogen compound metabolic process;regulation of macromolecule metabolic process;regulation of primary metabolic process
AGAP006018	1378.07	0.783721	0.0990572	7.9118	2.53684e-15	5.55213e-14		unspecified product	protein_coding	GO:0003677;GO:0005515;GO:0005634;GO:0006357	DNA binding;protein binding;nucleus;regulation of transcription by RNA polymerase II
AGAP001936	653.913	0.9224	0.116605	7.91048	2.56389e-15	5.60034e-14		phosphatidylinositol phospholipase C%2C beta	protein_coding	GO:0004435;GO:0005509;GO:0005623;GO:0006629;GO:0007165;GO:0008081;GO:0016042;GO:0016787;GO:0032959;GO:0035556;GO:0048015;GO:0051209;GO:0110165	phosphatidylinositol phospholipase C activity;calcium ion binding;obsolete cell;lipid metabolic process;signal transduction;phosphoric diester hydrolase activity;lipid catabolic process;hydrolase activity;inositol trisphosphate biosynthetic process;intracellular signal transduction;phosphatidylinositol-mediated signaling;release of sequestered calcium ion into cytosol;cellular anatomical entity
AGAP004801	2312.78	0.594285	0.0751288	7.91021	2.56951e-15	5.60162e-14		unspecified product	protein_coding	GO:0003779;GO:0005543;GO:0006897;GO:0030276	actin binding;phospholipid binding;endocytosis;clathrin binding
AGAP013200	3989.97	0.526264	0.0665493	7.90787	2.61821e-15	5.69665e-14		HTH psq-type domain-containing protein [Source:UniProtKB/TrEMBL%3BAcc:A0A1S4HB99]	protein_coding	GO:0003677;GO:0005634	DNA binding;nucleus
AGAP009201	3583.45	-0.559791	0.0708018	-7.90645	2.64839e-15	5.75107e-14		collagen type IV alpha	protein_coding	GO:0005201;GO:0005581;GO:0005604;GO:0005615;GO:0016020;GO:0030198;GO:0031012	extracellular matrix structural constituent;collagen trimer;basement membrane;extracellular space;membrane;extracellular matrix organization;extracellular matrix
AGAP003689	1394.53	-0.608193	0.0770878	-7.88962	3.03098e-15	6.5691e-14	CLIPC7	CLIP-domain serine protease [Source:UniProtKB/TrEMBL%3BAcc:A0A1S4GIW4]	protein_coding	GO:0004252;GO:0005576;GO:0006508;GO:0008233	serine-type endopeptidase activity;extracellular region;proteolysis;peptidase activity
AGAP006668	20034.8	-0.41625	0.0528028	-7.8831	3.19354e-15	6.90797e-14		squid	protein_coding	GO:0003676;GO:0003723;GO:0003729;GO:0005634;GO:0005654;GO:0010468;GO:0043565;GO:0051252;GO:1990837;GO:1990904	nucleic acid binding;RNA binding;mRNA binding;nucleus;nucleoplasm;regulation of gene expression;sequence-specific DNA binding;regulation of RNA metabolic process;sequence-specific double-stranded DNA binding;ribonucleoprotein complex
AGAP008916	32900.7	-0.444998	0.0564631	-7.88123	3.24173e-15	6.99862e-14	RpL7	60S ribosomal protein L7	protein_coding	GO:0000463;GO:0003723;GO:0003735;GO:0022625	maturation of LSU-rRNA from tricistronic rRNA transcript (SSU-rRNA, 5.8S rRNA, LSU-rRNA);RNA binding;structural constituent of ribosome;cytosolic large ribosomal subunit
AGAP012184	20461.6	-0.440037	0.0558438	-7.87978	3.27956e-15	7.06659e-14		FK506-binding protein 1	protein_coding	GO:0000413;GO:0003755;GO:0005737;GO:0016853;GO:0061077	protein peptidyl-prolyl isomerization;peptidyl-prolyl cis-trans isomerase activity;cytoplasm;isomerase activity;chaperone-mediated protein folding
AGAP005947	19962.1	-0.424765	0.0539116	-7.87891	3.30238e-15	7.10203e-14	RpS13	40S ribosomal protein S13 [Source:UniProtKB/Swiss-Prot%3BAcc:P52811]	protein_coding	GO:0003735;GO:0005730;GO:0005840;GO:0006412;GO:0022627;GO:0070181	structural constituent of ribosome;nucleolus;ribosome;translation;cytosolic small ribosomal subunit;small ribosomal subunit rRNA binding
AGAP010143	2037.16	0.539774	0.0685996	7.86847	3.58995e-15	7.70559e-14		BED-type domain-containing protein [Source:UniProtKB/TrEMBL%3BAcc:A0A1S4H324]	protein_coding	GO:0000776;GO:0003676;GO:0003677;GO:0005634;GO:0007094;GO:0008017;GO:0008608;GO:0016020;GO:0016021;GO:0046872;GO:0090307;GO:1990047	kinetochore;nucleic acid binding;DNA binding;nucleus;mitotic spindle assembly checkpoint signaling;microtubule binding;attachment of spindle microtubules to kinetochore;membrane;integral component of membrane;metal ion binding;mitotic spindle assembly;spindle matrix
AGAP007740	19150.3	-0.469235	0.0596506	-7.86639	3.65014e-15	7.81972e-14	RpLP1	60S ribosomal protein LP1	protein_coding	GO:0002181;GO:0003735;GO:0005840;GO:0006412;GO:0006414;GO:0022625;GO:0030295;GO:0032147;GO:0043021	cytoplasmic translation;structural constituent of ribosome;ribosome;translation;translational elongation;cytosolic large ribosomal subunit;protein kinase activator activity;activation of protein kinase activity;ribonucleoprotein complex binding
AGAP006251	1090.55	0.621828	0.0790669	7.86458	3.70351e-15	7.91884e-14		t-SNARE coiled-coil homology domain-containing protein [Source:UniProtKB/TrEMBL%3BAcc:Q7Q5R2]	protein_coding	GO:0000149;GO:0005484;GO:0005794;GO:0005829;GO:0006886;GO:0006906;GO:0012505;GO:0016020;GO:0016021;GO:0016192;GO:0030285;GO:0031201;GO:0042147;GO:0048193;GO:0048278	SNARE binding;SNAP receptor activity;Golgi apparatus;cytosol;intracellular protein transport;vesicle fusion;endomembrane system;membrane;integral component of membrane;vesicle-mediated transport;integral component of synaptic vesicle membrane;SNARE complex;retrograde transport, endosome to Golgi;Golgi vesicle transport;vesicle docking
AGAP010591	33927.5	-0.45103	0.0573516	-7.86429	3.71196e-15	7.92169e-14	RpS20	40S ribosomal protein S20	protein_coding	GO:0003735;GO:0005840;GO:0006412;GO:0015935;GO:0022627	structural constituent of ribosome;ribosome;translation;small ribosomal subunit;cytosolic small ribosomal subunit
AGAP005622	249.384	1.26197	0.160606	7.85752	3.91807e-15	8.33239e-14		F-box protein 33	protein_coding	GO:0005515;GO:0019005;GO:0031146	protein binding;SCF ubiquitin ligase complex;SCF-dependent proteasomal ubiquitin-dependent protein catabolic process
AGAP010457	663.439	0.848691	0.108011	7.85748	3.91937e-15	8.33239e-14		thymidylate synthase	protein_coding	GO:0004799;GO:0005739;GO:0005829;GO:0006231;GO:0016741;GO:0032259	thymidylate synthase activity;mitochondrion;cytosol;dTMP biosynthetic process;transferase activity, transferring one-carbon groups;methylation
AGAP007541	2779.06	0.584157	0.0744361	7.84777	4.23512e-15	8.98651e-14		DnaJ homolog subfamily C member 2	protein_coding	GO:0003677;GO:0005829;GO:0006450;GO:0030544;GO:0043022;GO:0051083	DNA binding;cytosol;regulation of translational fidelity;Hsp70 protein binding;ribosome binding;'de novo' cotranslational protein folding
AGAP029642	364.331	1.00513	0.1281	7.84645	4.27962e-15	9.06369e-14		Amine oxidase [Source:UniProtKB/TrEMBL%3BAcc:A0A453Z0A9]	protein_coding	GO:0016491;GO:0046592;GO:0055114	oxidoreductase activity;polyamine oxidase activity;obsolete oxidation-reduction process
AGAP011802	11901	-0.43613	0.0555946	-7.84482	4.33568e-15	9.16498e-14	RpL39	60S ribosomal protein L39	protein_coding	GO:0003735;GO:0005840;GO:0006412;GO:0022625	structural constituent of ribosome;ribosome;translation;cytosolic large ribosomal subunit
AGAP001377	506.533	0.892822	0.113894	7.83906	4.53916e-15	9.57694e-14	SRPN11	serine protease inhibitor (serpin) 11	protein_coding	GO:0004867;GO:0005615;GO:0010951	serine-type endopeptidase inhibitor activity;extracellular space;negative regulation of endopeptidase activity
AGAP000292	128.428	1.59936	0.204214	7.83178	4.80993e-15	1.0129e-13		unspecified product	protein_coding	GO:0005515	protein binding
AGAP028389	1148.68	-0.759875	0.0970279	-7.83151	4.82046e-15	1.01321e-13	ND1	NADH dehydrogenase subunit 1 [Source:European Nucleotide Archive%3BAcc:ND1]	protein_coding	GO:0003954;GO:0005739;GO:0005743;GO:0005747;GO:0008137;GO:0009060;GO:0016020;GO:0016021;GO:0055114;GO:0070469	NADH dehydrogenase activity;mitochondrion;mitochondrial inner membrane;mitochondrial respiratory chain complex I;NADH dehydrogenase (ubiquinone) activity;aerobic respiration;membrane;integral component of membrane;obsolete oxidation-reduction process;respirasome
AGAP001871	711.864	0.730046	0.093226	7.83092	4.84308e-15	1.01604e-13		Ro ribonucleoprotein autoantigen	protein_coding	GO:0003723;GO:0005737;GO:1990904	RNA binding;cytoplasm;ribonucleoprotein complex
AGAP003997	1378.6	0.845345	0.107998	7.82742	4.97964e-15	1.04105e-13		casein kinase 1%2C gamma	protein_coding	GO:0000166;GO:0004672;GO:0004674;GO:0005524;GO:0005634;GO:0005737;GO:0005886;GO:0006468;GO:0006897;GO:0016055;GO:0018105;GO:0090263	nucleotide binding;protein kinase activity;protein serine/threonine kinase activity;ATP binding;nucleus;cytoplasm;plasma membrane;protein phosphorylation;endocytosis;Wnt signaling pathway;peptidyl-serine phosphorylation;positive regulation of canonical Wnt signaling pathway
AGAP000395	816.69	-0.812548	0.103808	-7.82739	4.98098e-15	1.04105e-13		endoplasmic reticulum protein	protein_coding	GO:0005783;GO:0005788;GO:0009306	endoplasmic reticulum;endoplasmic reticulum lumen;protein secretion
AGAP008187	1275.01	0.607034	0.0775773	7.82489	5.08117e-15	1.06e-13		unspecified product	protein_coding
AGAP003194	2341.37	-0.552186	0.0707018	-7.81007	5.71557e-15	1.19012e-13	SRPN8	serine protease inhibitor (serpin) 8	protein_coding	GO:0004867;GO:0005615;GO:0010951	serine-type endopeptidase inhibitor activity;extracellular space;negative regulation of endopeptidase activity
AGAP012571	976.05	-0.777491	0.0996215	-7.80445	5.97628e-15	1.24208e-13		unspecified product	protein_coding
AGAP005327	4070.27	-0.545766	0.0699377	-7.8036	6.01635e-15	1.24808e-13		ribonuclease UK114	protein_coding	GO:0005739;GO:0005829;GO:0019239;GO:1901565	mitochondrion;cytosol;deaminase activity;organonitrogen compound catabolic process
AGAP010971	10313.5	-0.590436	0.0757429	-7.79527	6.42689e-15	1.32927e-13		tubulin alpha	protein_coding	GO:0000166;GO:0000226;GO:0000278;GO:0003924;GO:0005200;GO:0005525;GO:0005737;GO:0005856;GO:0005874;GO:0007010;GO:0007017	nucleotide binding;microtubule cytoskeleton organization;mitotic cell cycle;GTPase activity;structural constituent of cytoskeleton;GTP binding;cytoplasm;cytoskeleton;microtubule;cytoskeleton organization;microtubule-based process
AGAP003200	775.671	-0.755787	0.0969556	-7.79518	6.43157e-15	1.32927e-13		NipSnap homolog 2	protein_coding	GO:0005739	mitochondrion
AGAP010985	549.234	0.88593	0.113655	7.7949	6.44604e-15	1.32979e-13		Centrosomal protein CEP135 [Source:UniProtKB/TrEMBL%3BAcc:A0A1S4H6F2]	protein_coding
AGAP002257	3596.81	-0.49756	0.0639103	-7.78529	6.95551e-15	1.43111e-13		tetraspanin 14	protein_coding	GO:0005887;GO:0016020;GO:0016021	integral component of plasma membrane;membrane;integral component of membrane
AGAP011717	8985.66	0.536291	0.0688864	7.78515	6.96285e-15	1.43111e-13		unspecified product	protein_coding	GO:0003676;GO:0005515	nucleic acid binding;protein binding
AGAP009512	1216.83	0.660076	0.0848124	7.78278	7.09467e-15	1.45552e-13		E3 ubiquitin-protein ligase UBR7	protein_coding	GO:0005737;GO:0008270;GO:0016567;GO:0046872;GO:0061630	cytoplasm;zinc ion binding;protein ubiquitination;metal ion binding;ubiquitin protein ligase activity
AGAP007798	1845.34	0.658912	0.0846781	7.78137	7.17451e-15	1.46919e-13		Wee1-like protein kinase [Source:UniProtKB/TrEMBL%3BAcc:A0A1S4GWA8]	protein_coding	GO:0000166;GO:0000278;GO:0000287;GO:0004672;GO:0004713;GO:0004715;GO:0005524;GO:0005634;GO:0006468;GO:0007093;GO:0018108;GO:0046872	nucleotide binding;mitotic cell cycle;magnesium ion binding;protein kinase activity;protein tyrosine kinase activity;non-membrane spanning protein tyrosine kinase activity;ATP binding;nucleus;protein phosphorylation;mitotic cell cycle checkpoint signaling;peptidyl-tyrosine phosphorylation;metal ion binding
AGAP011771	613.188	0.864627	0.111137	7.77985	7.26089e-15	1.48415e-13		DUF4781 domain-containing protein [Source:UniProtKB/TrEMBL%3BAcc:A0A1S4H8L6]	protein_coding
AGAP009542	2926.97	0.501066	0.0644356	7.77623	7.47159e-15	1.52442e-13		unspecified product	protein_coding	GO:0003676;GO:0003700;GO:0005634;GO:0006355	nucleic acid binding;DNA-binding transcription factor activity;nucleus;regulation of DNA-templated transcription
AGAP000358	1371.59	-0.633839	0.0815749	-7.77002	7.84763e-15	1.59822e-13		unspecified product	protein_coding	GO:0005789;GO:0005794;GO:0006816;GO:0016020;GO:0016021;GO:0032469	endoplasmic reticulum membrane;Golgi apparatus;calcium ion transport;membrane;integral component of membrane;endoplasmic reticulum calcium ion homeostasis
AGAP029653	3324.49	0.519994	0.0669399	7.76807	7.96918e-15	1.62001e-13		unspecified product	protein_coding	GO:0007275;GO:0009966;GO:0016020	multicellular organism development;regulation of signal transduction;membrane
AGAP028588	1669.74	0.760588	0.0980809	7.7547	8.85509e-15	1.79683e-13		unspecified product	protein_coding
AGAP004192	30409.8	-0.41312	0.0532934	-7.75179	9.06047e-15	1.83516e-13		heat shock 70kDa protein 5	protein_coding	GO:0000166;GO:0005524;GO:0005634;GO:0005737;GO:0005788;GO:0006986;GO:0016020;GO:0016887;GO:0030433;GO:0030968;GO:0031072;GO:0034620;GO:0034663;GO:0042026;GO:0044183;GO:0051082;GO:0051085;GO:0051787	nucleotide binding;ATP binding;nucleus;cytoplasm;endoplasmic reticulum lumen;response to unfolded protein;membrane;ATP hydrolysis activity;ubiquitin-dependent ERAD pathway;endoplasmic reticulum unfolded protein response;heat shock protein binding;cellular response to unfolded protein;endoplasmic reticulum chaperone complex;protein refolding;protein folding chaperone;unfolded protein binding;chape…
AGAP003900	373.74	-0.969491	0.125099	-7.7498	9.20347e-15	1.86074e-13		NADH dehydrogenase (ubiquinone) 1 alpha subcomplex 7	protein_coding	GO:0005743;GO:0005747;GO:0006120;GO:0008137;GO:0042773	mitochondrial inner membrane;mitochondrial respiratory chain complex I;mitochondrial electron transport, NADH to ubiquinone;NADH dehydrogenase (ubiquinone) activity;ATP synthesis coupled electron transport
AGAP000336	3123.82	0.592951	0.0766166	7.7392	1.00046e-14	2.01905e-13		transcription initiation factor TFIID TATA-box-binding protein	protein_coding	GO:0000978;GO:0000979;GO:0003677;GO:0003700;GO:0005667;GO:0006352;GO:0006355;GO:0006366;GO:0008134	RNA polymerase II cis-regulatory region sequence-specific DNA binding;RNA polymerase II core promoter sequence-specific DNA binding;DNA binding;DNA-binding transcription factor activity;transcription regulator complex;DNA-templated transcription initiation;regulation of DNA-templated transcription;transcription by RNA polymerase II;transcription factor binding
AGAP005662	1957.08	-0.649414	0.0840821	-7.72357	1.13115e-14	2.27866e-13		acyl-CoA dehydrogenase	protein_coding	GO:0003995;GO:0005739;GO:0006635;GO:0016491;GO:0016627;GO:0050660;GO:0051793;GO:0055114;GO:0070991	acyl-CoA dehydrogenase activity;mitochondrion;fatty acid beta-oxidation;oxidoreductase activity;oxidoreductase activity, acting on the CH-CH group of donors;flavin adenine dinucleotide binding;medium-chain fatty acid catabolic process;obsolete oxidation-reduction process;medium-chain-acyl-CoA dehydrogenase activity
AGAP012960	495.481	-0.834012	0.108008	-7.72173	1.14759e-14	2.3076e-13		unspecified product	protein_coding
AGAP011070	1888.36	0.857618	0.111086	7.72033	1.16033e-14	2.32814e-13		unspecified product	protein_coding
AGAP008179	46.4403	-3.2142	0.41634	-7.72014	1.16198e-14	2.32814e-13	SCRBQ3	Class B Scavenger Receptor (CD36 domain).	protein_coding	GO:0005044;GO:0005737;GO:0005886;GO:0016020;GO:0016021	scavenger receptor activity;cytoplasm;plasma membrane;membrane;integral component of membrane
AGAP001732	4004.97	-0.541916	0.0703038	-7.70821	1.27599e-14	2.55197e-13		hemomucin	protein_coding	GO:0005783;GO:0009058;GO:0016844	endoplasmic reticulum;biosynthetic process;strictosidine synthase activity
AGAP007312	2522.83	-0.524867	0.0682556	-7.68973	1.47442e-14	2.94356e-13		unspecified product	protein_coding
AGAP001488	34051.1	-0.426495	0.0554741	-7.68819	1.49226e-14	2.97383e-13		innexin 2	protein_coding	GO:0005243;GO:0005886;GO:0005921;GO:0006811;GO:0007602;GO:0016021	gap junction channel activity;plasma membrane;gap junction;ion transport;phototransduction;integral component of membrane
AGAP004131	30910.8	-0.454024	0.0591583	-7.67473	1.65773e-14	3.2977e-13	Osi9	protein osiris 9	protein_coding	GO:0016020;GO:0016021	membrane;integral component of membrane
AGAP009431	8721.42	-0.453663	0.0591704	-7.66706	1.75978e-14	3.49447e-13	RpS21	40S ribosomal protein S21 [Source:UniProtKB/TrEMBL%3BAcc:Q7PTN4]	protein_coding	GO:0000447;GO:0000461;GO:0003735;GO:0005791;GO:0005840;GO:0006412;GO:0022627	endonucleolytic cleavage in ITS1 to separate SSU-rRNA from 5.8S rRNA and LSU-rRNA from tricistronic rRNA transcript (SSU-rRNA, 5.8S rRNA, LSU-rRNA);endonucleolytic cleavage to generate mature 3'-end of SSU-rRNA from (SSU-rRNA, 5.8S rRNA, LSU-rRNA);structural constituent of ribosome;rough endoplasmic reticulum;ribosome;translation;cytosolic small ribosomal subunit
AGAP005889	1709.37	-0.651151	0.0849425	-7.66579	1.77737e-14	3.52312e-13		unspecified product	protein_coding
AGAP029769	110.337	2.13432	0.278636	7.65987	1.86119e-14	3.68272e-13	CLIPB9	CLIP-domain serine protease	protein_coding	GO:0002376;GO:0004252;GO:0005615;GO:0006508;GO:0008233;GO:0008236;GO:0016787;GO:0035008	immune system process;serine-type endopeptidase activity;extracellular space;proteolysis;peptidase activity;serine-type peptidase activity;hydrolase activity;positive regulation of melanization defense response
AGAP002875	2540.19	0.578121	0.0754868	7.65857	1.88019e-14	3.7081e-13		protein HEXIM1/2	protein_coding	GO:0000122;GO:0004861;GO:0005634;GO:0005654;GO:0005737;GO:0017069;GO:0045736;GO:0097322	negative regulation of transcription by RNA polymerase II;cyclin-dependent protein serine/threonine kinase inhibitor activity;nucleus;nucleoplasm;cytoplasm;snRNA binding;negative regulation of cyclin-dependent protein serine/threonine kinase activity;7SK snRNA binding
AGAP004682	1345.98	0.585427	0.0764411	7.65853	1.88068e-14	3.7081e-13		U4/U6 small nuclear ribonucleoprotein PRP3	protein_coding	GO:0000398;GO:0046540	mRNA splicing, via spliceosome;U4/U6 x U5 tri-snRNP complex
AGAP001091	861.356	0.719347	0.0940726	7.64672	2.06164e-14	4.05772e-13		N-terminal kinase-like protein	protein_coding	GO:0004672;GO:0005524;GO:0006468	protein kinase activity;ATP binding;protein phosphorylation
AGAP013038	373.76	0.981919	0.128416	7.64638	2.06722e-14	4.06152e-13		NTP_transf_2 domain-containing protein [Source:UniProtKB/TrEMBL%3BAcc:A0A1S4HBX5]	protein_coding	GO:0016779	nucleotidyltransferase activity
AGAP009136	2313.71	0.701495	0.091814	7.6404	2.1655e-14	4.24713e-13		Ig-like domain-containing protein [Source:UniProtKB/TrEMBL%3BAcc:A0A1S4H0Z5]	protein_coding	GO:0005515;GO:0016020;GO:0016021;GO:0016043;GO:0040011;GO:0071944	protein binding;membrane;integral component of membrane;cellular component organization;locomotion;cell periphery
AGAP012490	87.8701	1.80473	0.236226	7.63982	2.17523e-14	4.25872e-13		unspecified product	protein_coding
AGAP004438	4747.16	0.509143	0.0666785	7.63579	2.24433e-14	4.38628e-13		transcription factor Sp%2C invertebrate	protein_coding	GO:0000981;GO:0003676;GO:0005634;GO:0006357	DNA-binding transcription factor activity, RNA polymerase II-specific;nucleic acid binding;nucleus;regulation of transcription by RNA polymerase II
AGAP002935	4792.3	-0.518525	0.0679167	-7.63473	2.26298e-14	4.41499e-13	eIF3f	Eukaryotic translation initiation factor 3 subunit F [Source:UniProtKB/Swiss-Prot%3BAcc:Q7QD36]	protein_coding	GO:0001732;GO:0002183;GO:0003743;GO:0005515;GO:0005737;GO:0005852;GO:0006412;GO:0006413;GO:0008237;GO:0016282;GO:0031369;GO:0033290;GO:0070122;GO:0071541;GO:0140492	formation of cytoplasmic translation initiation complex;cytoplasmic translational initiation;translation initiation factor activity;protein binding;cytoplasm;eukaryotic translation initiation factor 3 complex;translation;translational initiation;metallopeptidase activity;eukaryotic 43S preinitiation complex;translation initiation factor binding;eukaryotic 48S preinitiation complex;obsolete isopep…
AGAP000043	4663.55	0.801126	0.1051	7.62252	2.48762e-14	4.84476e-13		tousled-like kinase	protein_coding	GO:0004672;GO:0005524;GO:0006468	protein kinase activity;ATP binding;protein phosphorylation
AGAP001914	3253.13	-0.533745	0.0701388	-7.60984	2.74426e-14	5.33526e-13		cell division cycle protein 37	protein_coding	GO:0005737;GO:0006457;GO:0019901;GO:0031072;GO:0050821;GO:0051082;GO:0051087	cytoplasm;protein folding;protein kinase binding;heat shock protein binding;protein stabilization;unfolded protein binding;chaperone binding
AGAP011130	2037.15	-0.572539	0.0753792	-7.59544	3.06737e-14	5.95304e-13		NADH dehydrogenase (ubiquinone) 1 alpha subcomplex 10	protein_coding	GO:0005737;GO:0005739;GO:0005747;GO:0005759;GO:0006120;GO:0055114;GO:0070469	cytoplasm;mitochondrion;mitochondrial respiratory chain complex I;mitochondrial matrix;mitochondrial electron transport, NADH to ubiquinone;obsolete oxidation-reduction process;respirasome
AGAP013143	549.744	0.790205	0.10406	7.59376	3.1075e-14	6.02044e-13		Rho GTPase-activating protein 26	protein_coding	GO:0005096;GO:0007165;GO:0043547	GTPase activator activity;signal transduction;positive regulation of GTPase activity
AGAP004238	7736.09	-0.504111	0.0664677	-7.58429	3.34306e-14	6.46558e-13	CCT1	Chaperonin containing TCP1 subunit 1	protein_coding	GO:0000166;GO:0005524;GO:0005737;GO:0005832;GO:0006457;GO:0016887;GO:0051082	nucleotide binding;ATP binding;cytoplasm;chaperonin-containing T-complex;protein folding;ATP hydrolysis activity;unfolded protein binding
AGAP006748	376.815	0.888441	0.11728	7.57541	3.57998e-14	6.91177e-13		unspecified product	protein_coding	GO:0005634;GO:0008270	nucleus;zinc ion binding
AGAP005536	868.365	0.706519	0.0933184	7.57106	3.70191e-14	7.13482e-13		unspecified product	protein_coding	GO:0004114;GO:0007165;GO:0008081	3',5'-cyclic-nucleotide phosphodiesterase activity;signal transduction;phosphoric diester hydrolase activity
AGAP000883	22869.3	-0.386276	0.0510594	-7.56523	3.87178e-14	7.44933e-13		elongation factor 1-gamma	protein_coding	GO:0003746;GO:0005515;GO:0005634;GO:0005737;GO:0006412;GO:0006414;GO:0006749	translation elongation factor activity;protein binding;nucleus;cytoplasm;translation;translational elongation;glutathione metabolic process
AGAP001643	1923.15	0.645232	0.0854094	7.55458	4.2021e-14	8.07092e-13		unspecified product	protein_coding	GO:0000398;GO:0000976;GO:0003676;GO:0003723;GO:0005634;GO:0006355	mRNA splicing, via spliceosome;transcription cis-regulatory region binding;nucleic acid binding;RNA binding;nucleus;regulation of DNA-templated transcription
AGAP003446	1216.03	0.635388	0.0841303	7.55243	4.27209e-14	8.19124e-13		unspecified product	protein_coding	GO:0000979;GO:0003676;GO:0005634;GO:0008270;GO:0010468;GO:0031060;GO:0035097;GO:0045944	RNA polymerase II core promoter sequence-specific DNA binding;nucleic acid binding;nucleus;zinc ion binding;regulation of gene expression;regulation of histone methylation;histone methyltransferase complex;positive regulation of transcription by RNA polymerase II
AGAP005427	19511.8	-0.46562	0.0617275	-7.54315	4.58746e-14	8.7808e-13		60S ribosomal protein L28	protein_coding	GO:0003735;GO:0005840;GO:0006412;GO:0022625	structural constituent of ribosome;ribosome;translation;cytosolic large ribosomal subunit
AGAP011772	2081.45	0.553419	0.0733889	7.54092	4.66678e-14	8.91731e-13		unspecified product	protein_coding
AGAP009944	1050.27	-0.650889	0.0863281	-7.53971	4.71027e-14	8.98499e-13		Retinal dehydrogenase 2	protein_coding	GO:0004029;GO:0016491;GO:0016620;GO:0055114	aldehyde dehydrogenase (NAD+) activity;oxidoreductase activity;oxidoreductase activity, acting on the aldehyde or oxo group of donors, NAD or NADP as acceptor;obsolete oxidation-reduction process
AGAP003616	1221.68	0.678678	0.0900252	7.53875	4.74498e-14	9.03574e-13		unspecified product	protein_coding	GO:0005515;GO:0005634;GO:0006336;GO:0031491	protein binding;nucleus;DNA replication-independent chromatin assembly;nucleosome binding
AGAP001261	571.825	0.794105	0.105347	7.53802	4.7716e-14	9.07094e-13		L-caldesmon	protein_coding	GO:0003676;GO:0003723	nucleic acid binding;RNA binding
AGAP004096	4665.73	0.721429	0.0957207	7.53681	4.816e-14	9.13973e-13		Serine/threonine-protein phosphatase 2A 56 kDa regulatory subunit epsilon	protein_coding	GO:0000159;GO:0005634;GO:0005829;GO:0006470;GO:0007165;GO:0019888;GO:0031952;GO:0043666;GO:0072542	protein phosphatase type 2A complex;nucleus;cytosol;protein dephosphorylation;signal transduction;protein phosphatase regulator activity;regulation of protein autophosphorylation;regulation of phosphoprotein phosphatase activity;protein phosphatase activator activity
AGAP011077	15235.5	-0.456011	0.060528	-7.53389	4.925e-14	9.3307e-13	RpS12	40S ribosomal protein S12 [Source:UniProtKB/TrEMBL%3BAcc:Q7PSP8]	protein_coding	GO:0003735;GO:0005840;GO:0006412;GO:0022627	structural constituent of ribosome;ribosome;translation;cytosolic small ribosomal subunit
AGAP010722	453.739	0.883339	0.117263	7.533	4.9588e-14	9.36846e-13		unspecified product	protein_coding	GO:0003676;GO:0003723	nucleic acid binding;RNA binding
AGAP000739	37881.4	-0.464702	0.0616895	-7.53292	4.96175e-14	9.36846e-13	RpS10	40S ribosomal protein S10	protein_coding	GO:0000028;GO:0003723;GO:0003735;GO:0022627	ribosomal small subunit assembly;RNA binding;structural constituent of ribosome;cytosolic small ribosomal subunit
AGAP029436	346.924	1.05097	0.139565	7.53038	5.0592e-14	9.53629e-13		unspecified product	protein_coding
AGAP009737	921.418	-0.642388	0.0853161	-7.52951	5.0933e-14	9.58435e-13		Elongation factor G%2C mitochondrial [Source:UniProtKB/Swiss-Prot%3BAcc:Q7Q1K8]	protein_coding	GO:0000166;GO:0003746;GO:0003924;GO:0005525;GO:0005739;GO:0006412;GO:0006414;GO:0070125	nucleotide binding;translation elongation factor activity;GTPase activity;GTP binding;mitochondrion;translation;translational elongation;mitochondrial translational elongation
AGAP012017	397.314	0.94307	0.125281	7.52765	5.16631e-14	9.70534e-13		unspecified product	protein_coding
AGAP010388	1522.48	0.666856	0.0886577	7.5217	5.40693e-14	1.01403e-12		glucuronyl/N-acetylglucosaminyl transferase EXT1	protein_coding	GO:0005783;GO:0005789;GO:0005794;GO:0006486;GO:0008375;GO:0015012;GO:0015020;GO:0016020;GO:0016021;GO:0016757	endoplasmic reticulum;endoplasmic reticulum membrane;Golgi apparatus;protein glycosylation;acetylglucosaminyltransferase activity;heparan sulfate proteoglycan biosynthetic process;glucuronosyltransferase activity;membrane;integral component of membrane;glycosyltransferase activity
AGAP003865	1196.95	-0.588081	0.0782218	-7.51812	5.55682e-14	1.04039e-12		gamma-tubulin complex component 3	protein_coding	GO:0000226;GO:0000278;GO:0000922;GO:0000923;GO:0000930;GO:0005737;GO:0005813;GO:0005815;GO:0005856;GO:0005874;GO:0007020;GO:0008275;GO:0031122;GO:0043015;GO:0051011;GO:0051225;GO:0051321;GO:0051415	microtubule cytoskeleton organization;mitotic cell cycle;spindle pole;equatorial microtubule organizing center;gamma-tubulin complex;cytoplasm;centrosome;microtubule organizing center;cytoskeleton;microtubule;microtubule nucleation;gamma-tubulin small complex;cytoplasmic microtubule organization;gamma-tubulin binding;microtubule minus-end binding;spindle assembly;meiotic cell cycle;microtubule nu…
AGAP004078	5276.11	0.606919	0.0807758	7.51362	5.75123e-14	1.07484e-12		DNA topoisomerase I	protein_coding	GO:0003677;GO:0003916;GO:0003917;GO:0005634;GO:0005694;GO:0005730;GO:0006260;GO:0006265;GO:0006338;GO:0007059;GO:0016853;GO:0031298	DNA binding;DNA topoisomerase activity;DNA topoisomerase type I (single strand cut, ATP-independent) activity;nucleus;chromosome;nucleolus;DNA replication;DNA topological change;chromatin remodeling;chromosome segregation;isomerase activity;replication fork protection complex
AGAP005861	7975.08	-0.447201	0.0595203	-7.51342	5.76012e-14	1.07484e-12		Translocon-associated protein subunit beta [Source:UniProtKB/TrEMBL%3BAcc:Q5TRB4]	protein_coding	GO:0005783;GO:0005789;GO:0016020;GO:0016021	endoplasmic reticulum;endoplasmic reticulum membrane;membrane;integral component of membrane
AGAP008551	1204.44	0.802154	0.106785	7.51183	5.83073e-14	1.08619e-12		mothers against decapentaplegic homolog 1	protein_coding	GO:0003677;GO:0003700;GO:0005515;GO:0005634;GO:0005667;GO:0005737;GO:0006355;GO:0007179;GO:0009791;GO:0046872;GO:0050793;GO:0051239	DNA binding;DNA-binding transcription factor activity;protein binding;nucleus;transcription regulator complex;cytoplasm;regulation of DNA-templated transcription;transforming growth factor beta receptor signaling pathway;post-embryonic development;metal ion binding;regulation of developmental process;regulation of multicellular organismal process
AGAP004556	909.335	0.701348	0.0934155	7.50783	6.01151e-14	1.118e-12		ribosome biogenesis protein SSF1/2	protein_coding	GO:0000027;GO:0006364;GO:0016020;GO:0016021;GO:0019843;GO:0030687	ribosomal large subunit assembly;rRNA processing;membrane;integral component of membrane;rRNA binding;preribosome, large subunit precursor
AGAP000376	221.234	-1.37633	0.183342	-7.50687	6.05575e-14	1.12435e-12	Tsf1	Transferrin [Source:UniProtKB/TrEMBL%3BAcc:Q7QF98]	protein_coding	GO:0005576;GO:0005615;GO:0005769;GO:0005886;GO:0006811;GO:0006826;GO:0046872;GO:0055037;GO:0055072	extracellular region;extracellular space;early endosome;plasma membrane;ion transport;iron ion transport;metal ion binding;recycling endosome;iron ion homeostasis
AGAP003066	344.563	-0.955026	0.127368	-7.49814	6.47316e-14	1.19985e-12	CYP304B1	cytochrome P450	protein_coding	GO:0004497;GO:0005506;GO:0016491;GO:0016705;GO:0020037;GO:0046872;GO:0055114	monooxygenase activity;iron ion binding;oxidoreductase activity;oxidoreductase activity, acting on paired donors, with incorporation or reduction of molecular oxygen;heme binding;metal ion binding;obsolete oxidation-reduction process
AGAP003151	478.978	-0.829899	0.11069	-7.49748	6.5058e-14	1.2039e-12		unspecified product	protein_coding	GO:0000149;GO:0005085;GO:0005515;GO:0005769;GO:0005770;GO:0005829;GO:0005886;GO:0030133;GO:0043005;GO:0045022;GO:0048812;GO:0097422	SNARE binding;guanyl-nucleotide exchange factor activity;protein binding;early endosome;late endosome;cytosol;plasma membrane;transport vesicle;neuron projection;early endosome to late endosome transport;neuron projection morphogenesis;tubular endosome
AGAP000509	309.456	0.99216	0.132399	7.49373	6.69455e-14	1.23677e-12		Post-GPI attachment to proteins factor 2-like [Source:UniProtKB/TrEMBL%3BAcc:A0A1S4G996]	protein_coding	GO:0000139;GO:0005789;GO:0006506;GO:0016020;GO:0016021	Golgi membrane;endoplasmic reticulum membrane;GPI anchor biosynthetic process;membrane;integral component of membrane
AGAP010273	792.947	0.672599	0.0897876	7.49099	6.83536e-14	1.26069e-12		phosphatidylinositol 3-kinase	protein_coding	GO:0000045;GO:0000166;GO:0000407;GO:0005524;GO:0005737;GO:0005768;GO:0005777;GO:0006897;GO:0016020;GO:0016301;GO:0016303;GO:0016310;GO:0016740;GO:0030242;GO:0034271;GO:0034272;GO:0036092;GO:0046854;GO:0048015;GO:0052742	autophagosome assembly;nucleotide binding;phagophore assembly site;ATP binding;cytoplasm;endosome;peroxisome;endocytosis;membrane;kinase activity;1-phosphatidylinositol-3-kinase activity;phosphorylation;transferase activity;autophagy of peroxisome;phosphatidylinositol 3-kinase complex, class III, type I;phosphatidylinositol 3-kinase complex, class III, type II;phosphatidylinositol-3-phosphate bio…
AGAP005558	4322.49	-0.498893	0.0666118	-7.48955	6.91107e-14	1.27255e-12		peptidase (mitochondrial processing) beta	protein_coding	GO:0003824;GO:0004175;GO:0004222;GO:0005739;GO:0005743;GO:0006627;GO:0017087;GO:0046872	catalytic activity;endopeptidase activity;metalloendopeptidase activity;mitochondrion;mitochondrial inner membrane;protein processing involved in protein targeting to mitochondrion;mitochondrial processing peptidase complex;metal ion binding
AGAP003302	703.373	0.712837	0.0951936	7.48829	6.97757e-14	1.28268e-12		unspecified product	protein_coding	GO:0046872	metal ion binding
AGAP007877	2320.96	0.517885	0.0691723	7.48688	7.05294e-14	1.2944e-12		unspecified product	protein_coding	GO:0005085;GO:0005515;GO:0016043	guanyl-nucleotide exchange factor activity;protein binding;cellular component organization
AGAP008700	761.852	0.924352	0.123496	7.48488	7.161e-14	1.31206e-12		Inositol-pentakisphosphate 2-kinase [Source:UniProtKB/TrEMBL%3BAcc:A0A1S4GZ09]	protein_coding	GO:0000166;GO:0005524;GO:0005634;GO:0016301;GO:0016310;GO:0016740;GO:0032958;GO:0035299;GO:0052746	nucleotide binding;ATP binding;nucleus;kinase activity;phosphorylation;transferase activity;inositol phosphate biosynthetic process;inositol pentakisphosphate 2-kinase activity;inositol phosphorylation
AGAP010261	1302.04	0.611497	0.0817012	7.48455	7.17915e-14	1.31323e-12		unspecified product	protein_coding	GO:0005515;GO:0008270	protein binding;zinc ion binding
AGAP002438	823.707	0.72265	0.0965713	7.48308	7.26022e-14	1.32588e-12		tyrosine-protein phosphatase non-receptor type 11	protein_coding	GO:0004721;GO:0004725;GO:0005737;GO:0006470;GO:0009653;GO:0016043;GO:0016311;GO:0016787;GO:0016791;GO:0035335;GO:0040011;GO:0042221;GO:0048666	phosphoprotein phosphatase activity;protein tyrosine phosphatase activity;cytoplasm;protein dephosphorylation;anatomical structure morphogenesis;cellular component organization;dephosphorylation;hydrolase activity;phosphatase activity;peptidyl-tyrosine dephosphorylation;locomotion;response to chemical;neuron development
AGAP007948	1343.87	0.590967	0.0789959	7.48099	7.37666e-14	1.34494e-12		NET1-associated nuclear protein 1 (U3 small nucleolar RNA-associated protein 1 [Source:UniProtKB/TrEMBL%3BAcc:A0A1S4GWS7]	protein_coding	GO:0005515	protein binding
AGAP003490	641.875	-0.746516	0.0998019	-7.47998	7.43363e-14	1.35311e-12		alanine-glyoxylate aminotransferase	protein_coding	GO:0003824;GO:0004760;GO:0005777;GO:0008453;GO:0019265;GO:0044248;GO:1901575	catalytic activity;serine-pyruvate transaminase activity;peroxisome;alanine-glyoxylate transaminase activity;glycine biosynthetic process, by transamination of glyoxylate;cellular catabolic process;organic substance catabolic process
AGAP029440	70.2411	2.05373	0.274577	7.47961	7.45435e-14	1.35467e-12		unspecified product	protein_coding
AGAP003911	50.1959	2.44445	0.326858	7.47863	7.51021e-14	1.3626e-12		Histone H2A [Source:UniProtKB/TrEMBL%3BAcc:Q7Q2C6]	protein_coding	GO:0000786;GO:0003677;GO:0005634;GO:0005694;GO:0006325;GO:0031507;GO:0046982	nucleosome;DNA binding;nucleus;chromosome;chromatin organization;heterochromatin assembly;protein heterodimerization activity
AGAP002413	16923.6	0.517971	0.0693219	7.47196	7.90111e-14	1.43119e-12		Basic leucine zipper and W2 domain-containing protein 1	protein_coding	GO:0005515;GO:0005737	protein binding;cytoplasm
AGAP001919	8142.4	-0.492116	0.0658672	-7.47134	7.93799e-14	1.43554e-12		protein disulfide-isomerase A6	protein_coding	GO:0003756;GO:0005623;GO:0005783;GO:0016853;GO:0045454	protein disulfide isomerase activity;obsolete cell;endoplasmic reticulum;isomerase activity;cell redox homeostasis
AGAP013065	165.25	-1.36421	0.182785	-7.46347	8.42732e-14	1.52156e-12		Tal-like protein AA	protein_coding
AGAP007966	5364.28	-0.487629	0.0653554	-7.46119	8.57419e-14	1.54557e-12		F-type H+-transporting ATPase subunit gamma	protein_coding	GO:0000275;GO:0006754;GO:0006811;GO:0015986;GO:0045261;GO:0046933	mitochondrial proton-transporting ATP synthase complex, catalytic sector F(1);ATP biosynthetic process;ion transport;proton motive force-driven ATP synthesis;proton-transporting ATP synthase complex, catalytic core F(1);proton-transporting ATP synthase activity, rotational mechanism
AGAP007491	2619.62	-0.51184	0.0686581	-7.4549	8.99339e-14	1.61852e-12		Sulfhydryl oxidase [Source:UniProtKB/TrEMBL%3BAcc:Q5TWZ0]	protein_coding	GO:0003756;GO:0005615;GO:0005623;GO:0006457;GO:0016020;GO:0016021;GO:0016491;GO:0016971;GO:0016972;GO:0030173;GO:0045454;GO:0055114	protein disulfide isomerase activity;extracellular space;obsolete cell;protein folding;membrane;integral component of membrane;oxidoreductase activity;flavin-linked sulfhydryl oxidase activity;thiol oxidase activity;integral component of Golgi membrane;cell redox homeostasis;obsolete oxidation-reduction process
AGAP001520	2586.68	0.677253	0.090984	7.44366	9.79365e-14	1.7597e-12		protein phosphatase 1%2C regulatory (inhibitor) subunit 3	protein_coding	GO:0000164;GO:0005515;GO:0005979;GO:0008157;GO:2001069	protein phosphatase type 1 complex;protein binding;regulation of glycogen biosynthetic process;protein phosphatase 1 binding;glycogen binding
AGAP009264	1472.02	0.694277	0.0934132	7.43233	1.06702e-13	1.9141e-12		Ethanolamine-phosphate cytidylyltransferase [Source:UniProtKB/TrEMBL%3BAcc:A0A1S4H1E2]	protein_coding	GO:0003824;GO:0004306;GO:0006646;GO:0009058	catalytic activity;ethanolamine-phosphate cytidylyltransferase activity;phosphatidylethanolamine biosynthetic process;biosynthetic process
AGAP003576	3813.45	0.499768	0.0672564	7.43079	1.07951e-13	1.93341e-12		transportin-3	protein_coding	GO:0005634;GO:0005737;GO:0006606;GO:0006886;GO:0006913;GO:0031267	nucleus;cytoplasm;protein import into nucleus;intracellular protein transport;nucleocytoplasmic transport;small GTPase binding
AGAP010257	40101.6	-0.421943	0.0568108	-7.42717	1.10943e-13	1.9838e-12	RpL13a	60S ribosomal protein L13a	protein_coding	GO:0003729;GO:0003735;GO:0005829;GO:0005840;GO:0006412;GO:0015934;GO:0017148;GO:0022625	mRNA binding;structural constituent of ribosome;cytosol;ribosome;translation;large ribosomal subunit;negative regulation of translation;cytosolic large ribosomal subunit
AGAP011708	319.577	0.990735	0.133404	7.4266	1.11428e-13	1.98928e-12		unspecified product	protein_coding	GO:0005929;GO:0007399;GO:0008289;GO:0042953;GO:0060271	cilium;nervous system development;lipid binding;lipoprotein transport;cilium assembly
AGAP011190	4304.49	-0.469931	0.0632968	-7.42425	1.13423e-13	2.02164e-12		eukaryotic translation initiation factor 2 subunit alpha	protein_coding	GO:0003676;GO:0003723;GO:0003743;GO:0005850;GO:0005851;GO:0006413;GO:0033290;GO:0043022;GO:0043614	nucleic acid binding;RNA binding;translation initiation factor activity;eukaryotic translation initiation factor 2 complex;eukaryotic translation initiation factor 2B complex;translational initiation;eukaryotic 48S preinitiation complex;ribosome binding;multi-eIF complex
AGAP007624	643.868	0.741302	0.100017	7.41175	1.24646e-13	2.21814e-12		unspecified product	protein_coding	GO:0016020;GO:0016021	membrane;integral component of membrane
AGAP010891	2528.44	0.633918	0.0855458	7.41027	1.26044e-13	2.23944e-12		ariadne-1	protein_coding	GO:0000151;GO:0000209;GO:0004842;GO:0005737;GO:0006511;GO:0016567;GO:0016740;GO:0031624;GO:0032436;GO:0046872;GO:0061630	ubiquitin ligase complex;protein polyubiquitination;ubiquitin-protein transferase activity;cytoplasm;ubiquitin-dependent protein catabolic process;protein ubiquitination;transferase activity;ubiquitin conjugating enzyme binding;positive regulation of proteasomal ubiquitin-dependent protein catabolic process;metal ion binding;ubiquitin protein ligase activity
AGAP028693	23796.3	-0.459746	0.0621072	-7.40245	1.33694e-13	2.37159e-12	RpS18	40S ribosomal protein S18	protein_coding	GO:0003676;GO:0003723;GO:0003735;GO:0005829;GO:0005840;GO:0006412;GO:0015935	nucleic acid binding;RNA binding;structural constituent of ribosome;cytosol;ribosome;translation;small ribosomal subunit
AGAP007022	1646.36	0.591349	0.0799131	7.3999	1.36286e-13	2.41371e-12		unspecified product	protein_coding	GO:0003824	catalytic activity
AGAP002986	2302.65	0.749916	0.10137	7.39783	1.38431e-13	2.44781e-12		p21-activated kinase 1	protein_coding	GO:0000166;GO:0004672;GO:0004674;GO:0004712;GO:0005524;GO:0005737;GO:0006468;GO:0007346;GO:0016301;GO:0016310;GO:0016740;GO:0031098;GO:0032147;GO:0050770;GO:0106310	nucleotide binding;protein kinase activity;protein serine/threonine kinase activity;protein serine/threonine/tyrosine kinase activity;ATP binding;cytoplasm;protein phosphorylation;regulation of mitotic cell cycle;kinase activity;phosphorylation;transferase activity;stress-activated protein kinase signaling cascade;activation of protein kinase activity;regulation of axonogenesis;protein serine kin…
AGAP000434	6118.01	-0.446317	0.0603385	-7.39689	1.39407e-13	2.46116e-12		dolichyl-diphosphooligosaccharide--protein glycosyltransferase	protein_coding	GO:0004576;GO:0004579;GO:0006486;GO:0016020;GO:0016021;GO:0018279;GO:0043687;GO:0046872	oligosaccharyl transferase activity;dolichyl-diphosphooligosaccharide-protein glycotransferase activity;protein glycosylation;membrane;integral component of membrane;protein N-linked glycosylation via asparagine;post-translational protein modification;metal ion binding
AGAP010263	602.777	0.725198	0.0980767	7.39419	1.42268e-13	2.50769e-12		DUF2428 domain-containing protein [Source:UniProtKB/TrEMBL%3BAcc:A0A1S4H4A3]	protein_coding	GO:0005829;GO:0030488	cytosol;tRNA methylation
AGAP029513	1891.16	0.641313	0.0867396	7.39354	1.42969e-13	2.51607e-12		Protein kinase domain-containing protein [Source:UniProtKB/TrEMBL%3BAcc:A0A453YZX6]	protein_coding	GO:0000045;GO:0000407;GO:0004672;GO:0004674;GO:0005524;GO:0005829;GO:0006468;GO:0006914;GO:0010506;GO:0016020;GO:0046777	autophagosome assembly;phagophore assembly site;protein kinase activity;protein serine/threonine kinase activity;ATP binding;cytosol;protein phosphorylation;autophagy;regulation of autophagy;membrane;protein autophosphorylation
AGAP010536	1827.15	0.579497	0.078436	7.38815	1.48886e-13	2.61608e-12		nucleolar complex protein 2	protein_coding	GO:0000122;GO:0003714;GO:0005634;GO:0005654;GO:0005730;GO:0030690;GO:0030691;GO:0035067;GO:0042273;GO:0042393	negative regulation of transcription by RNA polymerase II;transcription corepressor activity;nucleus;nucleoplasm;nucleolus;Noc1p-Noc2p complex;Noc2p-Noc3p complex;negative regulation of histone acetylation;ribosomal large subunit biogenesis;histone binding
AGAP006508	729.014	0.780421	0.10579	7.37707	1.61809e-13	2.83866e-12		small calcium-binding mitochondrial carrier protein 3	protein_coding	GO:0005347;GO:0005509;GO:0005743;GO:0015867;GO:0016020;GO:0016021;GO:0022857;GO:0055085	ATP transmembrane transporter activity;calcium ion binding;mitochondrial inner membrane;ATP transport;membrane;integral component of membrane;transmembrane transporter activity;transmembrane transport
AGAP002527	2823.7	0.549212	0.0745274	7.36927	1.71571e-13	3.00518e-12		unspecified product	protein_coding	GO:0005737;GO:0005813;GO:0008017;GO:0030705;GO:0031122;GO:0051959	cytoplasm;centrosome;microtubule binding;cytoskeleton-dependent intracellular transport;cytoplasmic microtubule organization;dynein light intermediate chain binding
AGAP002958	1817.36	0.540107	0.0732995	7.36849	1.72571e-13	3.01797e-12		transcription initiation factor TFIIA large subunit	protein_coding	GO:0005672;GO:0006366;GO:0006367	transcription factor TFIIA complex;transcription by RNA polymerase II;transcription initiation at RNA polymerase II promoter
AGAP008146	554.603	-0.727994	0.0988182	-7.367	1.74511e-13	3.0471e-12		unspecified product	protein_coding
AGAP004524	2456.66	0.519368	0.0705454	7.36217	1.80943e-13	3.15447e-12		unspecified product	protein_coding	GO:0005096;GO:0005515;GO:0005737;GO:0005856;GO:0007165;GO:0043547	GTPase activator activity;protein binding;cytoplasm;cytoskeleton;signal transduction;positive regulation of GTPase activity
AGAP000953	19968.5	-0.405811	0.0551238	-7.36181	1.81439e-13	3.15818e-12	RpL10-1	60S ribosomal protein L10-1 [Source:UniProtKB/TrEMBL%3BAcc:Q7PQZ6]	protein_coding	GO:0000027;GO:0003735;GO:0005840;GO:0006412;GO:0022625	ribosomal large subunit assembly;structural constituent of ribosome;ribosome;translation;cytosolic large ribosomal subunit
AGAP002983	2799.86	0.573429	0.0779563	7.35578	1.89821e-13	3.29892e-12		unspecified product	protein_coding	GO:0005515;GO:0046872	protein binding;metal ion binding
AGAP000410	581.446	0.843659	0.114713	7.3545	1.91642e-13	3.32537e-12		histone deacetylase 4/5	protein_coding	GO:0000118;GO:0004407;GO:0005634;GO:0006325;GO:0016575;GO:0016787;GO:0019222;GO:0032041;GO:0046872;GO:0070932	histone deacetylase complex;histone deacetylase activity;nucleus;chromatin organization;histone deacetylation;hydrolase activity;regulation of metabolic process;NAD-dependent histone deacetylase activity (H3-K14 specific);metal ion binding;histone H3 deacetylation
AGAP003740	263.826	1.18481	0.161293	7.34571	2.04668e-13	3.54588e-12		unspecified product	protein_coding
AGAP007692	500.026	-0.826538	0.112644	-7.33761	2.17446e-13	3.76141e-12		serine protease inhibitor (serpin) 14	protein_coding	GO:0004867;GO:0005615	serine-type endopeptidase inhibitor activity;extracellular space
AGAP010174	6105.06	-0.448728	0.0611798	-7.33457	2.22432e-13	3.8417e-12		oligosaccharyltransferase complex subunit alpha (ribophorin I)	protein_coding	GO:0004579;GO:0005783;GO:0005789;GO:0006486;GO:0008250;GO:0016020;GO:0016021;GO:0018279	dolichyl-diphosphooligosaccharide-protein glycotransferase activity;endoplasmic reticulum;endoplasmic reticulum membrane;protein glycosylation;oligosaccharyltransferase complex;membrane;integral component of membrane;protein N-linked glycosylation via asparagine
AGAP004853	961.373	0.626826	0.0855185	7.32972	2.30638e-13	3.97726e-12		Ral GEF with PH domain and SH3-binding motif 1	protein_coding	GO:0005085;GO:0007264	guanyl-nucleotide exchange factor activity;small GTPase mediated signal transduction
AGAP000064	8186.48	0.561142	0.0765609	7.32936	2.31259e-13	3.98105e-12	plexA	plexin A	protein_coding	GO:0002116;GO:0005515;GO:0005887;GO:0007162;GO:0007165;GO:0008045;GO:0008360;GO:0016020;GO:0016021;GO:0017154;GO:0030334;GO:0043087;GO:0050772;GO:0071526;GO:0097374;GO:1902287	semaphorin receptor complex;protein binding;integral component of plasma membrane;negative regulation of cell adhesion;signal transduction;motor neuron axon guidance;regulation of cell shape;membrane;integral component of membrane;semaphorin receptor activity;regulation of cell migration;regulation of GTPase activity;positive regulation of axonogenesis;semaphorin-plexin signaling pathway;sensory …
AGAP000562	7956.32	0.501096	0.06837	7.32918	2.31573e-13	3.98105e-12		unspecified product	protein_coding	GO:0003779;GO:0005856;GO:0008092	actin binding;cytoskeleton;cytoskeletal protein binding
AGAP009603	354.013	0.86737	0.118368	7.32773	2.34089e-13	4.0181e-12		mitochondrial uncoupling protein (solute carrier family 25)	protein_coding	GO:0006839;GO:0031966	mitochondrial transport;mitochondrial membrane
AGAP003264	1128.66	-0.650828	0.0888241	-7.32716	2.35084e-13	4.02897e-12		histone acetyltransferase 1	protein_coding	GO:0000781;GO:0004402;GO:0005634;GO:0006325;GO:0010485;GO:0016573;GO:0031509;GO:0042393;GO:0043967	chromosome, telomeric region;histone acetyltransferase activity;nucleus;chromatin organization;H4 histone acetyltransferase activity;histone acetylation;subtelomeric heterochromatin assembly;histone binding;histone H4 acetylation
AGAP009998	19954.9	-0.421315	0.0575086	-7.32612	2.36917e-13	4.05415e-12	RpS11	40S ribosomal protein S11 [Source:UniProtKB/Swiss-Prot%3BAcc:P52812]	protein_coding	GO:0003723;GO:0003735;GO:0005840;GO:0006412;GO:0019843;GO:0022627	RNA binding;structural constituent of ribosome;ribosome;translation;rRNA binding;cytosolic small ribosomal subunit
AGAP003412	8779.12	-0.465427	0.0635373	-7.32526	2.38439e-13	4.07395e-12	RpS28	40S ribosomal protein S28	protein_coding	GO:0000028;GO:0003735;GO:0005840;GO:0006412;GO:0022627;GO:0030490	ribosomal small subunit assembly;structural constituent of ribosome;ribosome;translation;cytosolic small ribosomal subunit;maturation of SSU-rRNA
AGAP002649	4135.09	0.674684	0.0921586	7.3209	2.46307e-13	4.20193e-12		unspecified product	protein_coding	GO:0005739;GO:0106306;GO:0106307	mitochondrion;;
AGAP002327	49.3073	-2.35883	0.322447	-7.31541	2.56598e-13	4.37079e-12		glucosyl/glucuronosyl transferases	protein_coding	GO:0008194;GO:0016020;GO:0016021;GO:0016740;GO:0016757;GO:0016758;GO:0043231	UDP-glycosyltransferase activity;membrane;integral component of membrane;transferase activity;glycosyltransferase activity;hexosyltransferase activity;intracellular membrane-bounded organelle
AGAP011254	1790.4	0.579067	0.0792057	7.31093	2.653e-13	4.51212e-12	Arl5	ADP-ribosylation factor-like protein 5	protein_coding	GO:0000166;GO:0003924;GO:0005525;GO:0005737;GO:0005802;GO:0006886;GO:0016192;GO:0051649;GO:1903292	nucleotide binding;GTPase activity;GTP binding;cytoplasm;trans-Golgi network;intracellular protein transport;vesicle-mediated transport;establishment of localization in cell;protein localization to Golgi membrane
AGAP011126	901.882	-0.685651	0.0939465	-7.29832	2.91381e-13	4.94815e-12		spermidine synthase	protein_coding	GO:0003824;GO:0004766;GO:0006595;GO:0006596;GO:0008295;GO:0016740	catalytic activity;spermidine synthase activity;polyamine metabolic process;polyamine biosynthetic process;spermidine biosynthetic process;transferase activity
AGAP029539	3737.01	0.765213	0.104874	7.2965	2.95347e-13	5.00443e-12		unspecified product	protein_coding	GO:0000122;GO:0000976;GO:0000977;GO:0000981;GO:0003677;GO:0003700;GO:0003707;GO:0004879;GO:0005634;GO:0006355;GO:0006629;GO:0007275;GO:0008134;GO:0008270;GO:0030154;GO:0030374;GO:0033993;GO:0035076;GO:0035100;GO:0038023;GO:0042632;GO:0043565;GO:0045944;GO:0046872;GO:0055088;GO:0071222;GO:0090575;GO:0098531	negative regulation of transcription by RNA polymerase II;transcription cis-regulatory region binding;RNA polymerase II transcription regulatory region sequence-specific DNA binding;DNA-binding transcription factor activity, RNA polymerase II-specific;DNA binding;DNA-binding transcription factor activity;nuclear steroid receptor activity;nuclear receptor activity;nucleus;regulation of DNA-templat…
AGAP012436	111.257	1.49244	0.204545	7.29639	2.95594e-13	5.00443e-12		unspecified product	protein_coding
AGAP001551	561.201	0.810106	0.111071	7.29356	3.01877e-13	5.10305e-12		G patch domain and KOW motifs-containing protein	protein_coding	GO:0000398;GO:0005681	mRNA splicing, via spliceosome;spliceosomal complex
AGAP013357	2972.89	0.583277	0.0799859	7.29225	3.04818e-13	5.14495e-12		unspecified product	protein_coding	GO:0006396	RNA processing
AGAP029549	5238.78	0.633532	0.0869187	7.28879	3.12751e-13	5.27088e-12		TAFH domain-containing protein [Source:UniProtKB/TrEMBL%3BAcc:A0A453Z0U3]	protein_coding	GO:0003677;GO:0003700;GO:0005669;GO:0006351;GO:0006352;GO:0006355;GO:0008134;GO:0016020;GO:0016021;GO:0045944;GO:0046982	DNA binding;DNA-binding transcription factor activity;transcription factor TFIID complex;DNA-templated transcription;DNA-templated transcription initiation;regulation of DNA-templated transcription;transcription factor binding;membrane;integral component of membrane;positive regulation of transcription by RNA polymerase II;protein heterodimerization activity
AGAP028390	10649.6	-0.63001	0.0864385	-7.28854	3.13332e-13	5.27268e-12	tRNA-Leu	unspecified product	tRNA
AGAP002214	1239.45	0.584474	0.080203	7.28743	3.15932e-13	5.30842e-12		unspecified product	protein_coding	GO:0042981;GO:2001268	regulation of apoptotic process;negative regulation of cysteine-type endopeptidase activity involved in apoptotic signaling pathway
AGAP012100	27329.1	-0.422293	0.0580181	-7.27864	3.37195e-13	5.65716e-12	RpS26	40S ribosomal protein S26 [Source:UniProtKB/Swiss-Prot%3BAcc:Q9GT45]	protein_coding	GO:0002181;GO:0003729;GO:0003735;GO:0005737;GO:0005783;GO:0005791;GO:0005829;GO:0005840;GO:0006412;GO:0022627;GO:0042788;GO:0098556	cytoplasmic translation;mRNA binding;structural constituent of ribosome;cytoplasm;endoplasmic reticulum;rough endoplasmic reticulum;cytosol;ribosome;translation;cytosolic small ribosomal subunit;polysomal ribosome;cytoplasmic side of rough endoplasmic reticulum membrane
AGAP008265	2572.81	-0.518765	0.0714282	-7.26275	3.79311e-13	6.35418e-12		seryl-tRNA synthetase	protein_coding	GO:0000049;GO:0000166;GO:0004812;GO:0004828;GO:0005524;GO:0005829;GO:0006418;GO:0006434	tRNA binding;nucleotide binding;aminoacyl-tRNA ligase activity;serine-tRNA ligase activity;ATP binding;cytosol;tRNA aminoacylation for protein translation;seryl-tRNA aminoacylation
AGAP007927	15951.2	-0.426931	0.0588056	-7.26004	3.86979e-13	6.4729e-12	RpL40	60S ribosomal protein L40	protein_coding	GO:0003735;GO:0005515;GO:0005634;GO:0005737;GO:0005840;GO:0006412;GO:0015935;GO:0016567;GO:0019941;GO:0022627;GO:0031386;GO:0031625	structural constituent of ribosome;protein binding;nucleus;cytoplasm;ribosome;translation;small ribosomal subunit;protein ubiquitination;modification-dependent protein catabolic process;cytosolic small ribosomal subunit;protein tag;ubiquitin protein ligase binding
AGAP000063	216.084	1.0607	0.146374	7.24654	4.27552e-13	7.13243e-12		paired box protein	protein_coding	GO:0000981;GO:0003677;GO:0006355	DNA-binding transcription factor activity, RNA polymerase II-specific;DNA binding;regulation of DNA-templated transcription
AGAP008859	2051.42	0.75828	0.104641	7.2465	4.27689e-13	7.13243e-12		unspecified product	protein_coding	GO:0005158;GO:0008286;GO:0040008;GO:0048477	insulin receptor binding;insulin receptor signaling pathway;regulation of growth;oogenesis
AGAP010235	1136.88	0.598332	0.0825732	7.24608	4.2901e-13	7.14375e-12		TBC1 domain family member 24	protein_coding	GO:0005096;GO:0005886;GO:0016020;GO:0031410;GO:0031594;GO:0045202	GTPase activator activity;plasma membrane;membrane;cytoplasmic vesicle;neuromuscular junction;synapse
AGAP012407	47261.3	-0.387946	0.0535593	-7.24329	4.37916e-13	7.28118e-12		protein disulfide-isomerase A1	protein_coding	GO:0003756;GO:0005623;GO:0005783;GO:0005788;GO:0006457;GO:0016853;GO:0034976;GO:0045454	protein disulfide isomerase activity;obsolete cell;endoplasmic reticulum;endoplasmic reticulum lumen;protein folding;isomerase activity;response to endoplasmic reticulum stress;cell redox homeostasis
AGAP002803	55.4905	-2.23391	0.308547	-7.2401	4.48339e-13	7.44337e-12		unspecified product	protein_coding
AGAP010588	7534.19	-0.431963	0.0596743	-7.23868	4.5308e-13	7.51088e-12	CCT8	Chaperonin containing TCP1 subunit 8	protein_coding	GO:0000166;GO:0005524;GO:0005737;GO:0005832;GO:0006457;GO:0016887;GO:0051082	nucleotide binding;ATP binding;cytoplasm;chaperonin-containing T-complex;protein folding;ATP hydrolysis activity;unfolded protein binding
AGAP029902	1993.94	0.506409	0.0699899	7.23546	4.63967e-13	7.67994e-12		unspecified product	protein_coding	GO:0004672;GO:0005524;GO:0006468	protein kinase activity;ATP binding;protein phosphorylation
AGAP002478	3549.42	0.509698	0.070466	7.23325	4.71578e-13	7.79433e-12		cyclin B	protein_coding	GO:0000079;GO:0000307;GO:0004672;GO:0005634;GO:0005737;GO:0006468;GO:0010389;GO:0016538;GO:0019901;GO:0044772	regulation of cyclin-dependent protein serine/threonine kinase activity;cyclin-dependent protein kinase holoenzyme complex;protein kinase activity;nucleus;cytoplasm;protein phosphorylation;regulation of G2/M transition of mitotic cell cycle;cyclin-dependent protein serine/threonine kinase regulator activity;protein kinase binding;mitotic cell cycle phase transition
AGAP011296	1337.81	0.552372	0.0763715	7.2327	4.73493e-13	7.81439e-12		LRRNT domain-containing protein [Source:UniProtKB/TrEMBL%3BAcc:A0A1S4H7A1]	protein_coding	GO:0005515;GO:0016020;GO:0016021	protein binding;membrane;integral component of membrane
AGAP008297	2129.62	-0.557267	0.0770583	-7.23176	4.76762e-13	7.8567e-12		leucyl-tRNA synthetase	protein_coding	GO:0000166;GO:0002161;GO:0004812;GO:0004823;GO:0005524;GO:0006412;GO:0006418;GO:0006429;GO:0016874;GO:0106074	nucleotide binding;aminoacyl-tRNA editing activity;aminoacyl-tRNA ligase activity;leucine-tRNA ligase activity;ATP binding;translation;tRNA aminoacylation for protein translation;leucyl-tRNA aminoacylation;ligase activity;aminoacyl-tRNA metabolism involved in translational fidelity
AGAP009940	5931.15	0.44495	0.0615588	7.22805	4.89984e-13	8.06266e-12		unspecified product	protein_coding	GO:0005737;GO:0007019;GO:0015631;GO:0031110;GO:0031175;GO:0043005;GO:0051493	cytoplasm;microtubule depolymerization;tubulin binding;regulation of microtubule polymerization or depolymerization;neuron projection development;neuron projection;regulation of cytoskeleton organization
AGAP007533	305.697	0.942364	0.130421	7.22554	4.99107e-13	8.20067e-12		DNA polymerase theta	protein_coding	GO:0003676;GO:0003677;GO:0003887;GO:0005524;GO:0005737;GO:0006260;GO:0006261;GO:0006302;GO:0071897;GO:0097681	nucleic acid binding;DNA binding;DNA-directed DNA polymerase activity;ATP binding;cytoplasm;DNA replication;DNA-templated DNA replication;double-strand break repair;DNA biosynthetic process;double-strand break repair via alternative nonhomologous end joining
AGAP002095	1427.64	0.58896	0.0815471	7.22232	5.11068e-13	8.38483e-12	USP	ultraspiracle	protein_coding	GO:0000977;GO:0000978;GO:0003677;GO:0003700;GO:0003707;GO:0004879;GO:0005634;GO:0006355;GO:0006357;GO:0008232;GO:0008270;GO:0030154;GO:0030522;GO:0043401;GO:0043565;GO:0045944;GO:0046872;GO:0048856;GO:0071390;GO:0090575	RNA polymerase II transcription regulatory region sequence-specific DNA binding;RNA polymerase II cis-regulatory region sequence-specific DNA binding;DNA binding;DNA-binding transcription factor activity;nuclear steroid receptor activity;nuclear receptor activity;nucleus;regulation of DNA-templated transcription;regulation of transcription by RNA polymerase II;activator ecdysone receptor complex;…
AGAP011424	29657.6	-0.442768	0.0613147	-7.22124	5.15172e-13	8.43972e-12	RpS16	40S ribosomal protein S16	protein_coding	GO:0000462;GO:0003723;GO:0003735;GO:0005840;GO:0006412;GO:0015935;GO:0022627	maturation of SSU-rRNA from tricistronic rRNA transcript (SSU-rRNA, 5.8S rRNA, LSU-rRNA);RNA binding;structural constituent of ribosome;ribosome;translation;small ribosomal subunit;cytosolic small ribosomal subunit
AGAP005775	5595.63	-0.424434	0.0588055	-7.21759	5.29154e-13	8.65606e-12		Bax inhibitor 1	protein_coding	GO:0016020;GO:0016021	membrane;integral component of membrane
AGAP008355	40.7162	2.77585	0.38482	7.21336	5.45863e-13	8.9163e-12		unspecified product	protein_coding
AGAP008540	957.34	-0.646118	0.089587	-7.21218	5.50621e-13	8.97221e-12		phosphatidylinositol glycan%2C class T	protein_coding	GO:0003923;GO:0016020;GO:0016021;GO:0016255;GO:0042765	GPI-anchor transamidase activity;membrane;integral component of membrane;attachment of GPI anchor to protein;GPI-anchor transamidase complex
AGAP012906	3526.76	-0.492611	0.0683033	-7.21211	5.50897e-13	8.97221e-12		60S ribosomal protein L6	protein_coding	GO:0000027;GO:0002181;GO:0003723;GO:0003735;GO:0005840;GO:0006412;GO:0022625	ribosomal large subunit assembly;cytoplasmic translation;RNA binding;structural constituent of ribosome;ribosome;translation;cytosolic large ribosomal subunit
AGAP009863	51231.3	-0.387849	0.0537829	-7.21138	5.53895e-13	9.00786e-12		eukaryotic translation initiation factor 4A%2C isoform 2	protein_coding	GO:0000166;GO:0002183;GO:0003676;GO:0003723;GO:0003724;GO:0003743;GO:0004386;GO:0005524;GO:0010494;GO:0016787;GO:0016887;GO:0043229	nucleotide binding;cytoplasmic translational initiation;nucleic acid binding;RNA binding;RNA helicase activity;translation initiation factor activity;helicase activity;ATP binding;cytoplasmic stress granule;hydrolase activity;ATP hydrolysis activity;intracellular organelle
AGAP005595	886.113	0.73192	0.101516	7.20987	5.60044e-13	9.0946e-12		a component of the cytoplasm (encore)	protein_coding	GO:0003676	nucleic acid binding
AGAP029130	2414.61	-0.46811	0.0650325	-7.19809	6.10603e-13	9.90119e-12		GOLD domain-containing protein [Source:UniProtKB/TrEMBL%3BAcc:A0A2C9H408]	protein_coding	GO:0005783;GO:0005793;GO:0005794;GO:0006886;GO:0006888;GO:0007030;GO:0016020;GO:0016021;GO:0030134	endoplasmic reticulum;endoplasmic reticulum-Golgi intermediate compartment;Golgi apparatus;intracellular protein transport;endoplasmic reticulum to Golgi vesicle-mediated transport;Golgi organization;membrane;integral component of membrane;COPII-coated ER to Golgi transport vesicle
AGAP002403	1423.23	-0.620341	0.0861879	-7.19754	6.13089e-13	9.92706e-12		Nudix hydrolase domain-containing protein [Source:UniProtKB/TrEMBL%3BAcc:Q7QC17]	protein_coding	GO:0000287;GO:0044715;GO:0044716	magnesium ion binding;8-oxo-dGDP phosphatase activity;8-oxo-GDP phosphatase activity
AGAP004108	10827.3	-0.394663	0.0548451	-7.19596	6.20248e-13	1.00251e-11		Amalgam	protein_coding
AGAP010386	3894.37	-0.448972	0.0623935	-7.1958	6.20942e-13	1.00251e-11		Translocating chain-associated membrane protein 2	protein_coding	GO:0005791;GO:0006616;GO:0016020;GO:0016021;GO:0030176;GO:0045048;GO:0046513;GO:0050291	rough endoplasmic reticulum;SRP-dependent cotranslational protein targeting to membrane, translocation;membrane;integral component of membrane;integral component of endoplasmic reticulum membrane;protein insertion into ER membrane;ceramide biosynthetic process;sphingosine N-acyltransferase activity
AGAP028028	168.504	-1.22833	0.170709	-7.19545	6.22539e-13	1.00363e-11	LRIM16A	Leucine-rich immune protein (TM) [Source:UniProtKB/TrEMBL%3BAcc:A0A1S4HCM5]	protein_coding	GO:0005515;GO:0016020;GO:0016021	protein binding;membrane;integral component of membrane
AGAP007896	5873.31	-0.45982	0.0639236	-7.19326	6.32602e-13	1.01838e-11		predicted G-protein coupled receptor GPCR	protein_coding	GO:0000139;GO:0005789;GO:0006886;GO:0010008;GO:0012505;GO:0016020;GO:0016021;GO:0016055;GO:0017147;GO:0030177;GO:0031301;GO:0042734;GO:0042995;GO:0045211;GO:0061355;GO:0061357	Golgi membrane;endoplasmic reticulum membrane;intracellular protein transport;endosome membrane;endomembrane system;membrane;integral component of membrane;Wnt signaling pathway;Wnt-protein binding;positive regulation of Wnt signaling pathway;integral component of organelle membrane;presynaptic membrane;cell projection;postsynaptic membrane;Wnt protein secretion;positive regulation of Wnt protein…
AGAP001653	4018.8	-0.466066	0.064811	-7.19115	6.42485e-13	1.0328e-11		NADH dehydrogenase (ubiquinone) Fe-S protein 1	protein_coding	GO:0008137;GO:0009055;GO:0016020;GO:0016491;GO:0016651;GO:0042773;GO:0051536;GO:0051539;GO:0055114	NADH dehydrogenase (ubiquinone) activity;electron transfer activity;membrane;oxidoreductase activity;oxidoreductase activity, acting on NAD(P)H;ATP synthesis coupled electron transport;iron-sulfur cluster binding;4 iron, 4 sulfur cluster binding;obsolete oxidation-reduction process
AGAP000013	995.628	0.583747	0.0811877	7.1901	6.47435e-13	1.03925e-11		unspecified product	protein_coding	GO:0005886;GO:0016020;GO:0016021;GO:0030552;GO:0042383	plasma membrane;membrane;integral component of membrane;cAMP binding;sarcolemma
AGAP004993	19758.6	-0.473055	0.0658523	-7.18357	6.79154e-13	1.0886e-11		laminin subunit alpha	protein_coding	GO:0005102;GO:0005576;GO:0005604;GO:0007155;GO:0007411;GO:0009887;GO:0009888;GO:0030155;GO:0030334;GO:0045995	signaling receptor binding;extracellular region;basement membrane;cell adhesion;axon guidance;animal organ morphogenesis;tissue development;regulation of cell adhesion;regulation of cell migration;regulation of embryonic development
AGAP007585	78.0766	1.79813	0.250417	7.18054	6.94353e-13	1.11136e-11		unspecified product	protein_coding	GO:0005228;GO:0005267;GO:0005886;GO:0006813;GO:0015271;GO:0016020;GO:0016021;GO:0071805	intracellular sodium activated potassium channel activity;potassium channel activity;plasma membrane;potassium ion transport;outward rectifier potassium channel activity;membrane;integral component of membrane;potassium ion transmembrane transport
AGAP003847	540.541	0.766437	0.106744	7.18013	6.96466e-13	1.11315e-11		RNA exonuclease 1	protein_coding	GO:0003676;GO:0004527;GO:0005634;GO:0046872;GO:0090305	nucleic acid binding;exonuclease activity;nucleus;metal ion binding;nucleic acid phosphodiester bond hydrolysis
AGAP029345	35.3902	5.64383	0.786098	7.17954	6.99454e-13	1.11632e-11		unspecified product	protein_coding
AGAP004227	2165.5	0.549265	0.0765698	7.17339	7.3163e-13	1.166e-11		ADP-ribosylation factor-like protein	protein_coding	GO:0000166;GO:0003924;GO:0005525;GO:0005765;GO:0005774;GO:0015031;GO:0016192;GO:0051649	nucleotide binding;GTPase activity;GTP binding;lysosomal membrane;vacuolar membrane;protein transport;vesicle-mediated transport;establishment of localization in cell
AGAP004745	1947.96	0.524361	0.0731268	7.17058	7.46794e-13	1.18847e-11		transcription elongation regulator 1	protein_coding	GO:0003712;GO:0005515;GO:0005634;GO:0070063	transcription coregulator activity;protein binding;nucleus;RNA polymerase binding
AGAP009896	429.153	0.878786	0.122661	7.16434	7.81625e-13	1.24213e-11		proton-coupled amino acid transporter	protein_coding	GO:0003333;GO:0005774;GO:0015171;GO:0016020;GO:0016021	amino acid transmembrane transport;vacuolar membrane;amino acid transmembrane transporter activity;membrane;integral component of membrane
AGAP009151	1831.71	0.511044	0.0713636	7.16113	8.00147e-13	1.26975e-11		BEN domain-containing protein [Source:UniProtKB/TrEMBL%3BAcc:A0A1S4H0A7]	protein_coding	GO:0003677	DNA binding
AGAP007517	1495.41	0.586666	0.0819643	7.15759	8.2109e-13	1.30113e-11		transcription initiation factor TFIID TATA-box-binding protein	protein_coding	GO:0000978;GO:0000979;GO:0003677;GO:0003700;GO:0005667;GO:0006352;GO:0006355;GO:0006366;GO:0008134;GO:0140223	RNA polymerase II cis-regulatory region sequence-specific DNA binding;RNA polymerase II core promoter sequence-specific DNA binding;DNA binding;DNA-binding transcription factor activity;transcription regulator complex;DNA-templated transcription initiation;regulation of DNA-templated transcription;transcription by RNA polymerase II;transcription factor binding;general transcription initiation fac…
AGAP000952	17623.8	-0.463301	0.064752	-7.155	8.367e-13	1.32398e-11	RpL37	60S ribosomal protein L37	protein_coding	GO:0003723;GO:0003735;GO:0005840;GO:0006412;GO:0019843;GO:0022625;GO:0046872	RNA binding;structural constituent of ribosome;ribosome;translation;rRNA binding;cytosolic large ribosomal subunit;metal ion binding
AGAP004946	3870.36	-0.466181	0.0652072	-7.14922	8.72711e-13	1.37901e-11		NCK-associated protein 1	protein_coding	GO:0000902;GO:0016477;GO:0030031;GO:0030866;GO:0031209;GO:0048812	cell morphogenesis;cell migration;cell projection assembly;cortical actin cytoskeleton organization;SCAR complex;neuron projection morphogenesis
AGAP028651	561.698	0.725623	0.101553	7.14524	8.98391e-13	1.41757e-11		DUF2428 domain-containing protein [Source:UniProtKB/TrEMBL%3BAcc:A0A1S4HE15]	protein_coding
AGAP002364	2400.91	-0.475529	0.0666244	-7.13746	9.50715e-13	1.49801e-11		MICOS complex subunit MIC60 [Source:UniProtKB/TrEMBL%3BAcc:F5HK71]	protein_coding	GO:0005739;GO:0005743;GO:0016020;GO:0016021;GO:0042407;GO:0061617;GO:0070584	mitochondrion;mitochondrial inner membrane;membrane;integral component of membrane;cristae formation;MICOS complex;mitochondrion morphogenesis
AGAP009864	1302.8	-0.557701	0.0781424	-7.13698	9.54043e-13	1.50114e-11		unspecified product	protein_coding	GO:0016020;GO:0016021	membrane;integral component of membrane
AGAP005003	6193.13	-0.410188	0.0575378	-7.12902	1.01084e-12	1.58826e-11		melanotransferrin	protein_coding	GO:0005576;GO:0005615;GO:0005769;GO:0005886;GO:0006826;GO:0016020;GO:0016021;GO:0055037	extracellular region;extracellular space;early endosome;plasma membrane;iron ion transport;membrane;integral component of membrane;recycling endosome
AGAP009200	6214.65	-0.528281	0.0741856	-7.12108	1.07088e-12	1.68023e-11		collagen type IV alpha	protein_coding	GO:0005201;GO:0005581;GO:0005604;GO:0005615;GO:0016020;GO:0030198;GO:0031012	extracellular matrix structural constituent;collagen trimer;basement membrane;extracellular space;membrane;extracellular matrix organization;extracellular matrix
AGAP004841	2589.4	0.537299	0.075471	7.11928	1.08493e-12	1.69987e-11		unspecified product	protein_coding	GO:0005515;GO:0005737;GO:0005886;GO:0030027;GO:0030335;GO:0051638;GO:1902745;GO:2000813	protein binding;cytoplasm;plasma membrane;lamellipodium;positive regulation of cell migration;barbed-end actin filament uncapping;positive regulation of lamellipodium organization;negative regulation of barbed-end actin filament capping
AGAP000656	2204.05	-0.502535	0.070607	-7.11736	1.10014e-12	1.72128e-11		Polypeptide N-acetylgalactosaminyltransferase [Source:UniProtKB/TrEMBL%3BAcc:Q7QEH0]	protein_coding	GO:0000139;GO:0005794;GO:0006486;GO:0016020;GO:0016021;GO:0016740;GO:0016757;GO:0030246	Golgi membrane;Golgi apparatus;protein glycosylation;membrane;integral component of membrane;transferase activity;glycosyltransferase activity;carbohydrate binding
AGAP009784	1445.09	0.573792	0.0806982	7.11035	1.15751e-12	1.80851e-11		serine/threonine-protein kinase Chk2	protein_coding	GO:0004672;GO:0004674;GO:0005515;GO:0005524;GO:0005634;GO:0005737;GO:0006468;GO:0042770;GO:0044773	protein kinase activity;protein serine/threonine kinase activity;protein binding;ATP binding;nucleus;cytoplasm;protein phosphorylation;signal transduction in response to DNA damage;mitotic DNA damage checkpoint signaling
AGAP029252	60.6304	2.12388	0.298755	7.1091	1.168e-12	1.82234e-11		unspecified product	protein_coding
AGAP010551	6068.78	0.588873	0.0828687	7.1061	1.19369e-12	1.85982e-11		STE20-like kinase [Source:UniProtKB/TrEMBL%3BAcc:A0A1S4H4C9]	protein_coding	GO:0004672;GO:0004674;GO:0005524;GO:0006468	protein kinase activity;protein serine/threonine kinase activity;ATP binding;protein phosphorylation
AGAP000406	2140.49	0.695805	0.0979337	7.10486	1.20444e-12	1.87394e-11		Rho-associated protein kinase	protein_coding	GO:0000166;GO:0000281;GO:0004672;GO:0004674;GO:0005524;GO:0005737;GO:0005856;GO:0005886;GO:0006468;GO:0007266;GO:0016301;GO:0016310;GO:0016740;GO:0018107;GO:0030866;GO:0031032;GO:0031267;GO:0035556;GO:0046872;GO:0048598;GO:0072518;GO:1901888	nucleotide binding;mitotic cytokinesis;protein kinase activity;protein serine/threonine kinase activity;ATP binding;cytoplasm;cytoskeleton;plasma membrane;protein phosphorylation;Rho protein signal transduction;kinase activity;phosphorylation;transferase activity;peptidyl-threonine phosphorylation;cortical actin cytoskeleton organization;actomyosin structure organization;small GTPase binding;intr…
AGAP008988	1117.61	0.846575	0.11916	7.10451	1.20747e-12	1.87604e-11		Glutamine synthetase [Source:UniProtKB/TrEMBL%3BAcc:Q7PWF1]	protein_coding	GO:0000166;GO:0003824;GO:0004356;GO:0005524;GO:0005737;GO:0006542;GO:0006807;GO:0016874	nucleotide binding;catalytic activity;glutamate-ammonia ligase activity;ATP binding;cytoplasm;glutamine biosynthetic process;nitrogen compound metabolic process;ligase activity
AGAP029512	500.168	0.820468	0.115523	7.10222	1.2277e-12	1.90482e-11		unspecified product	protein_coding
AGAP005134	22482.2	-0.415242	0.0584828	-7.10024	1.2454e-12	1.9296e-11		F-type H+-transporting ATPase subunit alpha	protein_coding	GO:0000166;GO:0005524;GO:0005754;GO:0005886;GO:0006754;GO:0006811;GO:0015986;GO:0016887;GO:0032559;GO:0043531;GO:0045261;GO:0046034;GO:0046933;GO:1902600	nucleotide binding;ATP binding;mitochondrial proton-transporting ATP synthase, catalytic core;plasma membrane;ATP biosynthetic process;ion transport;proton motive force-driven ATP synthesis;ATP hydrolysis activity;adenyl ribonucleotide binding;ADP binding;proton-transporting ATP synthase complex, catalytic core F(1);ATP metabolic process;proton-transporting ATP synthase activity, rotational mecha…
AGAP005508	3669.48	0.665218	0.0937714	7.09405	1.30245e-12	2.01518e-11		unspecified product	protein_coding	GO:0003779;GO:0007009	actin binding;plasma membrane organization
AGAP009147	1564.25	-0.559125	0.0788948	-7.08697	1.37084e-12	2.11805e-11		forkhead box protein G	protein_coding	GO:0000981;GO:0003677;GO:0003700;GO:0005634;GO:0006355;GO:0006357;GO:0009653;GO:0030154;GO:0043565	DNA-binding transcription factor activity, RNA polymerase II-specific;DNA binding;DNA-binding transcription factor activity;nucleus;regulation of DNA-templated transcription;regulation of transcription by RNA polymerase II;anatomical structure morphogenesis;cell differentiation;sequence-specific DNA binding
AGAP000558	2186.62	0.507827	0.0716785	7.08479	1.39253e-12	2.14858e-11		mannosyl-oligosaccharide alpha-1%2C2-mannosidase	protein_coding	GO:0000139;GO:0003824;GO:0004571;GO:0005509;GO:0005783;GO:0005975;GO:0006491;GO:0008152;GO:0016020;GO:0016021;GO:0016787;GO:0016798	Golgi membrane;catalytic activity;mannosyl-oligosaccharide 1,2-alpha-mannosidase activity;calcium ion binding;endoplasmic reticulum;carbohydrate metabolic process;N-glycan processing;metabolic process;membrane;integral component of membrane;hydrolase activity;hydrolase activity, acting on glycosyl bonds
AGAP009000	1240.63	-0.648057	0.0915158	-7.08137	1.42739e-12	2.19933e-11		Chymotrypsin like protease [Source:UniProtKB/TrEMBL%3BAcc:A0A1S4H0L6]	protein_coding	GO:0004252;GO:0006508	serine-type endopeptidase activity;proteolysis
AGAP003039	3337.68	-0.507829	0.0717252	-7.08019	1.43953e-12	2.21496e-11		organic cation transporter	protein_coding	GO:0016020;GO:0016021;GO:0022857;GO:0055085	membrane;integral component of membrane;transmembrane transporter activity;transmembrane transport
AGAP002962	194.047	1.13153	0.159838	7.07922	1.44965e-12	2.22747e-11		unspecified product	protein_coding	GO:0005794;GO:0007030;GO:0009306	Golgi apparatus;Golgi organization;protein secretion
AGAP028635	874.712	0.653952	0.0923801	7.07893	1.45269e-12	2.22907e-11		BHLH domain-containing protein [Source:UniProtKB/TrEMBL%3BAcc:A0A1S4HF76]	protein_coding	GO:0046983	protein dimerization activity
AGAP005111	1227.26	0.68505	0.096778	7.07858	1.45642e-12	2.23171e-11		palmitoyltransferase ZDHHC14	protein_coding	GO:0005783;GO:0005794;GO:0006612;GO:0016020;GO:0016021;GO:0016409;GO:0016740;GO:0016746;GO:0018230;GO:0019706	endoplasmic reticulum;Golgi apparatus;protein targeting to membrane;membrane;integral component of membrane;palmitoyltransferase activity;transferase activity;acyltransferase activity;peptidyl-L-cysteine S-palmitoylation;protein-cysteine S-palmitoyltransferase activity
AGAP005155	4333.42	0.567242	0.0801392	7.07821	1.46034e-12	2.23463e-11		unspecified product	protein_coding	GO:0003676;GO:0006139;GO:0008408;GO:0046872	nucleic acid binding;nucleobase-containing compound metabolic process;3'-5' exonuclease activity;metal ion binding
AGAP006954	3028.26	-0.602331	0.0851116	-7.07695	1.47361e-12	2.25186e-11	CLIPA10	CLIP-domain serine protease	protein_coding	GO:0004252;GO:0006508	serine-type endopeptidase activity;proteolysis
AGAP003050	968.664	-0.591425	0.0835895	-7.07535	1.4907e-12	2.27484e-11		stearoyl-CoA desaturase (delta-9 desaturase)	protein_coding	GO:0004768;GO:0005506;GO:0005789;GO:0006633;GO:0006636;GO:0016020;GO:0016021;GO:0016491;GO:0016717;GO:0055114	stearoyl-CoA 9-desaturase activity;iron ion binding;endoplasmic reticulum membrane;fatty acid biosynthetic process;unsaturated fatty acid biosynthetic process;membrane;integral component of membrane;oxidoreductase activity;oxidoreductase activity, acting on paired donors, with oxidation of a pair of donors resulting in the reduction of molecular oxygen to two molecules of water;obsolete oxidation…
AGAP010902	59.4076	-2.27529	0.321626	-7.07434	1.50161e-12	2.28837e-11	CPFL1	cuticular protein 1 from CPFL family	protein_coding
AGAP003597	7357.88	-0.414447	0.0586031	-7.0721	1.52603e-12	2.3224e-11		histone-lysine N-methyltransferase SUV39H	protein_coding	GO:0000049;GO:0000775;GO:0003682;GO:0003743;GO:0003924;GO:0005515;GO:0005525;GO:0005634;GO:0005694;GO:0006325;GO:0008270;GO:0018024;GO:0034968;GO:0046974;GO:0051567	tRNA binding;chromosome, centromeric region;chromatin binding;translation initiation factor activity;GTPase activity;protein binding;GTP binding;nucleus;chromosome;chromatin organization;zinc ion binding;histone-lysine N-methyltransferase activity;histone lysine methylation;histone methyltransferase activity (H3-K9 specific);histone H3-K9 methylation
AGAP003586	887.967	-0.663167	0.0938457	-7.06657	1.58808e-12	2.41034e-11		Phosphate carrier%2C mitochondrial	protein_coding	GO:0005315;GO:0016020;GO:0016021;GO:0031305;GO:0035435;GO:1990547	inorganic phosphate transmembrane transporter activity;membrane;integral component of membrane;integral component of mitochondrial inner membrane;phosphate ion transmembrane transport;mitochondrial phosphate ion transmembrane transport
AGAP000399	14618.9	0.471518	0.0667252	7.06657	1.58814e-12	2.41034e-11		squid	protein_coding	GO:0003676;GO:0003723;GO:0003729;GO:0005634;GO:0005654;GO:0010468;GO:0043565;GO:0051252;GO:1990837;GO:1990904	nucleic acid binding;RNA binding;mRNA binding;nucleus;nucleoplasm;regulation of gene expression;sequence-specific DNA binding;regulation of RNA metabolic process;sequence-specific double-stranded DNA binding;ribonucleoprotein complex
AGAP000794	2136.19	-0.542726	0.0768176	-7.06512	1.60474e-12	2.43222e-11		NADH dehydrogenase (ubiquinone) Fe-S protein 2	protein_coding	GO:0005747;GO:0006120;GO:0008137;GO:0016651;GO:0048038;GO:0051287;GO:0055114	mitochondrial respiratory chain complex I;mitochondrial electron transport, NADH to ubiquinone;NADH dehydrogenase (ubiquinone) activity;oxidoreductase activity, acting on NAD(P)H;quinone binding;NAD binding;obsolete oxidation-reduction process
AGAP001759	6955.33	-0.42043	0.0595138	-7.06441	1.61297e-12	2.44137e-11		protein transport protein SEC23	protein_coding	GO:0000139;GO:0005096;GO:0005737;GO:0005783;GO:0005789;GO:0006886;GO:0006888;GO:0008270;GO:0012507;GO:0015031;GO:0016020;GO:0016192;GO:0030127;GO:0031410;GO:0043547;GO:0046872;GO:0070971;GO:0090110;GO:0090114	Golgi membrane;GTPase activator activity;cytoplasm;endoplasmic reticulum;endoplasmic reticulum membrane;intracellular protein transport;endoplasmic reticulum to Golgi vesicle-mediated transport;zinc ion binding;ER to Golgi transport vesicle membrane;protein transport;membrane;vesicle-mediated transport;COPII vesicle coat;cytoplasmic vesicle;positive regulation of GTPase activity;metal ion binding…
AGAP008697	2509.92	0.529222	0.0749823	7.05796	1.68959e-12	2.55387e-11		U3 small nucleolar ribonucleoprotein protein LCP5 [Source:UniProtKB/TrEMBL%3BAcc:A0A1S4GZQ0]	protein_coding	GO:0000462;GO:0005730;GO:0032040	maturation of SSU-rRNA from tricistronic rRNA transcript (SSU-rRNA, 5.8S rRNA, LSU-rRNA);nucleolus;small-subunit processome
AGAP001459	25057.2	-0.456124	0.0646526	-7.055	1.72596e-12	2.60531e-11	RpL17	60S ribosomal protein L17 [Source:UniProtKB/Swiss-Prot%3BAcc:A0NGY0]	protein_coding	GO:0002181;GO:0003735;GO:0005840;GO:0006412;GO:0015934;GO:0022625	cytoplasmic translation;structural constituent of ribosome;ribosome;translation;large ribosomal subunit;cytosolic large ribosomal subunit
AGAP011626	2204.49	0.507666	0.0719612	7.05472	1.72949e-12	2.60711e-11	Med19	Mediator of RNA polymerase II transcription subunit 19 [Source:UniProtKB/TrEMBL%3BAcc:Q7PYX5]	protein_coding	GO:0003712;GO:0005634;GO:0006357;GO:0008134;GO:0016592;GO:0045944	transcription coregulator activity;nucleus;regulation of transcription by RNA polymerase II;transcription factor binding;mediator complex;positive regulation of transcription by RNA polymerase II
AGAP011159	5019.1	-0.52464	0.0744157	-7.05014	1.78743e-12	2.6908e-11	CoVa	cytochrome c oxidase subunit Va	protein_coding	GO:0004129;GO:0005743;GO:0005751;GO:0006123;GO:0046872;GO:1902600	cytochrome-c oxidase activity;mitochondrial inner membrane;mitochondrial respiratory chain complex IV;mitochondrial electron transport, cytochrome c to oxygen;metal ion binding;proton transmembrane transport
AGAP029608	1205.66	0.602772	0.0855421	7.0465	1.83478e-12	2.75836e-11		C2H2-type domain-containing protein [Source:UniProtKB/TrEMBL%3BAcc:A0A453Z0I5]	protein_coding	GO:0003676	nucleic acid binding
AGAP011356	1052.05	-0.722372	0.102553	-7.04388	1.8696e-12	2.80692e-11		unspecified product	protein_coding	GO:0005515;GO:0006886	protein binding;intracellular protein transport
AGAP003860	316.31	0.985905	0.139991	7.04264	1.88625e-12	2.82811e-11		proline dehydrogenase	protein_coding	GO:0004657;GO:0005739;GO:0006560;GO:0006562;GO:0010133;GO:0016491;GO:0055114;GO:0071949	proline dehydrogenase activity;mitochondrion;proline metabolic process;proline catabolic process;proline catabolic process to glutamate;oxidoreductase activity;obsolete oxidation-reduction process;FAD binding
AGAP013742	34246.3	-0.390025	0.0553902	-7.04141	1.90302e-12	2.84941e-11		40S ribosomal protein S27a	protein_coding	GO:0003735;GO:0005515;GO:0005840;GO:0006412;GO:0046872	structural constituent of ribosome;protein binding;ribosome;translation;metal ion binding
AGAP028204	831.474	-0.657884	0.0934392	-7.04077	1.91176e-12	2.85866e-11		Alpha-mannosidase [Source:UniProtKB/TrEMBL%3BAcc:A0A1S4HD42]	protein_coding	GO:0003824;GO:0004559;GO:0005975;GO:0006013;GO:0008152;GO:0016787;GO:0016798;GO:0030246;GO:0046872	catalytic activity;alpha-mannosidase activity;carbohydrate metabolic process;mannose metabolic process;metabolic process;hydrolase activity;hydrolase activity, acting on glycosyl bonds;carbohydrate binding;metal ion binding
AGAP012248	2966.27	-0.456178	0.0648322	-7.03629	1.97427e-12	2.94818e-11		ubiquitin carboxyl-terminal hydrolase 5/13	protein_coding	GO:0004197;GO:0004843;GO:0005515;GO:0005634;GO:0005829;GO:0006508;GO:0006511;GO:0008233;GO:0008234;GO:0008270;GO:0016579;GO:0016787;GO:0046872	cysteine-type endopeptidase activity;cysteine-type deubiquitinase activity;protein binding;nucleus;cytosol;proteolysis;ubiquitin-dependent protein catabolic process;peptidase activity;cysteine-type peptidase activity;zinc ion binding;protein deubiquitination;hydrolase activity;metal ion binding
AGAP003960	1808.64	-0.520116	0.0740997	-7.01913	2.23252e-12	3.32935e-11		unspecified product	protein_coding	GO:0004252;GO:0006508	serine-type endopeptidase activity;proteolysis
AGAP029113	9616.8	0.687235	0.0979762	7.0143	2.31104e-12	3.44185e-11		unspecified product	protein_coding
AGAP012138	20614.2	-0.444878	0.0634874	-7.00735	2.42872e-12	3.61227e-11	RpL21	60S ribosomal protein L21	protein_coding	GO:0003735;GO:0005840;GO:0006412;GO:0022625	structural constituent of ribosome;ribosome;translation;cytosolic large ribosomal subunit
AGAP009508	20167.4	-0.419712	0.0599562	-7.00031	2.55399e-12	3.79353e-11	RpL9	60S ribosomal protein L9	protein_coding	GO:0002181;GO:0003735;GO:0005840;GO:0006412;GO:0019843;GO:0022625	cytoplasmic translation;structural constituent of ribosome;ribosome;translation;rRNA binding;cytosolic large ribosomal subunit
AGAP002748	389.806	0.846645	0.12097	6.9988	2.58161e-12	3.82945e-11		protein kinase C	protein_coding	GO:0000166;GO:0004672;GO:0004674;GO:0004697;GO:0004698;GO:0004712;GO:0005524;GO:0006468;GO:0016301;GO:0016310;GO:0016740;GO:0018105;GO:0035556;GO:0046872;GO:0106310	nucleotide binding;protein kinase activity;protein serine/threonine kinase activity;protein kinase C activity;calcium-dependent protein kinase C activity;protein serine/threonine/tyrosine kinase activity;ATP binding;protein phosphorylation;kinase activity;phosphorylation;transferase activity;peptidyl-serine phosphorylation;intracellular signal transduction;metal ion binding;protein serine kinase …
AGAP009063	1306.1	0.543094	0.0776241	6.99645	2.62523e-12	3.88897e-11		unspecified product	protein_coding	GO:0005042;GO:0005886;GO:0016020;GO:0016021;GO:0038007	netrin receptor activity;plasma membrane;membrane;integral component of membrane;netrin-activated signaling pathway
AGAP004462	25202	-0.405901	0.0580258	-6.99519	2.64905e-12	3.91904e-11	RpS25	40S ribosomal protein S25	protein_coding	GO:0003735;GO:0005840;GO:0022627	structural constituent of ribosome;ribosome;cytosolic small ribosomal subunit
AGAP005753	454.131	-0.837004	0.119731	-6.99068	2.73558e-12	4.04169e-11		glucosyl/glucuronosyl transferases	protein_coding	GO:0008194;GO:0016020;GO:0016021;GO:0016740;GO:0016758;GO:0043231	UDP-glycosyltransferase activity;membrane;integral component of membrane;transferase activity;hexosyltransferase activity;intracellular membrane-bounded organelle
AGAP000982	843.329	0.660252	0.0944608	6.98969	2.75495e-12	4.06491e-11		uncharacterized protein Enpp4	protein_coding	GO:0003824;GO:0016020;GO:0016021;GO:0031674;GO:0055120	catalytic activity;membrane;integral component of membrane;I band;striated muscle dense body
AGAP009041	2373.79	0.63752	0.0912349	6.98768	2.79464e-12	4.11803e-11		unspecified product	protein_coding
AGAP002370	51.7483	2.24163	0.320874	6.98601	2.82812e-12	4.16186e-11	ChAT	choline O-acetyltransferase	protein_coding	GO:0004102;GO:0005737;GO:0007274;GO:0008292;GO:0016740;GO:0016746;GO:0043005;GO:0045202	choline O-acetyltransferase activity;cytoplasm;neuromuscular synaptic transmission;acetylcholine biosynthetic process;transferase activity;acyltransferase activity;neuron projection;synapse
AGAP010164	1862.11	0.506898	0.0726236	6.97979	2.95626e-12	4.34469e-11	whd	protein withered%2C carnitine O-palmitoyltransferase	protein_coding	GO:0004095;GO:0005739;GO:0005741;GO:0006631;GO:0006635;GO:0009437;GO:0016021;GO:0016746	carnitine O-palmitoyltransferase activity;mitochondrion;mitochondrial outer membrane;fatty acid metabolic process;fatty acid beta-oxidation;carnitine metabolic process;integral component of membrane;acyltransferase activity
AGAP002499	2954.92	-0.435664	0.0624681	-6.97419	3.07628e-12	4.51512e-11		methylmalonate-semialdehyde dehydrogenase (acylating)%2C mitochondrial	protein_coding	GO:0004491;GO:0005739;GO:0006210;GO:0006573;GO:0006574;GO:0016491;GO:0016620;GO:0018478;GO:0055114;GO:0102662	methylmalonate-semialdehyde dehydrogenase (acylating) activity;mitochondrion;thymine catabolic process;valine metabolic process;valine catabolic process;oxidoreductase activity;oxidoreductase activity, acting on the aldehyde or oxo group of donors, NAD or NADP as acceptor;malonate-semialdehyde dehydrogenase (acetylating) activity;obsolete oxidation-reduction process;malonate-semialdehyde dehydrog…
AGAP008914	13195.5	-0.370006	0.0530843	-6.97017	3.16566e-12	4.6402e-11		BZIP domain-containing protein [Source:UniProtKB/TrEMBL%3BAcc:A0A1S4H0B5]	protein_coding	GO:0003700;GO:0006355;GO:0110165	DNA-binding transcription factor activity;regulation of DNA-templated transcription;cellular anatomical entity
AGAP011319	1160.08	-0.562794	0.0807987	-6.96539	3.27499e-12	4.79413e-11		Pacifastin-related peptide	protein_coding	GO:0004866;GO:0004867;GO:0005576;GO:0010466;GO:0010951;GO:0030414	endopeptidase inhibitor activity;serine-type endopeptidase inhibitor activity;extracellular region;negative regulation of peptidase activity;negative regulation of endopeptidase activity;peptidase inhibitor activity
AGAP006681	4322.73	0.430356	0.0618168	6.96179	3.3597e-12	4.91168e-11		unspecified product	protein_coding	GO:0005634;GO:0005737	nucleus;cytoplasm
AGAP028502	1825.18	0.639942	0.0920091	6.9552	3.52064e-12	5.14023e-11		unspecified product	protein_coding
AGAP002171	3782.37	0.477651	0.0686843	6.95429	3.54352e-12	5.16686e-11		nucleolar protein 58	protein_coding	GO:0005730;GO:0030515;GO:0031428;GO:0032040;GO:0042254	nucleolus;snoRNA binding;box C/D RNP complex;small-subunit processome;ribosome biogenesis
AGAP011173	21445.8	-0.417731	0.0600902	-6.95173	3.60831e-12	5.2522e-11	RpL11	60S ribosomal protein L11	protein_coding	GO:0000027;GO:0003723;GO:0003735;GO:0005840;GO:0006412;GO:0022625	ribosomal large subunit assembly;RNA binding;structural constituent of ribosome;ribosome;translation;cytosolic large ribosomal subunit
AGAP000699	1372.72	-0.524668	0.0754744	-6.95161	3.61148e-12	5.2522e-11		unspecified product	protein_coding	GO:0003824;GO:0016020;GO:0016021;GO:0030151;GO:0030170	catalytic activity;membrane;integral component of membrane;molybdenum ion binding;pyridoxal phosphate binding
AGAP002468	32346.2	-0.42459	0.0610891	-6.95033	3.64426e-12	5.29297e-11	RpL26	60S ribosomal protein L26	protein_coding	GO:0002181;GO:0003723;GO:0003735;GO:0005840;GO:0006412;GO:0015934;GO:0022625;GO:0042273	cytoplasmic translation;RNA binding;structural constituent of ribosome;ribosome;translation;large ribosomal subunit;cytosolic large ribosomal subunit;ribosomal large subunit biogenesis
AGAP002274	1616.66	0.566172	0.0814677	6.94964	3.66214e-12	5.31202e-11		unspecified product	protein_coding
AGAP004410	2686.35	-0.47624	0.0685637	-6.94594	3.75944e-12	5.44606e-11		unspecified product	protein_coding	GO:0005515;GO:0005516;GO:0007339;GO:0016020	protein binding;calmodulin binding;binding of sperm to zona pellucida;membrane
AGAP006269	1422.57	-0.519553	0.0749686	-6.93028	4.19996e-12	6.07631e-11		phosphatidylinositol glycan%2C class O	protein_coding	GO:0003824;GO:0005789;GO:0006506;GO:0016020;GO:0016021;GO:0016772;GO:0051377	catalytic activity;endoplasmic reticulum membrane;GPI anchor biosynthetic process;membrane;integral component of membrane;transferase activity, transferring phosphorus-containing groups;mannose-ethanolamine phosphotransferase activity
AGAP028391	582726	-0.456419	0.0658732	-6.92875	4.24583e-12	6.1347e-11	lsu rRNA	unspecified product	rRNA
AGAP029552	2221.16	-0.469834	0.0678987	-6.91963	4.52822e-12	6.53425e-11	SPZ2	spaetzle-like cytokine 2	protein_coding	GO:0005121;GO:0005576;GO:0005615;GO:0007165;GO:0007399;GO:0008083;GO:0008592;GO:0021556;GO:0045087	Toll binding;extracellular region;extracellular space;signal transduction;nervous system development;growth factor activity;regulation of Toll signaling pathway;central nervous system formation;innate immune response
AGAP003168	1951.47	-0.558825	0.0807827	-6.91763	4.59249e-12	6.61841e-11		Isocitrate dehydrogenase [NADP] [Source:UniProtKB/TrEMBL%3BAcc:Q7PQQ3]	protein_coding	GO:0000287;GO:0004450;GO:0005739;GO:0006097;GO:0006099;GO:0006102;GO:0006739;GO:0016491;GO:0016616;GO:0046872;GO:0051287;GO:0055114	magnesium ion binding;isocitrate dehydrogenase (NADP+) activity;mitochondrion;glyoxylate cycle;tricarboxylic acid cycle;isocitrate metabolic process;NADP metabolic process;oxidoreductase activity;oxidoreductase activity, acting on the CH-OH group of donors, NAD or NADP as acceptor;metal ion binding;NAD binding;obsolete oxidation-reduction process
AGAP029372	239.755	1.03776	0.150043	6.91642	4.63199e-12	6.66423e-11		Retrotrans_gag domain-containing protein [Source:UniProtKB/TrEMBL%3BAcc:A0A453Z0P9]	protein_coding
AGAP028494	575.746	-0.674767	0.097562	-6.91629	4.63624e-12	6.66423e-11		unspecified product	protein_coding
AGAP005960	37565.1	-0.410337	0.0593325	-6.91588	4.64954e-12	6.67472e-11	RpL7a	60S ribosomal protein L7a [Source:UniProtKB/Swiss-Prot%3BAcc:O76732]	protein_coding	GO:0000470;GO:0003723;GO:0005840;GO:0022625;GO:0042254;GO:1990904	maturation of LSU-rRNA;RNA binding;ribosome;cytosolic large ribosomal subunit;ribosome biogenesis;ribonucleoprotein complex
AGAP003560	4203.17	-0.445195	0.0644147	-6.91139	4.79917e-12	6.88066e-11		UDP-glucose:glycoprotein glucosyltransferase	protein_coding	GO:0003980;GO:0005783;GO:0005788;GO:0006486;GO:0018279;GO:0051082;GO:0071712;GO:0097359	UDP-glucose:glycoprotein glucosyltransferase activity;endoplasmic reticulum;endoplasmic reticulum lumen;protein glycosylation;protein N-linked glycosylation via asparagine;unfolded protein binding;ER-associated misfolded protein catabolic process;UDP-glucosylation
AGAP008509	4893.3	0.672473	0.0973192	6.90997	4.84739e-12	6.94087e-11		histone demethylase	protein_coding	GO:0000978;GO:0003682;GO:0005515;GO:0005634;GO:0031490;GO:0043565;GO:0044666;GO:0046872;GO:0071557;GO:0071558	RNA polymerase II cis-regulatory region sequence-specific DNA binding;chromatin binding;protein binding;nucleus;chromatin DNA binding;sequence-specific DNA binding;MLL3/4 complex;metal ion binding;histone H3-K27 demethylation;histone H3-tri/di-methyl-lysine-27 demethylase activity
AGAP004944	950.337	-0.673933	0.0975593	-6.90793	4.9178e-12	7.03264e-11		unspecified product	protein_coding	GO:0005524;GO:0005634;GO:0005737;GO:0005829;GO:0005886;GO:0016192;GO:0016887;GO:0031072;GO:0034620;GO:0042026;GO:0044183;GO:0051082;GO:0051085;GO:0051787	ATP binding;nucleus;cytoplasm;cytosol;plasma membrane;vesicle-mediated transport;ATP hydrolysis activity;heat shock protein binding;cellular response to unfolded protein;protein refolding;protein folding chaperone;unfolded protein binding;chaperone cofactor-dependent protein refolding;misfolded protein binding
AGAP005754	469.305	-0.765285	0.110895	-6.90102	5.16295e-12	7.37375e-11		glucosyl/glucuronosyl transferases	protein_coding	GO:0008194;GO:0016020;GO:0016021;GO:0016740;GO:0016758;GO:0043231	UDP-glycosyltransferase activity;membrane;integral component of membrane;transferase activity;hexosyltransferase activity;intracellular membrane-bounded organelle
AGAP029543	1517.11	0.771302	0.111776	6.90045	5.1837e-12	7.39391e-11		unspecified product	protein_coding	GO:0004725;GO:0006470;GO:0008138;GO:0016311;GO:0016314;GO:0016791;GO:0035335;GO:0048468	protein tyrosine phosphatase activity;protein dephosphorylation;protein tyrosine/serine/threonine phosphatase activity;dephosphorylation;phosphatidylinositol-3,4,5-trisphosphate 3-phosphatase activity;phosphatase activity;peptidyl-tyrosine dephosphorylation;cell development
AGAP001107	712.259	0.693444	0.100523	6.89834	5.26153e-12	7.49533e-11		unspecified product	protein_coding
AGAP010194	99.3737	1.50957	0.218932	6.89514	5.38112e-12	7.65589e-11		unspecified product	protein_coding	GO:0000398;GO:0003676;GO:0003723;GO:0005681;GO:0030628;GO:0046872;GO:0089701	mRNA splicing, via spliceosome;nucleic acid binding;RNA binding;spliceosomal complex;pre-mRNA 3'-splice site binding;metal ion binding;U2AF complex
AGAP005234	116.067	1.56343	0.226782	6.89396	5.42617e-12	7.71014e-11	CuSOD2	copper-zinc superoxide dismutase 2	protein_coding	GO:0004784;GO:0005507;GO:0005576;GO:0005615;GO:0006801;GO:0016491;GO:0019430;GO:0046872;GO:0055114	superoxide dismutase activity;copper ion binding;extracellular region;extracellular space;superoxide metabolic process;oxidoreductase activity;removal of superoxide radicals;metal ion binding;obsolete oxidation-reduction process
AGAP001380	1835.84	-0.568175	0.0825094	-6.88618	5.73099e-12	8.1329e-11		translation initiation factor 6	protein_coding	GO:0000054;GO:0000460;GO:0000470;GO:0003743;GO:0005634;GO:0005730;GO:0005737;GO:0005829;GO:0006412;GO:0006413;GO:0030687;GO:0042254;GO:0042256;GO:0042273;GO:0043022;GO:0043023;GO:1902626	ribosomal subunit export from nucleus;maturation of 5.8S rRNA;maturation of LSU-rRNA;translation initiation factor activity;nucleus;nucleolus;cytoplasm;cytosol;translation;translational initiation;preribosome, large subunit precursor;ribosome biogenesis;mature ribosome assembly;ribosomal large subunit biogenesis;ribosome binding;ribosomal large subunit binding;assembly of large subunit precursor …
AGAP001073	2568.14	0.455579	0.0661813	6.88381	5.82746e-12	8.25927e-11		unspecified product	protein_coding	GO:0003676;GO:0005515;GO:0005634;GO:0006357;GO:0051171;GO:0060255;GO:0080090	nucleic acid binding;protein binding;nucleus;regulation of transcription by RNA polymerase II;regulation of nitrogen compound metabolic process;regulation of macromolecule metabolic process;regulation of primary metabolic process
AGAP029366	169.864	1.209	0.17564	6.8834	5.84389e-12	8.27203e-11		Retrotrans_gag domain-containing protein [Source:UniProtKB/TrEMBL%3BAcc:A0A453YZ95]	protein_coding
AGAP004405	3446.76	0.577529	0.0839095	6.88277	5.87016e-12	8.29867e-11		glucose-repressible alcohol dehydrogenase transcriptional effector homolog	protein_coding	GO:0000175;GO:0000289;GO:0003824;GO:0004535;GO:0005515;GO:0005634;GO:0005737;GO:0030014;GO:0046872;GO:0090503	3'-5'-exoribonuclease activity;nuclear-transcribed mRNA poly(A) tail shortening;catalytic activity;poly(A)-specific ribonuclease activity;protein binding;nucleus;cytoplasm;CCR4-NOT complex;metal ion binding;RNA phosphodiester bond hydrolysis, exonucleolytic
AGAP010894	2654.26	-0.458676	0.066765	-6.87	6.42016e-12	9.06471e-11		signal recognition particle receptor subunit alpha	protein_coding	GO:0003924;GO:0005047;GO:0005525;GO:0005785;GO:0005789;GO:0006605;GO:0006614;GO:0006886;GO:0016020;GO:0045047	GTPase activity;signal recognition particle binding;GTP binding;signal recognition particle receptor complex;endoplasmic reticulum membrane;protein targeting;SRP-dependent cotranslational protein targeting to membrane;intracellular protein transport;membrane;protein targeting to ER
AGAP013189	5918.48	-0.426233	0.0620625	-6.86781	6.51957e-12	9.19342e-11		unspecified product	protein_coding	GO:0005504;GO:0005634;GO:0005829;GO:0008289;GO:0015908	fatty acid binding;nucleus;cytosol;lipid binding;fatty acid transport
AGAP001446	2215.96	0.616824	0.0898453	6.8654	6.63052e-12	9.33805e-11		AMP-activated protein kinase%2C gamma regulatory subunit	protein_coding	GO:0005634;GO:0005737;GO:0006468;GO:0016208;GO:0019887;GO:0019901;GO:0031588;GO:0032559;GO:0042149;GO:0050790;GO:0071900	nucleus;cytoplasm;protein phosphorylation;AMP binding;protein kinase regulator activity;protein kinase binding;nucleotide-activated protein kinase complex;adenyl ribonucleotide binding;cellular response to glucose starvation;regulation of catalytic activity;regulation of protein serine/threonine kinase activity
AGAP009622	1307.46	0.541358	0.0788616	6.86466	6.66497e-12	9.37471e-11		6-phosphofructo-2-kinase / fructose-2%2C6-bisphosphatase	protein_coding	GO:0003824;GO:0003873;GO:0004331;GO:0005524;GO:0005829;GO:0006000;GO:0006003;GO:0016311;GO:0046835	catalytic activity;6-phosphofructo-2-kinase activity;fructose-2,6-bisphosphate 2-phosphatase activity;ATP binding;cytosol;fructose metabolic process;fructose 2,6-bisphosphate metabolic process;dephosphorylation;carbohydrate phosphorylation
AGAP013400	4257.57	-0.436429	0.0635868	-6.86352	6.71858e-12	9.43821e-11		unspecified product	protein_coding	GO:0005504;GO:0005634;GO:0005829;GO:0008289;GO:0015908	fatty acid binding;nucleus;cytosol;lipid binding;fatty acid transport
AGAP003630	1966.32	-0.564808	0.082331	-6.86021	6.87582e-12	9.64693e-11		unspecified product	protein_coding
AGAP009572	10337.3	-0.441195	0.0643474	-6.85646	7.05877e-12	9.89116e-11	RpS15a-2	40S ribosomal protein S15a	protein_coding	GO:0003735;GO:0005840;GO:0006412;GO:0022627	structural constituent of ribosome;ribosome;translation;cytosolic small ribosomal subunit
AGAP011896	20833.3	-0.436035	0.0636071	-6.85514	7.12434e-12	9.97049e-11	RpL31	60S ribosomal protein L31	protein_coding	GO:0002181;GO:0003735;GO:0005840;GO:0006412;GO:0022625	cytoplasmic translation;structural constituent of ribosome;ribosome;translation;cytosolic large ribosomal subunit
AGAP005372	606.361	-0.673742	0.0983818	-6.84824	7.47653e-12	1.04503e-10	COEBE3C	carboxylesterase beta esterase	protein_coding	GO:0005615;GO:0016787;GO:0052689	extracellular space;hydrolase activity;carboxylic ester hydrolase activity
AGAP029468	154.265	1.19415	0.174631	6.83812	8.02377e-12	1.12011e-10		MFS domain-containing protein [Source:UniProtKB/TrEMBL%3BAcc:A0A453YZR2]	protein_coding	GO:0008028;GO:0015718;GO:0016020;GO:0016021;GO:0022857;GO:0055085	monocarboxylic acid transmembrane transporter activity;monocarboxylic acid transport;membrane;integral component of membrane;transmembrane transporter activity;transmembrane transport
AGAP010451	997.073	-0.626407	0.0917249	-6.82919	8.53944e-12	1.1906e-10		Lon-like ATP-dependent protease	protein_coding	GO:0000166;GO:0003677;GO:0003697;GO:0004176;GO:0004252;GO:0005524;GO:0005739;GO:0005759;GO:0006508;GO:0006515;GO:0007005;GO:0008233;GO:0008236;GO:0016787;GO:0016887;GO:0030163;GO:0034599;GO:0043565;GO:0051131;GO:0070407	nucleotide binding;DNA binding;single-stranded DNA binding;ATP-dependent peptidase activity;serine-type endopeptidase activity;ATP binding;mitochondrion;mitochondrial matrix;proteolysis;protein quality control for misfolded or incompletely synthesized proteins;mitochondrion organization;peptidase activity;serine-type peptidase activity;hydrolase activity;ATP hydrolysis activity;protein catabolic …
AGAP002248	1539.65	0.507129	0.0743604	6.81988	9.11174e-12	1.26881e-10		kinesin family member C1	protein_coding	GO:0000166;GO:0003774;GO:0003777;GO:0005524;GO:0005634;GO:0005815;GO:0005871;GO:0005874;GO:0007018;GO:0008017;GO:0008569;GO:0016887;GO:0072686;GO:0090307	nucleotide binding;cytoskeletal motor activity;microtubule motor activity;ATP binding;nucleus;microtubule organizing center;kinesin complex;microtubule;microtubule-based movement;microtubule binding;minus-end-directed microtubule motor activity;ATP hydrolysis activity;mitotic spindle;mitotic spindle assembly
AGAP007989	1291.69	0.533654	0.0782862	6.8167	9.31528e-12	1.29553e-10		MCM3AP_GANP domain-containing protein [Source:UniProtKB/TrEMBL%3BAcc:A0A1S4GWW6]	protein_coding	GO:0003676;GO:0005634;GO:0005737;GO:0006406;GO:0070390	nucleic acid binding;nucleus;cytoplasm;mRNA export from nucleus;transcription export complex 2
AGAP004403	222.398	1.07205	0.157367	6.8124	9.5981e-12	1.3332e-10		myosin I	protein_coding	GO:0000166;GO:0003774;GO:0003779;GO:0005515;GO:0005524;GO:0005737;GO:0016459	nucleotide binding;cytoskeletal motor activity;actin binding;protein binding;ATP binding;cytoplasm;myosin complex
AGAP006638	1023.08	-0.547858	0.0804778	-6.80757	9.92581e-12	1.37701e-10		Oatp58Dc	protein_coding	GO:0005515;GO:0005886;GO:0005887;GO:0006811;GO:0015347;GO:0016020;GO:0016021;GO:0043252;GO:0055085	protein binding;plasma membrane;integral component of plasma membrane;ion transport;sodium-independent organic anion transmembrane transporter activity;membrane;integral component of membrane;sodium-independent organic anion transport;transmembrane transport
AGAP006023	15711.5	4.14768	0.609458	6.80552	1.00686e-11	1.39508e-10		tyrosine 3-monooxygenase	protein_coding	GO:0004497;GO:0004511;GO:0005506;GO:0005737;GO:0006585;GO:0009072;GO:0016714;GO:0030424;GO:0042136;GO:0042416;GO:0042423;GO:0043204;GO:0046872;GO:0048471;GO:0055114	monooxygenase activity;tyrosine 3-monooxygenase activity;iron ion binding;cytoplasm;dopamine biosynthetic process from tyrosine;aromatic amino acid family metabolic process;oxidoreductase activity, acting on paired donors, with incorporation or reduction of molecular oxygen, reduced pteridine as one donor, and incorporation of one atom of oxygen;axon;neurotransmitter biosynthetic process;dopamine…
AGAP009180	2434.72	0.755313	0.111137	6.79624	1.07386e-11	1.48606e-10		protein son of sevenless	protein_coding	GO:0000786;GO:0003677;GO:0005085;GO:0007264;GO:0016043;GO:0046982	nucleosome;DNA binding;guanyl-nucleotide exchange factor activity;small GTPase mediated signal transduction;cellular component organization;protein heterodimerization activity
AGAP008620	2621.78	-0.446798	0.0657838	-6.79191	1.10659e-11	1.52946e-10		phospholipase A-2-activating protein	protein_coding	GO:0005515;GO:0005623;GO:0005634;GO:0005737;GO:0010992;GO:0043130;GO:0043161	protein binding;obsolete cell;nucleus;cytoplasm;ubiquitin recycling;ubiquitin binding;proteasome-mediated ubiquitin-dependent protein catabolic process
AGAP028370	15895.1	-0.496722	0.0731705	-6.78856	1.13261e-11	1.56347e-10	ATP6	adenosine triphosphatase subunit 6 [Source:European Nucleotide Archive%3BAcc:ATP6]	protein_coding	GO:0005739;GO:0005743;GO:0005753;GO:0006754;GO:0006811;GO:0015078;GO:0015986;GO:0016020;GO:0016021;GO:0045259;GO:0045263;GO:0046933	mitochondrion;mitochondrial inner membrane;mitochondrial proton-transporting ATP synthase complex;ATP biosynthetic process;ion transport;proton transmembrane transporter activity;proton motive force-driven ATP synthesis;membrane;integral component of membrane;proton-transporting ATP synthase complex;proton-transporting ATP synthase complex, coupling factor F(o);proton-transporting ATP synthase ac…
AGAP029368	426.299	0.80717	0.118939	6.78644	1.14934e-11	1.5846e-10		unspecified product	protein_coding
AGAP010332	603.426	0.69217	0.102066	6.78161	1.18844e-11	1.6365e-10		C2H2-type domain-containing protein [Source:UniProtKB/TrEMBL%3BAcc:A0A1S4H4H6]	protein_coding	GO:0003676	nucleic acid binding
AGAP007791	2750.93	-0.44737	0.0659712	-6.7813	1.19102e-11	1.63802e-10		sodium/potassium-transporting ATPase subunit beta	protein_coding	GO:0001671;GO:0005391;GO:0005623;GO:0005890;GO:0006813;GO:0006814;GO:0006883;GO:0010248;GO:0016020;GO:0016021;GO:0030007;GO:0032781;GO:0036376;GO:1990573	ATPase activator activity;P-type sodium:potassium-exchanging transporter activity;obsolete cell;sodium:potassium-exchanging ATPase complex;potassium ion transport;sodium ion transport;cellular sodium ion homeostasis;establishment or maintenance of transmembrane electrochemical gradient;membrane;integral component of membrane;cellular potassium ion homeostasis;positive regulation of ATP-dependent …
AGAP002678	181.328	1.13048	0.166823	6.77656	1.23071e-11	1.69051e-10		FERM domain-containing protein [Source:UniProtKB/TrEMBL%3BAcc:A0A1S4GFT9]	protein_coding	GO:0005856;GO:0009887;GO:0030182	cytoskeleton;animal organ morphogenesis;neuron differentiation
AGAP007865	2453.07	0.50421	0.074431	6.7742	1.251e-11	1.71627e-10		unspecified product	protein_coding	GO:0005515	protein binding
AGAP002693	4737.85	-0.388431	0.057363	-6.77147	1.27482e-11	1.7468e-10	ABCF1	ATP-binding cassette transporter (ABC transporter) family F member 1	protein_coding	GO:0000166;GO:0005524;GO:0016887	nucleotide binding;ATP binding;ATP hydrolysis activity
AGAP006652	6053.86	0.674824	0.0996857	6.76951	1.2922e-11	1.76524e-10		ubiquitin carboxyl-terminal hydrolase 10	protein_coding	GO:0004843;GO:0005634;GO:0005737;GO:0006281;GO:0006511;GO:0006914;GO:0016579	cysteine-type deubiquitinase activity;nucleus;cytoplasm;DNA repair;ubiquitin-dependent protein catabolic process;autophagy;protein deubiquitination
AGAP009037	2202.99	0.480955	0.0710476	6.76947	1.29255e-11	1.76524e-10		unspecified product	protein_coding	GO:0005509;GO:0005515	calcium ion binding;protein binding
AGAP010553	5771.97	0.524285	0.0774491	6.76942	1.29303e-11	1.76524e-10		poly(U)-binding-splicing factor PUF60	protein_coding	GO:0000381;GO:0003676;GO:0003723;GO:0005634;GO:0006397;GO:0008380	regulation of alternative mRNA splicing, via spliceosome;nucleic acid binding;RNA binding;nucleus;mRNA processing;RNA splicing
AGAP001753	65.6218	1.85435	0.273969	6.76848	1.30144e-11	1.77455e-10		15-hydroxyprostaglandin dehydrogenase (NAD)	protein_coding	GO:0016491	oxidoreductase activity
AGAP007500	25607	-0.36629	0.0541597	-6.76314	1.35034e-11	1.83898e-10		lachesin	protein_coding	GO:0016020;GO:0016021;GO:0043005	membrane;integral component of membrane;neuron projection
AGAP007667	697.783	0.669225	0.0990695	6.7551	1.42734e-11	1.94146e-10		sugar transporter ERD6-like 4	protein_coding	GO:0005351;GO:0005886;GO:0005887;GO:0008643;GO:0016020;GO:0016021;GO:0022857;GO:0034219;GO:0046323;GO:0051119;GO:0055085;GO:1902600	carbohydrate:proton symporter activity;plasma membrane;integral component of plasma membrane;carbohydrate transport;membrane;integral component of membrane;transmembrane transporter activity;carbohydrate transmembrane transport;glucose import;sugar transmembrane transporter activity;transmembrane transport;proton transmembrane transport
AGAP008836	236.748	0.971388	0.143812	6.75459	1.43243e-11	1.94601e-10		Crossover junction endonuclease MUS81 [Source:UniProtKB/TrEMBL%3BAcc:A0A1S4H039]	protein_coding	GO:0000712;GO:0000727;GO:0000737;GO:0003677;GO:0004518;GO:0005634;GO:0006302;GO:0006310;GO:0008821;GO:0031573;GO:0048257;GO:0048476;GO:0090305	resolution of meiotic recombination intermediates;double-strand break repair via break-induced replication;DNA catabolic process, endonucleolytic;DNA binding;nuclease activity;nucleus;double-strand break repair;DNA recombination;crossover junction endodeoxyribonuclease activity;mitotic intra-S DNA damage checkpoint signaling;3'-flap endonuclease activity;Holliday junction resolvase complex;nuclei…
AGAP000029	13353.6	0.593594	0.087934	6.75044	1.47394e-11	1.99996e-10		E1A/CREB-binding protein	protein_coding	GO:0003712;GO:0004402;GO:0005515;GO:0006355;GO:0008270;GO:0016573	transcription coregulator activity;histone acetyltransferase activity;protein binding;regulation of DNA-templated transcription;zinc ion binding;histone acetylation
AGAP029670	1203.17	0.607031	0.0899452	6.74889	1.48978e-11	2.019e-10		unspecified product	protein_coding	GO:0000226;GO:0000278;GO:0000922;GO:0004721;GO:0004722;GO:0004725;GO:0005634;GO:0005730;GO:0005737;GO:0005813;GO:0006470;GO:0007049;GO:0007096;GO:0008138;GO:0016020;GO:0016021;GO:0016043;GO:0016311;GO:0016791;GO:0032467;GO:0035335;GO:0048468;GO:0051301;GO:0060271;GO:0072686;GO:1902636	microtubule cytoskeleton organization;mitotic cell cycle;spindle pole;phosphoprotein phosphatase activity;protein serine/threonine phosphatase activity;protein tyrosine phosphatase activity;nucleus;nucleolus;cytoplasm;centrosome;protein dephosphorylation;cell cycle;regulation of exit from mitosis;protein tyrosine/serine/threonine phosphatase activity;membrane;integral component of membrane;cellul…
AGAP000416	731.845	-0.61854	0.0917356	-6.74264	1.55532e-11	2.10526e-10		hydroxyacylglutathione hydrolase	protein_coding	GO:0004416;GO:0019243;GO:0031123;GO:0046872	hydroxyacylglutathione hydrolase activity;methylglyoxal catabolic process to D-lactate via S-lactoyl-glutathione;RNA 3'-end processing;metal ion binding
AGAP002762	7357.87	-0.385193	0.0571746	-6.73713	1.61543e-11	2.18396e-10	CCT7	Chaperonin containing TCP1 subunit 7	protein_coding	GO:0000166;GO:0005524;GO:0005737;GO:0005832;GO:0006457;GO:0016887;GO:0051082	nucleotide binding;ATP binding;cytoplasm;chaperonin-containing T-complex;protein folding;ATP hydrolysis activity;unfolded protein binding
AGAP008132	726.724	0.610127	0.0906035	6.73403	1.65031e-11	2.22842e-10		beta-1%2C4-mannosyl-glycoprotein beta-1%2C4-N-acetylglucosaminyltransferase	protein_coding	GO:0003830;GO:0006044;GO:0006487;GO:0016020;GO:0016021;GO:0016757	beta-1,4-mannosylglycoprotein 4-beta-N-acetylglucosaminyltransferase activity;N-acetylglucosamine metabolic process;protein N-linked glycosylation;membrane;integral component of membrane;glycosyltransferase activity
AGAP003012	4869.16	-0.568881	0.0844899	-6.73313	1.66057e-11	2.23833e-10		unspecified product	protein_coding	GO:0016021	integral component of membrane
AGAP029087	237.086	-1.04316	0.154932	-6.73303	1.66167e-11	2.23833e-10		unspecified product	protein_coding	GO:0016020;GO:0016021	membrane;integral component of membrane
AGAP002287	1627.74	-0.487303	0.072392	-6.73145	1.67983e-11	2.26006e-10		protein O-GlcNAcase / histone acetyltransferase	protein_coding	GO:0006464;GO:0009100;GO:0016231	;glycoprotein metabolic process;beta-N-acetylglucosaminidase activity
AGAP000298	1632.66	-0.533706	0.0793272	-6.72791	1.72114e-11	2.31285e-10		unspecified product	protein_coding	GO:0016020;GO:0016021	membrane;integral component of membrane
AGAP004639	48.7868	2.20936	0.32857	6.72418	1.76583e-11	2.37004e-10		unspecified product	protein_coding	GO:0004252;GO:0005615;GO:0006508;GO:0016020;GO:0016021	serine-type endopeptidase activity;extracellular space;proteolysis;membrane;integral component of membrane
AGAP011830	17367.5	-0.377585	0.056159	-6.72351	1.77399e-11	2.37813e-10		myo-inositol-1-phosphate synthase	protein_coding	GO:0004512;GO:0005737;GO:0006021;GO:0008654	inositol-3-phosphate synthase activity;cytoplasm;inositol biosynthetic process;phospholipid biosynthetic process
AGAP010592	26091	-0.401608	0.0597406	-6.72252	1.78607e-11	2.39144e-10	S7	40S ribosomal protein S7 [Source:UniProtKB/Swiss-Prot%3BAcc:P33514]	protein_coding	GO:0003735;GO:0005840;GO:0006364;GO:0006412;GO:0022627;GO:0032040;GO:0042274	structural constituent of ribosome;ribosome;rRNA processing;translation;cytosolic small ribosomal subunit;small-subunit processome;ribosomal small subunit biogenesis
AGAP001754	7258.92	0.530757	0.0789966	6.71874	1.83304e-11	2.45139e-10		nucleoprotein TPR	protein_coding	GO:0005643;GO:0006406;GO:0006606;GO:0017056;GO:0034399;GO:1901673	nuclear pore;mRNA export from nucleus;protein import into nucleus;structural constituent of nuclear pore;nuclear periphery;regulation of mitotic spindle assembly
AGAP029101	1525.99	0.483047	0.0718978	6.71853	1.83571e-11	2.45201e-10		Calponin-homology (CH) domain-containing protein [Source:UniProtKB/TrEMBL%3BAcc:A0A2C9H3U2]	protein_coding	GO:0005515;GO:0005815;GO:0030036;GO:0031941	protein binding;microtubule organizing center;actin cytoskeleton organization;filamentous actin
AGAP007967	7871.12	-0.393225	0.0585328	-6.71804	1.84189e-11	2.45732e-10		Selenide%2C water dikinase [Source:UniProtKB/TrEMBL%3BAcc:A0A1S4GWU2]	protein_coding	GO:0004756;GO:0005524;GO:0005737;GO:0016260;GO:0016301;GO:0016310	selenide, water dikinase activity;ATP binding;cytoplasm;selenocysteine biosynthetic process;kinase activity;phosphorylation
AGAP011352	2816.94	-0.545325	0.081216	-6.7145	1.88715e-11	2.51469e-10		glucosamine--fructose-6-phosphate aminotransferase (isomerizing)	protein_coding	GO:0004360;GO:0006002;GO:0006047;GO:0006048;GO:0006487;GO:0006541;GO:0097367;GO:1901135;GO:1901137	glutamine-fructose-6-phosphate transaminase (isomerizing) activity;fructose 6-phosphate metabolic process;UDP-N-acetylglucosamine metabolic process;UDP-N-acetylglucosamine biosynthetic process;protein N-linked glycosylation;glutamine metabolic process;carbohydrate derivative binding;carbohydrate derivative metabolic process;carbohydrate derivative biosynthetic process
AGAP009024	1625.3	-0.517092	0.077105	-6.70634	1.99565e-11	2.6561e-10		RNA polymerase I-specific transcription initiation factor RRN3	protein_coding	GO:0001042;GO:0001181;GO:0006361	RNA polymerase I core binding;RNA polymerase I general transcription initiation factor activity;transcription initiation at RNA polymerase I promoter
AGAP009192	414.639	-0.769713	0.114796	-6.70503	2.01364e-11	2.67684e-10	GSTE5	glutathione S-transferase epsilon class 5	protein_coding	GO:0004364;GO:0005515;GO:0005737;GO:0006749;GO:0016740	glutathione transferase activity;protein binding;cytoplasm;glutathione metabolic process;transferase activity
AGAP007765	426.321	0.828276	0.123545	6.70423	2.02476e-11	2.68842e-10		unspecified product	protein_coding
AGAP000058	3703.07	0.42515	0.0634324	6.7024	2.05018e-11	2.71892e-10		unspecified product	protein_coding	GO:0000122;GO:0000978;GO:0000981;GO:0003676;GO:0003677;GO:0005634;GO:0006355;GO:0008270;GO:0043565;GO:0045893;GO:0046872	negative regulation of transcription by RNA polymerase II;RNA polymerase II cis-regulatory region sequence-specific DNA binding;DNA-binding transcription factor activity, RNA polymerase II-specific;nucleic acid binding;DNA binding;nucleus;regulation of DNA-templated transcription;zinc ion binding;sequence-specific DNA binding;positive regulation of DNA-templated transcription;metal ion binding
AGAP011923	138.674	1.24194	0.18541	6.69833	2.1082e-11	2.79256e-10		unspecified product	protein_coding
AGAP003541	578.83	-0.711921	0.106302	-6.69715	2.12519e-11	2.81171e-10		eukaryotic translation elongation factor 1 alpha 1	protein_coding	GO:0000166;GO:0003746;GO:0003924;GO:0005525;GO:0005737;GO:0006412;GO:0006414	nucleotide binding;translation elongation factor activity;GTPase activity;GTP binding;cytoplasm;translation;translational elongation
AGAP007809	2400.07	-0.50806	0.0759465	-6.68971	2.23606e-11	2.95489e-10	AP7862	CYTOSOL_AP domain-containing protein [Source:UniProtKB/TrEMBL%3BAcc:A0A1S4GWA0]	protein_coding	GO:0004177;GO:0005737;GO:0006508;GO:0008235;GO:0019538;GO:0030145;GO:0070006	aminopeptidase activity;cytoplasm;proteolysis;metalloexopeptidase activity;protein metabolic process;manganese ion binding;metalloaminopeptidase activity
AGAP000880	1109.38	0.558792	0.0836066	6.68359	2.33166e-11	3.07757e-10		suppressor of cytokine signaling%2C invertebrate	protein_coding	GO:0005942;GO:0009653;GO:0009968;GO:0035556;GO:0040008;GO:0043551;GO:0046854;GO:0046935;GO:0048468	phosphatidylinositol 3-kinase complex;anatomical structure morphogenesis;negative regulation of signal transduction;intracellular signal transduction;regulation of growth;regulation of phosphatidylinositol 3-kinase activity;phosphatidylinositol phosphate biosynthetic process;1-phosphatidylinositol-3-kinase regulator activity;cell development
AGAP012317	152.033	-1.18256	0.176949	-6.68305	2.34022e-11	3.08522e-10		unspecified product	protein_coding	GO:0005515;GO:0005615;GO:0016020;GO:0016021;GO:0031012	protein binding;extracellular space;membrane;integral component of membrane;extracellular matrix
AGAP010216	17918.2	-0.407115	0.06094	-6.68059	2.37977e-11	3.13364e-10	RpL25	60S ribosomal protein L25	protein_coding	GO:0000027;GO:0003723;GO:0003735;GO:0006412;GO:0022625;GO:1902626	ribosomal large subunit assembly;RNA binding;structural constituent of ribosome;translation;cytosolic large ribosomal subunit;assembly of large subunit precursor of preribosome
AGAP006244	7907.48	-0.407504	0.061035	-6.67656	2.44614e-11	3.21723e-10	Ctl1	CTL-like protein 1 [Source:UniProtKB/Swiss-Prot%3BAcc:Q7Q5R7]	protein_coding	GO:0016020;GO:0016021;GO:0022857;GO:0055085	membrane;integral component of membrane;transmembrane transporter activity;transmembrane transport
AGAP001595	8658.29	-0.457183	0.0684906	-6.67512	2.47028e-11	3.24516e-10	RpS29	40S ribosomal protein S29	protein_coding	GO:0003735;GO:0005791;GO:0005840;GO:0006412;GO:0008270;GO:0022627	structural constituent of ribosome;rough endoplasmic reticulum;ribosome;translation;zinc ion binding;cytosolic small ribosomal subunit
AGAP004002	5497.28	-0.396357	0.0593891	-6.67391	2.4907e-11	3.26813e-10		60 kDa heat shock protein%2C mitochondrial precursor	protein_coding	GO:0005524;GO:0005743;GO:0005759;GO:0005829;GO:0006457;GO:0006458;GO:0008637;GO:0016887;GO:0034514;GO:0042026;GO:0045041;GO:0051082;GO:0051087	ATP binding;mitochondrial inner membrane;mitochondrial matrix;cytosol;protein folding;'de novo' protein folding;apoptotic mitochondrial changes;ATP hydrolysis activity;mitochondrial unfolded protein response;protein refolding;protein import into mitochondrial intermembrane space;unfolded protein binding;chaperone binding
AGAP010282	1006.01	0.601722	0.0901714	6.67309	2.50472e-11	3.28266e-10		DNA mismatch repair protein MSH2 [Source:UniProtKB/TrEMBL%3BAcc:A0A1S4H3L1]	protein_coding	GO:0003677;GO:0005524;GO:0005634;GO:0006298;GO:0030983;GO:0032300	DNA binding;ATP binding;nucleus;mismatch repair;mismatched DNA binding;mismatch repair complex
AGAP005770	579.555	0.891175	0.133692	6.66586	2.6312e-11	3.44436e-10		suppressor of cancer cell invasion	protein_coding	GO:0003714;GO:0005634;GO:0006351;GO:1903507	transcription corepressor activity;nucleus;DNA-templated transcription;negative regulation of nucleic acid-templated transcription
AGAP011367	363.495	-0.809643	0.121503	-6.66358	2.67237e-11	3.49415e-10	OBP56	odorant-binding protein 56	protein_coding	GO:0005549;GO:0007608;GO:0050896	odorant binding;sensory perception of smell;response to stimulus
AGAP010055	743.055	0.703858	0.105701	6.65895	2.75797e-11	3.60185e-10		Codanin-1_C domain-containing protein [Source:UniProtKB/TrEMBL%3BAcc:A0A1S4H3L2]	protein_coding
AGAP012555	239.421	1.04585	0.157212	6.65248	2.88197e-11	3.75938e-10		histone H2B	protein_coding	GO:0000786;GO:0003677;GO:0005634;GO:0005694;GO:0006334;GO:0046982	nucleosome;DNA binding;nucleus;chromosome;nucleosome assembly;protein heterodimerization activity
AGAP028477	1678.9	0.533525	0.0802143	6.65124	2.90637e-11	3.78678e-10		unspecified product	protein_coding
AGAP006099	3448.42	-0.451558	0.0679321	-6.6472	2.9872e-11	3.88755e-10		ubiquinol-cytochrome c reductase core subunit 2	protein_coding	GO:0003824;GO:0004175;GO:0005739;GO:0005743;GO:0006627;GO:0017087;GO:0046872	catalytic activity;endopeptidase activity;mitochondrion;mitochondrial inner membrane;protein processing involved in protein targeting to mitochondrion;mitochondrial processing peptidase complex;metal ion binding
AGAP009838	958.542	-0.547809	0.0825071	-6.63953	3.14675e-11	4.09041e-10		Non-imprinted in Prader-Willi/Angelman syndrome region protein 2-like protein	protein_coding	GO:0015095;GO:0015693;GO:0016020;GO:0016021;GO:1903830	magnesium ion transmembrane transporter activity;magnesium ion transport;membrane;integral component of membrane;magnesium ion transmembrane transport
AGAP001665	39.8345	3.15475	0.475526	6.63424	3.26188e-11	4.23512e-10	CPR2	cuticular protein RR-2 family 2	protein_coding	GO:0031012;GO:0042302	extracellular matrix;structural constituent of cuticle
AGAP028372	271.213	-0.884219	0.133307	-6.63298	3.2898e-11	4.26639e-10	tRNA-Gly	tRNA-Gly for anticodon UCC	tRNA
AGAP001746	1629.65	0.517902	0.0781062	6.63074	3.34008e-11	4.32657e-10		unspecified product	protein_coding	GO:0005741;GO:0016021	mitochondrial outer membrane;integral component of membrane
AGAP002879	8314.53	-0.378306	0.0570674	-6.62911	3.37721e-11	4.36959e-10		cathepsin F	protein_coding	GO:0004197;GO:0004869;GO:0005615;GO:0005764;GO:0006508;GO:0008233;GO:0008234;GO:0010951;GO:0016787;GO:0051603	cysteine-type endopeptidase activity;cysteine-type endopeptidase inhibitor activity;extracellular space;lysosome;proteolysis;peptidase activity;cysteine-type peptidase activity;negative regulation of endopeptidase activity;hydrolase activity;proteolysis involved in protein catabolic process
AGAP005823	320.433	0.853113	0.128745	6.62637	3.44038e-11	4.44615e-10		Ubiquitin-related modifier 1 homolog [Source:UniProtKB/Swiss-Prot%3BAcc:Q7Q6I6]	protein_coding	GO:0002098;GO:0005634;GO:0005737;GO:0005829;GO:0008033;GO:0031386;GO:0032447;GO:0034227	tRNA wobble uridine modification;nucleus;cytoplasm;cytosol;tRNA processing;protein tag;protein urmylation;tRNA thio-modification
AGAP028145	236.575	0.930941	0.140539	6.62406	3.4947e-11	4.51113e-10		YqaJ domain-containing protein [Source:UniProtKB/TrEMBL%3BAcc:A0A1S4HD05]	protein_coding
AGAP028496	1032.12	0.564124	0.0851668	6.62376	3.50175e-11	4.51499e-10		unspecified product	protein_coding
AGAP004205	1227.05	-0.499459	0.0754079	-6.62344	3.50942e-11	4.51964e-10		N-sulfoglucosamine sulfohydrolase	protein_coding	GO:0003824;GO:0005539;GO:0006027;GO:0008449;GO:0008484;GO:0016250;GO:0030200	catalytic activity;glycosaminoglycan binding;glycosaminoglycan catabolic process;N-acetylglucosamine-6-sulfatase activity;sulfuric ester hydrolase activity;N-sulfoglucosamine sulfohydrolase activity;heparan sulfate proteoglycan catabolic process
AGAP006133	10018.6	0.629921	0.0951235	6.62214	3.54035e-11	4.55421e-10		nucleosome-remodeling factor subunit BPTF	protein_coding	GO:0000978;GO:0005515;GO:0006338;GO:0006357;GO:0016589;GO:0035064;GO:0042766;GO:0046872	RNA polymerase II cis-regulatory region sequence-specific DNA binding;protein binding;chromatin remodeling;regulation of transcription by RNA polymerase II;NURF complex;methylated histone binding;obsolete nucleosome mobilization;metal ion binding
AGAP028164	3639.87	-0.41306	0.0623805	-6.62162	3.5529e-11	4.55685e-10		unspecified product	protein_coding	GO:0003995;GO:0016491;GO:0016627;GO:0050660;GO:0055114	acyl-CoA dehydrogenase activity;oxidoreductase activity;oxidoreductase activity, acting on the CH-CH group of donors;flavin adenine dinucleotide binding;obsolete oxidation-reduction process
AGAP003108	1915.23	0.505418	0.0763287	6.6216	3.55336e-11	4.55685e-10		Fibroblast growth factor receptor 2 [Source:UniProtKB/TrEMBL%3BAcc:A0A1S4GGZ1]	protein_coding	GO:0004672;GO:0004712;GO:0004713;GO:0004714;GO:0005524;GO:0006468;GO:0009653;GO:0016021	protein kinase activity;protein serine/threonine/tyrosine kinase activity;protein tyrosine kinase activity;transmembrane receptor protein tyrosine kinase activity;ATP binding;protein phosphorylation;anatomical structure morphogenesis;integral component of membrane
AGAP004422	29152.3	-0.394384	0.0595608	-6.62154	3.55467e-11	4.55685e-10	RpL19	60S ribosomal protein L19	protein_coding	GO:0003723;GO:0003735;GO:0005840;GO:0006412;GO:0022625	RNA binding;structural constituent of ribosome;ribosome;translation;cytosolic large ribosomal subunit
AGAP004348	2384.11	0.4893	0.0739307	6.61836	3.63204e-11	4.65068e-10		unspecified product	protein_coding
AGAP002390	6391.41	-0.37759	0.0570886	-6.61411	3.73789e-11	4.78072e-10		unspecified product	protein_coding	GO:0000381;GO:0000398;GO:0003676;GO:0003723;GO:0003729;GO:0005634;GO:0016607;GO:0045292	regulation of alternative mRNA splicing, via spliceosome;mRNA splicing, via spliceosome;nucleic acid binding;RNA binding;mRNA binding;nucleus;nuclear speck;mRNA cis splicing, via spliceosome
AGAP012662	123.385	1.28781	0.194773	6.61185	3.79552e-11	4.84886e-10		omega-amidase	protein_coding	GO:0006107;GO:0006528;GO:0006541;GO:0006807;GO:0016811;GO:0050152	oxaloacetate metabolic process;asparagine metabolic process;glutamine metabolic process;nitrogen compound metabolic process;hydrolase activity, acting on carbon-nitrogen (but not peptide) bonds, in linear amides;omega-amidase activity
AGAP012310	1278.2	0.530805	0.0803069	6.60971	3.85071e-11	4.91374e-10		unspecified product	protein_coding
AGAP001219	46807.2	-0.391154	0.0591859	-6.6089	3.87178e-11	4.93497e-10	TUB4A	tubulin alpha-4A chain	protein_coding	GO:0000166;GO:0000226;GO:0000278;GO:0003924;GO:0005200;GO:0005525;GO:0005737;GO:0005856;GO:0005874;GO:0007017	nucleotide binding;microtubule cytoskeleton organization;mitotic cell cycle;GTPase activity;structural constituent of cytoskeleton;GTP binding;cytoplasm;cytoskeleton;microtubule;microtubule-based process
AGAP001394	802.96	0.702269	0.10629	6.6071	3.91929e-11	4.98982e-10		synaptosomal-associated protein%2C 23kDa	protein_coding	GO:0043005;GO:0045202	neuron projection;synapse
AGAP004297	260.621	0.972646	0.147226	6.60648	3.93566e-11	5.00494e-10		unspecified product	protein_coding	GO:0003824;GO:0050662	catalytic activity;obsolete coenzyme binding
AGAP029732	550.186	-0.652959	0.0988779	-6.60369	4.01043e-11	5.09421e-10		Aldo_ket_red domain-containing protein [Source:UniProtKB/TrEMBL%3BAcc:A0A453Z0Z8]	protein_coding	GO:0016491;GO:0047834;GO:0055114	oxidoreductase activity;D-threo-aldose 1-dehydrogenase activity;obsolete oxidation-reduction process
AGAP001218	46877.8	-0.390833	0.0591998	-6.60193	4.05841e-11	5.14928e-10		tubulin alpha-4A chain	protein_coding	GO:0000166;GO:0000226;GO:0000278;GO:0003924;GO:0005200;GO:0005525;GO:0005737;GO:0005856;GO:0005874;GO:0007017	nucleotide binding;microtubule cytoskeleton organization;mitotic cell cycle;GTPase activity;structural constituent of cytoskeleton;GTP binding;cytoplasm;cytoskeleton;microtubule;microtubule-based process
AGAP004904	2004.94	-0.453186	0.0686552	-6.60089	4.08683e-11	5.17944e-10		Catalase [Source:UniProtKB/TrEMBL%3BAcc:A3E7Z8]	protein_coding	GO:0004096;GO:0005737;GO:0005739;GO:0005777;GO:0006979;GO:0020037;GO:0042542;GO:0042744;GO:0046872	catalase activity;cytoplasm;mitochondrion;peroxisome;response to oxidative stress;heme binding;response to hydrogen peroxide;hydrogen peroxide catabolic process;metal ion binding
AGAP028598	1300.76	-0.520916	0.0789729	-6.59614	4.22009e-11	5.33654e-10		unspecified product	protein_coding	GO:0004190;GO:0005737;GO:0006508	aspartic-type endopeptidase activity;cytoplasm;proteolysis
AGAP004692	3681.59	0.446838	0.0677439	6.59599	4.22414e-11	5.33654e-10		unspecified product	protein_coding	GO:0005096;GO:0007165;GO:0016020;GO:0016021;GO:0043087	GTPase activator activity;signal transduction;membrane;integral component of membrane;regulation of GTPase activity
AGAP002799	30.9543	3.55668	0.539221	6.59596	4.22516e-11	5.33654e-10	GNBPB3	3-glucan binding protein	protein_coding	GO:0004553;GO:0005975	hydrolase activity, hydrolyzing O-glycosyl compounds;carbohydrate metabolic process
AGAP001518	2566.09	0.510191	0.0773513	6.59577	4.23059e-11	5.33735e-10		unspecified product	protein_coding	GO:0003676;GO:0008270	nucleic acid binding;zinc ion binding
AGAP005829	27.5437	3.918	0.594078	6.5951	4.24982e-11	5.35554e-10		microtubule-associated protein%2C RP/EB family	protein_coding	GO:0005515;GO:0005815;GO:0005874;GO:0005881;GO:0008017;GO:0031110;GO:0035371;GO:0035372;GO:0051010;GO:0051225;GO:0051233;GO:0051301;GO:1904825	protein binding;microtubule organizing center;microtubule;cytoplasmic microtubule;microtubule binding;regulation of microtubule polymerization or depolymerization;microtubule plus-end;protein localization to microtubule;microtubule plus-end binding;spindle assembly;spindle midzone;cell division;protein localization to microtubule plus-end
AGAP029066	65.0172	1.85001	0.280572	6.59372	4.28942e-11	5.39934e-10		unspecified product	protein_coding
AGAP000099	2753.05	0.568664	0.0862548	6.59283	4.31521e-11	5.42567e-10	STAT2	JAKSTAT pathway signalling transcription factor	protein_coding	GO:0000978;GO:0001228;GO:0003677;GO:0003700;GO:0005634;GO:0005737;GO:0005829;GO:0006355;GO:0006357;GO:0006952;GO:0007165;GO:0007259;GO:0009653;GO:0042127;GO:0045944;GO:0048468;GO:0048731	RNA polymerase II cis-regulatory region sequence-specific DNA binding;DNA-binding transcription activator activity, RNA polymerase II-specific;DNA binding;DNA-binding transcription factor activity;nucleus;cytoplasm;cytosol;regulation of DNA-templated transcription;regulation of transcription by RNA polymerase II;defense response;signal transduction;receptor signaling pathway via JAK-STAT;anatomic…
AGAP003067	1183.81	-0.530846	0.0805616	-6.58932	4.41846e-11	5.54923e-10	CYP304C1	cytochrome P450	protein_coding	GO:0004497;GO:0005506;GO:0016491;GO:0016705;GO:0020037;GO:0046872;GO:0055114	monooxygenase activity;iron ion binding;oxidoreductase activity;oxidoreductase activity, acting on paired donors, with incorporation or reduction of molecular oxygen;heme binding;metal ion binding;obsolete oxidation-reduction process
AGAP011966	1684.31	0.505921	0.0768756	6.58103	4.67207e-11	5.85865e-10		transcription termination factor 2	protein_coding	GO:0005524;GO:0043229;GO:0140658	ATP binding;intracellular organelle;ATP-dependent chromatin remodeler activity
AGAP003816	11676	-0.419421	0.0637329	-6.58092	4.67535e-11	5.85865e-10	RpL30	60S ribosomal protein L30	protein_coding	GO:0003723;GO:0003735;GO:0022625	RNA binding;structural constituent of ribosome;cytosolic large ribosomal subunit
AGAP003202	1783.68	0.761856	0.11585	6.57621	4.82584e-11	6.04043e-10		thousand and one amino acid protein kinase	protein_coding	GO:0000165;GO:0000186;GO:0004672;GO:0004674;GO:0004709;GO:0005524;GO:0005737;GO:0006468;GO:0007346;GO:0031098;GO:0032147;GO:0035556;GO:0043408;GO:0048812	MAPK cascade;obsolete activation of MAPKK activity;protein kinase activity;protein serine/threonine kinase activity;MAP kinase kinase kinase activity;ATP binding;cytoplasm;protein phosphorylation;regulation of mitotic cell cycle;stress-activated protein kinase signaling cascade;activation of protein kinase activity;intracellular signal transduction;regulation of MAPK cascade;neuron projection mor…
AGAP002151	9706.21	-0.386648	0.0587965	-6.57604	4.83141e-11	6.04062e-10		unspecified product	protein_coding
AGAP002495	2410.3	-0.42601	0.0647889	-6.57534	4.85406e-11	6.06213e-10		unspecified product	protein_coding
AGAP001433	651.966	-0.619428	0.0942617	-6.57137	4.98541e-11	6.2192e-10		CLIP-domain serine protease	protein_coding	GO:0004252;GO:0006508	serine-type endopeptidase activity;proteolysis
AGAP008712	2293.67	-0.473044	0.0720153	-6.56867	5.07679e-11	6.32611e-10		Solute carrier organic anion transporter family member [Source:UniProtKB/TrEMBL%3BAcc:A0A1S4GZ11]	protein_coding	GO:0005515;GO:0005886;GO:0006811;GO:0016020;GO:0016021;GO:0022857;GO:0055085	protein binding;plasma membrane;ion transport;membrane;integral component of membrane;transmembrane transporter activity;transmembrane transport
AGAP029455	1389.95	0.630483	0.0960424	6.56463	5.21612e-11	6.49247e-10		PIPK domain-containing protein [Source:UniProtKB/TrEMBL%3BAcc:A0A453Z004]	protein_coding	GO:0000166;GO:0005524;GO:0016301;GO:0016307;GO:0016310;GO:0016740;GO:0046488;GO:0046854	nucleotide binding;ATP binding;kinase activity;phosphatidylinositol phosphate kinase activity;phosphorylation;transferase activity;phosphatidylinositol metabolic process;phosphatidylinositol phosphate biosynthetic process
AGAP004766	1388.92	0.582462	0.0887432	6.56346	5.25742e-11	6.53656e-10		unspecified product	protein_coding	GO:0005515;GO:0005737;GO:0016020;GO:0016191;GO:0098793;GO:0098978	protein binding;cytoplasm;membrane;synaptic vesicle uncoating;presynapse;glutamatergic synapse
AGAP002969	2847.61	-0.440816	0.0671883	-6.5609	5.34835e-11	6.64221e-10		asparaginyl-tRNA synthetase	protein_coding	GO:0000166;GO:0003676;GO:0004812;GO:0004816;GO:0005524;GO:0005737;GO:0006418;GO:0006421	nucleotide binding;nucleic acid binding;aminoacyl-tRNA ligase activity;asparagine-tRNA ligase activity;ATP binding;cytoplasm;tRNA aminoacylation for protein translation;asparaginyl-tRNA aminoacylation
AGAP008167	438.173	0.718517	0.109522	6.56046	5.36415e-11	6.65441e-10		abhydrolase domain containing 4	protein_coding	GO:0005811;GO:0052689;GO:0055088	lipid droplet;carboxylic ester hydrolase activity;lipid homeostasis
AGAP010010	4043.5	-0.415898	0.0634359	-6.55619	5.51984e-11	6.83994e-10		oligosaccharyltransferase complex subunit gamma	protein_coding	GO:0005789;GO:0008250;GO:0016020;GO:0016021;GO:0018279	endoplasmic reticulum membrane;oligosaccharyltransferase complex;membrane;integral component of membrane;protein N-linked glycosylation via asparagine
AGAP002970	1878.25	0.480843	0.0733652	6.5541	5.59782e-11	6.92886e-10		Importin-11	protein_coding	GO:0005634;GO:0005635;GO:0005829;GO:0006606;GO:0006886;GO:0031267	nucleus;nuclear envelope;cytosol;protein import into nucleus;intracellular protein transport;small GTPase binding
AGAP000322	1103.02	0.621274	0.09484	6.55076	5.72443e-11	7.07771e-10		Adaptin ear-binding coat-associated protein 1	protein_coding	GO:0006897;GO:0016020;GO:0016192;GO:0030125	endocytosis;membrane;vesicle-mediated transport;clathrin vesicle coat
AGAP000278	42849	-0.467057	0.0713532	-6.54571	5.92151e-11	7.3123e-10	OBP9	odorant-binding protein 9	protein_coding	GO:0005549;GO:0007608;GO:0050896	odorant binding;sensory perception of smell;response to stimulus
AGAP029610	943.629	0.726637	0.111012	6.54556	5.9273e-11	7.3123e-10		unspecified product	protein_coding	GO:0005634;GO:0005737;GO:0008140;GO:0032793;GO:0051289	nucleus;cytoplasm;cAMP response element binding protein binding;positive regulation of CREB transcription factor activity;protein homotetramerization
AGAP000538	10871.3	-0.399159	0.0609855	-6.54516	5.94332e-11	7.32396e-10	TWDL9	cuticular protein TWDL family (TWDL9)	protein_coding
AGAP011360	2905.73	0.476464	0.072925	6.53362	6.42006e-11	7.90271e-10	ARRK	Arrestin kurtz-like [Source:UniProtKB/TrEMBL%3BAcc:A0A1S4H7B9]	protein_coding	GO:0001664;GO:0002031;GO:0005737;GO:0007165	G protein-coupled receptor binding;G protein-coupled receptor internalization;cytoplasm;signal transduction
AGAP003722	3900.47	-0.473574	0.0724895	-6.533	6.44663e-11	7.92665e-10	ANXB10C	annexin B10C	protein_coding	GO:0005509;GO:0005544;GO:0005737	calcium ion binding;calcium-dependent phospholipid binding;cytoplasm
AGAP009028	6261.52	0.49911	0.0764164	6.53145	6.51342e-11	7.99858e-10		Teashirt-like protein [Source:UniProtKB/TrEMBL%3BAcc:A0A1S4H0P6]	protein_coding	GO:0000122;GO:0003676;GO:0003677;GO:0003682;GO:0005634;GO:0006357;GO:0010468;GO:0046872;GO:0048730;GO:0048749	negative regulation of transcription by RNA polymerase II;nucleic acid binding;DNA binding;chromatin binding;nucleus;regulation of transcription by RNA polymerase II;regulation of gene expression;metal ion binding;epidermis morphogenesis;compound eye development
AGAP012654	76.6886	1.7761	0.271936	6.53131	6.51949e-11	7.99858e-10		unspecified product	protein_coding
AGAP004382	1592.78	-0.535584	0.0820077	-6.5309	6.5377e-11	8.0121e-10	GSTD3	glutathione S-transferase delta class 3	protein_coding	GO:0004364;GO:0005515;GO:0005737;GO:0006749;GO:0016740	glutathione transferase activity;protein binding;cytoplasm;glutathione metabolic process;transferase activity
AGAP028393	1977.09	0.794143	0.12188	6.51578	7.23123e-11	8.8523e-10	ssu rRNA	unspecified product	rRNA
AGAP007916	101.799	-1.43864	0.22107	-6.50762	7.63504e-11	9.33638e-10		unspecified product	protein_coding	GO:0005576;GO:0006030;GO:0008061	extracellular region;chitin metabolic process;chitin binding
AGAP028388	326.26	-0.806384	0.123936	-6.50644	7.69547e-11	9.39995e-10	tRNA-Ser	unspecified product	tRNA
AGAP003879	1744.42	-0.449966	0.0691797	-6.5043	7.80552e-11	9.52394e-10	VhaAC45	vacuolar H+ ATPase AC45 accessory subunit	protein_coding	GO:0005623;GO:0016020;GO:0016021;GO:0030641;GO:0033180;GO:0033181;GO:0046933;GO:0046961;GO:1902600	obsolete cell;membrane;integral component of membrane;regulation of cellular pH;proton-transporting V-type ATPase, V1 domain;plasma membrane proton-transporting V-type ATPase complex;proton-transporting ATP synthase activity, rotational mechanism;proton-transporting ATPase activity, rotational mechanism;proton transmembrane transport
AGAP000185	611.589	0.930495	0.143143	6.50046	8.00754e-11	9.75974e-10		double stranded RNA-specific editase	protein_coding	GO:0003723;GO:0003725;GO:0003726;GO:0004000;GO:0005634;GO:0005730;GO:0005737;GO:0006382;GO:0006396;GO:0008251;GO:0010468	RNA binding;double-stranded RNA binding;double-stranded RNA adenosine deaminase activity;adenosine deaminase activity;nucleus;nucleolus;cytoplasm;adenosine to inosine editing;RNA processing;tRNA-specific adenosine deaminase activity;regulation of gene expression
AGAP005894	1746.56	-0.470539	0.0724342	-6.49609	8.24334e-11	1.00362e-09		electron-transferring-flavoprotein dehydrogenase	protein_coding	GO:0004174;GO:0009055;GO:0022900;GO:0022904;GO:0031305;GO:0043783;GO:0046872;GO:0048039;GO:0051539	electron-transferring-flavoprotein dehydrogenase activity;electron transfer activity;electron transport chain;respiratory electron transport chain;integral component of mitochondrial inner membrane;oxidoreductase activity, acting on metal ions, flavin as acceptor;metal ion binding;ubiquinone binding;4 iron, 4 sulfur cluster binding
AGAP002788	1232.01	-0.540721	0.0832913	-6.49193	8.47447e-11	1.03063e-09		MICOS complex subunit [Source:UniProtKB/TrEMBL%3BAcc:Q7QCS7]	protein_coding	GO:0005739;GO:0005743;GO:0042407;GO:0061617	mitochondrion;mitochondrial inner membrane;cristae formation;MICOS complex
AGAP012399	2506.97	-0.431543	0.0665283	-6.48661	8.77871e-11	1.06647e-09		maltase	protein_coding	GO:0003824;GO:0005975;GO:0016798	catalytic activity;carbohydrate metabolic process;hydrolase activity, acting on glycosyl bonds
AGAP003906	862.789	-0.618414	0.0953626	-6.48488	8.88041e-11	1.07764e-09		unspecified product	protein_coding	GO:0005768;GO:0007032;GO:0016197;GO:0071203	endosome;endosome organization;endosomal transport;WASH complex
AGAP000948	952.468	-0.545303	0.0841103	-6.48319	8.98054e-11	1.08861e-09		protein YIPF	protein_coding	GO:0006888;GO:0016020;GO:0016021	endoplasmic reticulum to Golgi vesicle-mediated transport;membrane;integral component of membrane
AGAP003095	2037.25	-0.477262	0.0736219	-6.48261	9.01468e-11	1.09156e-09		yellow protein	protein_coding	GO:0005576	extracellular region
AGAP009075	16482.5	0.371141	0.0572536	6.4824	9.02769e-11	1.09195e-09		ATP-dependent RNA helicase UAP56/SUB2	protein_coding	GO:0000346;GO:0000398;GO:0003676;GO:0003723;GO:0003724;GO:0005524;GO:0016887;GO:0043229	transcription export complex;mRNA splicing, via spliceosome;nucleic acid binding;RNA binding;RNA helicase activity;ATP binding;ATP hydrolysis activity;intracellular organelle
AGAP007335	2561.38	0.572429	0.0883122	6.48188	9.05896e-11	1.09454e-09		E3 ubiquitin-protein ligase BRE1	protein_coding	GO:0004842;GO:0005634;GO:0006325;GO:0010390;GO:0016567;GO:0016740;GO:0046872	ubiquitin-protein transferase activity;nucleus;chromatin organization;histone monoubiquitination;protein ubiquitination;transferase activity;metal ion binding
AGAP005187	4696.22	0.595551	0.0918992	6.48048	9.14305e-11	1.10351e-09		Bromo domain-containing protein [Source:UniProtKB/TrEMBL%3BAcc:A0A1S4GND3]	protein_coding	GO:0004402;GO:0005515;GO:0006355;GO:0016573;GO:0031213	histone acetyltransferase activity;protein binding;regulation of DNA-templated transcription;histone acetylation;RSF complex
AGAP002048	1988.45	0.507993	0.0784854	6.47246	9.64202e-11	1.16247e-09		unspecified product	protein_coding
AGAP003439	20249.1	0.365386	0.0564567	6.47197	9.67325e-11	1.16497e-09		unspecified product	protein_coding	GO:0003677;GO:0005515;GO:0005634;GO:0006357;GO:0016020;GO:0016021	DNA binding;protein binding;nucleus;regulation of transcription by RNA polymerase II;membrane;integral component of membrane
AGAP007401	39.4597	2.45942	0.380258	6.46776	9.94631e-11	1.19656e-09		unspecified product	protein_coding	GO:0016020;GO:0016021	membrane;integral component of membrane
AGAP005133	951.786	0.559221	0.0865283	6.46286	1.02739e-10	1.23464e-09		unspecified product	protein_coding	GO:0005737;GO:0007275;GO:0015031;GO:0046872	cytoplasm;multicellular organism development;protein transport;metal ion binding
AGAP006235	610.182	0.629801	0.0975297	6.45753	1.06422e-10	1.27753e-09		unspecified product	protein_coding	GO:0000775;GO:0003723;GO:0004386;GO:0005634;GO:0031048;GO:0031380	chromosome, centromeric region;RNA binding;helicase activity;nucleus;heterochromatin assembly by small RNA;nuclear RNA-directed RNA polymerase complex
AGAP009338	1953.55	0.468413	0.0726779	6.44506	1.15558e-10	1.3857e-09		Cell division cycle 20%2C cofactor of APC complex [Source:UniProtKB/TrEMBL%3BAcc:A0A1S4H1K1]	protein_coding	GO:0005515;GO:0010997;GO:0097027;GO:1904668	protein binding;anaphase-promoting complex binding;ubiquitin-protein transferase activator activity;positive regulation of ubiquitin protein ligase activity
AGAP010076	3519.47	0.434781	0.0675428	6.43712	1.21763e-10	1.45854e-09		Homer homolog 1	protein_coding	GO:0005737;GO:0005886;GO:0007216;GO:0014069;GO:0030425;GO:0035256;GO:2001256	cytoplasm;plasma membrane;G protein-coupled glutamate receptor signaling pathway;postsynaptic density;dendrite;G protein-coupled glutamate receptor binding;regulation of store-operated calcium entry
AGAP000046	1035.62	-0.612284	0.0951252	-6.43661	1.22168e-10	1.46182e-09		unspecified product	protein_coding	GO:0005351;GO:0005887;GO:0016020;GO:0016021;GO:0022857;GO:0034219;GO:0046323;GO:0055085;GO:1902600	carbohydrate:proton symporter activity;integral component of plasma membrane;membrane;integral component of membrane;transmembrane transporter activity;carbohydrate transmembrane transport;glucose import;transmembrane transport;proton transmembrane transport
AGAP001455	2997.27	0.52565	0.0816681	6.43642	1.22321e-10	1.46208e-09		unspecified product	protein_coding
AGAP002569	2765.63	-0.444609	0.0690873	-6.43546	1.23099e-10	1.4698e-09		serine incorporator 1	protein_coding	GO:0006658;GO:0006665;GO:0016020;GO:0016021	phosphatidylserine metabolic process;sphingolipid metabolic process;membrane;integral component of membrane
AGAP010676	1628.15	0.464087	0.07213	6.43404	1.24258e-10	1.48205e-09		unspecified product	protein_coding	GO:0005515	protein binding
AGAP010018	127.944	1.25057	0.194406	6.4328	1.25271e-10	1.49254e-09		DNA replication complex GINS protein pSF2	protein_coding	GO:0000727;GO:0000811;GO:0005634;GO:0006260;GO:0031298;GO:0032508;GO:0043138	double-strand break repair via break-induced replication;GINS complex;nucleus;DNA replication;replication fork protection complex;DNA duplex unwinding;3'-5' DNA helicase activity
AGAP007294	23898.3	-0.38538	0.0599872	-6.42437	1.32416e-10	1.57597e-09		Inhibitor of apoptosis 1 [Source:UniProtKB/TrEMBL%3BAcc:A0A1S4GVH8]	protein_coding	GO:0046872	metal ion binding
AGAP008827	6860.8	0.47013	0.0732745	6.41601	1.39893e-10	1.66319e-09		unspecified product	protein_coding	GO:0003676	nucleic acid binding
AGAP010757	3284.03	-0.478398	0.0745742	-6.41506	1.40769e-10	1.67182e-09		unspecified product	protein_coding
AGAP028523	1887.98	0.587023	0.0915233	6.41392	1.41822e-10	1.68253e-09		unspecified product	protein_coding	GO:0019901;GO:0040008;GO:0048477;GO:0061098	protein kinase binding;regulation of growth;oogenesis;positive regulation of protein tyrosine kinase activity
AGAP008822	1575.44	-0.528834	0.082463	-6.41299	1.42691e-10	1.69104e-09		FK506-binding protein 14	protein_coding	GO:0000413;GO:0003755;GO:0005509;GO:0005783;GO:0016853	protein peptidyl-prolyl isomerization;peptidyl-prolyl cis-trans isomerase activity;calcium ion binding;endoplasmic reticulum;isomerase activity
AGAP009478	487.071	0.729664	0.113972	6.40211	1.53249e-10	1.81423e-09		unspecified product	protein_coding
AGAP012699	374.693	0.767716	0.119958	6.39986	1.55515e-10	1.8391e-09		serine/threonine-protein kinase PRP4	protein_coding	GO:0004674;GO:0018105;GO:0018107	protein serine/threonine kinase activity;peptidyl-serine phosphorylation;peptidyl-threonine phosphorylation
AGAP005308	355.136	0.824559	0.128871	6.39834	1.57076e-10	1.8556e-09		unspecified product	protein_coding	GO:0005634;GO:0005667;GO:0006357	nucleus;transcription regulator complex;regulation of transcription by RNA polymerase II
AGAP004098	6388.5	-0.404901	0.0632969	-6.39685	1.58617e-10	1.87181e-09		GTP-binding protein SAR1	protein_coding	GO:0000166;GO:0003400;GO:0003924;GO:0005525;GO:0005783;GO:0005794;GO:0006886;GO:0006888;GO:0015031;GO:0016050;GO:0016192;GO:0030127;GO:0061024;GO:0070863;GO:0070971	nucleotide binding;regulation of COPII vesicle coating;GTPase activity;GTP binding;endoplasmic reticulum;Golgi apparatus;intracellular protein transport;endoplasmic reticulum to Golgi vesicle-mediated transport;protein transport;vesicle organization;vesicle-mediated transport;COPII vesicle coat;membrane organization;positive regulation of protein exit from endoplasmic reticulum;endoplasmic reticu…
AGAP009505	7416.99	-0.369645	0.0578168	-6.39339	1.62249e-10	1.91264e-09	CCT4	Chaperonin containing TCP1 subunit 4	protein_coding	GO:0000166;GO:0005524;GO:0005737;GO:0005832;GO:0006457;GO:0016887;GO:0051082	nucleotide binding;ATP binding;cytoplasm;chaperonin-containing T-complex;protein folding;ATP hydrolysis activity;unfolded protein binding
AGAP007493	256.711	-0.90034	0.140843	-6.3925	1.6319e-10	1.92171e-09		3-oxo-5-alpha-steroid 4-dehydrogenase 3	protein_coding	GO:0003865;GO:0005783;GO:0005789;GO:0006488;GO:0006629;GO:0016020;GO:0016021;GO:0016095;GO:0016627;GO:0019408;GO:0055114;GO:0102389	3-oxo-5-alpha-steroid 4-dehydrogenase activity;endoplasmic reticulum;endoplasmic reticulum membrane;dolichol-linked oligosaccharide biosynthetic process;lipid metabolic process;membrane;integral component of membrane;polyprenol catabolic process;oxidoreductase activity, acting on the CH-CH group of donors;dolichol biosynthetic process;obsolete oxidation-reduction process;polyprenol reductase acti…
AGAP009441	86954.5	-0.319694	0.0500598	-6.38626	1.69996e-10	1.99974e-09		elongation factor 2	protein_coding	GO:0003746;GO:0003924;GO:0005525;GO:0005829;GO:0006414;GO:0043022;GO:1990904	translation elongation factor activity;GTPase activity;GTP binding;cytosol;translational elongation;ribosome binding;ribonucleoprotein complex
AGAP003445	1416.7	0.590629	0.0925299	6.38311	1.73522e-10	2.03907e-09	Tsc1	tuberous sclerosis 1	protein_coding	GO:0032007;GO:0033596;GO:0046627;GO:0051726	negative regulation of TOR signaling;TSC1-TSC2 complex;negative regulation of insulin receptor signaling pathway;regulation of cell cycle
AGAP001886	2638.09	0.53632	0.0840435	6.38146	1.75413e-10	2.05911e-09		unspecified product	protein_coding	GO:0000147;GO:0003779;GO:0005884;GO:0006897;GO:0008360;GO:0030048;GO:0030479;GO:0051015;GO:0051127;GO:0051666	actin cortical patch assembly;actin binding;actin filament;endocytosis;regulation of cell shape;actin filament-based movement;actin cortical patch;actin filament binding;positive regulation of actin nucleation;actin cortical patch localization
AGAP008952	3171.47	0.478878	0.0750579	6.38011	1.76956e-10	2.07504e-09		lupus La protein	protein_coding	GO:0003676;GO:0003723;GO:0005634;GO:0006396;GO:1990904	nucleic acid binding;RNA binding;nucleus;RNA processing;ribonucleoprotein complex
AGAP012283	1714.37	-0.485857	0.0762051	-6.37564	1.82198e-10	2.13426e-09		cysteinyl-tRNA synthetase	protein_coding	GO:0000166;GO:0004812;GO:0004817;GO:0005524;GO:0005737;GO:0006418;GO:0006423;GO:0046872	nucleotide binding;aminoacyl-tRNA ligase activity;cysteine-tRNA ligase activity;ATP binding;cytoplasm;tRNA aminoacylation for protein translation;cysteinyl-tRNA aminoacylation;metal ion binding
AGAP028461	328.381	0.98227	0.154133	6.37285	1.85547e-10	2.17121e-09		unspecified product	protein_coding	GO:0000228;GO:0006338;GO:0016020;GO:0016021	nuclear chromosome;chromatin remodeling;membrane;integral component of membrane
AGAP000291	804.75	-0.563674	0.0884919	-6.36978	1.89296e-10	2.21276e-09		Translocase of inner mitochondrial membrane 44 homolog (yeast)	protein_coding	GO:0005739;GO:0005743;GO:0015031;GO:0016020;GO:0030150;GO:0051087	mitochondrion;mitochondrial inner membrane;protein transport;membrane;protein import into mitochondrial matrix;chaperone binding
AGAP013440	944.546	-0.533907	0.083911	-6.36278	1.9814e-10	2.31371e-09		SRA stem-loop-interacting RNA-binding protein%2C mitochondrial	protein_coding	GO:0003676;GO:0003723;GO:0003729;GO:0005634	nucleic acid binding;RNA binding;mRNA binding;nucleus
AGAP028643	991.334	0.609753	0.0958445	6.36189	1.99281e-10	2.32459e-09		histone acetyltransferase MYST2	protein_coding	GO:0000123;GO:0003700;GO:0004402;GO:0005634;GO:0006355;GO:0008270;GO:0016573;GO:0042393;GO:0045892;GO:0045944	histone acetyltransferase complex;DNA-binding transcription factor activity;histone acetyltransferase activity;nucleus;regulation of DNA-templated transcription;zinc ion binding;histone acetylation;histone binding;negative regulation of DNA-templated transcription;positive regulation of transcription by RNA polymerase II
AGAP001027	1431.77	-0.498933	0.0784594	-6.35912	2.02912e-10	2.36447e-09		sugar transporter ERD6-like 7	protein_coding	GO:0005351;GO:0005886;GO:0005887;GO:0008643;GO:0016020;GO:0016021;GO:0022857;GO:0034219;GO:0046323;GO:0051119;GO:0055085;GO:1902600	carbohydrate:proton symporter activity;plasma membrane;integral component of plasma membrane;carbohydrate transport;membrane;integral component of membrane;transmembrane transporter activity;carbohydrate transmembrane transport;glucose import;sugar transmembrane transporter activity;transmembrane transport;proton transmembrane transport
AGAP029623	314.5	-0.810586	0.12766	-6.34957	2.15923e-10	2.513e-09		Sulfotransfer_1 domain-containing protein [Source:UniProtKB/TrEMBL%3BAcc:A0A453Z056]	protein_coding	GO:0008146	sulfotransferase activity
AGAP002754	22854.4	-0.393036	0.061901	-6.34943	2.16109e-10	2.513e-09	RpL35a	60S ribosomal protein L35a	protein_coding	GO:0002181;GO:0003735;GO:0005840;GO:0006412;GO:0022625;GO:0042273	cytoplasmic translation;structural constituent of ribosome;ribosome;translation;cytosolic large ribosomal subunit;ribosomal large subunit biogenesis
AGAP000669	3015.2	-0.440122	0.0693277	-6.34843	2.17529e-10	2.52656e-09		unspecified product	protein_coding	GO:0016020;GO:0016021	membrane;integral component of membrane
AGAP008412	1215.6	0.55544	0.0874946	6.34828	2.17729e-10	2.52656e-09		ubiquitin thioesterase CYLD	protein_coding	GO:0004843;GO:0005815;GO:0005829;GO:0016579;GO:0048471;GO:0070536	cysteine-type deubiquitinase activity;microtubule organizing center;cytosol;protein deubiquitination;perinuclear region of cytoplasm;protein K63-linked deubiquitination
AGAP000011	195.573	3.13072	0.493351	6.34583	2.2123e-10	2.56451e-09		Branched-chain-amino-acid aminotransferase [Source:UniProtKB/TrEMBL%3BAcc:Q7QEI9]	protein_coding	GO:0003824;GO:0004084;GO:0005739;GO:0009081;GO:0009098;GO:0009099;GO:0050048;GO:0052654;GO:0052655;GO:0052656	catalytic activity;branched-chain-amino-acid transaminase activity;mitochondrion;branched-chain amino acid metabolic process;leucine biosynthetic process;valine biosynthetic process;L-leucine:2-oxoglutarate aminotransferase activity;L-leucine transaminase activity;L-valine transaminase activity;L-isoleucine transaminase activity
AGAP029635	3045.97	0.608488	0.0959035	6.34479	2.22726e-10	2.57918e-09		unspecified product	protein_coding	GO:0005524;GO:0016887;GO:0140658	ATP binding;ATP hydrolysis activity;ATP-dependent chromatin remodeler activity
AGAP004533	5050.66	-0.370708	0.0584335	-6.34411	2.23718e-10	2.58797e-09		cathepsin B	protein_coding	GO:0004197;GO:0005615;GO:0005764;GO:0006508;GO:0008233;GO:0008234;GO:0016787;GO:0050790;GO:0051603	cysteine-type endopeptidase activity;extracellular space;lysosome;proteolysis;peptidase activity;cysteine-type peptidase activity;hydrolase activity;regulation of catalytic activity;proteolysis involved in protein catabolic process
AGAP007767	579.701	4.83667	0.762581	6.3425	2.26066e-10	2.61242e-09		unspecified product	protein_coding	GO:0003700;GO:0006355;GO:0110165	DNA-binding transcription factor activity;regulation of DNA-templated transcription;cellular anatomical entity
AGAP012685	378.818	0.759435	0.119749	6.34187	2.26991e-10	2.6204e-09		serine/threonine-protein kinase PRP4	protein_coding	GO:0004674;GO:0018105;GO:0018107	protein serine/threonine kinase activity;peptidyl-serine phosphorylation;peptidyl-threonine phosphorylation
AGAP003133	1337.11	0.604146	0.0952691	6.34146	2.27597e-10	2.62466e-09		E3 ubiquitin-protein ligase NEDD4	protein_coding	GO:0000209;GO:0004842;GO:0005515;GO:0005737;GO:0006511;GO:0009966;GO:0016567;GO:0016740;GO:0019871;GO:0043161;GO:0045732;GO:0048814;GO:0061630;GO:2000650	protein polyubiquitination;ubiquitin-protein transferase activity;protein binding;cytoplasm;ubiquitin-dependent protein catabolic process;regulation of signal transduction;protein ubiquitination;transferase activity;sodium channel inhibitor activity;proteasome-mediated ubiquitin-dependent protein catabolic process;positive regulation of protein catabolic process;regulation of dendrite morphogenes…
AGAP001229	2743.58	0.48791	0.0769659	6.3393	2.30812e-10	2.65899e-09		dynein light chain Tctex-type 1	protein_coding	GO:0005737;GO:0005868;GO:0007018;GO:0045505	cytoplasm;cytoplasmic dynein complex;microtubule-based movement;dynein intermediate chain binding
AGAP011541	602.849	0.683767	0.107872	6.33868	2.31745e-10	2.66698e-09		Ecto-NOX disulfide-thiol exchanger 1	protein_coding	GO:0003676;GO:0003723;GO:0007624;GO:0009897;GO:0016491;GO:0055114	nucleic acid binding;RNA binding;ultradian rhythm;external side of plasma membrane;oxidoreductase activity;obsolete oxidation-reduction process
AGAP010224	3445.24	-0.401023	0.0633247	-6.33281	2.4074e-10	2.76764e-09		ER lumen protein retaining receptor	protein_coding	GO:0005783;GO:0005789;GO:0005794;GO:0005801;GO:0006621;GO:0006888;GO:0015031;GO:0016020;GO:0016021;GO:0046923	endoplasmic reticulum;endoplasmic reticulum membrane;Golgi apparatus;cis-Golgi network;protein retention in ER lumen;endoplasmic reticulum to Golgi vesicle-mediated transport;protein transport;membrane;integral component of membrane;ER retention sequence binding
AGAP006128	2092.03	0.449966	0.071056	6.33255	2.4114e-10	2.76938e-09		protein AIR1/2	protein_coding	GO:0003676;GO:0008270	nucleic acid binding;zinc ion binding
AGAP010835	243.303	1.01884	0.160909	6.33173	2.42423e-10	2.78125e-09		GINS complex subunit 1 (Psf1 homolog)	protein_coding	GO:0000811;GO:0006260;GO:0032508;GO:1902983	GINS complex;DNA replication;DNA duplex unwinding;DNA strand elongation involved in mitotic DNA replication
AGAP007212	1872.78	-0.447272	0.0706757	-6.3285	2.4755e-10	2.83714e-09		ATP-dependent RNA helicase DHX8/PRP22	protein_coding	GO:0000166;GO:0000390;GO:0000398;GO:0003676;GO:0003723;GO:0003724;GO:0004386;GO:0005524;GO:0016787;GO:0016887;GO:0022414;GO:0071013	nucleotide binding;spliceosomal complex disassembly;mRNA splicing, via spliceosome;nucleic acid binding;RNA binding;RNA helicase activity;helicase activity;ATP binding;hydrolase activity;ATP hydrolysis activity;reproductive process;catalytic step 2 spliceosome
AGAP011504	7373.71	-0.375261	0.0593377	-6.32416	2.54618e-10	2.91516e-09		protein transport protein SEC61 subunit beta	protein_coding	GO:0005783;GO:0005784;GO:0006616;GO:0006886;GO:0015031;GO:0015450;GO:0016020;GO:0016021;GO:0031204;GO:0031205	endoplasmic reticulum;Sec61 translocon complex;SRP-dependent cotranslational protein targeting to membrane, translocation;intracellular protein transport;protein transport;protein-transporting ATPase activity;membrane;integral component of membrane;post-translational protein targeting to membrane, translocation;endoplasmic reticulum Sec complex
AGAP009150	3443.75	0.434956	0.0687843	6.32348	2.55744e-10	2.92503e-09		tubulin polyglutamylase TTLL4	protein_coding	GO:0005524;GO:0006464;GO:0018095	ATP binding;;protein polyglutamylation
AGAP000082	2299.82	-0.498371	0.0788566	-6.31996	2.61629e-10	2.98928e-09		translation initiation factor eIF-2B subunit epsilon	protein_coding	GO:0003743;GO:0005085;GO:0005515;GO:0005851;GO:0006413;GO:0009058;GO:0016779;GO:0031369	translation initiation factor activity;guanyl-nucleotide exchange factor activity;protein binding;eukaryotic translation initiation factor 2B complex;translational initiation;biosynthetic process;nucleotidyltransferase activity;translation initiation factor binding
AGAP008285	241.795	0.874842	0.138539	6.31476	2.70586e-10	3.08845e-09		Beta-1%2C4-galactosyltransferase [Source:UniProtKB/TrEMBL%3BAcc:A0A1S4GXT7]	protein_coding	GO:0005975;GO:0006486;GO:0016020;GO:0016021;GO:0016757	carbohydrate metabolic process;protein glycosylation;membrane;integral component of membrane;glycosyltransferase activity
AGAP008873	2425.09	0.56727	0.0898492	6.31357	2.7267e-10	3.10905e-09		ATG11 domain-containing protein [Source:UniProtKB/TrEMBL%3BAcc:A0A1S4H075]	protein_coding	GO:0000045;GO:0000422;GO:0001934;GO:0019898;GO:0019901;GO:0030242;GO:0034045;GO:0034727;GO:0060090;GO:0061709;GO:0061723;GO:1990316	autophagosome assembly;autophagy of mitochondrion;positive regulation of protein phosphorylation;extrinsic component of membrane;protein kinase binding;autophagy of peroxisome;phagophore assembly site membrane;piecemeal microautophagy of the nucleus;molecular adaptor activity;reticulophagy;glycophagy;Atg1/ULK1 kinase complex
AGAP000479	681.359	-0.581116	0.0920518	-6.31293	2.73807e-10	3.11883e-09		pre-rRNA-processing protein IPI3	protein_coding	GO:0005515;GO:0005656;GO:0006364;GO:0030174;GO:0097344	protein binding;nuclear pre-replicative complex;rRNA processing;regulation of DNA-templated DNA replication initiation;Rix1 complex
AGAP000142	1279.3	0.574385	0.0910218	6.31042	2.78283e-10	3.16657e-09		unspecified product	protein_coding	GO:0005515	protein binding
AGAP004310	4816.61	0.445739	0.0706551	6.30866	2.81461e-10	3.19946e-09		unspecified product	protein_coding	GO:0005515	protein binding
AGAP002830	1888.82	-0.471381	0.0747643	-6.30489	2.88392e-10	3.2749e-09		C-1-tetrahydrofolate synthase%2C mitochondrial precursor	protein_coding	GO:0003824;GO:0004329;GO:0004477;GO:0004488;GO:0005524;GO:0005737;GO:0005829;GO:0009113;GO:0009257;GO:0035999;GO:0055114	catalytic activity;formate-tetrahydrofolate ligase activity;methenyltetrahydrofolate cyclohydrolase activity;methylenetetrahydrofolate dehydrogenase (NADP+) activity;ATP binding;cytoplasm;cytosol;purine nucleobase biosynthetic process;10-formyltetrahydrofolate biosynthetic process;tetrahydrofolate interconversion;obsolete oxidation-reduction process
AGAP003887	466.497	0.659504	0.10462	6.30378	2.90467e-10	3.29512e-09		Knickkopf	protein_coding	GO:0016020;GO:0016021	membrane;integral component of membrane
AGAP000327	957.198	-0.570709	0.090554	-6.30242	2.93033e-10	3.32084e-09		tyrosine aminotransferase	protein_coding	GO:0003824;GO:0004838;GO:0006520;GO:0006559;GO:0006572;GO:0008483;GO:0009058;GO:0009072;GO:0030170	catalytic activity;L-tyrosine:2-oxoglutarate aminotransferase activity;cellular amino acid metabolic process;L-phenylalanine catabolic process;tyrosine catabolic process;transaminase activity;biosynthetic process;aromatic amino acid family metabolic process;pyridoxal phosphate binding
AGAP029404	130.409	1.17093	0.185803	6.302	2.93838e-10	3.32658e-09		C2H2-type domain-containing protein [Source:UniProtKB/TrEMBL%3BAcc:A0A453YZC0]	protein_coding	GO:0003676;GO:0003700;GO:0005634;GO:0006355;GO:0008270	nucleic acid binding;DNA-binding transcription factor activity;nucleus;regulation of DNA-templated transcription;zinc ion binding
AGAP000786	3195.63	-0.419488	0.0665852	-6.30001	2.9762e-10	3.36598e-09		ZP domain-containing protein [Source:UniProtKB/TrEMBL%3BAcc:Q7QE77]	protein_coding	GO:0016021	integral component of membrane
AGAP007406	236284	-0.316637	0.0502802	-6.29746	3.0257e-10	3.41849e-09		Elongation factor 1-alpha [Source:UniProtKB/TrEMBL%3BAcc:Q7PT29]	protein_coding	GO:0000166;GO:0003746;GO:0003924;GO:0005525;GO:0005737;GO:0006412;GO:0006414	nucleotide binding;translation elongation factor activity;GTPase activity;GTP binding;cytoplasm;translation;translational elongation
AGAP029058	193.046	1.05987	0.16859	6.2867	3.24285e-10	3.66011e-09		unspecified product	protein_coding
AGAP012827	23.2319	4.18934	0.666475	6.28581	3.26152e-10	3.67746e-09		unspecified product	protein_coding	GO:0004252;GO:0006508	serine-type endopeptidase activity;proteolysis
AGAP001318	1701.27	-0.491122	0.0781436	-6.28487	3.28123e-10	3.69594e-09		acetyl-CoA C-acetyltransferase	protein_coding	GO:0003824;GO:0003985;GO:0003988;GO:0005739;GO:0006635;GO:0016740;GO:0016746;GO:0016747	catalytic activity;acetyl-CoA C-acetyltransferase activity;acetyl-CoA C-acyltransferase activity;mitochondrion;fatty acid beta-oxidation;transferase activity;acyltransferase activity;acyltransferase activity, transferring groups other than amino-acyl groups
AGAP011174	2944.22	-0.426488	0.0678945	-6.28163	3.35041e-10	3.77006e-09	Rpt1	26S proteasome regulatory subunit T1 [Source:UniProtKB/TrEMBL%3BAcc:Q7QHG0]	protein_coding	GO:0000166;GO:0005524;GO:0005737;GO:0008540;GO:0016787;GO:0016887;GO:0017025;GO:0030163;GO:0036402;GO:0043161;GO:0045899;GO:1901800	nucleotide binding;ATP binding;cytoplasm;proteasome regulatory particle, base subcomplex;hydrolase activity;ATP hydrolysis activity;TBP-class protein binding;protein catabolic process;proteasome-activating activity;proteasome-mediated ubiquitin-dependent protein catabolic process;positive regulation of RNA polymerase II transcription preinitiation complex assembly;positive regulation of proteasom…
AGAP028685	675.293	0.596367	0.0949529	6.28066	3.37132e-10	3.78976e-09		DUF4806 domain-containing protein [Source:UniProtKB/TrEMBL%3BAcc:A0A1S4HE03]	protein_coding
AGAP006445	1427.38	0.516502	0.0822553	6.27926	3.40189e-10	3.82026e-09		COP9 signalosome complex subunit 3	protein_coding	GO:0005737;GO:0006511;GO:0008180	cytoplasm;ubiquitin-dependent protein catabolic process;COP9 signalosome
AGAP005410	2629.79	-0.500209	0.0797387	-6.2731	3.5393e-10	3.97057e-09		peptide alpha-N-acetyltransferase	protein_coding	GO:0004596;GO:0006474;GO:0008080;GO:0017198;GO:0018002;GO:0031415;GO:1990189;GO:1990190	peptide alpha-N-acetyltransferase activity;N-terminal protein amino acid acetylation;N-acetyltransferase activity;N-terminal peptidyl-serine acetylation;N-terminal peptidyl-glutamic acid acetylation;NatA complex;peptide-serine-alpha-N-acetyltransferase activity;peptide-glutamate-alpha-N-acetyltransferase activity
AGAP028068	356.948	-0.757171	0.120721	-6.27205	3.56328e-10	3.99345e-09		unspecified product	protein_coding
AGAP002253	958.377	0.549629	0.0877046	6.26682	3.685e-10	4.12572e-09		TatD DNase family protein	protein_coding	GO:0005829;GO:0006259;GO:0008310;GO:0016788;GO:0016888;GO:0090305	cytosol;DNA metabolic process;single-stranded DNA 3'-5' exodeoxyribonuclease activity;hydrolase activity, acting on ester bonds;endodeoxyribonuclease activity, producing 5'-phosphomonoesters;nucleic acid phosphodiester bond hydrolysis
AGAP005405	1809.1	0.528625	0.084364	6.266	3.70428e-10	4.14315e-09		solute carrier family 39 (zinc transporter)%2C member 10	protein_coding	GO:0005385;GO:0005623;GO:0005887;GO:0006882;GO:0016020;GO:0016021;GO:0030001;GO:0046873;GO:0055085;GO:0071578	zinc ion transmembrane transporter activity;obsolete cell;integral component of plasma membrane;cellular zinc ion homeostasis;membrane;integral component of membrane;metal ion transport;metal ion transmembrane transporter activity;transmembrane transport;zinc ion import across plasma membrane
AGAP004546	3035.8	0.476184	0.0760453	6.26185	3.80446e-10	4.25092e-09		RNA-binding protein 25	protein_coding	GO:0000381;GO:0003676;GO:0003723;GO:0003729;GO:0006397	regulation of alternative mRNA splicing, via spliceosome;nucleic acid binding;RNA binding;mRNA binding;mRNA processing
AGAP005341	717.402	0.641704	0.102572	6.25613	3.9465e-10	4.40521e-09		myotubularin related protein 6	protein_coding	GO:0004438;GO:0004725;GO:0005737;GO:0010506;GO:0016020;GO:0016043;GO:0016311;GO:0016791;GO:0035335;GO:0046856;GO:0046872;GO:0048468;GO:0052629	phosphatidylinositol-3-phosphatase activity;protein tyrosine phosphatase activity;cytoplasm;regulation of autophagy;membrane;cellular component organization;dephosphorylation;phosphatase activity;peptidyl-tyrosine dephosphorylation;phosphatidylinositol dephosphorylation;metal ion binding;cell development;phosphatidylinositol-3,5-bisphosphate 3-phosphatase activity
AGAP012256	1378.58	0.618935	0.0989492	6.25508	3.97323e-10	4.43061e-09		Polypeptide N-acetylgalactosaminyltransferase [Source:UniProtKB/TrEMBL%3BAcc:A0A1S4H8S6]	protein_coding	GO:0000139;GO:0005794;GO:0006486;GO:0016020;GO:0016021;GO:0016740;GO:0016757;GO:0030246	Golgi membrane;Golgi apparatus;protein glycosylation;membrane;integral component of membrane;transferase activity;glycosyltransferase activity;carbohydrate binding
AGAP000551	774.999	-0.564453	0.0902553	-6.25396	4.0018e-10	4.45801e-09		2-oxoglutarate dehydrogenase E1 component DHKTD1	protein_coding	GO:0004591;GO:0005829;GO:0006099;GO:0016624;GO:0030976;GO:0045252;GO:0055114	oxoglutarate dehydrogenase (succinyl-transferring) activity;cytosol;tricarboxylic acid cycle;oxidoreductase activity, acting on the aldehyde or oxo group of donors, disulfide as acceptor;thiamine pyrophosphate binding;oxoglutarate dehydrogenase complex;obsolete oxidation-reduction process
AGAP029446	3575.91	0.551028	0.088291	6.24104	4.34667e-10	4.83735e-09		unspecified product	protein_coding	GO:0005085;GO:0005515;GO:0005524;GO:0005737;GO:0007411;GO:0007417;GO:0016043;GO:0035556	guanyl-nucleotide exchange factor activity;protein binding;ATP binding;cytoplasm;axon guidance;central nervous system development;cellular component organization;intracellular signal transduction
AGAP003492	2725.9	-0.464743	0.0744795	-6.23988	4.37914e-10	4.86863e-09		facilitated glucose transporter (solute carrier family 2)	protein_coding	GO:0005351;GO:0005886;GO:0005887;GO:0008643;GO:0016020;GO:0016021;GO:0022857;GO:0034219;GO:0046323;GO:0051119;GO:0055085;GO:1902600	carbohydrate:proton symporter activity;plasma membrane;integral component of plasma membrane;carbohydrate transport;membrane;integral component of membrane;transmembrane transporter activity;carbohydrate transmembrane transport;glucose import;sugar transmembrane transporter activity;transmembrane transport;proton transmembrane transport
AGAP029396	103.859	1.58097	0.253446	6.23789	4.43507e-10	4.92589e-09		unspecified product	protein_coding
AGAP011895	1051.21	-0.547666	0.0878364	-6.23507	4.5157e-10	5.01045e-09		Uroporphyrinogen decarboxylase [Source:UniProtKB/TrEMBL%3BAcc:A0A1S4H7R9]	protein_coding	GO:0004853;GO:0005829;GO:0006779;GO:0006782;GO:0006783;GO:0016020;GO:0016021;GO:0016829;GO:0016831	uroporphyrinogen decarboxylase activity;cytosol;porphyrin-containing compound biosynthetic process;protoporphyrinogen IX biosynthetic process;heme biosynthetic process;membrane;integral component of membrane;lyase activity;carboxy-lyase activity
AGAP008897	1807.73	0.514592	0.0825441	6.23415	4.5425e-10	5.03517e-09		HMG box domain-containing protein [Source:UniProtKB/TrEMBL%3BAcc:A0A1S4GZJ9]	protein_coding	GO:0003677;GO:0005634	DNA binding;nucleus
AGAP009146	5579.44	-0.372679	0.0598113	-6.23091	4.63729e-10	5.13513e-09		unspecified product	protein_coding	GO:0030246	carbohydrate binding
AGAP004212	40059.2	-0.382003	0.0613102	-6.23067	4.64458e-10	5.1381e-09	Crc	calreticulin	protein_coding	GO:0005509;GO:0005515;GO:0005783;GO:0005788;GO:0005789;GO:0006457;GO:0030433;GO:0030968;GO:0046872;GO:0051082	calcium ion binding;protein binding;endoplasmic reticulum;endoplasmic reticulum lumen;endoplasmic reticulum membrane;protein folding;ubiquitin-dependent ERAD pathway;endoplasmic reticulum unfolded protein response;metal ion binding;unfolded protein binding
AGAP002921	26382.4	-0.357185	0.0573334	-6.22996	4.66542e-10	5.15602e-09	RpL36	60S ribosomal protein L36 [Source:UniProtKB/TrEMBL%3BAcc:Q7PQY8]	protein_coding	GO:0002181;GO:0003735;GO:0005840;GO:0006412;GO:0022625	cytoplasmic translation;structural constituent of ribosome;ribosome;translation;cytosolic large ribosomal subunit
AGAP010427	1363.63	0.501625	0.0805292	6.22911	4.69101e-10	5.17917e-09		serine palmitoyltransferase	protein_coding	GO:0003824;GO:0004758;GO:0005783;GO:0009058;GO:0016020;GO:0016021;GO:0030170;GO:0044248;GO:0046512;GO:0046513;GO:1901575	catalytic activity;serine C-palmitoyltransferase activity;endoplasmic reticulum;biosynthetic process;membrane;integral component of membrane;pyridoxal phosphate binding;cellular catabolic process;sphingosine biosynthetic process;ceramide biosynthetic process;organic substance catabolic process
AGAP005407	277.386	0.884371	0.142017	6.22721	4.748e-10	5.2369e-09		unspecified product	protein_coding	GO:0000775;GO:0005634;GO:0045132	chromosome, centromeric region;nucleus;meiotic chromosome segregation
AGAP002961	2135.67	0.445985	0.0716655	6.22315	4.87263e-10	5.36905e-09		ribosomal RNA-processing protein 12	protein_coding	GO:0005634;GO:0016020	nucleus;membrane
AGAP009664	2927.54	0.550127	0.0884372	6.22054	4.95456e-10	5.45393e-09		nuclear receptor coactivator 2	protein_coding	GO:0005634;GO:0006355;GO:0016922;GO:0030374;GO:0032870;GO:0045944;GO:0046983;GO:1903508	nucleus;regulation of DNA-templated transcription;nuclear receptor binding;nuclear receptor coactivator activity;cellular response to hormone stimulus;positive regulation of transcription by RNA polymerase II;protein dimerization activity;positive regulation of nucleic acid-templated transcription
AGAP000170	1950.83	-0.487472	0.0783806	-6.21929	4.99408e-10	5.49201e-09		NADH dehydrogenase (ubiquinone) Fe-S protein 7	protein_coding	GO:0003954;GO:0005747;GO:0008137;GO:0009060;GO:0015990;GO:0032981;GO:0046872;GO:0048038;GO:0051536;GO:0051539;GO:0055114	NADH dehydrogenase activity;mitochondrial respiratory chain complex I;NADH dehydrogenase (ubiquinone) activity;aerobic respiration;electron transport coupled proton transport;mitochondrial respiratory chain complex I assembly;metal ion binding;quinone binding;iron-sulfur cluster binding;4 iron, 4 sulfur cluster binding;obsolete oxidation-reduction process
AGAP009915	3170.18	0.533141	0.0857284	6.21896	5.00477e-10	5.49833e-09		DUF4210 domain-containing protein [Source:UniProtKB/TrEMBL%3BAcc:A0A1S4H376]	protein_coding
AGAP013215	80.5114	1.59046	0.25577	6.21831	5.0255e-10	5.51567e-09		unspecified product	protein_coding	GO:0046872	metal ion binding
AGAP011592	24.7601	3.4473	0.554413	6.21793	5.03757e-10	5.52348e-09		unspecified product	protein_coding	GO:0003677;GO:0005634	DNA binding;nucleus
AGAP010379	1679.83	0.470849	0.0757463	6.21614	5.09536e-10	5.58135e-09		unspecified product	protein_coding	GO:0005515	protein binding
AGAP012522	971.046	0.517262	0.0832226	6.2154	5.11937e-10	5.60214e-09		unspecified product	protein_coding
AGAP006063	8698.14	-0.395832	0.0636885	-6.21512	5.12852e-10	5.60664e-09		unspecified product	protein_coding	GO:0016020;GO:0016021	membrane;integral component of membrane
AGAP001056	1633.18	0.619974	0.0997819	6.21329	5.18856e-10	5.66672e-09		ubiquitin-conjugating enzyme E2 L3	protein_coding	GO:0000151;GO:0000166;GO:0000209;GO:0005524;GO:0005634;GO:0006511;GO:0016567;GO:0016740;GO:0031625;GO:0061631	ubiquitin ligase complex;nucleotide binding;protein polyubiquitination;ATP binding;nucleus;ubiquitin-dependent protein catabolic process;protein ubiquitination;transferase activity;ubiquitin protein ligase binding;ubiquitin conjugating enzyme activity
AGAP006330	568.505	0.607692	0.0978575	6.20997	5.29953e-10	5.78224e-09		Ccdc109a	protein_coding	GO:0005262;GO:0015292;GO:0016020;GO:0016021;GO:0031305;GO:0036444;GO:0051560;GO:1990246	calcium channel activity;uniporter activity;membrane;integral component of membrane;integral component of mitochondrial inner membrane;calcium import into the mitochondrion;mitochondrial calcium ion homeostasis;uniplex complex
AGAP012814	618.561	-0.596201	0.0960228	-6.20895	5.33395e-10	5.81048e-09		unspecified product	protein_coding	GO:0016020;GO:0016021	membrane;integral component of membrane
AGAP010406	378.387	0.822309	0.13244	6.2089	5.33583e-10	5.81048e-09		origin recognition complex subunit 3	protein_coding	GO:0003677;GO:0003688;GO:0005656;GO:0005664;GO:0006260;GO:0006267;GO:0006270;GO:0031261	DNA binding;DNA replication origin binding;nuclear pre-replicative complex;nuclear origin of replication recognition complex;DNA replication;pre-replicative complex assembly involved in nuclear cell cycle DNA replication;DNA replication initiation;DNA replication preinitiation complex
AGAP001069	3216.42	-0.407051	0.0655686	-6.20801	5.36585e-10	5.83746e-09		unspecified product	protein_coding	GO:0005737;GO:0016020;GO:0016021	cytoplasm;membrane;integral component of membrane
AGAP003315	977.441	-0.500302	0.0806012	-6.20714	5.39586e-10	5.86438e-09		tryptophanyl-tRNA synthetase	protein_coding	GO:0000166;GO:0004812;GO:0004830;GO:0005524;GO:0005737;GO:0006412;GO:0006418;GO:0006436;GO:0016874	nucleotide binding;aminoacyl-tRNA ligase activity;tryptophan-tRNA ligase activity;ATP binding;cytoplasm;translation;tRNA aminoacylation for protein translation;tryptophanyl-tRNA aminoacylation;ligase activity
AGAP011729	315.555	-0.78981	0.127279	-6.20537	5.45693e-10	5.92497e-09		Nonspecific nucleoside hydrolase	protein_coding
AGAP007088	14837.7	-0.396444	0.0639596	-6.19836	5.70545e-10	6.18877e-09		peptidyl-prolyl cis-trans isomerase B (cyclophilin B)	protein_coding	GO:0000413;GO:0003755;GO:0005576;GO:0005737;GO:0006457;GO:0016018;GO:0016853;GO:0042026;GO:0043231;GO:0051082	protein peptidyl-prolyl isomerization;peptidyl-prolyl cis-trans isomerase activity;extracellular region;cytoplasm;protein folding;cyclosporin A binding;isomerase activity;protein refolding;intracellular membrane-bounded organelle;unfolded protein binding
AGAP003963	246.805	0.879657	0.141923	6.19812	5.71411e-10	6.19214e-09		unspecified product	protein_coding
AGAP010837	1276.33	0.531692	0.0857888	6.19769	5.72992e-10	6.20323e-09		unspecified product	protein_coding	GO:0004672;GO:0005524;GO:0006468;GO:0008349	protein kinase activity;ATP binding;protein phosphorylation;MAP kinase kinase kinase kinase activity
AGAP029259	25.8806	5.60351	0.904389	6.1959	5.79523e-10	6.26785e-09		unspecified product	protein_coding	GO:0016020;GO:0016021	membrane;integral component of membrane
AGAP006456	1647.96	-0.516777	0.0834457	-6.19298	5.90366e-10	6.37893e-09		NADH dehydrogenase (ubiquinone) Fe-S protein 3	protein_coding	GO:0005747;GO:0008137;GO:0016651;GO:0055114	mitochondrial respiratory chain complex I;NADH dehydrogenase (ubiquinone) activity;oxidoreductase activity, acting on NAD(P)H;obsolete oxidation-reduction process
AGAP013338	2581.73	-0.406806	0.0657698	-6.1853	6.19835e-10	6.69086e-09		unspecified product	protein_coding	GO:0030425;GO:0031175;GO:0048168	dendrite;neuron projection development;regulation of neuronal synaptic plasticity
AGAP029096	140.283	-1.21964	0.197426	-6.17773	6.50297e-10	7.01288e-09		unspecified product	protein_coding	GO:0016020;GO:0016021	membrane;integral component of membrane
AGAP010724	780.06	-0.626605	0.101461	-6.17583	6.58184e-10	7.09107e-09		Histone H4 [Source:UniProtKB/TrEMBL%3BAcc:Q7PCX0]	protein_coding	GO:0000786;GO:0003677;GO:0005634;GO:0006334;GO:0006352;GO:0046982	nucleosome;DNA binding;nucleus;nucleosome assembly;DNA-templated transcription initiation;protein heterodimerization activity
AGAP008667	5106.81	-0.434669	0.070388	-6.17533	6.60244e-10	7.1064e-09		Hydroxysteroid (17-beta) dehydrogenase 4	protein_coding	GO:0003857;GO:0004300;GO:0005777;GO:0006635;GO:0016491;GO:0044594;GO:0055114	3-hydroxyacyl-CoA dehydrogenase activity;enoyl-CoA hydratase activity;peroxisome;fatty acid beta-oxidation;oxidoreductase activity;17-beta-hydroxysteroid dehydrogenase (NAD+) activity;obsolete oxidation-reduction process
AGAP008164	603.331	0.637373	0.103271	6.17184	6.75e-10	7.25821e-09		La-related protein 7	protein_coding	GO:0003676;GO:0003723;GO:0005634;GO:0005654;GO:0006396;GO:0006397;GO:0008380;GO:1990904	nucleic acid binding;RNA binding;nucleus;nucleoplasm;RNA processing;mRNA processing;RNA splicing;ribonucleoprotein complex
AGAP005414	1683.47	-0.46219	0.07498	-6.16418	7.08503e-10	7.61111e-09		misexpression suppressor of ras 6	protein_coding
AGAP004427	442.112	-0.724116	0.117542	-6.1605	7.25159e-10	7.78254e-09		tubulin monoglycylase TTLL15	protein_coding	GO:0005524;GO:0006464;GO:0016020;GO:0016021	ATP binding;;membrane;integral component of membrane
AGAP002667	64596.7	-0.323765	0.0525731	-6.15837	7.34964e-10	7.88018e-09	Tctp	Translationally-controlled tumor protein homolog [Source:UniProtKB/Swiss-Prot%3BAcc:Q7QCK2]	protein_coding	GO:0005509;GO:0005737	calcium ion binding;cytoplasm
AGAP002684	2564.27	0.419492	0.0681471	6.15569	7.47512e-10	8.007e-09		ribosomal RNA-processing protein 1	protein_coding	GO:0005634;GO:0006364;GO:0030687;GO:0030688	nucleus;rRNA processing;preribosome, large subunit precursor;preribosome, small subunit precursor
AGAP002509	3561.12	-0.367453	0.0597099	-6.15396	7.55711e-10	8.08705e-09		unspecified product	protein_coding	GO:0005515;GO:0030042;GO:0030836;GO:0030864;GO:0040011;GO:0042643;GO:0045214;GO:0051015	protein binding;actin filament depolymerization;positive regulation of actin filament depolymerization;cortical actin cytoskeleton;locomotion;obsolete actomyosin, actin portion;sarcomere organization;actin filament binding
AGAP004484	1573.89	-0.502947	0.081769	-6.15083	7.70777e-10	8.24036e-09		CDGSH iron sulfur domain-containing protein 2 homolog	protein_coding	GO:0005741;GO:0005789;GO:0010506;GO:0016020;GO:0016021;GO:0043231;GO:0046872;GO:0051537	mitochondrial outer membrane;endoplasmic reticulum membrane;regulation of autophagy;membrane;integral component of membrane;intracellular membrane-bounded organelle;metal ion binding;2 iron, 2 sulfur cluster binding
AGAP012050	1101.34	0.487938	0.0793344	6.15039	7.72922e-10	8.25537e-09		cell differentiation protein RCD1 homolog	protein_coding	GO:0000932;GO:0006402;GO:0017148;GO:0030014;GO:0030015	P-body;mRNA catabolic process;negative regulation of translation;CCR4-NOT complex;CCR4-NOT core complex
AGAP000865	2335.04	0.460043	0.0748071	6.14972	7.76178e-10	8.28221e-09		unspecified product	protein_coding	GO:0005085;GO:0005096;GO:0007165;GO:0035556;GO:0043547	guanyl-nucleotide exchange factor activity;GTPase activator activity;signal transduction;intracellular signal transduction;positive regulation of GTPase activity
AGAP000715	29.729	2.69093	0.437642	6.1487	7.81226e-10	8.3281e-09		carbonic anhydrase-related protein 10	protein_coding	GO:0004089;GO:0008270	carbonate dehydratase activity;zinc ion binding
AGAP007727	2680.24	0.435174	0.0707914	6.14726	7.88309e-10	8.39556e-09		cullin 4	protein_coding	GO:0004842;GO:0006511;GO:0006974;GO:0016567;GO:0019005;GO:0031146;GO:0031461;GO:0031625;GO:0043161;GO:0080008	ubiquitin-protein transferase activity;ubiquitin-dependent protein catabolic process;cellular response to DNA damage stimulus;protein ubiquitination;SCF ubiquitin ligase complex;SCF-dependent proteasomal ubiquitin-dependent protein catabolic process;cullin-RING ubiquitin ligase complex;ubiquitin protein ligase binding;proteasome-mediated ubiquitin-dependent protein catabolic process;Cul4-RING E3 …
AGAP003808	3786.11	-0.370973	0.0603569	-6.14633	7.92982e-10	8.43727e-09		pickel	protein_coding	GO:0005918;GO:0016020;GO:0016021;GO:0019991;GO:0035151	septate junction;membrane;integral component of membrane;septate junction assembly;regulation of tube size, open tracheal system
AGAP006960	1820.04	-0.486329	0.0791283	-6.14607	7.94242e-10	8.44261e-09		unspecified product	protein_coding	GO:0004672;GO:0004714;GO:0005102;GO:0005515;GO:0005524;GO:0006468;GO:0007169;GO:0016020;GO:0016021;GO:0030154;GO:0031234;GO:0045087	protein kinase activity;transmembrane receptor protein tyrosine kinase activity;signaling receptor binding;protein binding;ATP binding;protein phosphorylation;transmembrane receptor protein tyrosine kinase signaling pathway;membrane;integral component of membrane;cell differentiation;extrinsic component of cytoplasmic side of plasma membrane;innate immune response
AGAP011705	1068	0.583798	0.0949939	6.14564	7.96416e-10	8.45765e-09		UPF0518 protein AGAP011705	protein_coding
AGAP011076	6402.06	-0.409798	0.0666913	-6.14469	8.01181e-10	8.50014e-09		ubiquitin-conjugating enzyme E2 I	protein_coding	GO:0000166;GO:0005524;GO:0005634;GO:0016740;GO:0016925;GO:0061656	nucleotide binding;ATP binding;nucleus;transferase activity;protein sumoylation;SUMO conjugating enzyme activity
AGAP009307	1924.31	0.444616	0.0723749	6.14323	8.08582e-10	8.57051e-09		bromodomain-containing protein 7/9	protein_coding	GO:0005515	protein binding
AGAP000287	862.536	-0.645646	0.105249	-6.13447	8.54419e-10	9.04774e-09		prostaglandin reductase 1%2C gene	protein_coding	GO:0006693;GO:0016491;GO:0016628;GO:0036132;GO:0047522;GO:0055114	prostaglandin metabolic process;oxidoreductase activity;oxidoreductase activity, acting on the CH-CH group of donors, NAD or NADP as acceptor;13-prostaglandin reductase activity;15-oxoprostaglandin 13-oxidase activity;obsolete oxidation-reduction process
AGAP007087	32317.2	-0.395753	0.064524	-6.13342	8.60122e-10	9.09949e-09	RpL41	60s ribosomal protein L41 [Source:UniProtKB/TrEMBL%3BAcc:Q52P89]	protein_coding	GO:0003735;GO:0005840;GO:0006412	structural constituent of ribosome;ribosome;translation
AGAP006636	214.241	1.00059	0.163216	6.13048	8.76134e-10	9.26009e-09		unspecified product	protein_coding	GO:0005515;GO:0030215	protein binding;semaphorin receptor binding
AGAP001336	1587.54	1.48257	0.24207	6.12457	9.09266e-10	9.60116e-09		unspecified product	protein_coding	GO:0016020;GO:0016021;GO:0022857;GO:0055085	membrane;integral component of membrane;transmembrane transporter activity;transmembrane transport
AGAP009772	995.714	-0.517149	0.0844869	-6.12105	9.29598e-10	9.80656e-09		Protein PTCD3-like protein%2C mitochondrial	protein_coding	GO:0005515;GO:0005739;GO:0005840;GO:0006417;GO:0019843;GO:0032543;GO:0043024	protein binding;mitochondrion;ribosome;regulation of translation;rRNA binding;mitochondrial translation;ribosomal small subunit binding
AGAP005675	6233.04	-0.377219	0.0616663	-6.1171	9.5295e-10	1.00434e-08		unspecified product	protein_coding	GO:0016020;GO:0016021	membrane;integral component of membrane
AGAP028138	1115.28	-0.501041	0.0819189	-6.1163	9.57715e-10	1.00841e-08		unspecified product	protein_coding	GO:0051015	actin filament binding
AGAP007970	3052.7	0.40445	0.0661715	6.11214	9.8301e-10	1.03406e-08	APG18A	autophagy related gene	protein_coding	GO:0000045;GO:0000422;GO:0005515;GO:0005829;GO:0006497;GO:0019898;GO:0032266;GO:0034045;GO:0034497;GO:0044804;GO:0080025	autophagosome assembly;autophagy of mitochondrion;protein binding;cytosol;protein lipidation;extrinsic component of membrane;phosphatidylinositol-3-phosphate binding;phagophore assembly site membrane;protein localization to phagophore assembly site;autophagy of nucleus;phosphatidylinositol-3,5-bisphosphate binding
AGAP003809	5192.14	-0.390886	0.0640231	-6.10539	1.0255e-09	1.07774e-08		sinuous	protein_coding	GO:0005918;GO:0016020;GO:0016021;GO:0019991;GO:0035151	septate junction;membrane;integral component of membrane;septate junction assembly;regulation of tube size, open tracheal system
AGAP001652	1966.69	-0.42096	0.0689608	-6.10434	1.03226e-09	1.08382e-08		lipase	protein_coding	GO:0006629	lipid metabolic process
AGAP000870	3948.57	0.587444	0.0962874	6.10094	1.05444e-09	1.10607e-08		unspecified product	protein_coding	GO:0007165	signal transduction
AGAP003925	1973.62	0.47704	0.0782039	6.09995	1.06099e-09	1.11189e-08		kinesin family member 1/13/14	protein_coding	GO:0000166;GO:0003774;GO:0003777;GO:0005515;GO:0005524;GO:0005871;GO:0005874;GO:0007018;GO:0008017;GO:0008574;GO:0016887;GO:0035091;GO:0051649	nucleotide binding;cytoskeletal motor activity;microtubule motor activity;protein binding;ATP binding;kinesin complex;microtubule;microtubule-based movement;microtubule binding;plus-end-directed microtubule motor activity;ATP hydrolysis activity;phosphatidylinositol binding;establishment of localization in cell
AGAP001986	1662.71	0.44124	0.0723371	6.09977	1.06219e-09	1.1121e-08		nuclear protein localization protein 4 homolog	protein_coding	GO:0005634;GO:0006511;GO:0031625;GO:0043130;GO:0046872	nucleus;ubiquitin-dependent protein catabolic process;ubiquitin protein ligase binding;ubiquitin binding;metal ion binding
AGAP029050	2442.82	0.44446	0.0728874	6.0979	1.07471e-09	1.12416e-08		leucine-rich repeat flightless-interacting protein 2	protein_coding	GO:0006355	regulation of DNA-templated transcription
AGAP000315	298.031	0.891788	0.146298	6.0957	1.08959e-09	1.13865e-08	CLIPC6	CLIP-domain serine protease	protein_coding	GO:0004252;GO:0005576;GO:0006508;GO:0008233;GO:0008236;GO:0016787	serine-type endopeptidase activity;extracellular region;proteolysis;peptidase activity;serine-type peptidase activity;hydrolase activity
AGAP009016	993.284	0.546368	0.089646	6.09473	1.09624e-09	1.14453e-08		LIX1-like protein	protein_coding	GO:0005737;GO:0006914;GO:0097352	cytoplasm;autophagy;autophagosome maturation
AGAP008803	4295.5	-0.383834	0.0630108	-6.09156	1.11817e-09	1.16633e-08		unspecified product	protein_coding	GO:0005789;GO:0006886;GO:0006888;GO:0008270;GO:0015031;GO:0030127	endoplasmic reticulum membrane;intracellular protein transport;endoplasmic reticulum to Golgi vesicle-mediated transport;zinc ion binding;protein transport;COPII vesicle coat
AGAP009652	1369	-0.467185	0.0767241	-6.08915	1.13509e-09	1.18287e-08		NADH dehydrogenase (ubiquinone) 1 alpha subcomplex 13	protein_coding	GO:0005747;GO:0008137;GO:0016020;GO:0016021;GO:0055114	mitochondrial respiratory chain complex I;NADH dehydrogenase (ubiquinone) activity;membrane;integral component of membrane;obsolete oxidation-reduction process
AGAP029122	456.162	0.820172	0.134712	6.08834	1.14085e-09	1.18777e-08	G-s-alpha-60A	Guanine nucleotide-binding protein G(s) subunit alpha [Source:UniProtKB/Swiss-Prot%3BAcc:Q7PD79]	protein_coding	GO:0000166;GO:0001664;GO:0003924;GO:0005525;GO:0005834;GO:0007165;GO:0007186;GO:0007188;GO:0007191;GO:0007606;GO:0007608;GO:0019001;GO:0031683;GO:0046872;GO:0050896	nucleotide binding;G protein-coupled receptor binding;GTPase activity;GTP binding;heterotrimeric G-protein complex;signal transduction;G protein-coupled receptor signaling pathway;adenylate cyclase-modulating G protein-coupled receptor signaling pathway;adenylate cyclase-activating dopamine receptor signaling pathway;sensory perception of chemical stimulus;sensory perception of smell;guanyl nucle…
AGAP010473	55.8184	1.88047	0.308999	6.08567	1.16005e-09	1.20662e-08		Pleckstrin-like proteiny domain-containing family G member 5	protein_coding	GO:0005085	guanyl-nucleotide exchange factor activity
AGAP007867	100914	0.344105	0.0565539	6.08454	1.16824e-09	1.21401e-08		unspecified product	protein_coding
AGAP004699	2170.61	0.434406	0.0715505	6.07132	1.26865e-09	1.31713e-08		RAF proto-oncogene serine/threonine-protein kinase	protein_coding	GO:0000166;GO:0004672;GO:0004674;GO:0005524;GO:0006468;GO:0007165;GO:0016301;GO:0016310;GO:0016740;GO:0035556;GO:0046872	nucleotide binding;protein kinase activity;protein serine/threonine kinase activity;ATP binding;protein phosphorylation;signal transduction;kinase activity;phosphorylation;transferase activity;intracellular signal transduction;metal ion binding
AGAP004504	2061.15	0.439875	0.0724834	6.06863	1.29006e-09	1.33811e-08		unspecified product	protein_coding	GO:0005543;GO:0005768;GO:0005794;GO:0005886;GO:0006897;GO:0016020;GO:0016192;GO:0030125;GO:0030276	phospholipid binding;endosome;Golgi apparatus;plasma membrane;endocytosis;membrane;vesicle-mediated transport;clathrin vesicle coat;clathrin binding
AGAP005035	1684.64	0.469169	0.077403	6.06138	1.34959e-09	1.39855e-08		DNA helicase INO80	protein_coding	GO:0003677;GO:0005524;GO:0005634;GO:0006281;GO:0006338;GO:0006351;GO:0016887;GO:0031011;GO:0042393;GO:0042766;GO:0043138;GO:0043618;GO:0140658	DNA binding;ATP binding;nucleus;DNA repair;chromatin remodeling;DNA-templated transcription;ATP hydrolysis activity;Ino80 complex;histone binding;obsolete nucleosome mobilization;3'-5' DNA helicase activity;regulation of transcription from RNA polymerase II promoter in response to stress;ATP-dependent chromatin remodeler activity
AGAP005981	4898.04	-0.414563	0.0684006	-6.06082	1.3543e-09	1.40213e-08		DnaJ homolog subfamily A member 1	protein_coding	GO:0005524;GO:0005829;GO:0006457;GO:0009408;GO:0016020;GO:0030544;GO:0031072;GO:0046872;GO:0051082	ATP binding;cytosol;protein folding;response to heat;membrane;Hsp70 protein binding;heat shock protein binding;metal ion binding;unfolded protein binding
AGAP012964	1211.32	0.48598	0.0802041	6.05928	1.36729e-09	1.41427e-08		unspecified product	protein_coding	GO:0005887;GO:0016010;GO:0016020;GO:0016021	integral component of plasma membrane;dystrophin-associated glycoprotein complex;membrane;integral component of membrane
AGAP003714	112.563	1.20317	0.198769	6.05307	1.42107e-09	1.46852e-08	HPX3	heme peroxidase 3	protein_coding	GO:0004601;GO:0006979;GO:0020037;GO:0055114;GO:0098869	peroxidase activity;response to oxidative stress;heme binding;obsolete oxidation-reduction process;cellular oxidant detoxification
AGAP012178	3267.7	-0.446609	0.0738168	-6.05024	1.44633e-09	1.49324e-08		unspecified product	protein_coding	GO:0016604;GO:0045893	nuclear body;positive regulation of DNA-templated transcription
AGAP006117	1728.77	-0.634852	0.104977	-6.04754	1.47077e-09	1.51707e-08		unspecified product	protein_coding	GO:0005737;GO:0005819;GO:0005874;GO:0006457;GO:0007049;GO:0030496;GO:0032502;GO:0051082;GO:0051301	cytoplasm;spindle;microtubule;protein folding;cell cycle;midbody;developmental process;unfolded protein binding;cell division
AGAP003267	1201.85	-0.500445	0.0827593	-6.047	1.47571e-09	1.52075e-08		LRRCT domain-containing protein [Source:UniProtKB/TrEMBL%3BAcc:A0A1S4GHF1]	protein_coding	GO:0005515;GO:0016020;GO:0016021;GO:0016043;GO:0040011;GO:0071944	protein binding;membrane;integral component of membrane;cellular component organization;locomotion;cell periphery
AGAP013102	580.206	-0.614086	0.101562	-6.04639	1.48125e-09	1.52505e-08		28S ribosomal protein S12%2C mitochondrial	protein_coding	GO:0003735;GO:0005840;GO:0006412;GO:0015935	structural constituent of ribosome;ribosome;translation;small ribosomal subunit
AGAP012403	1495.13	0.682016	0.112839	6.04414	1.50213e-09	1.54513e-08		unspecified product	protein_coding	GO:0000124;GO:0003712;GO:0006357;GO:1903506	SAGA complex;transcription coregulator activity;regulation of transcription by RNA polymerase II;regulation of nucleic acid-templated transcription
AGAP008392	456.882	-0.635584	0.105198	-6.04178	1.52427e-09	1.56645e-08		hsp70-interacting protein	protein_coding	GO:0000774;GO:0005737;GO:0005783;GO:0050790	adenyl-nucleotide exchange factor activity;cytoplasm;endoplasmic reticulum;regulation of catalytic activity
AGAP002695	6487.48	-0.394306	0.0652685	-6.04129	1.5289e-09	1.56976e-08		unspecified product	protein_coding	GO:0007165;GO:0009653;GO:0048699	signal transduction;anatomical structure morphogenesis;generation of neurons
AGAP029301	756.342	-0.588256	0.0973806	-6.04079	1.53364e-09	1.57318e-08		unspecified product	protein_coding	GO:0016298	lipase activity
AGAP006038	3853.18	0.438678	0.0726247	6.04034	1.53791e-09	1.57611e-08		serine/arginine repetitive matrix protein 2	protein_coding	GO:0005634	nucleus
AGAP007837	26.4502	2.92491	0.48452	6.0367	1.57294e-09	1.61053e-08		Sodium-coupled monocarboxylate transporter 1 [Source:UniProtKB/TrEMBL%3BAcc:A0A1S4GX53]	protein_coding	GO:0016020;GO:0016021;GO:0022857;GO:0055085	membrane;integral component of membrane;transmembrane transporter activity;transmembrane transport
DsRed	30.7956	7.36451	1.22022	6.03541	1.58556e-09	1.62195e-08
AGAP005906	1487.26	-0.466169	0.0772516	-6.03442	1.59532e-09	1.63045e-08	Med24	Mediator of RNA polymerase II transcription subunit 24 [Source:UniProtKB/Swiss-Prot%3BAcc:Q7Q6D9]	protein_coding	GO:0000166;GO:0003712;GO:0005634;GO:0016592;GO:1903506	nucleotide binding;transcription coregulator activity;nucleus;mediator complex;regulation of nucleic acid-templated transcription
AGAP009919	5191.84	-0.359854	0.0596501	-6.03275	1.61192e-09	1.6459e-08		transmembrane 9 superfamily member 2/4	protein_coding	GO:0016020;GO:0016021;GO:0072657	membrane;integral component of membrane;protein localization to membrane
AGAP010494	2576.97	0.409115	0.0678364	6.03091	1.63039e-09	1.66323e-08		partitioning defective protein 6	protein_coding	GO:0005080;GO:0005515;GO:0005634;GO:0005923;GO:0005938;GO:0007098;GO:0007163;GO:0016324;GO:0060341	protein kinase C binding;protein binding;nucleus;bicellular tight junction;cell cortex;centrosome cycle;establishment or maintenance of cell polarity;apical plasma membrane;regulation of cellular localization
AGAP007655	388.517	-0.681952	0.113122	-6.02848	1.65513e-09	1.68693e-08	bw	protein brown	protein_coding	GO:0000166;GO:0005524;GO:0005886;GO:0016020;GO:0016021;GO:0016887;GO:0042626;GO:0055085;GO:0140359	nucleotide binding;ATP binding;plasma membrane;membrane;integral component of membrane;ATP hydrolysis activity;ATPase-coupled transmembrane transporter activity;transmembrane transport;ABC-type transporter activity
AGAP005824	624.285	-0.613449	0.101822	-6.02474	1.69382e-09	1.72479e-08		presqualene diphosphate phosphatase	protein_coding	GO:0016020;GO:0016021;GO:0042392;GO:0046839	membrane;integral component of membrane;sphingosine-1-phosphate phosphatase activity;phospholipid dephosphorylation
AGAP009432	1788.71	0.45893	0.0761842	6.02395	1.70212e-09	1.73166e-08	DLP	Daxx-like protein [Source:UniProtKB/TrEMBL%3BAcc:A0A1S4H146]	protein_coding	GO:0003714;GO:0005634;GO:0005694;GO:0005737;GO:0006334;GO:0006915;GO:0008134;GO:0016605;GO:0042393;GO:0042981;GO:0045892	transcription corepressor activity;nucleus;chromosome;cytoplasm;nucleosome assembly;apoptotic process;transcription factor binding;PML body;histone binding;regulation of apoptotic process;negative regulation of DNA-templated transcription
AGAP002302	398.184	-0.691106	0.114898	-6.01497	1.79918e-09	1.82873e-08		crossover junction endonuclease	protein_coding	GO:0000712;GO:0003677;GO:0004518;GO:0005634;GO:0006281;GO:0006302;GO:0008821;GO:0031297;GO:0031573;GO:0048476;GO:0090305	resolution of meiotic recombination intermediates;DNA binding;nuclease activity;nucleus;DNA repair;double-strand break repair;crossover junction endodeoxyribonuclease activity;replication fork processing;mitotic intra-S DNA damage checkpoint signaling;Holliday junction resolvase complex;nucleic acid phosphodiester bond hydrolysis
AGAP007605	1984.67	0.532196	0.088494	6.01393	1.8108e-09	1.83887e-08		unspecified product	protein_coding	GO:0005829;GO:0006895;GO:0015031	cytosol;Golgi to endosome transport;protein transport
AGAP006616	1087.62	-0.541256	0.0900136	-6.01304	1.82074e-09	1.84728e-08		Presequence protease%2C mitochondrial	protein_coding	GO:0003824;GO:0004222;GO:0005739;GO:0005759;GO:0006508;GO:0016485;GO:0046872	catalytic activity;metalloendopeptidase activity;mitochondrion;mitochondrial matrix;proteolysis;protein processing;metal ion binding
AGAP001037	1809.27	-0.41544	0.0691072	-6.01153	1.83779e-09	1.86287e-08		Xaa-Pro aminopeptidase	protein_coding	GO:0005737;GO:0006508;GO:0016787;GO:0046872;GO:0070006	cytoplasm;proteolysis;hydrolase activity;metal ion binding;metalloaminopeptidase activity
AGAP005856	5874.85	-0.379122	0.0630718	-6.01096	1.84432e-09	1.86779e-08		nodal modulator 2	protein_coding	GO:0005789;GO:0030246	endoplasmic reticulum membrane;carbohydrate binding
AGAP001683	130.395	1.10867	0.184659	6.0039	1.9263e-09	1.94904e-08		calcium/calmodulin-dependent serine protein kinase	protein_coding	GO:0004672;GO:0005515;GO:0005524;GO:0006468;GO:0016301;GO:0016310;GO:0030054;GO:0048856;GO:0051179	protein kinase activity;protein binding;ATP binding;protein phosphorylation;kinase activity;phosphorylation;cell junction;anatomical structure development;localization
AGAP012252	236.811	1.02908	0.171417	6.00333	1.93306e-09	1.95411e-08		classical protein kinase C	protein_coding	GO:0000166;GO:0004672;GO:0004674;GO:0004697;GO:0004698;GO:0004712;GO:0005524;GO:0006468;GO:0008270;GO:0016301;GO:0016310;GO:0016740;GO:0018105;GO:0035556;GO:0046872	nucleotide binding;protein kinase activity;protein serine/threonine kinase activity;protein kinase C activity;calcium-dependent protein kinase C activity;protein serine/threonine/tyrosine kinase activity;ATP binding;protein phosphorylation;zinc ion binding;kinase activity;phosphorylation;transferase activity;peptidyl-serine phosphorylation;intracellular signal transduction;metal ion binding
AGAP005700	4557.61	-0.413314	0.0688716	-6.00123	1.95831e-09	1.97784e-08		unspecified product	protein_coding	GO:0003712;GO:0006357;GO:0016592	transcription coregulator activity;regulation of transcription by RNA polymerase II;mediator complex
AGAP008951	477.986	0.725528	0.120991	5.99657	2.01532e-09	2.03357e-08		Pin2-interacting protein X1 [Source:UniProtKB/TrEMBL%3BAcc:A0A1S4H0F5]	protein_coding	GO:0003676	nucleic acid binding
AGAP003823	2044.43	0.49862	0.0831554	5.99625	2.01931e-09	2.03575e-08		influenza virus NS1A-binding protein	protein_coding	GO:0003779;GO:0005515	actin binding;protein binding
AGAP000319	816.654	0.646934	0.107992	5.99055	2.09128e-09	2.1064e-08		katanin p80 WD40 repeat-containing subunit	protein_coding	GO:0000922;GO:0005515;GO:0005737;GO:0005813;GO:0005815;GO:0005819;GO:0005856;GO:0005874;GO:0007019;GO:0007049;GO:0008017;GO:0008352;GO:0008568;GO:0051013;GO:0051301	spindle pole;protein binding;cytoplasm;centrosome;microtubule organizing center;spindle;cytoskeleton;microtubule;microtubule depolymerization;cell cycle;microtubule binding;katanin complex;microtubule severing ATPase activity;microtubule severing;cell division
AGAP010821	288.053	0.796208	0.132967	5.98799	2.1245e-09	2.13703e-08		Ig-like domain-containing protein [Source:UniProtKB/TrEMBL%3BAcc:A0A1S4H526]	protein_coding	GO:0016020;GO:0016021	membrane;integral component of membrane
AGAP028060	1098.62	-0.470383	0.0785555	-5.98791	2.12552e-09	2.13703e-08		glucuronosyltransferase	protein_coding	GO:0008194;GO:0015020;GO:0016020;GO:0016021;GO:0016740;GO:0016757;GO:0016758;GO:0043231	UDP-glycosyltransferase activity;glucuronosyltransferase activity;membrane;integral component of membrane;transferase activity;glycosyltransferase activity;hexosyltransferase activity;intracellular membrane-bounded organelle
AGAP012577	9675.52	-0.383081	0.0639961	-5.98601	2.1505e-09	2.16019e-08		unspecified product	protein_coding	GO:0004197;GO:0005615;GO:0005764;GO:0006508;GO:0008234;GO:0051603	cysteine-type endopeptidase activity;extracellular space;lysosome;proteolysis;cysteine-type peptidase activity;proteolysis involved in protein catabolic process
AGAP005916	3721.28	0.354873	0.0592975	5.98462	2.16893e-09	2.17675e-08		ubiquitin-conjugating enzyme E2 M	protein_coding	GO:0000166;GO:0005524;GO:0005634;GO:0016740;GO:0019788;GO:0045116;GO:0061631	nucleotide binding;ATP binding;nucleus;transferase activity;NEDD8 transferase activity;protein neddylation;ubiquitin conjugating enzyme activity
AGAP006933	1102.48	0.556626	0.0930518	5.98189	2.20561e-09	2.21156e-08		unspecified product	protein_coding	GO:0016020;GO:0016021	membrane;integral component of membrane
AGAP000831	985.794	-0.491206	0.0821766	-5.97744	2.26668e-09	2.27076e-08		DnaJ homolog subfamily C member 25	protein_coding	GO:0005789;GO:0006457;GO:0016020;GO:0016021	endoplasmic reticulum membrane;protein folding;membrane;integral component of membrane
AGAP001745	5504.2	-0.366464	0.061401	-5.96837	2.39634e-09	2.3985e-08	Rpn2	26S proteasome 26S non-ATPase subunit N2	protein_coding	GO:0000502;GO:0004175;GO:0005634;GO:0008540;GO:0022624;GO:0030234;GO:0034515;GO:0042176;GO:0043161;GO:0050790	proteasome complex;endopeptidase activity;nucleus;proteasome regulatory particle, base subcomplex;proteasome accessory complex;enzyme regulator activity;proteasome storage granule;regulation of protein catabolic process;proteasome-mediated ubiquitin-dependent protein catabolic process;regulation of catalytic activity
AGAP010138	1109.42	0.56934	0.0954387	5.9655	2.43886e-09	2.43886e-08		uncharacterized protein yjbQ	protein_coding
AGAP028694	4582.84	-0.411345	0.0689857	-5.96276	2.48009e-09	2.47787e-08	RpS18	40S ribosomal protein S18	protein_coding	GO:0003676;GO:0003723;GO:0003735;GO:0005840;GO:0006412	nucleic acid binding;RNA binding;structural constituent of ribosome;ribosome;translation
AGAP005131	15801.9	-0.38646	0.0648142	-5.96258	2.48282e-09	2.47837e-08	RpS24	40S ribosomal protein S24 [Source:UniProtKB/TrEMBL%3BAcc:Q7PQ02]	protein_coding	GO:0003735;GO:0005829;GO:0005840;GO:0006412	structural constituent of ribosome;cytosol;ribosome;translation
AGAP005129	1507.43	-0.484514	0.0813232	-5.95788	2.5553e-09	2.54844e-08		5'-methylthioadenosine phosphorylase	protein_coding	GO:0003824;GO:0004731;GO:0005634;GO:0005737;GO:0005829;GO:0006166;GO:0009116;GO:0016740;GO:0016757;GO:0016763;GO:0017061;GO:0019509	catalytic activity;purine-nucleoside phosphorylase activity;nucleus;cytoplasm;cytosol;purine ribonucleoside salvage;nucleoside metabolic process;transferase activity;glycosyltransferase activity;pentosyltransferase activity;S-methyl-5-thioadenosine phosphorylase activity;L-methionine salvage from methylthioadenosine
AGAP002286	369.787	-0.712812	0.119731	-5.95346	2.62526e-09	2.61587e-08		unspecified product	protein_coding	GO:0005739;GO:0016020;GO:0016021;GO:0016279;GO:0018022;GO:0018023;GO:1905273;GO:1905706	mitochondrion;membrane;integral component of membrane;protein-lysine N-methyltransferase activity;peptidyl-lysine methylation;peptidyl-lysine trimethylation;positive regulation of proton-transporting ATP synthase activity, rotational mechanism;regulation of mitochondrial ATP synthesis coupled proton transport
AGAP005884	839.773	0.514401	0.0864461	5.95055	2.67251e-09	2.66056e-08		sphingomyelin synthase-related 1	protein_coding	GO:0005887;GO:0006665;GO:0016020;GO:0016021;GO:0016740;GO:0016780;GO:0030148;GO:0030173;GO:0030176;GO:0033188;GO:0046513;GO:0047493	integral component of plasma membrane;sphingolipid metabolic process;membrane;integral component of membrane;transferase activity;phosphotransferase activity, for other substituted phosphate groups;sphingolipid biosynthetic process;integral component of Golgi membrane;integral component of endoplasmic reticulum membrane;sphingomyelin synthase activity;ceramide biosynthetic process;ceramide cholin…
AGAP002614	2139.53	0.429947	0.0722901	5.94752	2.72241e-09	2.70783e-08		splicing factor%2C arginine/serine-rich 16	protein_coding
AGAP001279	76.5635	2.03099	0.341524	5.94686	2.73339e-09	2.71632e-08		protein phosphatase 3%2C catalytic subunit	protein_coding	GO:0004721;GO:0005516;GO:0005737;GO:0005955;GO:0006470;GO:0016787;GO:0033192;GO:0097720;GO:0106306;GO:0106307	phosphoprotein phosphatase activity;calmodulin binding;cytoplasm;calcineurin complex;protein dephosphorylation;hydrolase activity;calmodulin-dependent protein phosphatase activity;calcineurin-mediated signaling;;
AGAP002173	1271.7	0.501261	0.0843535	5.94238	2.8091e-09	2.78907e-08		WD repeat domain 20b	protein_coding	GO:0005515	protein binding
AGAP003513	1296.2	-0.483987	0.081452	-5.94199	2.81581e-09	2.7892e-08		unspecified product	protein_coding
AGAP005619	4488.9	0.436913	0.0735298	5.94199	2.81584e-09	2.7892e-08		P66_CC domain-containing protein [Source:UniProtKB/TrEMBL%3BAcc:A0A1S4GPS9]	protein_coding	GO:0000122;GO:0005634	negative regulation of transcription by RNA polymerase II;nucleus
AGAP009434	567.221	-0.583877	0.0982637	-5.94194	2.81674e-09	2.7892e-08		Valacyclovir hydrolase	protein_coding	GO:0016787	hydrolase activity
AGAP009119	4340.5	-0.363512	0.0612012	-5.93963	2.85661e-09	2.82616e-08		suppressor of tumorigenicity protein 13	protein_coding	GO:0005515;GO:0031072;GO:0046983;GO:0051085;GO:0061077;GO:0065003	protein binding;heat shock protein binding;protein dimerization activity;chaperone cofactor-dependent protein refolding;chaperone-mediated protein folding;protein-containing complex assembly
AGAP002906	686.882	-0.574083	0.0966615	-5.93911	2.86574e-09	2.83268e-08		Uncharacterized aarF domain-containing protein kinase 4	protein_coding	GO:0005739;GO:0006744;GO:0016301;GO:0016310;GO:0031314	mitochondrion;ubiquinone biosynthetic process;kinase activity;phosphorylation;extrinsic component of mitochondrial inner membrane
AGAP007138	1449.5	-0.458275	0.0772762	-5.93035	3.02286e-09	2.98534e-08		Wurst	protein_coding	GO:0016020;GO:0016021	membrane;integral component of membrane
AGAP009204	5467.06	-0.384464	0.0648357	-5.92982	3.03269e-09	2.99239e-08	eIF3h	Eukaryotic translation initiation factor 3 subunit H [Source:UniProtKB/Swiss-Prot%3BAcc:Q7PVR3]	protein_coding	GO:0001732;GO:0002183;GO:0003743;GO:0005515;GO:0005737;GO:0005829;GO:0005852;GO:0006412;GO:0006413;GO:0006508;GO:0008237;GO:0016282;GO:0033290;GO:0042788;GO:0070122;GO:0140492	formation of cytoplasmic translation initiation complex;cytoplasmic translational initiation;translation initiation factor activity;protein binding;cytoplasm;cytosol;eukaryotic translation initiation factor 3 complex;translation;translational initiation;proteolysis;metallopeptidase activity;eukaryotic 43S preinitiation complex;eukaryotic 48S preinitiation complex;polysomal ribosome;obsolete isope…
AGAP001810	1052.45	0.488205	0.0823906	5.9255	3.11356e-09	3.06948e-08		DnaJ homolog subfamily B	protein_coding	GO:0005789;GO:0016020;GO:0016021;GO:0030433;GO:0030544;GO:0051085;GO:0071218	endoplasmic reticulum membrane;membrane;integral component of membrane;ubiquitin-dependent ERAD pathway;Hsp70 protein binding;chaperone cofactor-dependent protein refolding;cellular response to misfolded protein
AGAP002889	1513.48	-0.481939	0.081404	-5.92034	3.21281e-09	3.16452e-08		NADH dehydrogenase (ubiquinone) 1 subcomplex unknown 2	protein_coding	GO:0005739;GO:0005743;GO:0005747;GO:0006120;GO:0008137;GO:0016020;GO:0016021;GO:0055114;GO:0070469	mitochondrion;mitochondrial inner membrane;mitochondrial respiratory chain complex I;mitochondrial electron transport, NADH to ubiquinone;NADH dehydrogenase (ubiquinone) activity;membrane;integral component of membrane;obsolete oxidation-reduction process;respirasome
AGAP006090	1675.4	0.489409	0.0826788	5.9194	3.23113e-09	3.17616e-08		nucleolar protein 15	protein_coding	GO:0003676;GO:0003723	nucleic acid binding;RNA binding
AGAP007545	15211.8	-0.364492	0.0615765	-5.91933	3.23246e-09	3.17616e-08		Contactin associated protein-like 2	protein_coding	GO:0009653;GO:0016020;GO:0016021;GO:0016043;GO:0030054;GO:0030154;GO:0048513	anatomical structure morphogenesis;membrane;integral component of membrane;cellular component organization;cell junction;cell differentiation;animal organ development
AGAP009961	940.934	0.49816	0.0841586	5.9193	3.23319e-09	3.17616e-08		serine/threonine-protein kinase 24/25/MST4	protein_coding	GO:0004672;GO:0004674;GO:0005524;GO:0005737;GO:0006468;GO:0007346;GO:0031098;GO:0032147	protein kinase activity;protein serine/threonine kinase activity;ATP binding;cytoplasm;protein phosphorylation;regulation of mitotic cell cycle;stress-activated protein kinase signaling cascade;activation of protein kinase activity
AGAP000449	1876.4	0.593431	0.100272	5.91824	3.25407e-09	3.19386e-08		unspecified product	protein_coding	GO:0005515;GO:0005737;GO:0005886;GO:0007268;GO:0043197;GO:0045202;GO:0051179	protein binding;cytoplasm;plasma membrane;chemical synaptic transmission;dendritic spine;synapse;localization
AGAP011562	1373.82	-0.547991	0.0926272	-5.9161	3.29671e-09	3.23286e-08	Oseg4	outer segment 4	protein_coding	GO:0005515;GO:0005930;GO:0030991;GO:0035721;GO:0060271	protein binding;axoneme;intraciliary transport particle A;intraciliary retrograde transport;cilium assembly
AGAP009950	3751.73	0.66038	0.11164	5.91525	3.31374e-09	3.24671e-08		unspecified product	protein_coding	GO:0003690;GO:0003700;GO:0005634;GO:0006355;GO:0007366;GO:0008023;GO:0010468;GO:0032783	double-stranded DNA binding;DNA-binding transcription factor activity;nucleus;regulation of DNA-templated transcription;periodic partitioning by pair rule gene;transcription elongation factor complex;regulation of gene expression;super elongation complex
AGAP005081	1151.75	-0.492533	0.0832989	-5.91285	3.36245e-09	3.29153e-08		mesoderm development candidate 2	protein_coding	GO:0005783;GO:0006457	endoplasmic reticulum;protein folding
AGAP003038	71.2923	1.61307	0.273107	5.90637	3.49734e-09	3.42058e-08		unspecified product	protein_coding	GO:0016020;GO:0016021;GO:0022857;GO:0055085	membrane;integral component of membrane;transmembrane transporter activity;transmembrane transport
AGAP008035	1072.49	0.493301	0.0835601	5.90355	3.55762e-09	3.47648e-08		unspecified product	protein_coding	GO:0000166;GO:0003774;GO:0003777;GO:0005515;GO:0005524;GO:0005871;GO:0005874;GO:0007018;GO:0008017;GO:0016887;GO:0030705;GO:0051649	nucleotide binding;cytoskeletal motor activity;microtubule motor activity;protein binding;ATP binding;kinesin complex;microtubule;microtubule-based movement;microtubule binding;ATP hydrolysis activity;cytoskeleton-dependent intracellular transport;establishment of localization in cell
AGAP008034	2421.96	-0.388864	0.0658867	-5.90201	3.59095e-09	3.50598e-08		solute carrier family 39 (zinc transporter)%2C member 7	protein_coding	GO:0005385;GO:0005623;GO:0006882;GO:0016020;GO:0016021;GO:0030001;GO:0046873;GO:0055085;GO:0071577	zinc ion transmembrane transporter activity;obsolete cell;cellular zinc ion homeostasis;membrane;integral component of membrane;metal ion transport;metal ion transmembrane transporter activity;transmembrane transport;zinc ion transmembrane transport
AGAP005261	888.643	0.534198	0.0905266	5.90101	3.61283e-09	3.52425e-08		unspecified product	protein_coding
AGAP010310	4536.45	0.368368	0.062436	5.89993	3.63649e-09	3.54423e-08		eukaryotic peptide chain release factor subunit	protein_coding	GO:0002184;GO:0003747;GO:0005829;GO:0006415;GO:0016149;GO:0018444;GO:1990825	cytoplasmic translational termination;translation release factor activity;cytosol;translational termination;translation release factor activity, codon specific;translation release factor complex;sequence-specific mRNA binding
AGAP000400	2091.3	0.394136	0.0668605	5.8949	3.74913e-09	3.65031e-08		unspecified product	protein_coding
AGAP013711	78.9183	-1.62227	0.275204	-5.89478	3.75189e-09	3.65031e-08		unspecified product	protein_coding
AGAP001373	2761.85	-0.378276	0.0642478	-5.88777	3.91444e-09	3.80513e-08		Inhibitor of growth protein [Source:UniProtKB/TrEMBL%3BAcc:Q7PXF0]	protein_coding	GO:0005634;GO:0006325;GO:0006355;GO:0035064;GO:0045893;GO:0046872	nucleus;chromatin organization;regulation of DNA-templated transcription;methylated histone binding;positive regulation of DNA-templated transcription;metal ion binding
AGAP003549	1783.49	-0.438467	0.0744831	-5.88679	3.93768e-09	3.82265e-08		unspecified product	protein_coding	GO:0000139;GO:0008643;GO:0015165;GO:0016020;GO:0016021;GO:0043231;GO:0090481	Golgi membrane;carbohydrate transport;pyrimidine nucleotide-sugar transmembrane transporter activity;membrane;integral component of membrane;intracellular membrane-bounded organelle;pyrimidine nucleotide-sugar transmembrane transport
AGAP029487	1457.37	0.566798	0.0962842	5.88672	3.93932e-09	3.82265e-08		Phosphodiesterase [Source:UniProtKB/TrEMBL%3BAcc:Q7PQX7]	protein_coding	GO:0004114;GO:0007165;GO:0008081;GO:0016787;GO:0019934;GO:0046069;GO:0046872;GO:0047555	3',5'-cyclic-nucleotide phosphodiesterase activity;signal transduction;phosphoric diester hydrolase activity;hydrolase activity;cGMP-mediated signaling;cGMP catabolic process;metal ion binding;3',5'-cyclic-GMP phosphodiesterase activity
AGAP007057	1912.6	0.400348	0.0681024	5.87863	4.13687e-09	4.01085e-08		Start1%2C isoform A	protein_coding	GO:0008289;GO:0016020;GO:0016021;GO:0031902	lipid binding;membrane;integral component of membrane;late endosome membrane
AGAP008047	2086.32	-0.441445	0.0751341	-5.87543	4.21742e-09	4.0854e-08		Integrator complex subunit 1 [Source:UniProtKB/TrEMBL%3BAcc:A0A1S4GX41]	protein_coding	GO:0032039;GO:0034474	integrator complex;U2 snRNA 3'-end processing
AGAP004750	20361.1	0.392384	0.0667915	5.87476	4.2345e-09	4.09837e-08		Translation initiation factor 4G [Source:UniProtKB/TrEMBL%3BAcc:A0A1S4GM12]	protein_coding	GO:0003723;GO:0003729;GO:0003743;GO:0005515;GO:0006413;GO:0016281	RNA binding;mRNA binding;translation initiation factor activity;protein binding;translational initiation;eukaryotic translation initiation factor 4F complex
AGAP013362	345.733	-0.735733	0.125239	-5.87462	4.23817e-09	4.09837e-08		unspecified product	protein_coding	GO:0016020;GO:0016021	membrane;integral component of membrane
AGAP010596	357.357	-0.73186	0.124767	-5.8658	4.4697e-09	4.31851e-08		Alkaline phosphatase [Source:UniProtKB/TrEMBL%3BAcc:Q7Q8R8]	protein_coding	GO:0003824;GO:0004035;GO:0016311;GO:0016787;GO:0016791	catalytic activity;alkaline phosphatase activity;dephosphorylation;hydrolase activity;phosphatase activity
AGAP012163	1445.76	0.526477	0.0897565	5.86561	4.4748e-09	4.3197e-08		guanylate cyclase	protein_coding	GO:0000166;GO:0001653;GO:0004383;GO:0004672;GO:0005524;GO:0005886;GO:0006182;GO:0006468;GO:0007165;GO:0007168;GO:0009190;GO:0016020;GO:0016021;GO:0016829;GO:0016849;GO:0035556	nucleotide binding;peptide receptor activity;guanylate cyclase activity;protein kinase activity;ATP binding;plasma membrane;cGMP biosynthetic process;protein phosphorylation;signal transduction;receptor guanylyl cyclase signaling pathway;cyclic nucleotide biosynthetic process;membrane;integral component of membrane;lyase activity;phosphorus-oxygen lyase activity;intracellular signal transduction
AGAP004345	2817.78	0.454481	0.0775159	5.86306	4.54408e-09	4.38277e-08		unspecified product	protein_coding	GO:0000226;GO:0000281;GO:0003677;GO:0005623;GO:0005730;GO:0005737;GO:0005819;GO:0005874;GO:0005876;GO:0007076;GO:0008017;GO:0040001;GO:0072686	microtubule cytoskeleton organization;mitotic cytokinesis;DNA binding;obsolete cell;nucleolus;cytoplasm;spindle;microtubule;spindle microtubule;mitotic chromosome condensation;microtubule binding;establishment of mitotic spindle localization;mitotic spindle
AGAP012756	1727	-0.439991	0.0750517	-5.86251	4.5593e-09	4.39365e-08		ER lumen protein retaining receptor	protein_coding	GO:0005783;GO:0005789;GO:0005794;GO:0005801;GO:0006621;GO:0006888;GO:0015031;GO:0016020;GO:0016021;GO:0046923	endoplasmic reticulum;endoplasmic reticulum membrane;Golgi apparatus;cis-Golgi network;protein retention in ER lumen;endoplasmic reticulum to Golgi vesicle-mediated transport;protein transport;membrane;integral component of membrane;ER retention sequence binding
AGAP029616	3464.45	0.547515	0.0934336	5.85994	4.63037e-09	4.45828e-08		RRM domain-containing protein [Source:UniProtKB/TrEMBL%3BAcc:A0A453Z082]	protein_coding	GO:0003676;GO:0003723;GO:0003729;GO:0005634;GO:0006397	nucleic acid binding;RNA binding;mRNA binding;nucleus;mRNA processing
AGAP008369	2239.86	-0.510208	0.0870912	-5.85832	4.67583e-09	4.49816e-08		Vitellogenin domain-containing protein [Source:UniProtKB/TrEMBL%3BAcc:A0A1S4GY30]	protein_coding	GO:0005319;GO:0006869	lipid transporter activity;lipid transport
AGAP006890	2412.06	0.483284	0.0825383	5.85526	4.76253e-09	4.57762e-08	Arf3	ADP-ribosylation factor 3	protein_coding	GO:0000166;GO:0003924;GO:0005525;GO:0005737;GO:0006886;GO:0016192;GO:0110165	nucleotide binding;GTPase activity;GTP binding;cytoplasm;intracellular protein transport;vesicle-mediated transport;cellular anatomical entity
AGAP002168	145.392	-1.29202	0.220723	-5.85358	4.81096e-09	4.62018e-08		unspecified product	protein_coding
AGAP006574	671.869	0.584346	0.0998683	5.85117	4.8814e-09	4.68379e-08		unspecified product	protein_coding	GO:0005515;GO:0005737;GO:0006355;GO:0016477;GO:0019900;GO:0035330;GO:0043130;GO:0046621;GO:0060090	protein binding;cytoplasm;regulation of DNA-templated transcription;cell migration;kinase binding;regulation of hippo signaling;ubiquitin binding;negative regulation of organ growth;molecular adaptor activity
AGAP007285	785.829	-0.560906	0.0958877	-5.84962	4.92706e-09	4.72156e-08		alpha-L-fucosidase	protein_coding	GO:0004560;GO:0005764;GO:0005975;GO:0006004;GO:0008152;GO:0016139;GO:0016787;GO:0016798	alpha-L-fucosidase activity;lysosome;carbohydrate metabolic process;fucose metabolic process;metabolic process;glycoside catabolic process;hydrolase activity;hydrolase activity, acting on glycosyl bonds
AGAP002221	995.114	-0.496178	0.0848233	-5.84954	4.92924e-09	4.72156e-08		ribosome assembly protein 4	protein_coding	GO:0000027;GO:0005515;GO:0005634;GO:0005730;GO:0007219	ribosomal large subunit assembly;protein binding;nucleus;nucleolus;Notch signaling pathway
AGAP003853	669.479	0.570743	0.0975767	5.84918	4.94011e-09	4.7279e-08		ubiquitin thioesterase ZRANB1	protein_coding	GO:0004843;GO:0005634;GO:0005737;GO:0007010;GO:0016055;GO:0016477;GO:0030177;GO:0035523;GO:0046872;GO:0070530;GO:0071947;GO:1990168	cysteine-type deubiquitinase activity;nucleus;cytoplasm;cytoskeleton organization;Wnt signaling pathway;cell migration;positive regulation of Wnt signaling pathway;protein K29-linked deubiquitination;metal ion binding;K63-linked polyubiquitin modification-dependent protein binding;protein deubiquitination involved in ubiquitin-dependent protein catabolic process;protein K33-linked deubiquitination
AGAP000146	1215.02	0.610688	0.10443	5.84782	4.98054e-09	4.76114e-08		unspecified product	protein_coding
AGAP004065	5324.96	-0.33936	0.0580328	-5.84773	4.98338e-09	4.76114e-08		hemomucin	protein_coding	GO:0005783;GO:0009058;GO:0016020;GO:0016021;GO:0016844	endoplasmic reticulum;biosynthetic process;membrane;integral component of membrane;strictosidine synthase activity
AGAP000223	259.077	0.848647	0.145182	5.84539	5.05387e-09	4.82434e-08		unspecified product	protein_coding	GO:0005515;GO:0006897;GO:0071933	protein binding;endocytosis;Arp2/3 complex binding
AGAP028632	1219.4	-0.479438	0.0820687	-5.84191	5.16068e-09	4.91914e-08	hay	haywire protein DNA repair helicase	protein_coding	GO:0000112;GO:0003677;GO:0003678;GO:0005524;GO:0005675;GO:0006289;GO:0006366;GO:0006367;GO:0006468;GO:0007064;GO:0008134;GO:0008353;GO:0009411;GO:0016787;GO:0016887;GO:0031390;GO:0032508;GO:0033683;GO:0043138;GO:0097550	nucleotide-excision repair factor 3 complex;DNA binding;DNA helicase activity;ATP binding;transcription factor TFIIH holo complex;nucleotide-excision repair;transcription by RNA polymerase II;transcription initiation at RNA polymerase II promoter;protein phosphorylation;mitotic sister chromatid cohesion;transcription factor binding;RNA polymerase II CTD heptapeptide repeat kinase activity;respons…
AGAP011249	478.485	0.682966	0.116909	5.84186	5.16201e-09	4.91914e-08		pre-mRNA-splicing factor CWC26	protein_coding	GO:0000398;GO:0005684;GO:0070274	mRNA splicing, via spliceosome;U2-type spliceosomal complex;RES complex
AGAP004588	798.815	0.565707	0.0968861	5.83889	5.25493e-09	5.00341e-08		unspecified product	protein_coding	GO:0003729;GO:0005515	mRNA binding;protein binding
AGAP000897	1726.3	-0.516137	0.0884757	-5.83366	5.42231e-09	5.15837e-08		coiled-coil-helix-coiled-coil-helix domain-containing protein 2%2C mitochondrial	protein_coding	GO:0005634;GO:0005739;GO:0007005	nucleus;mitochondrion;mitochondrion organization
AGAP013455	3043.71	0.507814	0.0870638	5.83266	5.45512e-09	5.18516e-08		LsmAD domain-containing protein [Source:UniProtKB/TrEMBL%3BAcc:A0A1S4HDD2]	protein_coding	GO:0003723;GO:0010494;GO:0010603;GO:0034063	RNA binding;cytoplasmic stress granule;regulation of cytoplasmic mRNA processing body assembly;stress granule assembly
AGAP002711	2435.93	0.431478	0.0739873	5.83178	5.4838e-09	5.20797e-08		stardust%2C isoform B	protein_coding	GO:0005515;GO:0005886;GO:0005923;GO:0016020;GO:0070830;GO:0090162	protein binding;plasma membrane;bicellular tight junction;membrane;bicellular tight junction assembly;establishment of epithelial cell polarity
AGAP005292	471.854	0.743682	0.127562	5.82995	5.54434e-09	5.26098e-08		nucleolysin TIA-1/TIAR	protein_coding	GO:0003676;GO:0003723	nucleic acid binding;RNA binding
AGAP003968	2959.43	-0.361481	0.0620651	-5.82422	5.73788e-09	5.44e-08		UMP-CMP kinase [Source:UniProtKB/TrEMBL%3BAcc:Q7Q292]	protein_coding	GO:0000166;GO:0004127;GO:0005524;GO:0005634;GO:0005737;GO:0006139;GO:0006207;GO:0006221;GO:0006225;GO:0009041;GO:0016301;GO:0016310;GO:0016740;GO:0019205;GO:0033862;GO:0036430;GO:0036431;GO:0046705;GO:0046940	nucleotide binding;cytidylate kinase activity;ATP binding;nucleus;cytoplasm;nucleobase-containing compound metabolic process;'de novo' pyrimidine nucleobase biosynthetic process;pyrimidine nucleotide biosynthetic process;UDP biosynthetic process;uridylate kinase activity;kinase activity;phosphorylation;transferase activity;nucleobase-containing compound kinase activity;UMP kinase activity;CMP kin…
AGAP009077	466.81	-0.604639	0.103825	-5.82364	5.75807e-09	5.4545e-08	mRpS14	28S ribosomal protein S14%2C mitochondrial	protein_coding	GO:0003735;GO:0005763;GO:0005840;GO:0006412;GO:0015935	structural constituent of ribosome;mitochondrial small ribosomal subunit;ribosome;translation;small ribosomal subunit
AGAP002268	858.036	-0.540647	0.0928546	-5.82251	5.79696e-09	5.48667e-08		unspecified product	protein_coding	GO:0005509;GO:0005737	calcium ion binding;cytoplasm
AGAP012267	3629.09	-0.432513	0.0743068	-5.82063	5.86263e-09	5.54411e-08		unspecified product	protein_coding
AGAP006460	5733.08	0.497809	0.0855286	5.82038	5.87123e-09	5.54754e-08		HTH La-type RNA-binding domain-containing protein [Source:UniProtKB/TrEMBL%3BAcc:A0A1S4GT00]	protein_coding	GO:0003676;GO:0003723	nucleic acid binding;RNA binding
AGAP002097	572.257	0.57678	0.0991427	5.81767	5.96724e-09	5.63348e-08		beta-1%2C3-galactosyltransferase brn	protein_coding	GO:0000139;GO:0005783;GO:0005794;GO:0006486;GO:0006493;GO:0008194;GO:0008375;GO:0008376;GO:0008378;GO:0008532;GO:0016020;GO:0016021;GO:0016740;GO:0016757;GO:0016758;GO:0030311	Golgi membrane;endoplasmic reticulum;Golgi apparatus;protein glycosylation;protein O-linked glycosylation;UDP-glycosyltransferase activity;acetylglucosaminyltransferase activity;acetylgalactosaminyltransferase activity;galactosyltransferase activity;N-acetyllactosaminide beta-1,3-N-acetylglucosaminyltransferase activity;membrane;integral component of membrane;transferase activity;glycosyltransfer…
AGAP010893	2413.98	0.479264	0.0823898	5.81702	5.99042e-09	5.65057e-08		oxysterol-binding protein 1	protein_coding	GO:0005829;GO:0006869;GO:0008289;GO:0015248;GO:0016020;GO:0032934;GO:0043231	cytosol;lipid transport;lipid binding;sterol transporter activity;membrane;sterol binding;intracellular membrane-bounded organelle
AGAP005735	265.137	0.894746	0.153872	5.81486	6.06834e-09	5.71923e-08		unspecified product	protein_coding	GO:0005634;GO:0046872	nucleus;metal ion binding
AGAP007293	95.1817	1.2999	0.223641	5.81242	6.1575e-09	5.79836e-08	IAP7	inhibitor of apoptosis 7	protein_coding	GO:0005634;GO:0005737;GO:0005876;GO:0006915;GO:0016567;GO:0031398;GO:0043027;GO:0043066;GO:0043154;GO:0046872;GO:0051726;GO:0061630;GO:0090263;GO:1990001	nucleus;cytoplasm;spindle microtubule;apoptotic process;protein ubiquitination;positive regulation of protein ubiquitination;cysteine-type endopeptidase inhibitor activity involved in apoptotic process;negative regulation of apoptotic process;negative regulation of cysteine-type endopeptidase activity involved in apoptotic process;metal ion binding;regulation of cell cycle;ubiquitin protein ligas…
AGAP000272	742.232	-0.542204	0.0933291	-5.80959	6.26255e-09	5.8923e-08		transcription initiation factor TFIID subunit 9 / adenylate kinase	protein_coding	GO:0000166;GO:0004017;GO:0005524;GO:0005634;GO:0005737;GO:0016301;GO:0016310;GO:0016740;GO:0016887;GO:0046940	nucleotide binding;adenylate kinase activity;ATP binding;nucleus;cytoplasm;kinase activity;phosphorylation;transferase activity;ATP hydrolysis activity;nucleoside monophosphate phosphorylation
AGAP000589	650.545	-0.635211	0.109372	-5.8078	6.32982e-09	5.95056e-08		poly(ADP-ribose) glycohydrolase	protein_coding	GO:0004649;GO:0005634;GO:0005737;GO:0005975;GO:0006282;GO:0009225;GO:0031056;GO:1990966	poly(ADP-ribose) glycohydrolase activity;nucleus;cytoplasm;carbohydrate metabolic process;regulation of DNA repair;nucleotide-sugar metabolic process;regulation of histone modification;ATP generation from poly-ADP-D-ribose
AGAP000935	1141.81	-0.470649	0.0810472	-5.80709	6.35674e-09	5.97083e-08		mitochondrial processing peptidase	protein_coding	GO:0003824;GO:0004175;GO:0004222;GO:0005739;GO:0005743;GO:0006508;GO:0006627;GO:0017087;GO:0046872	catalytic activity;endopeptidase activity;metalloendopeptidase activity;mitochondrion;mitochondrial inner membrane;proteolysis;protein processing involved in protein targeting to mitochondrion;mitochondrial processing peptidase complex;metal ion binding
AGAP009642	4950.48	-0.358892	0.0618075	-5.80661	6.37506e-09	5.98299e-08		prohibitin 2	protein_coding	GO:0005739;GO:0005743;GO:0016020	mitochondrion;mitochondrial inner membrane;membrane
AGAP002289	4722.1	-0.35067	0.0603985	-5.80594	6.40071e-09	6.00201e-08		unspecified product	protein_coding
AGAP004112	1978.61	0.626568	0.107926	5.80554	6.41578e-09	6.01108e-08		Protein kinase domain-containing protein [Source:UniProtKB/TrEMBL%3BAcc:A0A1S4GK54]	protein_coding	GO:0004672;GO:0004674;GO:0005524;GO:0005634;GO:0005737;GO:0006468;GO:0030036	protein kinase activity;protein serine/threonine kinase activity;ATP binding;nucleus;cytoplasm;protein phosphorylation;actin cytoskeleton organization
AGAP011852	16.0531	7.38567	1.27323	5.80073	6.60264e-09	6.18096e-08		Short-chain dehydrogenease/reductase	protein_coding	GO:0016491;GO:0055114	oxidoreductase activity;obsolete oxidation-reduction process
AGAP012437	1062.47	0.610675	0.105305	5.79912	6.66644e-09	6.23545e-08		NFRKB_winged domain-containing protein [Source:UniProtKB/TrEMBL%3BAcc:A0A1S4HAE4]	protein_coding	GO:0031011	Ino80 complex
AGAP000672	2405.95	-0.410548	0.0707999	-5.79871	6.68262e-09	6.24052e-08		Obg-like ATPase 1 [Source:UniProtKB/TrEMBL%3BAcc:Q7QEG0]	protein_coding	GO:0000166;GO:0005524;GO:0005525;GO:0005737;GO:0016787;GO:0016887;GO:0043022;GO:0043023	nucleotide binding;ATP binding;GTP binding;cytoplasm;hydrolase activity;ATP hydrolysis activity;ribosome binding;ribosomal large subunit binding
[truncated: 12,659 more rows]
