# Supplementary material for: A confinable female-lethal population suppression system in the malaria vector, Anopheles gambiae
Source: Sci Adv. 2023 Jul 5;9(27):eade8903. doi: 10.1126/sciadv.ade8903 (PMC10321730; doi:10.1126/sciadv.ade8903)
Supplement: Supplementary file 2 — Tables S1 to S21 [file sciadv.ade8903_tables_s1_to_s21.zip › TableS7_deseq2_C9_vs_G.annotations.go.xlsx]

## Sheet: Sheet1
Table 7. Control RNAseq Differential expression analysis comparing Vasa-Cas9 transheterozygotes vs. gFLE(G) transheterozygotes
ID	baseMean	log2FoldChange	lfcSE	stat	pvalue	padj	name	description	biotype	go_id	go_name
DsRed	8320.46	8.04222	0.14898	53.982	0	0
AGAP012894	2537	-3.40621	0.106635	-31.9427	6.82736e-224	3.7274e-220		Histone H2B [Source:UniProtKB/Swiss-Prot%3BAcc:Q27442]	protein_coding	GO:0000786;GO:0003677;GO:0005634;GO:0005694;GO:0006334;GO:0044877;GO:0046982	nucleosome;DNA binding;nucleus;chromosome;nucleosome assembly;protein-containing complex binding;protein heterodimerization activity
AGAP012196	547.96	-2.7839	0.117619	-23.6687	7.5821e-124	2.75963e-120		Histone H3 [Source:UniProtKB/TrEMBL%3BAcc:Q7PCS9]	protein_coding	GO:0000786;GO:0003677;GO:0005634;GO:0005694;GO:0046982	nucleosome;DNA binding;nucleus;chromosome;protein heterodimerization activity
sau3AIblock	490.879	-3.50776	0.164666	-21.3022	1.08239e-100	2.95466e-97
AGAP012895	1864.62	-2.4495	0.123474	-19.8382	1.39456e-87	3.04543e-84		Histone H2A [Source:UniProtKB/TrEMBL%3BAcc:Q7PD33]	protein_coding	GO:0000786;GO:0003677;GO:0005634;GO:0005694;GO:0006325;GO:0031507;GO:0046982	nucleosome;DNA binding;nucleus;chromosome;chromatin organization;heterochromatin assembly;protein heterodimerization activity
AGAP003007	300.627	-2.59923	0.146475	-17.7452	1.87617e-70	3.41433e-67		unspecified product	protein_coding	GO:0003677;GO:0003723;GO:0005730;GO:0042273;GO:0042274	DNA binding;RNA binding;nucleolus;ribosomal large subunit biogenesis;ribosomal small subunit biogenesis
AGAP012197	1383.23	-1.3732	0.0815104	-16.8469	1.10599e-63	1.72518e-60		Histone H3 [Source:UniProtKB/TrEMBL%3BAcc:Q7PCS9]	protein_coding	GO:0000786;GO:0003677;GO:0005634;GO:0005694;GO:0046982	nucleosome;DNA binding;nucleus;chromosome;protein heterodimerization activity
AGAP012199	2222.86	-1.61158	0.0957538	-16.8304	1.45996e-63	1.99266e-60		Histone H2B [Source:UniProtKB/Swiss-Prot%3BAcc:Q27442]	protein_coding	GO:0000786;GO:0003677;GO:0005634;GO:0005694;GO:0006334;GO:0044877;GO:0046982	nucleosome;DNA binding;nucleus;chromosome;nucleosome assembly;protein-containing complex binding;protein heterodimerization activity
AGAP001510	1133.12	2.07804	0.12713	16.3458	4.66206e-60	5.65611e-57		unspecified product	protein_coding
AGAP013005	2650.3	2.57088	0.158045	16.2667	1.70056e-59	1.85684e-56		unspecified product	protein_coding
AGAP008638	702.899	-2.82842	0.177067	-15.9737	1.9491e-57	1.93475e-54		H15 domain-containing protein [Source:UniProtKB/TrEMBL%3BAcc:A0A1S4GYT7]	protein_coding	GO:0000786;GO:0003677;GO:0003690;GO:0005634;GO:0005694;GO:0006334;GO:0006355;GO:0016584;GO:0030261;GO:0031492;GO:0031936;GO:0045910	nucleosome;DNA binding;double-stranded DNA binding;nucleus;chromosome;nucleosome assembly;regulation of DNA-templated transcription;obsolete nucleosome positioning;chromosome condensation;nucleosomal DNA binding;obsolete negative regulation of chromatin silencing;negative regulation of DNA recombination
AGAP012202	1157.71	-1.57627	0.102191	-15.4248	1.11523e-53	1.01477e-50		Histone H2B [Source:UniProtKB/Swiss-Prot%3BAcc:Q27442]	protein_coding	GO:0000786;GO:0003677;GO:0005634;GO:0005694;GO:0006334;GO:0044877;GO:0046982	nucleosome;DNA binding;nucleus;chromosome;nucleosome assembly;protein-containing complex binding;protein heterodimerization activity
AGAP012749	194.492	-2.73706	0.18135	-15.0927	1.808e-51	1.51858e-48		unspecified product	protein_coding	GO:0004252;GO:0006508	serine-type endopeptidase activity;proteolysis
AGAP001508	3125.99	1.87191	0.126362	14.8138	1.1922e-49	9.29834e-47		unspecified product	protein_coding
AGAP006972	1091.99	2.49847	0.172859	14.4538	2.37276e-47	1.72721e-44		unspecified product	protein_coding
AGAP029877	431.224	-1.83753	0.127953	-14.361	9.08928e-47	6.20287e-44		unspecified product	protein_coding
AGAP010351	553.907	-1.54482	0.112175	-13.7715	3.78204e-43	2.42918e-40		insulysin	protein_coding	GO:0003824;GO:0004222;GO:0005739;GO:0006508;GO:0043171;GO:0046872;GO:0051603	catalytic activity;metalloendopeptidase activity;mitochondrion;proteolysis;peptide catabolic process;metal ion binding;proteolysis involved in protein catabolic process
AGAP011660	547.876	-1.55394	0.115402	-13.4655	2.49777e-41	1.51518e-38		unspecified product	protein_coding
EGFP	4473.4	-15.5483	1.18031	-13.1731	1.2541e-39	7.20712e-37
AGAP010957	8500.19	-1.4149	0.110318	-12.8256	1.17864e-37	6.43478e-35		calmodulin	protein_coding	GO:0000226;GO:0005509;GO:0019722;GO:0030234;GO:0046872	microtubule cytoskeleton organization;calcium ion binding;calcium-mediated signaling;enzyme regulator activity;metal ion binding
AGAP005378	490.832	1.64269	0.13134	12.5071	6.82952e-36	3.55103e-33		unspecified product	protein_coding	GO:0005509	calcium ion binding
AGAP028223	804.459	-1.90545	0.152612	-12.4856	8.95191e-36	4.443e-33		unspecified product	protein_coding
AGAP011375	924.295	1.23207	0.0989735	12.4485	1.42583e-35	6.76896e-33		Selenophosphate synthetase 2	protein_coding	GO:0004756;GO:0005524;GO:0005737;GO:0016260;GO:0016301;GO:0016310	selenide, water dikinase activity;ATP binding;cytoplasm;selenocysteine biosynthetic process;kinase activity;phosphorylation
AGAP002593	960.711	1.56453	0.126066	12.4104	2.29601e-35	1.04459e-32		outer membrane lipoprotein Blc	protein_coding	GO:0000302;GO:0005737;GO:0006629	response to reactive oxygen species;cytoplasm;lipid metabolic process
AGAP001893	311.455	-1.64924	0.133065	-12.3943	2.80601e-35	1.22555e-32		unspecified product	protein_coding	GO:0005737;GO:0015031	cytoplasm;protein transport
AGAP011098	131.369	2.74715	0.230275	11.9299	8.27143e-33	3.47368e-30		unspecified product	protein_coding	GO:0004067;GO:0005737;GO:0006508;GO:0008798;GO:0016787;GO:0033345	asparaginase activity;cytoplasm;proteolysis;beta-aspartyl-peptidase activity;hydrolase activity;asparagine catabolic process via L-aspartate
AGAP012198	252.618	-2.0955	0.17872	-11.725	9.48569e-32	3.83608e-29		Histone H2A (Fragment) [Source:UniProtKB/TrEMBL%3BAcc:Q5TN31]	protein_coding	GO:0000786;GO:0003677;GO:0005634;GO:0005694;GO:0006325;GO:0031507;GO:0046982	nucleosome;DNA binding;nucleus;chromosome;chromatin organization;heterochromatin assembly;protein heterodimerization activity
AGAP010829	122.764	-2.67972	0.231664	-11.5673	6.0377e-31	2.35449e-28	CASPS12	short caspase 12	protein_coding	GO:0004197;GO:0005737;GO:0006508;GO:0006915;GO:0008234;GO:0043067;GO:0097153	cysteine-type endopeptidase activity;cytoplasm;proteolysis;apoptotic process;cysteine-type peptidase activity;regulation of programmed cell death;cysteine-type endopeptidase activity involved in apoptotic process
AGAP029806	384.052	-2.09894	0.182475	-11.5026	1.27992e-30	4.81911e-28		unspecified product	protein_coding	GO:0005242;GO:0005244;GO:0006811;GO:0006813;GO:0016020;GO:0016021;GO:0034220;GO:0034765;GO:0071805;GO:1990573	inward rectifier potassium channel activity;voltage-gated ion channel activity;ion transport;potassium ion transport;membrane;integral component of membrane;ion transmembrane transport;regulation of ion transmembrane transport;potassium ion transmembrane transport;potassium ion import across plasma membrane
AGAP009377	82.8519	3.72645	0.326975	11.3968	4.33978e-30	1.57953e-27		Cellular retinaldehyde-binding protein [Source:UniProtKB/TrEMBL%3BAcc:A0A1S4H0Y4]	protein_coding	GO:1902936	phosphatidylinositol bisphosphate binding
AGAP013535	153.418	-2.55116	0.225061	-11.3354	8.76495e-30	3.08724e-27		unspecified product	protein_coding	GO:0016020;GO:0016021	membrane;integral component of membrane
AGAP011193	382.298	-1.57416	0.139241	-11.3053	1.23596e-29	4.21734e-27		H15 domain-containing protein [Source:UniProtKB/TrEMBL%3BAcc:A0A1S4H614]	protein_coding	GO:0000786;GO:0003677;GO:0003690;GO:0005634;GO:0005694;GO:0006334;GO:0006355;GO:0016584;GO:0030261;GO:0031492;GO:0031936;GO:0045910	nucleosome;DNA binding;double-stranded DNA binding;nucleus;chromosome;nucleosome assembly;regulation of DNA-templated transcription;obsolete nucleosome positioning;chromosome condensation;nucleosomal DNA binding;obsolete negative regulation of chromatin silencing;negative regulation of DNA recombination
AGAP008947	3464.54	0.917884	0.0815525	11.2551	2.18504e-29	7.22984e-27		Mevalonate kinase [Source:UniProtKB/TrEMBL%3BAcc:A0A1S4GZN7]	protein_coding	GO:0000166;GO:0004496;GO:0005524;GO:0005737;GO:0005829;GO:0006629;GO:0006694;GO:0006695;GO:0008202;GO:0008299;GO:0016126;GO:0016301;GO:0016310;GO:0016740;GO:0019287	nucleotide binding;mevalonate kinase activity;ATP binding;cytoplasm;cytosol;lipid metabolic process;steroid biosynthetic process;cholesterol biosynthetic process;steroid metabolic process;isoprenoid biosynthetic process;sterol biosynthetic process;kinase activity;phosphorylation;transferase activity;isopentenyl diphosphate biosynthetic process, mevalonate pathway
AGAP012189	272.02	-1.53312	0.136271	-11.2505	2.30276e-29	7.39524e-27		abhydrolase domain-containing protein 12	protein_coding	GO:0004622;GO:0005789;GO:0016020;GO:0016021;GO:0047372	lysophospholipase activity;endoplasmic reticulum membrane;membrane;integral component of membrane;acylglycerol lipase activity
AGAP012711	122.273	-2.37565	0.211625	-11.2257	3.04883e-29	9.51147e-27		Histone H2A [Source:UniProtKB/TrEMBL%3BAcc:Q7PD33]	protein_coding	GO:0000786;GO:0003677;GO:0005634;GO:0005694;GO:0006325;GO:0031507;GO:0046982	nucleosome;DNA binding;nucleus;chromosome;chromatin organization;heterochromatin assembly;protein heterodimerization activity
AGAP010892	2032.89	1.01251	0.0905416	11.1828	4.94843e-29	1.50089e-26		Synaptic vesicle glycoprotein 2B	protein_coding	GO:0016020;GO:0016021;GO:0022857;GO:0055085	membrane;integral component of membrane;transmembrane transporter activity;transmembrane transport
AGAP029811	1256.68	-1.52526	0.137589	-11.0856	1.47348e-28	4.34835e-26		unspecified product	protein_coding
AGAP007602	998.49	-1.87102	0.170928	-10.9463	6.92477e-28	1.98978e-25		unspecified product	protein_coding
AGAP003295	388.252	-1.42087	0.130111	-10.9204	9.2059e-28	2.57742e-25		deoxyribonuclease II	protein_coding	GO:0004531;GO:0006259;GO:0006309	deoxyribonuclease II activity;DNA metabolic process;apoptotic DNA fragmentation
AGAP012555	211.413	-1.83329	0.169126	-10.8398	2.22866e-27	6.08368e-25		histone H2B	protein_coding	GO:0000786;GO:0003677;GO:0005634;GO:0005694;GO:0006334;GO:0046982	nucleosome;DNA binding;nucleus;chromosome;nucleosome assembly;protein heterodimerization activity
AGAP004018	912.221	-1.13855	0.106028	-10.7382	6.7332e-27	1.79317e-24		unspecified product	protein_coding	GO:0001917;GO:0002141;GO:0002142;GO:0005515;GO:0005886;GO:0005929;GO:0007605;GO:0032391;GO:0032420;GO:0032426;GO:0046549;GO:0050953;GO:0051015;GO:1904970	photoreceptor inner segment;stereocilia ankle link;stereocilia ankle link complex;protein binding;plasma membrane;cilium;sensory perception of sound;photoreceptor connecting cilium;stereocilium;stereocilium tip;retinal cone cell development;sensory perception of light stimulus;actin filament binding;brush border assembly
AGAP004952	1090.37	1.18071	0.111331	10.6053	2.81451e-26	7.31706e-24		CBF1 interacting corepressor	protein_coding	GO:0003714;GO:0005634;GO:0045892;GO:1903507	transcription corepressor activity;nucleus;negative regulation of DNA-templated transcription;negative regulation of nucleic acid-templated transcription
AGAP003635	1837.73	-1.0503	0.0992785	-10.5793	3.71793e-26	9.44095e-24		unspecified product	protein_coding	GO:0000395;GO:0003723;GO:0006396	mRNA 5'-splice site recognition;RNA binding;RNA processing
AGAP009213	641.564	1.37155	0.129817	10.5653	4.3168e-26	1.07125e-23	SRPN16	serine protease inhibitor (serpin) 16	protein_coding	GO:0004867;GO:0005615;GO:0010951	serine-type endopeptidase inhibitor activity;extracellular space;negative regulation of endopeptidase activity
AGAP012126	805.573	-1.02624	0.0976831	-10.5058	8.12576e-26	1.97167e-23		lysophospholipase II	protein_coding	GO:0002084;GO:0005737;GO:0008474;GO:0016787;GO:0052689	protein depalmitoylation;cytoplasm;palmitoyl-(protein) hydrolase activity;hydrolase activity;carboxylic ester hydrolase activity
AGAP029330	731.342	1.41435	0.135821	10.4134	2.15497e-25	5.11524e-23		unspecified product	protein_coding	GO:0004252;GO:0006508	serine-type endopeptidase activity;proteolysis
AGAP008059	5089.24	0.887728	0.0856777	10.3612	3.72097e-25	8.64452e-23	CSP1	chemosensory protein 1	protein_coding
AGAP000057	2647.66	-1.00319	0.0968584	-10.3573	3.87922e-25	8.82443e-23		paired box protein	protein_coding	GO:0003677;GO:0006355	DNA binding;regulation of DNA-templated transcription
AGAP028640	2064.01	0.770255	0.0748113	10.296	7.34825e-25	1.63746e-22		unspecified product	protein_coding	GO:0003924;GO:0005525	GTPase activity;GTP binding
AGAP010750	280.375	1.92921	0.18762	10.2826	8.44435e-25	1.84408e-22		unspecified product	protein_coding	GO:0005216;GO:0005219;GO:0005262;GO:0005515;GO:0006811;GO:0006816;GO:0006874;GO:0016020;GO:0016021;GO:0055085;GO:0070588	ion channel activity;ryanodine-sensitive calcium-release channel activity;calcium channel activity;protein binding;ion transport;calcium ion transport;cellular calcium ion homeostasis;membrane;integral component of membrane;transmembrane transport;calcium ion transmembrane transport
AGAP002355	402.224	1.36289	0.132874	10.257	1.10104e-24	2.3573e-22		Glutamine synthetase [Source:UniProtKB/TrEMBL%3BAcc:Q7QBX9]	protein_coding	GO:0000166;GO:0003824;GO:0004356;GO:0005524;GO:0005737;GO:0006542;GO:0006807;GO:0016874	nucleotide binding;catalytic activity;glutamate-ammonia ligase activity;ATP binding;cytoplasm;glutamine biosynthetic process;nitrogen compound metabolic process;ligase activity
AGAP006474	1070.44	-1.06145	0.104259	-10.1809	2.41381e-24	5.06854e-22		unspecified product	protein_coding	GO:0003924;GO:0005515;GO:0005525;GO:0005856;GO:0005886;GO:0005938;GO:0007015;GO:0007163;GO:0007264;GO:0008360;GO:0019901;GO:0030865;GO:0031410;GO:0032956;GO:0042995;GO:0043652	GTPase activity;protein binding;GTP binding;cytoskeleton;plasma membrane;cell cortex;actin filament organization;establishment or maintenance of cell polarity;small GTPase mediated signal transduction;regulation of cell shape;protein kinase binding;cortical cytoskeleton organization;cytoplasmic vesicle;regulation of actin cytoskeleton organization;cell projection;engulfment of apoptotic cell
AGAP001563	415.654	-1.25981	0.12384	-10.1729	2.61939e-24	5.39644e-22		glycerol kinase	protein_coding	GO:0004370;GO:0005524;GO:0005739;GO:0005975;GO:0006071;GO:0006072;GO:0006641;GO:0016020;GO:0016021;GO:0016301;GO:0016310;GO:0016740;GO:0016773;GO:0019563;GO:0046167	glycerol kinase activity;ATP binding;mitochondrion;carbohydrate metabolic process;glycerol metabolic process;glycerol-3-phosphate metabolic process;triglyceride metabolic process;membrane;integral component of membrane;kinase activity;phosphorylation;transferase activity;phosphotransferase activity, alcohol group as acceptor;glycerol catabolic process;glycerol-3-phosphate biosynthetic process
AGAP000011	232.638	-1.76218	0.174529	-10.0968	5.70751e-24	1.15408e-21		Branched-chain-amino-acid aminotransferase [Source:UniProtKB/TrEMBL%3BAcc:Q7QEI9]	protein_coding	GO:0003824;GO:0004084;GO:0005739;GO:0009081;GO:0009098;GO:0009099;GO:0050048;GO:0052654;GO:0052655;GO:0052656	catalytic activity;branched-chain-amino-acid transaminase activity;mitochondrion;branched-chain amino acid metabolic process;leucine biosynthetic process;valine biosynthetic process;L-leucine:2-oxoglutarate aminotransferase activity;L-leucine transaminase activity;L-valine transaminase activity;L-isoleucine transaminase activity
AGAP007777	8031.09	0.667732	0.0665037	10.0405	1.01135e-23	2.00781e-21		unspecified product	protein_coding
AGAP011694	313.952	-2.08719	0.208585	-10.0064	1.42817e-23	2.78468e-21		DUF4203 domain-containing protein [Source:UniProtKB/TrEMBL%3BAcc:A0A1S4H887]	protein_coding	GO:0005886;GO:0016020;GO:0016021;GO:0090263	plasma membrane;membrane;integral component of membrane;positive regulation of canonical Wnt signaling pathway
AGAP028517	2054.22	0.856983	0.086683	9.8864	4.76854e-23	9.13468e-21		ATP-synt_C domain-containing protein [Source:UniProtKB/TrEMBL%3BAcc:A0A0E4C7A5]	protein_coding	GO:0006811;GO:0008289;GO:0015078;GO:0015986;GO:0016020;GO:0016021;GO:0031966;GO:0033177;GO:0045263;GO:1902600	ion transport;lipid binding;proton transmembrane transporter activity;proton motive force-driven ATP synthesis;membrane;integral component of membrane;mitochondrial membrane;proton-transporting two-sector ATPase complex, proton-transporting domain;proton-transporting ATP synthase complex, coupling factor F(o);proton transmembrane transport
AGAP012754	1033.98	-0.917123	0.0933743	-9.82201	9.05218e-23	1.70415e-20		ubiquitin-conjugating enzyme E2 E1	protein_coding	GO:0000166;GO:0000209;GO:0005524;GO:0005634;GO:0016567;GO:0016740;GO:0061631	nucleotide binding;protein polyubiquitination;ATP binding;nucleus;protein ubiquitination;transferase activity;ubiquitin conjugating enzyme activity
AGAP009984	68.8952	-2.98226	0.303688	-9.82014	9.22172e-23	1.70664e-20		cell cycle control protein 50A	protein_coding	GO:0005783;GO:0005794;GO:0005886;GO:0016020;GO:0016021	endoplasmic reticulum;Golgi apparatus;plasma membrane;membrane;integral component of membrane
AGAP009374	58.2205	3.2541	0.334577	9.72601	2.3357e-22	4.25058e-20	CYP9M1	cytochrome P450	protein_coding	GO:0004497;GO:0005506;GO:0016491;GO:0016705;GO:0020037;GO:0046872;GO:0055114	monooxygenase activity;iron ion binding;oxidoreductase activity;oxidoreductase activity, acting on paired donors, with incorporation or reduction of molecular oxygen;heme binding;metal ion binding;obsolete oxidation-reduction process
AGAP012270	561.602	1.19953	0.12441	9.64177	5.32636e-22	9.53418e-20		unspecified product	protein_coding	GO:0004252;GO:0006508	serine-type endopeptidase activity;proteolysis
AGAP000062	1057.2	-1.15083	0.119582	-9.62377	6.3462e-22	1.11765e-19		unspecified product	protein_coding	GO:0000977;GO:0000981;GO:0005634;GO:0006357	RNA polymerase II transcription regulatory region sequence-specific DNA binding;DNA-binding transcription factor activity, RNA polymerase II-specific;nucleus;regulation of transcription by RNA polymerase II
AGAP029985	302.819	-1.40959	0.146504	-9.62147	6.48996e-22	1.12482e-19		unspecified product	protein_coding	GO:0005509;GO:0005543;GO:0007268;GO:0019992	calcium ion binding;phospholipid binding;chemical synaptic transmission;diacylglycerol binding
AGAP000028	2539.58	-1.01511	0.105912	-9.58443	9.29665e-22	1.5861e-19		calcium/calmodulin-dependent protein kinase (CaM kinase) II	protein_coding	GO:0000166;GO:0004672;GO:0004674;GO:0004683;GO:0004712;GO:0005516;GO:0005524;GO:0005737;GO:0006468;GO:0043005;GO:0106310	nucleotide binding;protein kinase activity;protein serine/threonine kinase activity;calmodulin-dependent protein kinase activity;protein serine/threonine/tyrosine kinase activity;calmodulin binding;ATP binding;cytoplasm;protein phosphorylation;neuron projection;protein serine kinase activity
AGAP004249	246.975	1.39747	0.146939	9.51056	1.89636e-21	3.18559e-19		Methyltransf_11 domain-containing protein [Source:UniProtKB/TrEMBL%3BAcc:A0A1S4GL11]	protein_coding	GO:0002098;GO:0005634;GO:0005737;GO:0008168;GO:0016300;GO:0030488	tRNA wobble uridine modification;nucleus;cytoplasm;methyltransferase activity;tRNA (uracil) methyltransferase activity;tRNA methylation
AGAP003701	138.218	-1.87395	0.197364	-9.49486	2.20498e-21	3.64791e-19		zinc finger protein 593 homolog	protein_coding	GO:0000055;GO:0003676;GO:0008270;GO:0030687;GO:0043023;GO:0046872	ribosomal large subunit export from nucleus;nucleic acid binding;zinc ion binding;preribosome, large subunit precursor;ribosomal large subunit binding;metal ion binding
AGAP006973	375.817	1.54567	0.163049	9.47982	2.54714e-21	4.15108e-19		unspecified product	protein_coding
AGAP007472	812.222	-0.954799	0.100857	-9.46689	2.88291e-21	4.6292e-19		PH domain-containing protein [Source:UniProtKB/TrEMBL%3BAcc:A0A1S4GVW4]	protein_coding	GO:0005886	plasma membrane
AGAP029587	667.553	-1.21699	0.12914	-9.42375	4.3524e-21	6.88752e-19		Methyltransferase-like protein [Source:UniProtKB/TrEMBL%3BAcc:A0A453Z0V4]	protein_coding	GO:0001510;GO:0008168;GO:0016740;GO:0032259	RNA methylation;methyltransferase activity;transferase activity;methylation
AGAP012743	305.043	-1.22282	0.130501	-9.37023	7.23714e-21	1.12889e-18		DNA replication complex GINS protein PSF2 [Source:UniProtKB/TrEMBL%3BAcc:Q5TXV1]	protein_coding	GO:0000727;GO:0000811;GO:0005634;GO:0006260;GO:0031298;GO:0032508;GO:0043138	double-strand break repair via break-induced replication;GINS complex;nucleus;DNA replication;replication fork protection complex;DNA duplex unwinding;3'-5' DNA helicase activity
AGAP006911	1535.75	0.839305	0.089789	9.34752	8.97267e-21	1.3799e-18	SRPN2	serine protease inhibitor (serpin) 2	protein_coding	GO:0004867;GO:0005615;GO:0008201;GO:0010951;GO:0035009;GO:0042832;GO:0045861;GO:2000266	serine-type endopeptidase inhibitor activity;extracellular space;heparin binding;negative regulation of endopeptidase activity;negative regulation of melanization defense response;defense response to protozoan;negative regulation of proteolysis;regulation of blood coagulation, intrinsic pathway
AGAP000452	1792.95	-0.772328	0.0827092	-9.33788	9.82853e-21	1.49052e-18		unspecified product	protein_coding	GO:0005515;GO:0005737;GO:0005886;GO:0007268;GO:0043197;GO:0045202;GO:0051179	protein binding;cytoplasm;plasma membrane;chemical synaptic transmission;dendritic spine;synapse;localization
Cas9Zhang	384.483	11.0979	1.19296	9.30277	1.36829e-20	2.04662e-18
AGAP008577	2746.5	-0.838401	0.0901533	-9.29973	1.40807e-20	2.07767e-18		RNA-binding protein 5/10	protein_coding	GO:0003676;GO:0003723;GO:0046872	nucleic acid binding;RNA binding;metal ion binding
AGAP004685	1459.31	-1.1805	0.127001	-9.29519	1.4695e-20	2.13939e-18		DNA replication ATP-dependent helicase Dna2	protein_coding	GO:0003677;GO:0003723;GO:0004386;GO:0005524;GO:0005634;GO:0005694;GO:0005737;GO:0006281;GO:0016887;GO:0017108;GO:0017116;GO:0032508;GO:0033567;GO:0046872;GO:0051539;GO:0071932	DNA binding;RNA binding;helicase activity;ATP binding;nucleus;chromosome;cytoplasm;DNA repair;ATP hydrolysis activity;5'-flap endonuclease activity;single-stranded DNA helicase activity;DNA duplex unwinding;DNA replication, Okazaki fragment processing;metal ion binding;4 iron, 4 sulfur cluster binding;replication fork reversal
AGAP001982	317.832	1.42461	0.153811	9.26204	2.00566e-20	2.88155e-18		unspecified product	protein_coding	GO:0005615;GO:0016020;GO:0016021	extracellular space;membrane;integral component of membrane
AGAP009965	49.4698	-4.20445	0.456165	-9.21696	3.05637e-20	4.3341e-18		unspecified product	protein_coding	GO:0043005	neuron projection
AGAP009609	694.675	0.90122	0.0985915	9.14095	6.19055e-20	8.66598e-18		homogentisate 1%2C2-dioxygenase	protein_coding	GO:0004411;GO:0005737;GO:0006520;GO:0006559;GO:0006570;GO:0046872;GO:0055114	homogentisate 1,2-dioxygenase activity;cytoplasm;cellular amino acid metabolic process;L-phenylalanine catabolic process;tyrosine metabolic process;metal ion binding;obsolete oxidation-reduction process
AGAP006967	1415.97	0.778721	0.0855325	9.10438	8.67606e-20	1.19916e-17		unspecified product	protein_coding
AGAP002604	208.446	-1.6527	0.181638	-9.09886	9.1286e-20	1.24594e-17		unspecified product	protein_coding	GO:0140291	peptidyl-glutamate ADP-deribosylation
AGAP009662	672.414	1.14852	0.126811	9.05696	1.34142e-19	1.80826e-17		unspecified product	protein_coding	GO:0003676	nucleic acid binding
AGAP002989	561.25	-1.09056	0.120478	-9.052	1.40377e-19	1.86924e-17		gamma-interferon-inducible lysosomal thiol reductase	protein_coding	GO:0016491;GO:0016671	oxidoreductase activity;oxidoreductase activity, acting on a sulfur group of donors, disulfide as acceptor
AGAP011458	482.172	-1.39872	0.154876	-9.03126	1.69699e-19	2.23246e-17		FK506-binding protein 6	protein_coding	GO:0000413;GO:0003755;GO:0005515;GO:0005737;GO:0016853;GO:0031047;GO:0034587;GO:0051321	protein peptidyl-prolyl isomerization;peptidyl-prolyl cis-trans isomerase activity;protein binding;cytoplasm;isomerase activity;gene silencing by RNA;piRNA metabolic process;meiotic cell cycle
AGAP001616	1552.56	-0.839789	0.0931107	-9.01925	1.89376e-19	2.46166e-17		unspecified product	protein_coding
AGAP002035	1446.35	-0.864252	0.0963417	-8.9707	2.94647e-19	3.785e-17		GC-rich sequence DNA-binding factor	protein_coding	GO:0000122;GO:0000390;GO:0000398;GO:0000978;GO:0003677;GO:0003700;GO:0005634;GO:0006355;GO:0071008	negative regulation of transcription by RNA polymerase II;spliceosomal complex disassembly;mRNA splicing, via spliceosome;RNA polymerase II cis-regulatory region sequence-specific DNA binding;DNA binding;DNA-binding transcription factor activity;nucleus;regulation of DNA-templated transcription;U2-type post-mRNA release spliceosomal complex
AGAP012838	136.996	1.81601	0.202559	8.96531	3.09416e-19	3.9285e-17		unspecified product	protein_coding	GO:0004364;GO:0005515;GO:0005737;GO:0006749	glutathione transferase activity;protein binding;cytoplasm;glutathione metabolic process
AGAP009958	2001.57	-0.689347	0.0775918	-8.88428	6.4338e-19	8.07479e-17		arginine and glutamate-rich protein 1	protein_coding	GO:0005654;GO:0005739	nucleoplasm;mitochondrion
AGAP004197	524.017	1.24982	0.141009	8.86341	7.76046e-19	9.62915e-17		6-phosphogluconate dehydrogenase%2C decarboxylating [Source:UniProtKB/TrEMBL%3BAcc:Q7PQM3]	protein_coding	GO:0004616;GO:0005829;GO:0006098;GO:0009051;GO:0016491;GO:0019521;GO:0046177;GO:0050661;GO:0055114	phosphogluconate dehydrogenase (decarboxylating) activity;cytosol;pentose-phosphate shunt;pentose-phosphate shunt, oxidative branch;oxidoreductase activity;D-gluconate metabolic process;D-gluconate catabolic process;NADP binding;obsolete oxidation-reduction process
AGAP007646	103.338	-2.30298	0.260321	-8.8467	9.01478e-19	1.10598e-16		unspecified product	protein_coding	GO:0005509;GO:0016020;GO:0016021;GO:0030672;GO:0046928	calcium ion binding;membrane;integral component of membrane;synaptic vesicle membrane;regulation of neurotransmitter secretion
AGAP012201	2320.48	-0.842071	0.0952431	-8.84128	9.463e-19	1.14694e-16		Histone H2B [Source:UniProtKB/Swiss-Prot%3BAcc:Q27442]	protein_coding	GO:0000786;GO:0003677;GO:0005634;GO:0005694;GO:0006334;GO:0044877;GO:0046982	nucleosome;DNA binding;nucleus;chromosome;nucleosome assembly;protein-containing complex binding;protein heterodimerization activity
AGAP010056	3394.68	0.819128	0.0926599	8.84015	9.55871e-19	1.14694e-16		hexosaminidase	protein_coding	GO:0004553;GO:0004563;GO:0005975;GO:0008152;GO:0016787;GO:0016798;GO:0102148	hydrolase activity, hydrolyzing O-glycosyl compounds;beta-N-acetylhexosaminidase activity;carbohydrate metabolic process;metabolic process;hydrolase activity;hydrolase activity, acting on glycosyl bonds;N-acetyl-beta-D-galactosaminidase activity
AGAP011178	559.252	-1.50722	0.170624	-8.83358	1.01378e-18	1.20287e-16		zinc/iron regulated transporter-related protein 1	protein_coding	GO:0005385;GO:0005886;GO:0016020;GO:0016021;GO:0030001;GO:0046873;GO:0055085;GO:0071577	zinc ion transmembrane transporter activity;plasma membrane;membrane;integral component of membrane;metal ion transport;metal ion transmembrane transporter activity;transmembrane transport;zinc ion transmembrane transport
AGAP001627	1279.19	-1.09481	0.123954	-8.8324	1.02452e-18	1.20287e-16		solute carrier family 7 (cationic amino acid transporter%2C y+ system)	protein_coding	GO:0015179;GO:0016020;GO:0016021;GO:0022857;GO:0055085	L-amino acid transmembrane transporter activity;membrane;integral component of membrane;transmembrane transporter activity;transmembrane transport
AGAP003913	79.3921	-2.29062	0.259493	-8.82728	1.07253e-18	1.24585e-16		Histone H2A [Source:UniProtKB/TrEMBL%3BAcc:Q7Q2C4]	protein_coding	GO:0000786;GO:0003677;GO:0005634;GO:0005694;GO:0006325;GO:0031507;GO:0046982	nucleosome;DNA binding;nucleus;chromosome;chromatin organization;heterochromatin assembly;protein heterodimerization activity
AGAP012871	52.7855	-3.12888	0.354588	-8.824	1.10442e-18	1.26939e-16		Histone domain-containing protein [Source:UniProtKB/TrEMBL%3BAcc:A0A1S4HAC6]	protein_coding	GO:0000786;GO:0003677;GO:0005634;GO:0005694;GO:0046982	nucleosome;DNA binding;nucleus;chromosome;protein heterodimerization activity
AGAP006670	1259.72	0.772923	0.0879069	8.79252	1.46242e-18	1.66335e-16		gamma-glutamyl hydrolase	protein_coding	GO:0005615;GO:0005773;GO:0006508;GO:0008242;GO:0016787;GO:0034722;GO:0046900	extracellular space;vacuole;proteolysis;omega peptidase activity;hydrolase activity;gamma-glutamyl-peptidase activity;tetrahydrofolylpolyglutamate metabolic process
AGAP002465	12349.2	0.680142	0.0776386	8.76036	1.9462e-18	2.19078e-16		ferritin heavy chain	protein_coding	GO:0004322;GO:0005506;GO:0005623;GO:0005737;GO:0006826;GO:0006879;GO:0006880;GO:0008198;GO:0008199;GO:0016491;GO:0046872;GO:0055114	ferroxidase activity;iron ion binding;obsolete cell;cytoplasm;iron ion transport;cellular iron ion homeostasis;intracellular sequestering of iron ion;ferrous iron binding;ferric iron binding;oxidoreductase activity;metal ion binding;obsolete oxidation-reduction process
AGAP008465	177.328	-1.86005	0.212594	-8.74929	2.14697e-18	2.39211e-16	CPLCG22	cuticular protein CPLCG family (CPLCG22)	protein_coding
AGAP008433	5850.97	-0.913266	0.104411	-8.74684	2.19407e-18	2.41991e-16		RNA-binding protein 39 [Source:UniProtKB/TrEMBL%3BAcc:A0A1S4GYY7]	protein_coding	GO:0003676;GO:0003723;GO:0003730;GO:0005634;GO:0005737;GO:0005829;GO:0006397;GO:0008143;GO:0008266;GO:0010494;GO:1990904	nucleic acid binding;RNA binding;mRNA 3'-UTR binding;nucleus;cytoplasm;cytosol;mRNA processing;poly(A) binding;poly(U) RNA binding;cytoplasmic stress granule;ribonucleoprotein complex
AGAP008694	296.942	-1.18507	0.135855	-8.72308	2.70737e-18	2.95618e-16		HAUS-augmin3 domain-containing protein [Source:UniProtKB/TrEMBL%3BAcc:A0A1S4GZ04]	protein_coding	GO:0005737;GO:0005819;GO:0005874;GO:0007049;GO:0051225;GO:0051301;GO:0070652	cytoplasm;spindle;microtubule;cell cycle;spindle assembly;cell division;HAUS complex
AGAP028369	956.041	1.39062	0.159596	8.71342	2.94841e-18	3.1875e-16	ATP8	adenosine triphosphatase subunit 8 [Source:European Nucleotide Archive%3BAcc:ATP8]	protein_coding	GO:0000276;GO:0005739;GO:0006754;GO:0006811;GO:0015078;GO:0015986;GO:0016020;GO:0016021;GO:0031966;GO:0045263	mitochondrial proton-transporting ATP synthase complex, coupling factor F(o);mitochondrion;ATP biosynthetic process;ion transport;proton transmembrane transporter activity;proton motive force-driven ATP synthesis;membrane;integral component of membrane;mitochondrial membrane;proton-transporting ATP synthase complex, coupling factor F(o)
AGAP002534	1123.16	0.884423	0.101827	8.68555	3.76909e-18	4.03478e-16		dihydropteridine reductase	protein_coding	GO:0004155;GO:0005737;GO:0006559;GO:0006729;GO:0016491;GO:0055114;GO:0070402;GO:0070404	6,7-dihydropteridine reductase activity;cytoplasm;L-phenylalanine catabolic process;tetrahydrobiopterin biosynthetic process;oxidoreductase activity;obsolete oxidation-reduction process;NADPH binding;NADH binding
AGAP006609	1006.87	-1.23706	0.142856	-8.65948	4.73917e-18	5.02398e-16		unspecified product	protein_coding	GO:0016020;GO:0016021;GO:0022857;GO:0055085	membrane;integral component of membrane;transmembrane transporter activity;transmembrane transport
AGAP013060	1022.11	0.878127	0.10147	8.65404	4.97096e-18	5.21903e-16		unspecified product	protein_coding
AGAP028542	46.6368	3.26604	0.378688	8.62462	6.43034e-18	6.68694e-16		unspecified product	protein_coding
AGAP010159	858.005	-0.869272	0.100981	-8.60829	7.41565e-18	7.63881e-16		dUTP pyrophosphatase	protein_coding	GO:0000287;GO:0004170;GO:0006226;GO:0046081	magnesium ion binding;dUTP diphosphatase activity;dUMP biosynthetic process;dUTP catabolic process
AGAP010985	540.128	-1.05966	0.123206	-8.60073	7.92075e-18	8.08287e-16		Centrosomal protein CEP135 [Source:UniProtKB/TrEMBL%3BAcc:A0A1S4H6F2]	protein_coding
AGAP012490	87.1951	-2.0325	0.236552	-8.59217	8.53411e-18	8.62814e-16		unspecified product	protein_coding
AGAP012844	186.255	-1.37321	0.160626	-8.54906	1.24097e-17	1.24314e-15		calmodulin	protein_coding	GO:0000226;GO:0005509;GO:0019722;GO:0030234;GO:0046872	microtubule cytoskeleton organization;calcium ion binding;calcium-mediated signaling;enzyme regulator activity;metal ion binding
AGAP010389	1065.44	-0.935277	0.109864	-8.51304	1.69436e-17	1.68188e-15		Prestin	protein_coding	GO:0008271;GO:0008272;GO:0015116;GO:0016020;GO:0016021;GO:0055085	secondary active sulfate transmembrane transporter activity;sulfate transport;sulfate transmembrane transporter activity;membrane;integral component of membrane;transmembrane transport
AGAP005126	23637.1	0.582264	0.0685828	8.48994	2.06739e-17	2.03368e-15	SPZ6	spaetzle-like cytokine 6	protein_coding	GO:0005121;GO:0005576;GO:0007165;GO:0007399;GO:0008083;GO:0008592;GO:0021556;GO:0045087	Toll binding;extracellular region;signal transduction;nervous system development;growth factor activity;regulation of Toll signaling pathway;central nervous system formation;innate immune response
AGAP012194	1187.09	-0.813334	0.0959088	-8.48029	2.24637e-17	2.19001e-15		DnaJ (Hsp40) homolog%2C subfamily B	protein_coding	GO:0005634;GO:0005737;GO:0044183;GO:0051082;GO:0051087;GO:0061077	nucleus;cytoplasm;protein folding chaperone;unfolded protein binding;chaperone binding;chaperone-mediated protein folding
AGAP002100	283.834	-1.51705	0.179937	-8.43097	3.4281e-17	3.31251e-15		unspecified product	protein_coding	GO:0003341;GO:0005737;GO:0036158;GO:0036159;GO:0045505	cilium movement;cytoplasm;outer dynein arm assembly;inner dynein arm assembly;dynein intermediate chain binding
AGAP009106	439.827	1.38443	0.165146	8.38308	5.15584e-17	4.9383e-15		CBM39 domain-containing protein [Source:UniProtKB/TrEMBL%3BAcc:A0A1S4H069]	protein_coding	GO:0030246	carbohydrate binding
AGAP001148	1788.87	-0.789416	0.0943989	-8.36255	6.13766e-17	5.82757e-15		unspecified product	protein_coding	GO:0005515;GO:0005737;GO:0016191;GO:0098793;GO:0098978	protein binding;cytoplasm;synaptic vesicle uncoating;presynapse;glutamatergic synapse
AGAP012708	655.733	-0.884573	0.105847	-8.35712	6.42664e-17	6.04935e-15		unspecified product	protein_coding	GO:0003735;GO:0015935;GO:0019843;GO:0022627;GO:0045903	structural constituent of ribosome;small ribosomal subunit;rRNA binding;cytosolic small ribosomal subunit;positive regulation of translational fidelity
AGAP001669	40.6219	-4.51863	0.541123	-8.35045	6.80017e-17	6.34624e-15	CPR6	cuticular protein RR-2 family 6	protein_coding	GO:0031012;GO:0042302	extracellular matrix;structural constituent of cuticle
AGAP012375	828.971	-1.12822	0.135376	-8.33401	7.81484e-17	7.23137e-15		protein aurora borealis	protein_coding	GO:0005634;GO:0005737;GO:0007049;GO:0007088;GO:0019901;GO:0032147;GO:0051301;GO:0060236;GO:0072687	nucleus;cytoplasm;cell cycle;regulation of mitotic nuclear division;protein kinase binding;activation of protein kinase activity;cell division;regulation of mitotic spindle organization;meiotic spindle
AGAP004849	1102.88	-0.820255	0.0990848	-8.27832	1.24928e-16	1.14629e-14		DnaJ homolog subfamily C member 9	protein_coding	GO:0005634;GO:0005737;GO:0031072	nucleus;cytoplasm;heat shock protein binding
AGAP004964	135.123	1.57167	0.190018	8.27117	1.32656e-16	1.20706e-14		unspecified product	protein_coding	GO:0016020;GO:0016021	membrane;integral component of membrane
AGAP013074	153.649	1.60215	0.193884	8.26344	1.41532e-16	1.27718e-14		unspecified product	protein_coding
AGAP009379	62.8477	2.94783	0.356901	8.25952	1.46263e-16	1.30905e-14		cellular retinaldehyde-binding protein	protein_coding	GO:1902936	phosphatidylinositol bisphosphate binding
AGAP007781	2668.31	0.590231	0.0715097	8.25386	1.53354e-16	1.36136e-14		eukaryotic translation initiation factor 4E-binding protein 1	protein_coding	GO:0005737;GO:0008190;GO:0045947	cytoplasm;eukaryotic initiation factor 4E binding;negative regulation of translational initiation
AGAP004686	3623.96	-0.704427	0.0854343	-8.24526	1.64804e-16	1.45121e-14		WW domain-containing protein [Source:UniProtKB/TrEMBL%3BAcc:A0A1S4GLU5]	protein_coding	GO:0005515;GO:0006325	protein binding;chromatin organization
AGAP011664	293.156	-1.10633	0.134321	-8.23644	1.7741e-16	1.54971e-14		unspecified product	protein_coding
AGAP009091	187.226	1.78118	0.217922	8.17344	2.99719e-16	2.59732e-14		aromatic-L-amino-acid decarboxylase	protein_coding	GO:0003824;GO:0006520;GO:0016829;GO:0016830;GO:0016831;GO:0019752;GO:0030170;GO:0044248;GO:1901575	catalytic activity;cellular amino acid metabolic process;lyase activity;carbon-carbon lyase activity;carboxy-lyase activity;carboxylic acid metabolic process;pyridoxal phosphate binding;cellular catabolic process;organic substance catabolic process
AGAP012952	1272.8	-1.0511	0.128648	-8.17033	3.07546e-16	2.64417e-14		unspecified product	protein_coding	GO:0046872	metal ion binding
AGAP010436	148.499	-1.63991	0.20077	-8.16813	3.13202e-16	2.67176e-14		adenylate cyclase 2	protein_coding	GO:0004016;GO:0005524;GO:0005886;GO:0006171;GO:0009190;GO:0016021;GO:0016849;GO:0035556;GO:0046872	adenylate cyclase activity;ATP binding;plasma membrane;cAMP biosynthetic process;cyclic nucleotide biosynthetic process;integral component of membrane;phosphorus-oxygen lyase activity;intracellular signal transduction;metal ion binding
AGAP012817	113.848	-1.78741	0.218881	-8.16613	3.18444e-16	2.69542e-14		unspecified product	protein_coding	GO:0004252;GO:0006508	serine-type endopeptidase activity;proteolysis
AGAP029514	1401.84	-2.4988	0.306387	-8.15572	3.4711e-16	2.91546e-14		Protein kinase domain-containing protein [Source:UniProtKB/TrEMBL%3BAcc:A0A453YZP8]	protein_coding	GO:0004672;GO:0004674;GO:0004712;GO:0005524;GO:0005737;GO:0006468;GO:0010766;GO:0019869;GO:0019870;GO:0032414;GO:0035556;GO:0050801;GO:0106310;GO:1903288;GO:2000651	protein kinase activity;protein serine/threonine kinase activity;protein serine/threonine/tyrosine kinase activity;ATP binding;cytoplasm;protein phosphorylation;negative regulation of sodium ion transport;chloride channel inhibitor activity;potassium channel inhibitor activity;positive regulation of ion transmembrane transporter activity;intracellular signal transduction;ion homeostasis;protein s…
AGAP009333	4910.79	-0.908753	0.111783	-8.12965	4.30549e-16	3.58867e-14		mitochondrial carrier protein (Rim2)	protein_coding	GO:0006839;GO:0015218;GO:0016020;GO:0016021;GO:0022857;GO:0031966;GO:0055085;GO:1990519	mitochondrial transport;pyrimidine nucleotide transmembrane transporter activity;membrane;integral component of membrane;transmembrane transporter activity;mitochondrial membrane;transmembrane transport;pyrimidine nucleotide import into mitochondrion
AGAP011620	344.937	1.17464	0.144883	8.10751	5.16657e-16	4.27377e-14		collagen%2C type I/II/III/V/XI/XXIV/XXVII alpha	protein_coding	GO:0005201;GO:0005615;GO:0030198;GO:0031012	extracellular matrix structural constituent;extracellular space;extracellular matrix organization;extracellular matrix
AGAP008639	574.63	-0.811389	0.100215	-8.09651	5.65566e-16	4.64317e-14		MANSC domain-containing protein [Source:UniProtKB/TrEMBL%3BAcc:A0A1S4GYU4]	protein_coding	GO:0005886;GO:0016020;GO:0016021;GO:0031410	plasma membrane;membrane;integral component of membrane;cytoplasmic vesicle
AGAP003629	1203.63	-1.08753	0.134572	-8.08138	6.40369e-16	5.21805e-14		unspecified product	protein_coding	GO:0000166;GO:0005886;GO:0006196;GO:0008253;GO:0009166;GO:0016311;GO:0016787;GO:0016788;GO:0046872	nucleotide binding;plasma membrane;AMP catabolic process;5'-nucleotidase activity;nucleotide catabolic process;dephosphorylation;hydrolase activity;hydrolase activity, acting on ester bonds;metal ion binding
AGAP001890	595.413	0.94896	0.117461	8.0789	6.5353e-16	5.28585e-14		unspecified product	protein_coding	GO:0046872	metal ion binding
AGAP004895	176.717	-1.47142	0.182953	-8.04261	8.79443e-16	7.06076e-14		carbonic anhydrase	protein_coding	GO:0004089;GO:0005886;GO:0006730;GO:0008270;GO:0016836	carbonate dehydratase activity;plasma membrane;one-carbon metabolic process;zinc ion binding;hydro-lyase activity
AGAP011220	465.358	-1.61112	0.200742	-8.02581	1.00855e-15	8.0382e-14		Borealin	protein_coding	GO:0000070;GO:0000775;GO:0005634;GO:0032133;GO:0051233;GO:0051301	mitotic sister chromatid segregation;chromosome, centromeric region;nucleus;chromosome passenger complex;spindle midzone;cell division
AGAP028609	3668.04	-0.639264	0.0796873	-8.02216	1.03901e-15	8.22095e-14		transcriptional regulator ATRX	protein_coding	GO:0005524;GO:0005634;GO:0016887;GO:0140658	ATP binding;nucleus;ATP hydrolysis activity;ATP-dependent chromatin remodeler activity
AGAP001687	845.9	-0.867651	0.108642	-7.9863	1.39052e-15	1.09231e-13		unspecified product	protein_coding	GO:0005096;GO:0005737;GO:0007165;GO:0043547;GO:0051056	GTPase activator activity;cytoplasm;signal transduction;positive regulation of GTPase activity;regulation of small GTPase mediated signal transduction
AGAP028900	725.823	-1.16042	0.146291	-7.93227	2.15175e-15	1.67821e-13	LSU_rRNA_eukarya	Eukaryotic large subunit ribosomal RNA [Source:RFAM%3BAcc:RF02543]	rRNA
AGAP005260	353.238	-1.08328	0.13679	-7.91933	2.388e-15	1.84926e-13		dTMP kinase	protein_coding	GO:0004550;GO:0004798;GO:0005524;GO:0005634;GO:0005737;GO:0005739;GO:0005829;GO:0006165;GO:0006227;GO:0006233;GO:0006235;GO:0009041;GO:0046940	nucleoside diphosphate kinase activity;thymidylate kinase activity;ATP binding;nucleus;cytoplasm;mitochondrion;cytosol;nucleoside diphosphate phosphorylation;dUDP biosynthetic process;dTDP biosynthetic process;dTTP biosynthetic process;uridylate kinase activity;nucleoside monophosphate phosphorylation
AGAP001375	1684.94	0.662216	0.0836499	7.91652	2.44249e-15	1.87576e-13		serine protease inhibitor (serpin) 12	protein_coding	GO:0004867;GO:0005615	serine-type endopeptidase inhibitor activity;extracellular space
AGAP008712	2482.19	0.607675	0.0767673	7.91581	2.45658e-15	1.87576e-13		Solute carrier organic anion transporter family member [Source:UniProtKB/TrEMBL%3BAcc:A0A1S4GZ11]	protein_coding	GO:0005515;GO:0005886;GO:0006811;GO:0016020;GO:0016021;GO:0022857;GO:0055085	protein binding;plasma membrane;ion transport;membrane;integral component of membrane;transmembrane transporter activity;transmembrane transport
AGAP009498	4186.78	0.552252	0.0697861	7.91349	2.50278e-15	1.89777e-13		solute carrier family 17 (anion/sugar transporter)%2C member 5	protein_coding	GO:0006820;GO:0016020;GO:0016021;GO:0022857;GO:0055085	anion transport;membrane;integral component of membrane;transmembrane transporter activity;transmembrane transport
AGAP010827	42.5263	-3.05196	0.38724	-7.88132	3.23953e-15	2.43663e-13	CASPS10	short caspase 10	protein_coding	GO:0004197;GO:0005737;GO:0006508;GO:0006915;GO:0008234;GO:0097153	cysteine-type endopeptidase activity;cytoplasm;proteolysis;apoptotic process;cysteine-type peptidase activity;cysteine-type endopeptidase activity involved in apoptotic process
AGAP029345	37.0629	-4.5373	0.575756	-7.8806	3.25806e-15	2.43663e-13		unspecified product	protein_coding
AGAP001083	746.048	-0.895865	0.114216	-7.84363	4.37712e-15	3.25128e-13		unspecified product	protein_coding	GO:0000978;GO:0001228;GO:0003676;GO:0003700;GO:0005634;GO:0006357;GO:0043565;GO:0045892;GO:0045893;GO:0045944	RNA polymerase II cis-regulatory region sequence-specific DNA binding;DNA-binding transcription activator activity, RNA polymerase II-specific;nucleic acid binding;DNA-binding transcription factor activity;nucleus;regulation of transcription by RNA polymerase II;sequence-specific DNA binding;negative regulation of DNA-templated transcription;positive regulation of DNA-templated transcription;posi…
AGAP000206	293.157	1.12232	0.143229	7.83586	4.65643e-15	3.43538e-13		unspecified product	protein_coding	GO:0016020;GO:0016021	membrane;integral component of membrane
AGAP009901	2767.67	-0.727779	0.0929801	-7.82725	4.98643e-15	3.65415e-13		diphosphoinositol-polyphosphate diphosphatase	protein_coding	GO:0000298;GO:0005634;GO:0005737;GO:0008486;GO:0016787;GO:0034431;GO:0034432;GO:0050072;GO:0071543;GO:1901907;GO:1901909;GO:1901911	endopolyphosphatase activity;nucleus;cytoplasm;diphosphoinositol-polyphosphate diphosphatase activity;hydrolase activity;bis(5'-adenosyl)-hexaphosphatase activity;bis(5'-adenosyl)-pentaphosphatase activity;m7G(5')pppN diphosphatase activity;diphosphoinositol polyphosphate metabolic process;diadenosine pentaphosphate catabolic process;diadenosine hexaphosphate catabolic process;adenosine 5'-(hexah…
AGAP028711	1173.35	0.729626	0.0934701	7.80599	5.90375e-15	4.29753e-13		unspecified product	protein_coding	GO:0004252;GO:0006508	serine-type endopeptidase activity;proteolysis
AGAP008903	3897.72	-0.714079	0.0916428	-7.79198	6.5966e-15	4.77008e-13		PCI domain-containing protein [Source:UniProtKB/TrEMBL%3BAcc:A0A1S4GZK4]	protein_coding	GO:0005634	nucleus
AGAP006193	250.851	1.05809	0.135868	7.78763	6.82765e-15	4.88719e-13		unspecified product	protein_coding
AGAP001606	1372.42	0.737204	0.094668	7.78726	6.84806e-15	4.88719e-13		5-oxoprolinase (ATP-hydrolysing) [Source:UniProtKB/TrEMBL%3BAcc:Q8T5H1]	protein_coding	GO:0003824;GO:0005829;GO:0006749;GO:0016787;GO:0017168	catalytic activity;cytosol;glutathione metabolic process;hydrolase activity;5-oxoprolinase (ATP-hydrolyzing) activity
AGAP004884	1356.49	-0.866055	0.111643	-7.75739	8.66965e-15	6.14701e-13		muskelin	protein_coding	GO:0005515;GO:0005737	protein binding;cytoplasm
AGAP001950	531.695	-1.05063	0.135453	-7.75645	8.73425e-15	6.15286e-13		membrane-associated tyrosine- and threonine-specific cdc2-inhibitory kinase	protein_coding	GO:0004672;GO:0004674;GO:0005524;GO:0005634;GO:0006468	protein kinase activity;protein serine/threonine kinase activity;ATP binding;nucleus;protein phosphorylation
AGAP012115	2189.71	-0.966678	0.124705	-7.75174	9.06403e-15	6.34424e-13		Ca2+-transporting ATPase	protein_coding	GO:0000139;GO:0000166;GO:0005215;GO:0005388;GO:0005524;GO:0005623;GO:0006811;GO:0006816;GO:0006874;GO:0008553;GO:0015410;GO:0016020;GO:0016021;GO:0016887;GO:0070588;GO:0071421;GO:0140613;GO:1902600	Golgi membrane;nucleotide binding;transporter activity;P-type calcium transporter activity;ATP binding;obsolete cell;ion transport;calcium ion transport;cellular calcium ion homeostasis;P-type proton-exporting transporter activity;ABC-type manganese transporter activity;membrane;integral component of membrane;ATP hydrolysis activity;calcium ion transmembrane transport;manganese ion transmembrane …
AGAP000147	6189.58	-0.785906	0.101482	-7.74427	9.61359e-15	6.68604e-13		PDZ-binding kinase	protein_coding	GO:0000278;GO:0004672;GO:0004674;GO:0005524;GO:0006468	mitotic cell cycle;protein kinase activity;protein serine/threonine kinase activity;ATP binding;protein phosphorylation
AGAP001899	10393.8	0.499032	0.0645742	7.72803	1.09223e-14	7.54813e-13		fatty acid synthase%2C animal type	protein_coding	GO:0003824;GO:0004312;GO:0004313;GO:0004315;GO:0004316;GO:0004317;GO:0004320;GO:0006633;GO:0008659;GO:0008693;GO:0009058;GO:0016295;GO:0016296;GO:0016491;GO:0016740;GO:0016746;GO:0016788;GO:0031177;GO:0047117;GO:0047451;GO:0055114	catalytic activity;fatty acid synthase activity;[acyl-carrier-protein] S-acetyltransferase activity;3-oxoacyl-[acyl-carrier-protein] synthase activity;3-oxoacyl-[acyl-carrier-protein] reductase (NADPH) activity;3-hydroxypalmitoyl-[acyl-carrier-protein] dehydratase activity;oleoyl-[acyl-carrier-protein] hydrolase activity;fatty acid biosynthetic process;(3R)-hydroxymyristoyl-[acyl-carrier-protein]…
AGAP012769	84.431	-1.79421	0.233152	-7.69546	1.40984e-14	9.6818e-13		unspecified product	protein_coding	GO:0004842;GO:0005515;GO:0006511;GO:0016567;GO:0019005;GO:0031146	ubiquitin-protein transferase activity;protein binding;ubiquitin-dependent protein catabolic process;protein ubiquitination;SCF ubiquitin ligase complex;SCF-dependent proteasomal ubiquitin-dependent protein catabolic process
AGAP002425	754.043	0.762675	0.0991187	7.69456	1.4198e-14	9.68927e-13		cysteine sulfinic acid decarboxylase	protein_coding	GO:0003824;GO:0016829;GO:0016830;GO:0016831;GO:0019752;GO:0030170	catalytic activity;lyase activity;carbon-carbon lyase activity;carboxy-lyase activity;carboxylic acid metabolic process;pyridoxal phosphate binding
AGAP005117	2340.41	-0.697094	0.0907527	-7.68125	1.57542e-14	1.06845e-12		polyadenylate-binding protein 2	protein_coding	GO:0003676;GO:0003723	nucleic acid binding;RNA binding
AGAP000376	254.704	1.60783	0.209373	7.67927	1.60002e-14	1.07843e-12	Tsf1	Transferrin [Source:UniProtKB/TrEMBL%3BAcc:Q7QF98]	protein_coding	GO:0005576;GO:0005615;GO:0005769;GO:0005886;GO:0006811;GO:0006826;GO:0046872;GO:0055037;GO:0055072	extracellular region;extracellular space;early endosome;plasma membrane;ion transport;iron ion transport;metal ion binding;recycling endosome;iron ion homeostasis
AGAP005156	3071.43	-0.816945	0.106486	-7.67184	1.69548e-14	1.13576e-12		unspecified product	protein_coding	GO:0000977;GO:0001228;GO:0003677;GO:0005634;GO:0006357;GO:0045944	RNA polymerase II transcription regulatory region sequence-specific DNA binding;DNA-binding transcription activator activity, RNA polymerase II-specific;DNA binding;nucleus;regulation of transcription by RNA polymerase II;positive regulation of transcription by RNA polymerase II
AGAP006400	698.612	0.958743	0.12503	7.66812	1.74541e-14	1.16208e-12		alkaline phosphatase 2	protein_coding	GO:0003824;GO:0004035;GO:0016311;GO:0016787;GO:0016791	catalytic activity;alkaline phosphatase activity;dephosphorylation;hydrolase activity;phosphatase activity
AGAP005953	2155.12	-0.660506	0.0865588	-7.63072	2.33439e-14	1.5448e-12		calcium homeostasis endoplasmic reticulum protein	protein_coding	GO:0003723;GO:0005623;GO:0006396;GO:0006874;GO:0048471	RNA binding;obsolete cell;RNA processing;cellular calcium ion homeostasis;perinuclear region of cytoplasm
AGAP002622	987.367	-0.866913	0.113902	-7.61103	2.71917e-14	1.78859e-12		sodium-coupled monocarboxylate transporter 1	protein_coding	GO:0006814;GO:0015293;GO:0016020;GO:0016021;GO:0022857;GO:0055085	sodium ion transport;symporter activity;membrane;integral component of membrane;transmembrane transporter activity;transmembrane transport
AGAP010308	1634.49	-0.652582	0.0857692	-7.60859	2.77111e-14	1.81184e-12		nucleolar complex protein 3	protein_coding	GO:0003682;GO:0005634;GO:0005730	chromatin binding;nucleus;nucleolus
AGAP029752	1985	-0.63959	0.0840835	-7.60661	2.8138e-14	1.8288e-12		PAZ domain-containing protein [Source:UniProtKB/TrEMBL%3BAcc:A0A453Z115]	protein_coding	GO:0003676;GO:0005515;GO:0005737;GO:0031047	nucleic acid binding;protein binding;cytoplasm;gene silencing by RNA
AGAP012729	152.487	-1.3382	0.176071	-7.60034	2.9535e-14	1.90824e-12		unspecified product	protein_coding
AGAP004351	524.285	-1.01505	0.133709	-7.5915	3.16228e-14	2.03111e-12		ATP-dependent RNA helicase DDX43	protein_coding	GO:0000166;GO:0003676;GO:0003723;GO:0003724;GO:0004386;GO:0005524;GO:0005634;GO:0005737;GO:0016787;GO:0016887;GO:0043229;GO:0051171;GO:0060255;GO:0080090;GO:1990904	nucleotide binding;nucleic acid binding;RNA binding;RNA helicase activity;helicase activity;ATP binding;nucleus;cytoplasm;hydrolase activity;ATP hydrolysis activity;intracellular organelle;regulation of nitrogen compound metabolic process;regulation of macromolecule metabolic process;regulation of primary metabolic process;ribonucleoprotein complex
AGAP005763	1128.74	-1.2383	0.16376	-7.56165	3.97997e-14	2.54136e-12		tyrosine-protein kinase receptor torso	protein_coding	GO:0004672;GO:0004713;GO:0004714;GO:0005515;GO:0005524;GO:0005887;GO:0006468;GO:0007169;GO:0007275;GO:0018108;GO:0033674;GO:0043235	protein kinase activity;protein tyrosine kinase activity;transmembrane receptor protein tyrosine kinase activity;protein binding;ATP binding;integral component of plasma membrane;protein phosphorylation;transmembrane receptor protein tyrosine kinase signaling pathway;multicellular organism development;peptidyl-tyrosine phosphorylation;positive regulation of kinase activity;receptor complex
AGAP003280	862.382	-1.0979	0.145529	-7.5442	4.55068e-14	2.88889e-12		unspecified product	protein_coding
AGAP001928	10501.8	-0.534876	0.0710595	-7.52717	5.18534e-14	3.27276e-12		nucleosome assembly protein 1-like 1	protein_coding	GO:0000785;GO:0003682;GO:0005634;GO:0006334;GO:0042393	chromatin;chromatin binding;nucleus;nucleosome assembly;histone binding
AGAP003742	13756.4	-0.586456	0.0779837	-7.52024	5.46774e-14	3.43116e-12		regulator of chromosome condensation	protein_coding	GO:0003682;GO:0005085;GO:0005737;GO:0031291;GO:1901673	chromatin binding;guanyl-nucleotide exchange factor activity;cytoplasm;Ran protein signal transduction;regulation of mitotic spindle assembly
AGAP028789	681.424	-1.16968	0.155556	-7.51935	5.50473e-14	3.43463e-12	LSU_rRNA_eukarya	Eukaryotic large subunit ribosomal RNA [Source:RFAM%3BAcc:RF02543]	rRNA
AGAP011560	239.638	1.16218	0.154739	7.51057	5.88699e-14	3.65228e-12		unspecified product	protein_coding	GO:0005085	guanyl-nucleotide exchange factor activity
AGAP000372	969.74	-1.07371	0.143156	-7.50029	6.36755e-14	3.91815e-12		unspecified product	protein_coding	GO:0003677;GO:0003723;GO:0005515;GO:0005634;GO:0006355	DNA binding;RNA binding;protein binding;nucleus;regulation of DNA-templated transcription
AGAP009604	816.614	-1.00044	0.133394	-7.49989	6.38731e-14	3.91815e-12		unspecified product	protein_coding
AGAP007957	1742.21	-0.826837	0.110272	-7.49816	6.47178e-14	3.94778e-12		choline/ethanolamine kinase	protein_coding
AGAP010563	585.091	0.760079	0.101385	7.49693	6.53279e-14	3.96286e-12		solute carrier family 7 (cationic amino acid transporter%2C y+ system)	protein_coding	GO:0000064;GO:0005886;GO:0006865;GO:0015171;GO:0015189;GO:0016020;GO:0016021;GO:0022857;GO:0055085;GO:0097638;GO:1903352	L-ornithine transmembrane transporter activity;plasma membrane;amino acid transport;amino acid transmembrane transporter activity;L-lysine transmembrane transporter activity;membrane;integral component of membrane;transmembrane transporter activity;transmembrane transport;L-arginine import across plasma membrane;L-ornithine transmembrane transport
AGAP001707	388.259	1.03648	0.138451	7.48627	7.08594e-14	4.27466e-12		unspecified product	protein_coding	GO:0004252;GO:0006508	serine-type endopeptidase activity;proteolysis
AGAP008548	134.874	2.14086	0.286069	7.48372	7.22474e-14	4.33445e-12		unspecified product	protein_coding	GO:0003824;GO:0004553;GO:0005975;GO:0016020;GO:0016021	catalytic activity;hydrolase activity, hydrolyzing O-glycosyl compounds;carbohydrate metabolic process;membrane;integral component of membrane
AGAP013330	926.352	-0.809058	0.108164	-7.47994	7.43573e-14	4.43665e-12		unspecified product	protein_coding
AGAP028849	223.238	-1.19523	0.1604	-7.45158	9.22277e-14	5.47301e-12	LSU_rRNA_eukarya	Eukaryotic large subunit ribosomal RNA [Source:RFAM%3BAcc:RF02543]	rRNA
AGAP029559	561.196	0.765925	0.102814	7.44959	9.36311e-14	5.52626e-12	CTLMA6	C-type lectin (CTL) - mannose binding	protein_coding	GO:0009897;GO:0030246	external side of plasma membrane;carbohydrate binding
AGAP028903	786.484	-1.15558	0.155157	-7.44782	9.48926e-14	5.57061e-12	LSU_rRNA_eukarya	Eukaryotic large subunit ribosomal RNA [Source:RFAM%3BAcc:RF02543]	rRNA
AGAP010317	1201.07	-0.698321	0.0938657	-7.43958	1.01005e-13	5.89775e-12		unspecified product	protein_coding	GO:0005634;GO:0006974;GO:0008270;GO:0010835;GO:0018312;GO:0042393;GO:0072572	nucleus;cellular response to DNA damage stimulus;zinc ion binding;regulation of protein ADP-ribosylation;peptidyl-serine ADP-ribosylation;histone binding;poly-ADP-D-ribose binding
AGAP028788	921.205	-1.14958	0.155089	-7.41242	1.24011e-13	7.20126e-12	LSU_rRNA_eukarya	Eukaryotic large subunit ribosomal RNA [Source:RFAM%3BAcc:RF02543]	rRNA
AGAP029317	128.166	1.59014	0.214544	7.41174	1.24649e-13	7.20126e-12		RNase_PH domain-containing protein [Source:UniProtKB/TrEMBL%3BAcc:A0A240PPA3]	protein_coding
AGAP010382	4957.73	-0.603643	0.0814934	-7.40727	1.28927e-13	7.40925e-12	Ars2	Serrate RNA effector molecule homolog	protein_coding	GO:0003676;GO:0005515;GO:0005634;GO:0005654;GO:0006397;GO:0016604;GO:0031047;GO:0031053	nucleic acid binding;protein binding;nucleus;nucleoplasm;mRNA processing;nuclear body;gene silencing by RNA;primary miRNA processing
AGAP004222	42.4877	-2.99214	0.404704	-7.3934	1.43125e-13	8.18208e-12	GPRNNA20	putative GPCR class a orphan receptor 20	protein_coding	GO:0004930;GO:0004993;GO:0005887;GO:0007165;GO:0007186;GO:0007187;GO:0007268;GO:0016020;GO:0016021;GO:0030425;GO:0030594;GO:0045202;GO:0098664	G protein-coupled receptor activity;G protein-coupled serotonin receptor activity;integral component of plasma membrane;signal transduction;G protein-coupled receptor signaling pathway;G protein-coupled receptor signaling pathway, coupled to cyclic nucleotide second messenger;chemical synaptic transmission;membrane;integral component of membrane;dendrite;neurotransmitter receptor activity;synapse…
AGAP010902	59.8632	2.25273	0.304766	7.39169	1.44971e-13	8.24447e-12	CPFL1	cuticular protein 1 from CPFL family	protein_coding
AGAP001665	39.0027	-3.94638	0.534015	-7.39	1.46824e-13	8.30658e-12	CPR2	cuticular protein RR-2 family 2	protein_coding	GO:0031012;GO:0042302	extracellular matrix;structural constituent of cuticle
AGAP006797	953.71	0.698115	0.0944787	7.38912	1.478e-13	8.31868e-12		double-strand break repair protein MRE11	protein_coding	GO:0000014;GO:0000723;GO:0000724;GO:0004518;GO:0004519;GO:0004520;GO:0004527;GO:0005634;GO:0006281;GO:0006302;GO:0006303;GO:0006974;GO:0007095;GO:0008296;GO:0008408;GO:0016787;GO:0030145;GO:0030870;GO:0031573;GO:0035861;GO:0042138;GO:0051321;GO:0097552	single-stranded DNA endodeoxyribonuclease activity;telomere maintenance;double-strand break repair via homologous recombination;nuclease activity;endonuclease activity;endodeoxyribonuclease activity;exonuclease activity;nucleus;DNA repair;double-strand break repair;double-strand break repair via nonhomologous end joining;cellular response to DNA damage stimulus;mitotic G2 DNA damage checkpoint si…
AGAP028787	724.922	-1.20644	0.163632	-7.37289	1.66972e-13	9.34959e-12	LSU_rRNA_eukarya	Eukaryotic large subunit ribosomal RNA [Source:RFAM%3BAcc:RF02543]	rRNA
AGAP001021	2474.86	0.523892	0.0711185	7.36646	1.75215e-13	9.76107e-12		dihydropyrimidine dehydrogenase (NADP+)	protein_coding	GO:0002058;GO:0003824;GO:0005737;GO:0005829;GO:0006210;GO:0006212;GO:0016491;GO:0016627;GO:0017113;GO:0019483;GO:0046872;GO:0050661;GO:0051536;GO:0051539;GO:0055114	uracil binding;catalytic activity;cytoplasm;cytosol;thymine catabolic process;uracil catabolic process;oxidoreductase activity;oxidoreductase activity, acting on the CH-CH group of donors;dihydropyrimidine dehydrogenase (NADP+) activity;beta-alanine biosynthetic process;metal ion binding;NADP binding;iron-sulfur cluster binding;4 iron, 4 sulfur cluster binding;obsolete oxidation-reduction process
AGAP028919	827.69	-1.17037	0.159376	-7.34349	2.08101e-13	1.15343e-11	LSU_rRNA_eukarya	Eukaryotic large subunit ribosomal RNA [Source:RFAM%3BAcc:RF02543]	rRNA
AGAP012301	566.081	-0.807484	0.110133	-7.33188	2.26952e-13	1.25156e-11		N4-(beta-N-acetylglucosaminyl)-L-asparaginase	protein_coding	GO:0003948;GO:0005737;GO:0005764;GO:0006517;GO:0016787	N4-(beta-N-acetylglucosaminyl)-L-asparaginase activity;cytoplasm;lysosome;protein deglycosylation;hydrolase activity
AGAP010457	681.913	-0.833426	0.113706	-7.32965	2.30761e-13	1.26617e-11		thymidylate synthase	protein_coding	GO:0004799;GO:0005739;GO:0005829;GO:0006231;GO:0016741;GO:0032259	thymidylate synthase activity;mitochondrion;cytosol;dTMP biosynthetic process;transferase activity, transferring one-carbon groups;methylation
AGAP003139	451.693	0.88697	0.121292	7.31266	2.61898e-13	1.42983e-11	SRPN9	serine protease inhibitor (serpin) 9	protein_coding	GO:0004867;GO:0005615;GO:0010951	serine-type endopeptidase inhibitor activity;extracellular space;negative regulation of endopeptidase activity
AGAP004963	4769.66	-0.660861	0.0903855	-7.31158	2.64013e-13	1.43421e-11		cyclin B	protein_coding	GO:0000079;GO:0000307;GO:0004672;GO:0005634;GO:0005737;GO:0005813;GO:0006468;GO:0016538;GO:0019901;GO:0044772	regulation of cyclin-dependent protein serine/threonine kinase activity;cyclin-dependent protein kinase holoenzyme complex;protein kinase activity;nucleus;cytoplasm;centrosome;protein phosphorylation;cyclin-dependent protein serine/threonine kinase regulator activity;protein kinase binding;mitotic cell cycle phase transition
AGAP012654	77.701	-1.82915	0.250309	-7.30756	2.72035e-13	1.47047e-11		unspecified product	protein_coding
AGAP009380	18288.2	0.651215	0.0892203	7.29896	2.90003e-13	1.55987e-11		cellular retinaldehyde-binding protein	protein_coding	GO:1902936	phosphatidylinositol bisphosphate binding
AGAP003720	1310.59	-0.948489	0.129983	-7.29704	2.94162e-13	1.57449e-11		annexin A4	protein_coding	GO:0005509;GO:0005544;GO:0005737	calcium ion binding;calcium-dependent phospholipid binding;cytoplasm
AGAP009387	47.7478	2.63983	0.362509	7.28211	3.28645e-13	1.75047e-11		unspecified product	protein_coding
AGAP012956	40050.9	-0.953714	0.131412	-7.25743	3.94505e-13	2.09107e-11		unspecified product	protein_coding
AGAP002952	2972.55	-0.626564	0.086418	-7.25039	4.15584e-13	2.19215e-11		peptidyl-prolyl isomerase G (cyclophilin G)	protein_coding	GO:0000413;GO:0003755;GO:0016018;GO:0016853;GO:0042026;GO:0051082	protein peptidyl-prolyl isomerization;peptidyl-prolyl cis-trans isomerase activity;cyclosporin A binding;isomerase activity;protein refolding;unfolded protein binding
AGAP008352	669.906	-0.850399	0.117551	-7.2343	4.67937e-13	2.4487e-11		DNA polymerase delta subunit 3 [Source:UniProtKB/TrEMBL%3BAcc:A0A1S4GY12]	protein_coding	GO:0003887;GO:0005634;GO:0006260;GO:0006271;GO:0006297;GO:0043625;GO:0071897;GO:1904161	DNA-directed DNA polymerase activity;nucleus;DNA replication;DNA strand elongation involved in DNA replication;nucleotide-excision repair, DNA gap filling;delta DNA polymerase complex;DNA biosynthetic process;DNA synthesis involved in UV-damage excision repair
AGAP012148	852.96	-0.698537	0.096562	-7.23408	4.68704e-13	2.4487e-11		mitogen-activated protein kinase	protein_coding	GO:0000165;GO:0000166;GO:0004672;GO:0004674;GO:0004707;GO:0004712;GO:0005524;GO:0005634;GO:0005737;GO:0006468;GO:0009605;GO:0010468;GO:0016301;GO:0016310;GO:0016740;GO:0033554;GO:0035556;GO:0106310	MAPK cascade;nucleotide binding;protein kinase activity;protein serine/threonine kinase activity;MAP kinase activity;protein serine/threonine/tyrosine kinase activity;ATP binding;nucleus;cytoplasm;protein phosphorylation;response to external stimulus;regulation of gene expression;kinase activity;phosphorylation;transferase activity;cellular response to stress;intracellular signal transduction;pro…
AGAP028184	526.131	-1.04602	0.144789	-7.22445	5.03132e-13	2.61605e-11		unspecified product	protein_coding	GO:0005515	protein binding
AGAP009005	222.871	-1.25729	0.174164	-7.21898	5.23784e-13	2.71052e-11		solute carrier family 30 (zinc transporter)%2C member 2	protein_coding	GO:0005385;GO:0005886;GO:0006812;GO:0006829;GO:0008324;GO:0010043;GO:0016020;GO:0016021;GO:0055085;GO:0061088;GO:0071577;GO:0098655	zinc ion transmembrane transporter activity;plasma membrane;cation transport;zinc ion transport;cation transmembrane transporter activity;response to zinc ion;membrane;integral component of membrane;transmembrane transport;regulation of sequestering of zinc ion;zinc ion transmembrane transport;cation transmembrane transport
AGAP002464	16392.9	0.631475	0.0877158	7.19911	6.06087e-13	3.12163e-11		secreted ferritin G subunit	protein_coding	GO:0004322;GO:0005506;GO:0005623;GO:0005737;GO:0006826;GO:0006879;GO:0006880;GO:0008198;GO:0008199;GO:0016491;GO:0046872;GO:0055114	ferroxidase activity;iron ion binding;obsolete cell;cytoplasm;iron ion transport;cellular iron ion homeostasis;intracellular sequestering of iron ion;ferrous iron binding;ferric iron binding;oxidoreductase activity;metal ion binding;obsolete oxidation-reduction process
AGAP003878	1640.35	0.594479	0.0826816	7.18999	6.47984e-13	3.31568e-11		unspecified product	protein_coding	GO:0005515;GO:0016020;GO:0016021	protein binding;membrane;integral component of membrane
AGAP010373	685.279	-0.819895	0.114039	-7.1896	6.49835e-13	3.31568e-11		arginine-tRNA-protein transferase	protein_coding	GO:0004057;GO:0016598	arginyltransferase activity;protein arginylation
AGAP008879	5596.73	-0.8774	0.122225	-7.17858	7.04381e-13	3.57727e-11		unspecified product	protein_coding	GO:0016020;GO:0016021	membrane;integral component of membrane
AGAP011516	530.83	0.745126	0.103959	7.16752	7.63665e-13	3.8604e-11		Actin%2C cytoplasmic [Source:UniProtKB/TrEMBL%3BAcc:A0A1S4H6X2]	protein_coding	GO:0000166;GO:0005524;GO:0005737;GO:0005856	nucleotide binding;ATP binding;cytoplasm;cytoskeleton
AGAP005153	490.33	0.890232	0.12424	7.16542	7.75478e-13	3.90205e-11		cysteine dioxygenase	protein_coding	GO:0005506;GO:0008198;GO:0016491;GO:0016702;GO:0017172;GO:0019448;GO:0042412;GO:0046872;GO:0051213;GO:0055114	iron ion binding;ferrous iron binding;oxidoreductase activity;oxidoreductase activity, acting on single donors with incorporation of molecular oxygen, incorporation of two atoms of oxygen;cysteine dioxygenase activity;L-cysteine catabolic process;taurine biosynthetic process;metal ion binding;dioxygenase activity;obsolete oxidation-reduction process
AGAP029770	193.123	1.36031	0.189966	7.16081	8.01991e-13	4.01694e-11		CLIP domain-containing serine protease [Source:UniProtKB/TrEMBL%3BAcc:Q7QBP4]	protein_coding	GO:0004252;GO:0005576;GO:0006508;GO:0008233;GO:0008236;GO:0016787	serine-type endopeptidase activity;extracellular region;proteolysis;peptidase activity;serine-type peptidase activity;hydrolase activity
AGAP005088	3266.01	-1.01715	0.142259	-7.15001	8.6774e-13	4.32642e-11		unspecified product	protein_coding	GO:0048255;GO:1990817	mRNA stabilization;RNA adenylyltransferase activity
AGAP003697	33.7124	-3.01184	0.421854	-7.13953	9.36484e-13	4.64794e-11		beta-1%2C4-N-acetylglucosaminyltransferase	protein_coding	GO:0004577;GO:0006488;GO:0016758	N-acetylglucosaminyldiphosphodolichol N-acetylglucosaminyltransferase activity;dolichol-linked oligosaccharide biosynthetic process;hexosyltransferase activity
AGAP009783	447.67	-1.18503	0.166002	-7.13864	9.42584e-13	4.65705e-11		short/branched chain acyl-CoA dehydrogenase	protein_coding	GO:0003995;GO:0016491;GO:0016627;GO:0050660;GO:0055114	acyl-CoA dehydrogenase activity;oxidoreductase activity;oxidoreductase activity, acting on the CH-CH group of donors;flavin adenine dinucleotide binding;obsolete oxidation-reduction process
AGAP011893	194.845	-1.25801	0.176327	-7.13455	9.71013e-13	4.7759e-11		Potentail helicase MOV-10	protein_coding	GO:0003723;GO:0004386;GO:0005737;GO:0005829;GO:0016887;GO:0032574;GO:0035194;GO:0043186	RNA binding;helicase activity;cytoplasm;cytosol;ATP hydrolysis activity;5'-3' RNA helicase activity;post-transcriptional gene silencing by RNA;P granule
AGAP005759	710.299	0.692868	0.0972507	7.12456	1.04417e-12	5.11271e-11		DUF2236 domain-containing protein [Source:UniProtKB/TrEMBL%3BAcc:A0A1S4GQW4]	protein_coding	GO:0016491	oxidoreductase activity
AGAP006702	1801.92	-0.866437	0.121738	-7.11725	1.10102e-12	5.367e-11		unspecified product	protein_coding	GO:0000289;GO:0000932;GO:0003723;GO:0003729;GO:0005515;GO:0006355;GO:0017148;GO:0030371;GO:0043488	nuclear-transcribed mRNA poly(A) tail shortening;P-body;RNA binding;mRNA binding;protein binding;regulation of DNA-templated transcription;negative regulation of translation;translation repressor activity;regulation of mRNA stability
AGAP005661	236.288	-1.42477	0.200242	-7.11521	1.11741e-12	5.42267e-11		Ftz transcription factor	protein_coding	GO:0003677;GO:0003700;GO:0004879;GO:0006355;GO:0008270;GO:0043565	DNA binding;DNA-binding transcription factor activity;nuclear receptor activity;regulation of DNA-templated transcription;zinc ion binding;sequence-specific DNA binding
AGAP000751	405.773	-0.966169	0.135809	-7.1142	1.12568e-12	5.43862e-11		mitotic spindle assembly checkpoint protein MAD2	protein_coding	GO:0000776;GO:0005654;GO:0005737;GO:0007094;GO:0051301	kinetochore;nucleoplasm;cytoplasm;mitotic spindle assembly checkpoint signaling;cell division
AGAP028839	329.195	-1.29899	0.182747	-7.10813	1.17623e-12	5.65784e-11	LSU_rRNA_eukarya	Eukaryotic large subunit ribosomal RNA [Source:RFAM%3BAcc:RF02543]	rRNA
AGAP028918	633.913	-1.13812	0.160208	-7.104	1.21197e-12	5.80418e-11	LSU_rRNA_eukarya	Eukaryotic large subunit ribosomal RNA [Source:RFAM%3BAcc:RF02543]	rRNA
AGAP000528	720.664	-0.803039	0.11324	-7.0915	1.3267e-12	6.32585e-11		BZIP domain-containing protein [Source:UniProtKB/TrEMBL%3BAcc:A0A1S4G964]	protein_coding	GO:0003700;GO:0006355;GO:0110165	DNA-binding transcription factor activity;regulation of DNA-templated transcription;cellular anatomical entity
AGAP009745	1267.82	0.616877	0.0871109	7.08151	1.42595e-12	6.76956e-11		Sugar transporter ERD6-like 4	protein_coding	GO:0005351;GO:0005887;GO:0016020;GO:0016021;GO:0022857;GO:0034219;GO:0046323;GO:0055085;GO:1902600	carbohydrate:proton symporter activity;integral component of plasma membrane;membrane;integral component of membrane;transmembrane transporter activity;carbohydrate transmembrane transport;glucose import;transmembrane transport;proton transmembrane transport
AGAP005129	1624.5	0.609098	0.0860401	7.07924	1.44952e-12	6.85164e-11		5'-methylthioadenosine phosphorylase	protein_coding	GO:0003824;GO:0004731;GO:0005634;GO:0005737;GO:0005829;GO:0006166;GO:0009116;GO:0016740;GO:0016757;GO:0016763;GO:0017061;GO:0019509	catalytic activity;purine-nucleoside phosphorylase activity;nucleus;cytoplasm;cytosol;purine ribonucleoside salvage;nucleoside metabolic process;transferase activity;glycosyltransferase activity;pentosyltransferase activity;S-methyl-5-thioadenosine phosphorylase activity;L-methionine salvage from methylthioadenosine
AGAP003302	722.194	-0.702032	0.0996337	-7.04613	1.83957e-12	8.65788e-11		unspecified product	protein_coding	GO:0046872	metal ion binding
AGAP002166	4118.14	-0.589993	0.0837704	-7.04298	1.88171e-12	8.8182e-11		A-kinase anchor protein 1%2C mitochondrial	protein_coding	GO:0003676;GO:0003723;GO:0005739;GO:0010738;GO:0016020;GO:0016021;GO:0034237;GO:0051171;GO:0060255;GO:0080090	nucleic acid binding;RNA binding;mitochondrion;regulation of protein kinase A signaling;membrane;integral component of membrane;protein kinase A regulatory subunit binding;regulation of nitrogen compound metabolic process;regulation of macromolecule metabolic process;regulation of primary metabolic process
AGAP011923	139.496	-1.32939	0.18925	-7.02452	2.14805e-12	1.00233e-10		unspecified product	protein_coding
AGAP028825	276.407	-1.31009	0.186544	-7.02296	2.1722e-12	1.00688e-10	LSU_rRNA_eukarya	Eukaryotic large subunit ribosomal RNA [Source:RFAM%3BAcc:RF02543]	rRNA
AGAP006404	193.736	-1.40475	0.20003	-7.0227	2.17624e-12	1.00688e-10		unspecified product	protein_coding
AGAP008331	526.176	-1.00372	0.143205	-7.00895	2.40119e-12	1.10454e-10		WD repeat-containing protein 59	protein_coding	GO:0005515	protein binding
AGAP012764	335.866	-0.866341	0.123612	-7.00858	2.40756e-12	1.10454e-10		unspecified product	protein_coding
AGAP004192	31643.2	0.45349	0.0647415	7.00462	2.47653e-12	1.13143e-10		heat shock 70kDa protein 5	protein_coding	GO:0000166;GO:0005524;GO:0005634;GO:0005737;GO:0005788;GO:0006986;GO:0016020;GO:0016887;GO:0030433;GO:0030968;GO:0031072;GO:0034620;GO:0034663;GO:0042026;GO:0044183;GO:0051082;GO:0051085;GO:0051787	nucleotide binding;ATP binding;nucleus;cytoplasm;endoplasmic reticulum lumen;response to unfolded protein;membrane;ATP hydrolysis activity;ubiquitin-dependent ERAD pathway;endoplasmic reticulum unfolded protein response;heat shock protein binding;cellular response to unfolded protein;endoplasmic reticulum chaperone complex;protein refolding;protein folding chaperone;unfolded protein binding;chape…
AGAP003911	52.7823	-2.20025	0.314274	-7.00107	2.54023e-12	1.15518e-10		Histone H2A [Source:UniProtKB/TrEMBL%3BAcc:Q7Q2C6]	protein_coding	GO:0000786;GO:0003677;GO:0005634;GO:0005694;GO:0006325;GO:0031507;GO:0046982	nucleosome;DNA binding;nucleus;chromosome;chromatin organization;heterochromatin assembly;protein heterodimerization activity
AGAP001208	1777	-0.811518	0.115922	-7.00055	2.54967e-12	1.15518e-10		unspecified product	protein_coding
AGAP010539	944.504	-0.803168	0.114747	-6.99944	2.56986e-12	1.15951e-10		coiled-coil and C2 domain-containing protein 1-like	protein_coding	GO:0000122;GO:0000981;GO:0001227;GO:0005634	negative regulation of transcription by RNA polymerase II;DNA-binding transcription factor activity, RNA polymerase II-specific;DNA-binding transcription repressor activity, RNA polymerase II-specific;nucleus
AGAP003439	20234.8	-0.447184	0.0640244	-6.98458	2.8571e-12	1.28381e-10		unspecified product	protein_coding	GO:0003677;GO:0005515;GO:0005634;GO:0006357;GO:0016020;GO:0016021	DNA binding;protein binding;nucleus;regulation of transcription by RNA polymerase II;membrane;integral component of membrane
AGAP010076	3517.04	-0.519091	0.0743306	-6.98355	2.87819e-12	1.28799e-10		Homer homolog 1	protein_coding	GO:0005737;GO:0005886;GO:0007216;GO:0014069;GO:0030425;GO:0035256;GO:2001256	cytoplasm;plasma membrane;G protein-coupled glutamate receptor signaling pathway;postsynaptic density;dendrite;G protein-coupled glutamate receptor binding;regulation of store-operated calcium entry
AGAP004392	2211.18	-0.696521	0.0998456	-6.97598	3.03742e-12	1.3537e-10		DNA polymerase alpha subunit B	protein_coding	GO:0003677;GO:0003887;GO:0005634;GO:0005658;GO:0006260;GO:0006270;GO:0046982;GO:0071897	DNA binding;DNA-directed DNA polymerase activity;nucleus;alpha DNA polymerase:primase complex;DNA replication;DNA replication initiation;protein heterodimerization activity;DNA biosynthetic process
AGAP008439	2850.7	0.539474	0.0774678	6.96385	3.31098e-12	1.46962e-10		unspecified product	protein_coding
AGAP011972	244.154	1.19588	0.171937	6.95532	3.51753e-12	1.55497e-10		Epoxide hydrolase	protein_coding	GO:0003824;GO:0016020;GO:0016021;GO:0016787	catalytic activity;membrane;integral component of membrane;hydrolase activity
AGAP028951	854.604	-1.12704	0.162496	-6.9358	4.03932e-12	1.77844e-10	LSU_rRNA_eukarya	Eukaryotic large subunit ribosomal RNA [Source:RFAM%3BAcc:RF02543]	rRNA
AGAP002093	227.317	-1.50042	0.216365	-6.93466	4.07209e-12	1.78567e-10		unspecified product	protein_coding	GO:0006812;GO:0015299;GO:0016020;GO:0016021;GO:0055085;GO:1902600	cation transport;solute:proton antiporter activity;membrane;integral component of membrane;transmembrane transport;proton transmembrane transport
AGAP012154	98.6111	1.48065	0.213931	6.92115	4.48007e-12	1.95671e-10		solute carrier family 15 member 1	protein_coding	GO:0005887;GO:0006857;GO:0015333;GO:0016020;GO:0016021;GO:0022857;GO:0035442;GO:0035672;GO:0035673;GO:0055085;GO:0071916;GO:1902600;GO:1904680	integral component of plasma membrane;oligopeptide transport;peptide:proton symporter activity;membrane;integral component of membrane;transmembrane transporter activity;dipeptide transmembrane transport;oligopeptide transmembrane transport;oligopeptide transmembrane transporter activity;transmembrane transport;dipeptide transmembrane transporter activity;proton transmembrane transport;peptide tr…
AGAP003405	1556.88	-0.825904	0.119364	-6.91919	4.54234e-12	1.97601e-10		adenylosuccinate synthase	protein_coding	GO:0000166;GO:0000287;GO:0004019;GO:0005525;GO:0005737;GO:0006164;GO:0006167;GO:0016874;GO:0044208;GO:0046040;GO:0046872	nucleotide binding;magnesium ion binding;adenylosuccinate synthase activity;GTP binding;cytoplasm;purine nucleotide biosynthetic process;AMP biosynthetic process;ligase activity;'de novo' AMP biosynthetic process;IMP metabolic process;metal ion binding
AGAP008369	2425.4	0.644555	0.0932204	6.91432	4.70128e-12	2.03704e-10		Vitellogenin domain-containing protein [Source:UniProtKB/TrEMBL%3BAcc:A0A1S4GY30]	protein_coding	GO:0005319;GO:0006869	lipid transporter activity;lipid transport
AGAP028870	1265.9	-1.08935	0.157601	-6.91205	4.77696e-12	2.05372e-10	LSU_rRNA_eukarya	Eukaryotic large subunit ribosomal RNA [Source:RFAM%3BAcc:RF02543]	rRNA
AGAP000546	1817.64	-0.902037	0.130502	-6.91204	4.77741e-12	2.05372e-10		acyl-CoA-binding protein	protein_coding	GO:0000062	fatty-acyl-CoA binding
AGAP010415	2021	0.713808	0.103321	6.90861	4.8943e-12	2.09572e-10		unspecified product	protein_coding	GO:0004252;GO:0006508	serine-type endopeptidase activity;proteolysis
AGAP004579	574.019	-0.711435	0.103148	-6.8972	5.30358e-12	2.2621e-10	cdk2	cyclin-dependent kinase 2	protein_coding	GO:0000082;GO:0000166;GO:0000307;GO:0004672;GO:0004674;GO:0004693;GO:0005524;GO:0005634;GO:0005737;GO:0006468;GO:0007165;GO:0007275;GO:0008284;GO:0010389;GO:0010468;GO:0030332	G1/S transition of mitotic cell cycle;nucleotide binding;cyclin-dependent protein kinase holoenzyme complex;protein kinase activity;protein serine/threonine kinase activity;cyclin-dependent protein serine/threonine kinase activity;ATP binding;nucleus;cytoplasm;protein phosphorylation;signal transduction;multicellular organism development;positive regulation of cell population proliferation;regula…
AGAP006646	223.196	-1.0705	0.155398	-6.88877	5.62751e-12	2.39092e-10		hydroxyacid-oxoacid transhydrogenase%2C mitochondrial	protein_coding	GO:0004022;GO:0005739;GO:0006539;GO:0016491;GO:0046872;GO:0047988;GO:0055114	alcohol dehydrogenase (NAD+) activity;mitochondrion;glutamate catabolic process via 2-oxoglutarate;oxidoreductase activity;metal ion binding;hydroxyacid-oxoacid transhydrogenase activity;obsolete oxidation-reduction process
AGAP012193	319.41	-1.00259	0.145821	-6.87549	6.17758e-12	2.61446e-10		ubiquitin-conjugating enzyme E2 F	protein_coding	GO:0000166;GO:0005524;GO:0005634;GO:0016740;GO:0019788;GO:0045116;GO:0061631	nucleotide binding;ATP binding;nucleus;transferase activity;NEDD8 transferase activity;protein neddylation;ubiquitin conjugating enzyme activity
AGAP002518	1256.67	0.748064	0.108887	6.87007	6.41723e-12	2.7054e-10		delta-1-pyrroline-5-carboxylate synthetase	protein_coding	GO:0000166;GO:0003824;GO:0004349;GO:0004350;GO:0005524;GO:0005737;GO:0005739;GO:0006561;GO:0008652;GO:0016301;GO:0016310;GO:0016491;GO:0016620;GO:0016740;GO:0055114;GO:0055129	nucleotide binding;catalytic activity;glutamate 5-kinase activity;glutamate-5-semialdehyde dehydrogenase activity;ATP binding;cytoplasm;mitochondrion;proline biosynthetic process;cellular amino acid biosynthetic process;kinase activity;phosphorylation;oxidoreductase activity;oxidoreductase activity, acting on the aldehyde or oxo group of donors, NAD or NADP as acceptor;transferase activity;obsole…
AGAP001333	570.248	-1.17406	0.170966	-6.86723	6.54612e-12	2.74912e-10	st	protein scarlet	protein_coding	GO:0000166;GO:0005524;GO:0005886;GO:0016020;GO:0016021;GO:0016887;GO:0042626;GO:0055085	nucleotide binding;ATP binding;plasma membrane;membrane;integral component of membrane;ATP hydrolysis activity;ATPase-coupled transmembrane transporter activity;transmembrane transport
AGAP029525	2171.34	-0.651195	0.0950861	-6.84848	7.46376e-12	3.12248e-10		WD_REPEATS_REGION domain-containing protein [Source:UniProtKB/TrEMBL%3BAcc:A0A453YZX4]	protein_coding	GO:0000226;GO:0005515;GO:0008017;GO:0072686	microtubule cytoskeleton organization;protein binding;microtubule binding;mitotic spindle
AGAP011765	2467.63	0.57997	0.0848806	6.83277	8.32902e-12	3.47117e-10		Spondin-1	protein_coding	GO:0004867;GO:0005576;GO:0007155;GO:0010951;GO:0031012;GO:0046872	serine-type endopeptidase inhibitor activity;extracellular region;cell adhesion;negative regulation of endopeptidase activity;extracellular matrix;metal ion binding
AGAP028564	25.6774	-4.1685	0.610171	-6.83169	8.39211e-12	3.48416e-10		CCHC-type domain-containing protein [Source:UniProtKB/TrEMBL%3BAcc:A0A1S4HEU1]	protein_coding	GO:0003676;GO:0004190;GO:0006508;GO:0008270	nucleic acid binding;aspartic-type endopeptidase activity;proteolysis;zinc ion binding
AGAP029461	151.093	-1.33094	0.194849	-6.83063	8.45425e-12	3.49667e-10		unspecified product	protein_coding
AGAP004855	414.839	-0.808891	0.118688	-6.81528	9.40806e-12	3.87648e-10	CLIPB13	CLIP-domain serine protease	protein_coding	GO:0004252;GO:0005576;GO:0006508	serine-type endopeptidase activity;extracellular region;proteolysis
AGAP029783	248.326	1.02206	0.150096	6.80937	9.80305e-12	4.02404e-10	St2	sulfotransferase	protein_coding	GO:0008146	sulfotransferase activity
AGAP028897	359.422	-1.15063	0.169051	-6.80641	1.00066e-11	4.09221e-10	LSU_rRNA_eukarya	Eukaryotic large subunit ribosomal RNA [Source:RFAM%3BAcc:RF02543]	rRNA
AGAP029518	87.9045	-1.56534	0.230175	-6.80065	1.04149e-11	4.24329e-10		unspecified product	protein_coding
AGAP001986	1651.05	-0.548608	0.0806862	-6.79928	1.05142e-11	4.26784e-10		nuclear protein localization protein 4 homolog	protein_coding	GO:0005634;GO:0006511;GO:0031625;GO:0043130;GO:0046872	nucleus;ubiquitin-dependent protein catabolic process;ubiquitin protein ligase binding;ubiquitin binding;metal ion binding
AGAP012067	61.043	-1.90566	0.280313	-6.79832	1.05849e-11	4.2806e-10		unspecified product	protein_coding	GO:0004198;GO:0005509;GO:0006508;GO:0008233;GO:0008234;GO:0016787	calcium-dependent cysteine-type endopeptidase activity;calcium ion binding;proteolysis;peptidase activity;cysteine-type peptidase activity;hydrolase activity
AGAP029517	4550.78	-0.913757	0.134536	-6.79192	1.10653e-11	4.45839e-10		unspecified product	protein_coding
AGAP006818	4246.28	-0.601581	0.0886569	-6.78549	1.15693e-11	4.64432e-10		ribonucleoside-diphosphate reductase subunit M2	protein_coding	GO:0004748;GO:0005829;GO:0009263;GO:0016020;GO:0016021;GO:0016491;GO:0055114	ribonucleoside-diphosphate reductase activity, thioredoxin disulfide as acceptor;cytosol;deoxyribonucleotide biosynthetic process;membrane;integral component of membrane;oxidoreductase activity;obsolete oxidation-reduction process
AGAP007933	701.089	-0.716084	0.105876	-6.76341	1.34779e-11	5.39069e-10		beat protein	protein_coding	GO:0008045;GO:0016020;GO:0016021	motor neuron axon guidance;membrane;integral component of membrane
AGAP001104	1296.92	-0.785612	0.116331	-6.75324	1.44575e-11	5.76137e-10		chromatin assembly factor 1 subunit A	protein_coding	GO:0005634;GO:0006334;GO:0033186	nucleus;nucleosome assembly;CAF-1 complex
AGAP010196	44.5475	2.27968	0.338284	6.73894	1.59548e-11	6.33491e-10	CTLGA1	C-type lectin (CTL) - galactose binding	protein_coding	GO:0030246	carbohydrate binding
AGAP003418	1441.02	0.577036	0.0857128	6.7322	1.67119e-11	6.6115e-10		stearoyl-CoA desaturase (delta-9 desaturase)	protein_coding	GO:0004768;GO:0005506;GO:0005789;GO:0006629;GO:0006633;GO:0006636;GO:0016020;GO:0016021;GO:0016491;GO:0016717;GO:0055114	stearoyl-CoA 9-desaturase activity;iron ion binding;endoplasmic reticulum membrane;lipid metabolic process;fatty acid biosynthetic process;unsaturated fatty acid biosynthetic process;membrane;integral component of membrane;oxidoreductase activity;oxidoreductase activity, acting on paired donors, with oxidation of a pair of donors resulting in the reduction of molecular oxygen to two molecules of …
AGAP008314	2005.25	-0.517618	0.0772815	-6.69782	2.11555e-11	8.33924e-10		U1 snRNP splicing complex subunit (Luc7)	protein_coding	GO:0003729;GO:0005685;GO:0006376;GO:0071004	mRNA binding;U1 snRNP;mRNA splice site selection;U2-type prespliceosome
AGAP001677	2904.18	-0.661316	0.0989044	-6.68642	2.28694e-11	8.9824e-10		unspecified product	protein_coding	GO:0000079;GO:0005634;GO:0006355;GO:0006357;GO:0006396;GO:0016538	regulation of cyclin-dependent protein serine/threonine kinase activity;nucleus;regulation of DNA-templated transcription;regulation of transcription by RNA polymerase II;RNA processing;cyclin-dependent protein serine/threonine kinase regulator activity
AGAP029785	133.937	1.21184	0.181356	6.68211	2.35519e-11	9.21731e-10	St4	sulfotransferase	protein_coding	GO:0008146	sulfotransferase activity
AGAP028579	108.078	-1.33019	0.199406	-6.67078	2.54445e-11	9.92247e-10		DDE Tnp4 domain-containing protein [Source:UniProtKB/TrEMBL%3BAcc:A0A0E4C786]	protein_coding	GO:0004518;GO:0046872	nuclease activity;metal ion binding
AGAP006149	305.556	1.06642	0.160079	6.66182	2.7046e-11	1.05094e-09	CPLCX3	cuticular protein unclassified	protein_coding
AGAP009659	6791.67	-0.543194	0.0815495	-6.66091	2.72134e-11	1.0537e-09		TPR_REGION domain-containing protein [Source:UniProtKB/TrEMBL%3BAcc:A0A1S4H2L4]	protein_coding	GO:0005515	protein binding
AGAP012012	159.303	-1.27658	0.191738	-6.65795	2.77679e-11	1.07137e-09		PX domain-containing protein [Source:UniProtKB/TrEMBL%3BAcc:A0A1S4H831]	protein_coding	GO:0005829;GO:0015031;GO:0016020;GO:0035091;GO:0042147	cytosol;protein transport;membrane;phosphatidylinositol binding;retrograde transport, endosome to Golgi
AGAP012167	1251.18	-0.676145	0.101647	-6.65188	2.89366e-11	1.11253e-09	Pgi	phosphoglucose isomerase (glucose-6-phosphate isomerase)	protein_coding	GO:0004347;GO:0005829;GO:0006094;GO:0006096;GO:0016853;GO:0016866;GO:0048029;GO:0051156	glucose-6-phosphate isomerase activity;cytosol;gluconeogenesis;glycolytic process;isomerase activity;intramolecular transferase activity;monosaccharide binding;glucose 6-phosphate metabolic process
AGAP008467	3392.43	0.597705	0.090109	6.63314	3.28629e-11	1.25905e-09		solute carrier family 6 (neurotransmitter transporter%2C amino acid) member 5/7/	protein_coding	GO:0005328;GO:0005886;GO:0006836;GO:0015293;GO:0016020;GO:0016021;GO:0055085	neurotransmitter:sodium symporter activity;plasma membrane;neurotransmitter transport;symporter activity;membrane;integral component of membrane;transmembrane transport
AGAP028910	368.302	-1.06007	0.159977	-6.62638	3.44019e-11	1.31341e-09	LSU_rRNA_eukarya	Eukaryotic large subunit ribosomal RNA [Source:RFAM%3BAcc:RF02543]	rRNA
AGAP006748	393.946	-0.806937	0.121911	-6.61907	3.61469e-11	1.37522e-09		unspecified product	protein_coding	GO:0005634;GO:0008270	nucleus;zinc ion binding
AGAP006501	125.264	1.3158	0.199122	6.60801	3.89527e-11	1.47682e-09		unspecified product	protein_coding
AGAP001424	8872.81	0.43306	0.0655867	6.60287	4.03272e-11	1.52364e-09		heat shock protein 90kDa beta	protein_coding	GO:0005524;GO:0005783;GO:0006457;GO:0016887;GO:0030433;GO:0048471;GO:0051082	ATP binding;endoplasmic reticulum;protein folding;ATP hydrolysis activity;ubiquitin-dependent ERAD pathway;perinuclear region of cytoplasm;unfolded protein binding
AGAP009033	1255.58	0.72158	0.10934	6.5994	4.12823e-11	1.55435e-09	HPX2	heme peroxidase 2	protein_coding	GO:0004601;GO:0006979;GO:0020037;GO:0055114;GO:0098869	peroxidase activity;response to oxidative stress;heme binding;obsolete oxidation-reduction process;cellular oxidant detoxification
AGAP028400	43648	0.441533	0.0669885	6.59118	4.36349e-11	1.63728e-09		unspecified product	protein_coding
AGAP010553	5915.75	-0.521242	0.0792503	-6.57715	4.79536e-11	1.79317e-09		poly(U)-binding-splicing factor PUF60	protein_coding	GO:0000381;GO:0003676;GO:0003723;GO:0005634;GO:0006397;GO:0008380	regulation of alternative mRNA splicing, via spliceosome;nucleic acid binding;RNA binding;nucleus;mRNA processing;RNA splicing
AGAP001781	136.709	-1.80387	0.274443	-6.57284	4.9365e-11	1.83965e-09		unspecified product	protein_coding	GO:0000978;GO:0001228;GO:0003676;GO:0005634;GO:0006357	RNA polymerase II cis-regulatory region sequence-specific DNA binding;DNA-binding transcription activator activity, RNA polymerase II-specific;nucleic acid binding;nucleus;regulation of transcription by RNA polymerase II
AGAP005371	120.634	1.30512	0.198715	6.56779	5.10675e-11	1.89662e-09	COEBE2C	carboxylesterase beta esterase	protein_coding	GO:0005615;GO:0016787;GO:0052689	extracellular space;hydrolase activity;carboxylic ester hydrolase activity
AGAP028710	126.315	1.25824	0.19219	6.54688	5.87505e-11	2.17219e-09		unspecified product	protein_coding	GO:0004252;GO:0006508	serine-type endopeptidase activity;proteolysis
AGAP010510	11944.5	0.512007	0.0782104	6.54654	5.88852e-11	2.17219e-09		Tubulin beta chain [Source:UniProtKB/TrEMBL%3BAcc:Q7PPR6]	protein_coding	GO:0000166;GO:0000226;GO:0000278;GO:0003924;GO:0005200;GO:0005525;GO:0005737;GO:0005856;GO:0005874;GO:0007010;GO:0007017	nucleotide binding;microtubule cytoskeleton organization;mitotic cell cycle;GTPase activity;structural constituent of cytoskeleton;GTP binding;cytoplasm;cytoskeleton;microtubule;cytoskeleton organization;microtubule-based process
AGAP000970	372.872	-0.772826	0.118088	-6.54447	5.97065e-11	2.19507e-09		DnaJ homolog subfamily C	protein_coding
AGAP029243	2087.49	-0.582151	0.0889676	-6.54341	6.01328e-11	2.20332e-09		unspecified product	protein_coding	GO:0004672;GO:0005524;GO:0006468;GO:0007094	protein kinase activity;ATP binding;protein phosphorylation;mitotic spindle assembly checkpoint signaling
AGAP005253	461.232	-1.07323	0.164332	-6.53086	6.53952e-11	2.38813e-09		unspecified product	protein_coding	GO:0005515;GO:0043229;GO:0046872	protein binding;intracellular organelle;metal ion binding
AGAP003066	327.824	0.791919	0.12155	6.51515	7.26181e-11	2.64306e-09	CYP304B1	cytochrome P450	protein_coding	GO:0004497;GO:0005506;GO:0016491;GO:0016705;GO:0020037;GO:0046872;GO:0055114	monooxygenase activity;iron ion binding;oxidoreductase activity;oxidoreductase activity, acting on paired donors, with incorporation or reduction of molecular oxygen;heme binding;metal ion binding;obsolete oxidation-reduction process
AGAP012092	1083.44	-0.59905	0.0919594	-6.51428	7.30381e-11	2.64951e-09		unspecified product	protein_coding
AGAP004890	2672.39	-0.529515	0.0813799	-6.50671	7.68139e-11	2.77726e-09		ribose-phosphate pyrophosphokinase	protein_coding	GO:0000287;GO:0002189;GO:0004749;GO:0005524;GO:0005737;GO:0006015;GO:0006164;GO:0009116;GO:0009156;GO:0009165;GO:0016301;GO:0044249	magnesium ion binding;ribose phosphate diphosphokinase complex;ribose phosphate diphosphokinase activity;ATP binding;cytoplasm;5-phosphoribose 1-diphosphate biosynthetic process;purine nucleotide biosynthetic process;nucleoside metabolic process;ribonucleoside monophosphate biosynthetic process;nucleotide biosynthetic process;kinase activity;cellular biosynthetic process
AGAP001053	199.577	1.19001	0.182914	6.50583	7.72651e-11	2.78435e-09		unspecified product	protein_coding	GO:0005861;GO:0006936	troponin complex;muscle contraction
AGAP010292	992.606	-0.802257	0.123683	-6.48641	8.79042e-11	3.15732e-09		guanine nucleotide exchange factor VAV	protein_coding	GO:0005085;GO:0005515;GO:0009653;GO:0016043;GO:0035556;GO:0046872;GO:0048468	guanyl-nucleotide exchange factor activity;protein binding;anatomical structure morphogenesis;cellular component organization;intracellular signal transduction;metal ion binding;cell development
AGAP012798	1154.03	0.852427	0.131447	6.48497	8.87505e-11	3.17727e-09		unspecified product	protein_coding	GO:0003735;GO:0005840;GO:0006412;GO:0022627	structural constituent of ribosome;ribosome;translation;cytosolic small ribosomal subunit
AGAP007655	415.583	0.783636	0.120921	6.48057	9.1378e-11	3.26064e-09	bw	protein brown	protein_coding	GO:0000166;GO:0005524;GO:0005886;GO:0016020;GO:0016021;GO:0016887;GO:0042626;GO:0055085;GO:0140359	nucleotide binding;ATP binding;plasma membrane;membrane;integral component of membrane;ATP hydrolysis activity;ATPase-coupled transmembrane transporter activity;transmembrane transport;ABC-type transporter activity
AGAP001666	32.9462	-3.1288	0.48401	-6.46433	1.01751e-10	3.61088e-09	CPR3	cuticular protein RR-2 family 3	protein_coding	GO:0031012;GO:0042302	extracellular matrix;structural constituent of cuticle
AGAP003205	2312.85	0.519488	0.0803642	6.46417	1.01855e-10	3.61088e-09		unspecified product	protein_coding	GO:0008028;GO:0015718;GO:0016020;GO:0016021;GO:0022857;GO:0055085	monocarboxylic acid transmembrane transporter activity;monocarboxylic acid transport;membrane;integral component of membrane;transmembrane transporter activity;transmembrane transport
AGAP005550	633.273	-0.809338	0.125261	-6.46122	1.03864e-10	3.6702e-09		unspecified product	protein_coding	GO:0007005;GO:0007007;GO:0031305	mitochondrion organization;inner mitochondrial membrane organization;integral component of mitochondrial inner membrane
AGAP010974	1826.7	0.552947	0.0856236	6.45788	1.06181e-10	3.73999e-09		unspecified product	protein_coding	GO:0005262;GO:0005623;GO:0005887;GO:0006816;GO:0006874;GO:0008273;GO:0015297;GO:0016020;GO:0016021;GO:0035725;GO:0055085;GO:0070588;GO:0071805;GO:0098656	calcium channel activity;obsolete cell;integral component of plasma membrane;calcium ion transport;cellular calcium ion homeostasis;calcium, potassium:sodium antiporter activity;antiporter activity;membrane;integral component of membrane;sodium ion transmembrane transport;transmembrane transport;calcium ion transmembrane transport;potassium ion transmembrane transport;anion transmembrane transport
AGAP003960	1942.65	0.635644	0.0985131	6.45239	1.10102e-10	3.8656e-09		unspecified product	protein_coding	GO:0004252;GO:0006508	serine-type endopeptidase activity;proteolysis
AGAP003581	2785.73	0.498163	0.0772646	6.44749	1.13721e-10	3.97986e-09		D-xylulose reductase A	protein_coding	GO:0003939;GO:0006062;GO:0008270;GO:0016020;GO:0016021;GO:0016491;GO:0016616;GO:0046872;GO:0055114	L-iditol 2-dehydrogenase activity;sorbitol catabolic process;zinc ion binding;membrane;integral component of membrane;oxidoreductase activity;oxidoreductase activity, acting on the CH-OH group of donors, NAD or NADP as acceptor;metal ion binding;obsolete oxidation-reduction process
AGAP006662	619.345	-0.675367	0.105111	-6.42528	1.31623e-10	4.59167e-09		unspecified product	protein_coding	GO:0000738;GO:0003676;GO:0005737;GO:0006259;GO:0008296;GO:0008408;GO:0090305	DNA catabolic process, exonucleolytic;nucleic acid binding;cytoplasm;DNA metabolic process;3'-5'-exodeoxyribonuclease activity;3'-5' exonuclease activity;nucleic acid phosphodiester bond hydrolysis
AGAP006992	403.541	0.763726	0.118986	6.41861	1.37521e-10	4.78215e-09		unspecified product	protein_coding	GO:0016021;GO:0035556;GO:0055085	integral component of membrane;intracellular signal transduction;transmembrane transport
AGAP001438	3221.27	-0.460676	0.0718213	-6.41419	1.41572e-10	4.90738e-09		unspecified product	protein_coding	GO:0003729;GO:0005634;GO:0006406	mRNA binding;nucleus;mRNA export from nucleus
AGAP003584	2068.45	0.587298	0.0916768	6.40618	1.4921e-10	5.15576e-09		L-iditol 2-dehydrogenase	protein_coding	GO:0003939;GO:0006062;GO:0008270;GO:0016491;GO:0016616;GO:0046872;GO:0055114	L-iditol 2-dehydrogenase activity;sorbitol catabolic process;zinc ion binding;oxidoreductase activity;oxidoreductase activity, acting on the CH-OH group of donors, NAD or NADP as acceptor;metal ion binding;obsolete oxidation-reduction process
AGAP028972	1124.06	-0.816036	0.127444	-6.40309	1.52261e-10	5.2446e-09	LSU_rRNA_eukarya	Eukaryotic large subunit ribosomal RNA [Source:RFAM%3BAcc:RF02543]	rRNA
AGAP001099	5199.82	-0.6399	0.100071	-6.39448	1.61098e-10	5.53153e-09		Polybromo-1	protein_coding	GO:0003682;GO:0005515;GO:0006338;GO:0016586	chromatin binding;protein binding;chromatin remodeling;RSC-type complex
AGAP028857	366.701	-1.1037	0.172682	-6.39147	1.64296e-10	5.62365e-09	LSU_rRNA_eukarya	Eukaryotic large subunit ribosomal RNA [Source:RFAM%3BAcc:RF02543]	rRNA
AGAP012310	1301.35	-0.551709	0.0863672	-6.38795	1.68125e-10	5.73674e-09		unspecified product	protein_coding
AGAP010828	65.6201	-1.79404	0.281071	-6.38288	1.73791e-10	5.91161e-09	CASPS9	short caspase 9	protein_coding	GO:0004197;GO:0005737;GO:0006508;GO:0006915;GO:0008234;GO:0043067;GO:0097153	cysteine-type endopeptidase activity;cytoplasm;proteolysis;apoptotic process;cysteine-type peptidase activity;regulation of programmed cell death;cysteine-type endopeptidase activity involved in apoptotic process
AGAP003039	3398.13	0.494081	0.077429	6.38109	1.75835e-10	5.96254e-09		organic cation transporter	protein_coding	GO:0016020;GO:0016021;GO:0022857;GO:0055085	membrane;integral component of membrane;transmembrane transporter activity;transmembrane transport
AGAP005301	3461.74	0.433185	0.0679046	6.37931	1.7789e-10	6.01355e-09		unspecified product	protein_coding	GO:0005737;GO:0006508;GO:0008237;GO:0008270;GO:0016021;GO:0042277;GO:0043171;GO:0070006	cytoplasm;proteolysis;metallopeptidase activity;zinc ion binding;integral component of membrane;peptide binding;peptide catabolic process;metalloaminopeptidase activity
AGAP003331	4092.76	-0.823933	0.129179	-6.37822	1.79163e-10	6.03791e-09		Enolase-phosphatase E1	protein_coding	GO:0000287;GO:0005634;GO:0005737;GO:0008652;GO:0009086;GO:0016311;GO:0016787;GO:0019284;GO:0019509;GO:0043715;GO:0043716;GO:0043874;GO:0046872	magnesium ion binding;nucleus;cytoplasm;cellular amino acid biosynthetic process;methionine biosynthetic process;dephosphorylation;hydrolase activity;L-methionine salvage from S-adenosylmethionine;L-methionine salvage from methylthioadenosine;2,3-diketo-5-methylthiopentyl-1-phosphate enolase activity;2-hydroxy-3-keto-5-methylthiopentenyl-1-phosphate phosphatase activity;acireductone synthase acti…
AGAP028851	364.775	-1.10187	0.173125	-6.36459	1.95807e-10	6.57851e-09	LSU_rRNA_eukarya	Eukaryotic large subunit ribosomal RNA [Source:RFAM%3BAcc:RF02543]	rRNA
AGAP009310	2213.41	-0.738168	0.115991	-6.36399	1.96573e-10	6.584e-09		peptide chain release factor subunit 3	protein_coding	GO:0000288;GO:0002184;GO:0003747;GO:0003924;GO:0005525;GO:0005737;GO:0005829;GO:0006412;GO:0006415;GO:0018444	nuclear-transcribed mRNA catabolic process, deadenylation-dependent decay;cytoplasmic translational termination;translation release factor activity;GTPase activity;GTP binding;cytoplasm;cytosol;translation;translational termination;translation release factor complex
AGAP028883	212.55	-1.17865	0.185269	-6.36186	1.99326e-10	6.65577e-09	LSU_rRNA_eukarya	Eukaryotic large subunit ribosomal RNA [Source:RFAM%3BAcc:RF02543]	rRNA
AGAP004008	1489.64	-1.00524	0.15824	-6.35264	2.11646e-10	7.04562e-09		Protein kinase domain-containing protein [Source:UniProtKB/TrEMBL%3BAcc:A0A1S4GKC2]	protein_coding	GO:0004672;GO:0004674;GO:0005524;GO:0005634;GO:0006468	protein kinase activity;protein serine/threonine kinase activity;ATP binding;nucleus;protein phosphorylation
AGAP004944	950.93	0.619656	0.0977286	6.34058	2.28905e-10	7.597e-09		unspecified product	protein_coding	GO:0005524;GO:0005634;GO:0005737;GO:0005829;GO:0005886;GO:0016192;GO:0016887;GO:0031072;GO:0034620;GO:0042026;GO:0044183;GO:0051082;GO:0051085;GO:0051787	ATP binding;nucleus;cytoplasm;cytosol;plasma membrane;vesicle-mediated transport;ATP hydrolysis activity;heat shock protein binding;cellular response to unfolded protein;protein refolding;protein folding chaperone;unfolded protein binding;chaperone cofactor-dependent protein refolding;misfolded protein binding
AGAP007775	920.828	-0.678674	0.107337	-6.32285	2.56778e-10	8.49625e-09		ATP-dependent DNA helicase PIF1 [Source:UniProtKB/TrEMBL%3BAcc:Q7Q395]	protein_coding	GO:0000002;GO:0000166;GO:0000723;GO:0003677;GO:0003678;GO:0004386;GO:0005524;GO:0005634;GO:0005657;GO:0005739;GO:0006260;GO:0006281;GO:0006310;GO:0006974;GO:0016787;GO:0016887;GO:0032508;GO:0043139	mitochondrial genome maintenance;nucleotide binding;telomere maintenance;DNA binding;DNA helicase activity;helicase activity;ATP binding;nucleus;replication fork;mitochondrion;DNA replication;DNA repair;DNA recombination;cellular response to DNA damage stimulus;hydrolase activity;ATP hydrolysis activity;DNA duplex unwinding;5'-3' DNA helicase activity
AGAP011599	63.2466	-2.0261	0.321148	-6.30892	2.80986e-10	9.26913e-09		unspecified product	protein_coding	GO:0003677;GO:0005634	DNA binding;nucleus
AGAP003468	912.988	-0.583074	0.0925949	-6.29704	3.03375e-10	9.97757e-09		unspecified product	protein_coding	GO:0016021	integral component of membrane
AGAP011905	120.692	1.48369	0.235658	6.29594	3.05547e-10	1.00188e-08		Glycoprotein endo-alpha-1%2C2-mannosidase [Source:UniProtKB/TrEMBL%3BAcc:A0A1S4H7S8]	protein_coding	GO:0004559;GO:0005794;GO:0016020;GO:0016021;GO:0016798	alpha-mannosidase activity;Golgi apparatus;membrane;integral component of membrane;hydrolase activity, acting on glycosyl bonds
AGAP007285	848.108	0.686997	0.109198	6.29132	3.14768e-10	1.02903e-08		alpha-L-fucosidase	protein_coding	GO:0004560;GO:0005764;GO:0005975;GO:0006004;GO:0008152;GO:0016139;GO:0016787;GO:0016798	alpha-L-fucosidase activity;lysosome;carbohydrate metabolic process;fucose metabolic process;metabolic process;glycoside catabolic process;hydrolase activity;hydrolase activity, acting on glycosyl bonds
AGAP011992	114.624	1.21931	0.194029	6.28416	3.29632e-10	1.0744e-08		lysosomal acid lipase	protein_coding	GO:0016042;GO:0016787;GO:0016788	lipid catabolic process;hydrolase activity;hydrolase activity, acting on ester bonds
AGAP009107	557.377	0.710818	0.113139	6.28272	3.32697e-10	1.08117e-08		unspecified product	protein_coding	GO:0030246	carbohydrate binding
AGAP006023	19392.6	-1.87093	0.298103	-6.27612	3.47125e-10	1.12471e-08		tyrosine 3-monooxygenase	protein_coding	GO:0004497;GO:0004511;GO:0005506;GO:0005737;GO:0006585;GO:0009072;GO:0016714;GO:0030424;GO:0042136;GO:0042416;GO:0042423;GO:0043204;GO:0046872;GO:0048471;GO:0055114	monooxygenase activity;tyrosine 3-monooxygenase activity;iron ion binding;cytoplasm;dopamine biosynthetic process from tyrosine;aromatic amino acid family metabolic process;oxidoreductase activity, acting on paired donors, with incorporation or reduction of molecular oxygen, reduced pteridine as one donor, and incorporation of one atom of oxygen;axon;neurotransmitter biosynthetic process;dopamine…
AGAP010273	832.554	-0.580124	0.0924949	-6.27195	3.56543e-10	1.1518e-08		phosphatidylinositol 3-kinase	protein_coding	GO:0000045;GO:0000166;GO:0000407;GO:0005524;GO:0005737;GO:0005768;GO:0005777;GO:0006897;GO:0016020;GO:0016301;GO:0016303;GO:0016310;GO:0016740;GO:0030242;GO:0034271;GO:0034272;GO:0036092;GO:0046854;GO:0048015;GO:0052742	autophagosome assembly;nucleotide binding;phagophore assembly site;ATP binding;cytoplasm;endosome;peroxisome;endocytosis;membrane;kinase activity;1-phosphatidylinositol-3-kinase activity;phosphorylation;transferase activity;autophagy of peroxisome;phosphatidylinositol 3-kinase complex, class III, type I;phosphatidylinositol 3-kinase complex, class III, type II;phosphatidylinositol-3-phosphate bio…
AGAP005826	3470.04	-0.697405	0.111292	-6.26642	3.69439e-10	1.18994e-08		PH domain-containing protein [Source:UniProtKB/TrEMBL%3BAcc:A0A1S4GQG0]	protein_coding
AGAP004781	825.321	-0.779023	0.12443	-6.26072	3.83202e-10	1.23064e-08		beta-1%2C4-galactosyltransferase I	protein_coding	GO:0005975;GO:0006486;GO:0016021;GO:0016757	carbohydrate metabolic process;protein glycosylation;integral component of membrane;glycosyltransferase activity
AGAP010894	2713.52	0.45461	0.072751	6.24885	4.13484e-10	1.324e-08		signal recognition particle receptor subunit alpha	protein_coding	GO:0003924;GO:0005047;GO:0005525;GO:0005785;GO:0005789;GO:0006605;GO:0006614;GO:0006886;GO:0016020;GO:0045047	GTPase activity;signal recognition particle binding;GTP binding;signal recognition particle receptor complex;endoplasmic reticulum membrane;protein targeting;SRP-dependent cotranslational protein targeting to membrane;intracellular protein transport;membrane;protein targeting to ER
AGAP028892	262.11	-1.10977	0.177636	-6.24743	4.17269e-10	1.33221e-08	LSU_rRNA_eukarya	Eukaryotic large subunit ribosomal RNA [Source:RFAM%3BAcc:RF02543]	rRNA
AGAP007888	3853.73	-0.694076	0.111177	-6.243	4.29258e-10	1.36649e-08		unspecified product	protein_coding	GO:0005813;GO:0034454	centrosome;microtubule anchoring at centrosome
AGAP009214	285.184	1.03288	0.165584	6.23781	4.43751e-10	1.40852e-08		CLIP-domain serine protease	protein_coding	GO:0004252;GO:0006508	serine-type endopeptidase activity;proteolysis
AGAP009512	1275.1	-0.575216	0.0922532	-6.23518	4.51258e-10	1.4282e-08		E3 ubiquitin-protein ligase UBR7	protein_coding	GO:0005737;GO:0008270;GO:0016567;GO:0046872;GO:0061630	cytoplasm;zinc ion binding;protein ubiquitination;metal ion binding;ubiquitin protein ligase activity
AGAP008117	773.357	-0.696296	0.111707	-6.23325	4.5687e-10	1.44178e-08		unspecified product	protein_coding	GO:0016020;GO:0016021	membrane;integral component of membrane
AGAP007729	1587.62	-0.629664	0.101137	-6.22587	4.78897e-10	1.50694e-08		activin receptor type-1	protein_coding	GO:0004672;GO:0004674;GO:0004675;GO:0005025;GO:0005524;GO:0005886;GO:0006468;GO:0007178;GO:0009953;GO:0016020;GO:0030509;GO:0043235;GO:0046332;GO:0070724;GO:0071363	protein kinase activity;protein serine/threonine kinase activity;transmembrane receptor protein serine/threonine kinase activity;transforming growth factor beta receptor activity, type I;ATP binding;plasma membrane;protein phosphorylation;transmembrane receptor protein serine/threonine kinase signaling pathway;dorsal/ventral pattern formation;membrane;BMP signaling pathway;receptor complex;SMAD b…
AGAP006605	673.984	-1.14103	0.183343	-6.22347	4.86279e-10	1.52577e-08		PDZ domain-containing protein [Source:UniProtKB/TrEMBL%3BAcc:A0A1S4GSN2]	protein_coding	GO:0005515	protein binding
AGAP005931	187.067	1.00566	0.161623	6.22228	4.89995e-10	1.53303e-08		Differentially expressed in FDCP 8 homolog	protein_coding	GO:0035556;GO:0046872	intracellular signal transduction;metal ion binding
AGAP002478	3652.26	-0.49271	0.0792227	-6.2193	4.99381e-10	1.55792e-08		cyclin B	protein_coding	GO:0000079;GO:0000307;GO:0004672;GO:0005634;GO:0005737;GO:0006468;GO:0010389;GO:0016538;GO:0019901;GO:0044772	regulation of cyclin-dependent protein serine/threonine kinase activity;cyclin-dependent protein kinase holoenzyme complex;protein kinase activity;nucleus;cytoplasm;protein phosphorylation;regulation of G2/M transition of mitotic cell cycle;cyclin-dependent protein serine/threonine kinase regulator activity;protein kinase binding;mitotic cell cycle phase transition
AGAP006445	1447.52	-0.551442	0.0886897	-6.21765	5.04665e-10	1.56992e-08		COP9 signalosome complex subunit 3	protein_coding	GO:0005737;GO:0006511;GO:0008180	cytoplasm;ubiquitin-dependent protein catabolic process;COP9 signalosome
AGAP005712	793.118	0.606242	0.0975249	6.21628	5.09089e-10	1.57919e-08		phenylalanine-4-hydroxylase	protein_coding	GO:0004497;GO:0004505;GO:0005506;GO:0006559;GO:0006571;GO:0009072;GO:0016714;GO:0046872;GO:0055114	monooxygenase activity;phenylalanine 4-monooxygenase activity;iron ion binding;L-phenylalanine catabolic process;tyrosine biosynthetic process;aromatic amino acid family metabolic process;oxidoreductase activity, acting on paired donors, with incorporation or reduction of molecular oxygen, reduced pteridine as one donor, and incorporation of one atom of oxygen;metal ion binding;obsolete oxidation…
AGAP004667	653.669	-0.602564	0.0971412	-6.20297	5.54077e-10	1.71387e-08		unspecified product	protein_coding
AGAP010722	484.754	-0.716993	0.115663	-6.19897	5.6835e-10	1.75129e-08		unspecified product	protein_coding	GO:0003676;GO:0003723	nucleic acid binding;RNA binding
AGAP012662	124.17	-1.36876	0.220815	-6.19868	5.69383e-10	1.75129e-08		omega-amidase	protein_coding	GO:0006107;GO:0006528;GO:0006541;GO:0006807;GO:0016811;GO:0050152	oxaloacetate metabolic process;asparagine metabolic process;glutamine metabolic process;nitrogen compound metabolic process;hydrolase activity, acting on carbon-nitrogen (but not peptide) bonds, in linear amides;omega-amidase activity
AGAP010048	1029.95	0.627925	0.1014	6.19252	5.92087e-10	1.81601e-08		MFS_1_like domain-containing protein [Source:UniProtKB/TrEMBL%3BAcc:A0A1S4H2T3]	protein_coding	GO:0016020;GO:0016021	membrane;integral component of membrane
AGAP002263	1703.93	-0.621768	0.100541	-6.18421	6.24142e-10	1.90896e-08		choline-phosphate cytidylyltransferase	protein_coding	GO:0003824;GO:0004105;GO:0006657;GO:0009058;GO:0031210	catalytic activity;choline-phosphate cytidylyltransferase activity;CDP-choline pathway;biosynthetic process;phosphatidylcholine binding
AGAP006995	783.706	-0.673275	0.109259	-6.16217	7.17535e-10	2.18127e-08		sphingosine kinase	protein_coding	GO:0003951;GO:0016301;GO:0016310	NAD+ kinase activity;kinase activity;phosphorylation
AGAP010160	1219.5	-0.627572	0.101847	-6.16189	7.18815e-10	2.18127e-08		myosin I	protein_coding	GO:0000166;GO:0003774;GO:0003779;GO:0005515;GO:0005524;GO:0005737;GO:0016459	nucleotide binding;cytoskeletal motor activity;actin binding;protein binding;ATP binding;cytoplasm;myosin complex
AGAP009030	5065.93	-0.523431	0.0849476	-6.16181	7.19165e-10	2.18127e-08		CCR4-NOT transcription complex subunit 3 [Source:UniProtKB/TrEMBL%3BAcc:A0A1S4GZY5]	protein_coding	GO:0000288;GO:0000932;GO:0005634;GO:0005737;GO:0006355;GO:0017148;GO:0030015;GO:2000036	nuclear-transcribed mRNA catabolic process, deadenylation-dependent decay;P-body;nucleus;cytoplasm;regulation of DNA-templated transcription;negative regulation of translation;CCR4-NOT core complex;regulation of stem cell population maintenance
AGAP007035	58.3354	1.97445	0.320543	6.15972	7.28732e-10	2.20416e-08	APL1B	Anopheles Plasmodium-responsive Leucine-Rich Repeat 1B	protein_coding	GO:0005515	protein binding
AGAP000481	1562	0.576269	0.0936089	6.15613	7.45439e-10	2.24847e-08		cyanogenic beta-glucosidase	protein_coding	GO:0004553;GO:0005975;GO:0008422	hydrolase activity, hydrolyzing O-glycosyl compounds;carbohydrate metabolic process;beta-glucosidase activity
AGAP000264	3651.34	-0.486568	0.0790678	-6.15381	7.56439e-10	2.27536e-08		unspecified product	protein_coding
AGAP002644	295.101	-1.2136	0.197578	-6.14235	8.13076e-10	2.43901e-08		phospholipid-translocating ATPase	protein_coding	GO:0000166;GO:0000287;GO:0005215;GO:0005524;GO:0005794;GO:0005886;GO:0007030;GO:0015914;GO:0016020;GO:0016021;GO:0016887;GO:0045332;GO:0140326	nucleotide binding;magnesium ion binding;transporter activity;ATP binding;Golgi apparatus;plasma membrane;Golgi organization;phospholipid transport;membrane;integral component of membrane;ATP hydrolysis activity;phospholipid translocation;ATPase-coupled intramembrane lipid transporter activity
AGAP004962	3543.35	-0.558372	0.0909584	-6.13876	8.31688e-10	2.488e-08		cyclin B	protein_coding	GO:0000079;GO:0000307;GO:0004672;GO:0005634;GO:0005737;GO:0005813;GO:0006468;GO:0016538;GO:0019901;GO:0044772	regulation of cyclin-dependent protein serine/threonine kinase activity;cyclin-dependent protein kinase holoenzyme complex;protein kinase activity;nucleus;cytoplasm;centrosome;protein phosphorylation;cyclin-dependent protein serine/threonine kinase regulator activity;protein kinase binding;mitotic cell cycle phase transition
AGAP001551	602.498	-0.629661	0.102611	-6.13641	8.44076e-10	2.51816e-08		G patch domain and KOW motifs-containing protein	protein_coding	GO:0000398;GO:0005681	mRNA splicing, via spliceosome;spliceosomal complex
AGAP004678	857.276	-0.560216	0.0913327	-6.1338	8.58065e-10	2.54641e-08		unspecified product	protein_coding	GO:0000463;GO:0000492;GO:0005634;GO:0046872;GO:0048254;GO:0070761	maturation of LSU-rRNA from tricistronic rRNA transcript (SSU-rRNA, 5.8S rRNA, LSU-rRNA);box C/D snoRNP assembly;nucleus;metal ion binding;snoRNA localization;pre-snoRNP complex
AGAP001623	593.415	0.637501	0.103933	6.13377	8.5821e-10	2.54641e-08		unspecified product	protein_coding	GO:0006801;GO:0046872	superoxide metabolic process;metal ion binding
AGAP028555	86.0631	-1.62423	0.264886	-6.1318	8.68903e-10	2.57115e-08		unspecified product	protein_coding
AGAP003003	1953.57	0.587207	0.095866	6.12529	9.05189e-10	2.67129e-08	Aats-tyr	tyrosyl-tRNA synthetase	protein_coding	GO:0000049;GO:0000166;GO:0003723;GO:0004812;GO:0004831;GO:0005524;GO:0006412;GO:0006418;GO:0006437;GO:0016874	tRNA binding;nucleotide binding;RNA binding;aminoacyl-tRNA ligase activity;tyrosine-tRNA ligase activity;ATP binding;translation;tRNA aminoacylation for protein translation;tyrosyl-tRNA aminoacylation;ligase activity
AGAP029007	149.39	-1.14033	0.186396	-6.11779	9.48848e-10	2.78222e-08	LSU_rRNA_eukarya	Eukaryotic large subunit ribosomal RNA [Source:RFAM%3BAcc:RF02543]	rRNA
AGAP028571	66.5914	-1.63278	0.266899	-6.1176	9.49964e-10	2.78222e-08		unspecified product	protein_coding
AGAP004515	271.423	-0.805367	0.131649	-6.11752	9.50423e-10	2.78222e-08		unspecified product	protein_coding
AGAP013038	401.196	-0.788334	0.128928	-6.11451	9.68532e-10	2.82765e-08		NTP_transf_2 domain-containing protein [Source:UniProtKB/TrEMBL%3BAcc:A0A1S4HBX5]	protein_coding	GO:0016779	nucleotidyltransferase activity
AGAP006947	678.486	-0.792688	0.12976	-6.10889	1.00326e-09	2.92123e-08		unspecified product	protein_coding	GO:0016020;GO:0016021	membrane;integral component of membrane
AGAP010006	1309.46	-0.58758	0.0962939	-6.10195	1.04785e-09	3.04294e-08		ENT domain-containing protein [Source:UniProtKB/TrEMBL%3BAcc:A0A1S4H3K4]	protein_coding	GO:0005634;GO:0006355	nucleus;regulation of DNA-templated transcription
AGAP005612	669.434	0.689131	0.112987	6.0992	1.06598e-09	3.08738e-08		unspecified product	protein_coding
AGAP028795	138.721	-1.26991	0.20824	-6.09829	1.07209e-09	3.09686e-08	LSU_rRNA_eukarya	Eukaryotic large subunit ribosomal RNA [Source:RFAM%3BAcc:RF02543]	rRNA
AGAP008113	681.567	0.603295	0.0989433	6.09739	1.07817e-09	3.10622e-08		unspecified product	protein_coding	GO:0005886;GO:0016020;GO:0016021;GO:0030431;GO:0031225;GO:0032222;GO:0048511;GO:1903818	plasma membrane;membrane;integral component of membrane;sleep;anchored component of membrane;regulation of synaptic transmission, cholinergic;rhythmic process;positive regulation of voltage-gated potassium channel activity
AGAP029966	252.57	0.823278	0.135055	6.09588	1.08836e-09	3.12732e-08		unspecified product	protein_coding
AGAP012481	2588.37	-0.549917	0.0902486	-6.09336	1.10565e-09	3.16867e-08		histone-lysine N-methyltransferase SETD8	protein_coding	GO:0005515;GO:0005634;GO:0005694;GO:0008168;GO:0016740;GO:0018024;GO:0032259;GO:0034968	protein binding;nucleus;chromosome;methyltransferase activity;transferase activity;histone-lysine N-methyltransferase activity;methylation;histone lysine methylation
AGAP003698	275.824	0.921761	0.151315	6.09165	1.11752e-09	3.18876e-08		zinc finger protein 593 homolog	protein_coding	GO:0000055;GO:0003676;GO:0008270;GO:0030687;GO:0043023;GO:0046872	ribosomal large subunit export from nucleus;nucleic acid binding;zinc ion binding;preribosome, large subunit precursor;ribosomal large subunit binding;metal ion binding
AGAP009000	1206.75	0.524582	0.0861169	6.09151	1.11851e-09	3.18876e-08		Chymotrypsin like protease [Source:UniProtKB/TrEMBL%3BAcc:A0A1S4H0L6]	protein_coding	GO:0004252;GO:0006508	serine-type endopeptidase activity;proteolysis
AGAP010509	930.107	0.576956	0.0947574	6.08877	1.13781e-09	3.23534e-08		organic cation transporter 3	protein_coding	GO:0016020;GO:0016021;GO:0022857;GO:0055085	membrane;integral component of membrane;transmembrane transporter activity;transmembrane transport
AGAP011743	20.3447	3.86704	0.635252	6.08741	1.14751e-09	3.25447e-08		ATPase_AAA_core domain-containing protein [Source:UniProtKB/TrEMBL%3BAcc:A0A1S4H7H4]	protein_coding	GO:0005524;GO:0016887	ATP binding;ATP hydrolysis activity
AGAP010496	4100.2	-0.446123	0.0733206	-6.08455	1.16818e-09	3.30451e-08		splicing factor%2C arginine/serine-rich 1/9	protein_coding	GO:0000381;GO:0003676;GO:0003723;GO:0005634;GO:0016607;GO:0045292	regulation of alternative mRNA splicing, via spliceosome;nucleic acid binding;RNA binding;nucleus;nuclear speck;mRNA cis splicing, via spliceosome
AGAP010787	448.118	-0.862087	0.141783	-6.08033	1.19938e-09	3.38398e-08		timeless	protein_coding	GO:0000076;GO:0000228;GO:0003677;GO:0005634;GO:0006281;GO:0009649;GO:0031298;GO:0043111;GO:0048478;GO:0048511	DNA replication checkpoint signaling;nuclear chromosome;DNA binding;nucleus;DNA repair;entrainment of circadian clock;replication fork protection complex;replication fork arrest;replication fork protection;rhythmic process
AGAP012648	136.378	1.14032	0.187663	6.0764	1.22913e-09	3.45899e-08		unspecified product	protein_coding	GO:0005737;GO:0008146;GO:0051923	cytoplasm;sulfotransferase activity;sulfation
AGAP008280	3812.98	0.602141	0.0993121	6.06312	1.33507e-09	3.74748e-08	D7r5	D7 short form salivary protein	protein_coding	GO:0005549;GO:0007608;GO:0050896	odorant binding;sensory perception of smell;response to stimulus
AGAP001469	3062.58	-0.729594	0.120562	-6.05159	1.43427e-09	4.01558e-08		Protein tyrosine phosphatase%2C receptor type%2C f polypeptide (PTPRF) interacting protein (liprin)	protein_coding	GO:0005515;GO:0005737;GO:0045202;GO:0048786;GO:0050808	protein binding;cytoplasm;synapse;presynaptic active zone;synapse organization
AGAP008867	16649.1	0.498461	0.0825152	6.04084	1.53311e-09	4.28134e-08		regucalcin protein	protein_coding	GO:0004341;GO:0005509;GO:0019853	gluconolactonase activity;calcium ion binding;L-ascorbic acid biosynthetic process
AGAP012072	691.379	-0.590332	0.0978052	-6.03579	1.58188e-09	4.40625e-08		lactoylglutathione lyase	protein_coding	GO:0004462;GO:0046872	lactoylglutathione lyase activity;metal ion binding
AGAP010218	820.701	-0.600239	0.0995088	-6.03202	1.61918e-09	4.49868e-08		Lkb1 interacting protein	protein_coding	GO:0005515;GO:0005737;GO:0019901	protein binding;cytoplasm;protein kinase binding
AGAP028912	287.846	-1.03915	0.172645	-6.01899	1.7551e-09	4.86396e-08	LSU_rRNA_eukarya	Eukaryotic large subunit ribosomal RNA [Source:RFAM%3BAcc:RF02543]	rRNA
AGAP001298	4830.02	-0.558941	0.092871	-6.01847	1.7607e-09	4.86712e-08		unspecified product	protein_coding	GO:0003676;GO:0003723	nucleic acid binding;RNA binding
AGAP012017	430.569	-0.711918	0.118399	-6.01286	1.82273e-09	5.02585e-08		unspecified product	protein_coding
AGAP013185	790.819	0.761711	0.126735	6.01024	1.8525e-09	5.08362e-08		unspecified product	protein_coding
AGAP000332	11559.9	0.374706	0.0623451	6.0102	1.85299e-09	5.08362e-08	Vir	protein virilizer	protein_coding	GO:0005634;GO:0006397;GO:0008380	nucleus;mRNA processing;RNA splicing
AGAP009110	103.26	1.3896	0.231583	6.00046	1.96761e-09	5.38455e-08		unspecified product	protein_coding	GO:0030246	carbohydrate binding
AGAP006480	45.8635	-2.05307	0.342631	-5.99206	2.07195e-09	5.65591e-08		unspecified product	protein_coding
AGAP028370	16415.2	0.51759	0.086415	5.98959	2.1037e-09	5.72825e-08	ATP6	adenosine triphosphatase subunit 6 [Source:European Nucleotide Archive%3BAcc:ATP6]	protein_coding	GO:0005739;GO:0005743;GO:0005753;GO:0006754;GO:0006811;GO:0015078;GO:0015986;GO:0016020;GO:0016021;GO:0045259;GO:0045263;GO:0046933	mitochondrion;mitochondrial inner membrane;mitochondrial proton-transporting ATP synthase complex;ATP biosynthetic process;ion transport;proton transmembrane transporter activity;proton motive force-driven ATP synthesis;membrane;integral component of membrane;proton-transporting ATP synthase complex;proton-transporting ATP synthase complex, coupling factor F(o);proton-transporting ATP synthase ac…
AGAP005629	682.207	-0.713301	0.11936	-5.97605	2.28612e-09	6.20948e-08		unspecified product	protein_coding
AGAP001225	848.693	0.575726	0.0963674	5.97428	2.31105e-09	6.26163e-08		unspecified product	protein_coding
AGAP000999	1427.1	-0.544214	0.0912228	-5.96576	2.43499e-09	6.56852e-08	TOLL5A	TOLL-like receptor 5A	protein_coding	GO:0002224;GO:0003953;GO:0004888;GO:0005515;GO:0005886;GO:0005887;GO:0006955;GO:0007165;GO:0009986;GO:0016020;GO:0016021;GO:0038023;GO:0045087	toll-like receptor signaling pathway;NAD+ nucleosidase activity;transmembrane signaling receptor activity;protein binding;plasma membrane;integral component of plasma membrane;immune response;signal transduction;cell surface;membrane;integral component of membrane;signaling receptor activity;innate immune response
AGAP001643	1948.24	-0.685693	0.114943	-5.96548	2.4391e-09	6.56852e-08		unspecified product	protein_coding	GO:0000398;GO:0000976;GO:0003676;GO:0003723;GO:0005634;GO:0006355	mRNA splicing, via spliceosome;transcription cis-regulatory region binding;nucleic acid binding;RNA binding;nucleus;regulation of DNA-templated transcription
AGAP012413	9461.71	-0.416619	0.0698408	-5.96527	2.44237e-09	6.56852e-08	CycA	cyclin A	protein_coding	GO:0000079;GO:0000307;GO:0004672;GO:0005634;GO:0005737;GO:0006468;GO:0016538;GO:0019901;GO:0044772	regulation of cyclin-dependent protein serine/threonine kinase activity;cyclin-dependent protein kinase holoenzyme complex;protein kinase activity;nucleus;cytoplasm;protein phosphorylation;cyclin-dependent protein serine/threonine kinase regulator activity;protein kinase binding;mitotic cell cycle phase transition
AGAP004628	410.412	-0.767116	0.128619	-5.96425	2.45754e-09	6.5931e-08		scaffold protein salvador	protein_coding	GO:0005515;GO:0005737;GO:0006915;GO:0007165;GO:0035329;GO:0042127;GO:0060090	protein binding;cytoplasm;apoptotic process;signal transduction;hippo signaling;regulation of cell population proliferation;molecular adaptor activity
AGAP007983	1156.25	-0.521168	0.0874274	-5.96115	2.50469e-09	6.70312e-08		Lunapark [Source:UniProtKB/TrEMBL%3BAcc:A0A1S4GXK9]	protein_coding	GO:0016020;GO:0016021;GO:0030176;GO:0046872;GO:0071782;GO:0071786;GO:0071788;GO:0098826;GO:1903373	membrane;integral component of membrane;integral component of endoplasmic reticulum membrane;metal ion binding;endoplasmic reticulum tubular network;endoplasmic reticulum tubular network organization;endoplasmic reticulum tubular network maintenance;endoplasmic reticulum tubular network membrane;positive regulation of endoplasmic reticulum tubular network organization
AGAP007400	110.315	-1.19503	0.200808	-5.95112	2.66312e-09	7.10968e-08		unspecified product	protein_coding	GO:0003993	acid phosphatase activity
AGAP010289	3061.17	0.445968	0.0749947	5.94666	2.73674e-09	7.28841e-08		F-box and leucine-rich repeat protein 14 [Source:UniProtKB/TrEMBL%3BAcc:A0A1S4H4H8]	protein_coding	GO:0004842;GO:0005515;GO:0006511;GO:0016567;GO:0019005;GO:0031146	ubiquitin-protein transferase activity;protein binding;ubiquitin-dependent protein catabolic process;protein ubiquitination;SCF ubiquitin ligase complex;SCF-dependent proteasomal ubiquitin-dependent protein catabolic process
AGAP007798	1929.22	-0.583875	0.0982394	-5.94339	2.79186e-09	7.41241e-08		Wee1-like protein kinase [Source:UniProtKB/TrEMBL%3BAcc:A0A1S4GWA8]	protein_coding	GO:0000166;GO:0000278;GO:0000287;GO:0004672;GO:0004713;GO:0004715;GO:0005524;GO:0005634;GO:0006468;GO:0007093;GO:0018108;GO:0046872	nucleotide binding;mitotic cell cycle;magnesium ion binding;protein kinase activity;protein tyrosine kinase activity;non-membrane spanning protein tyrosine kinase activity;ATP binding;nucleus;protein phosphorylation;mitotic cell cycle checkpoint signaling;peptidyl-tyrosine phosphorylation;metal ion binding
AGAP010499	601.3	0.686314	0.115481	5.9431	2.79688e-09	7.41241e-08	AD20590	S-(hydroxymethyl)glutathione dehydrogenase [Source:UniProtKB/TrEMBL%3BAcc:A0A1S4H465]	protein_coding	GO:0004022;GO:0004024;GO:0005829;GO:0006069;GO:0008270;GO:0016491;GO:0046294;GO:0046872;GO:0051903;GO:0055114;GO:0106321;GO:0106322	alcohol dehydrogenase (NAD+) activity;alcohol dehydrogenase activity, zinc-dependent;cytosol;ethanol oxidation;zinc ion binding;oxidoreductase activity;formaldehyde catabolic process;metal ion binding;S-(hydroxymethyl)glutathione dehydrogenase activity;obsolete oxidation-reduction process;S-(hydroxymethyl)glutathione dehydrogenase NADP activity;S-(hydroxymethyl)glutathione dehydrogenase NAD activ…
AGAP001515	112.953	-1.25121	0.210551	-5.94255	2.80619e-09	7.41908e-08		unspecified product	protein_coding	GO:0003779;GO:0030017;GO:0035025;GO:0045893;GO:0045944;GO:0051091	actin binding;sarcomere;positive regulation of Rho protein signal transduction;positive regulation of DNA-templated transcription;positive regulation of transcription by RNA polymerase II;positive regulation of DNA-binding transcription factor activity
AGAP008118	1958.3	-0.633961	0.106693	-5.94193	2.81686e-09	7.4293e-08		serine/threonine-protein kinase Chk1	protein_coding	GO:0000077;GO:0004672;GO:0004674;GO:0004712;GO:0005524;GO:0005634;GO:0005737;GO:0006468;GO:0035556;GO:0106310	DNA damage checkpoint signaling;protein kinase activity;protein serine/threonine kinase activity;protein serine/threonine/tyrosine kinase activity;ATP binding;nucleus;cytoplasm;protein phosphorylation;intracellular signal transduction;protein serine kinase activity
AGAP011780	2132.9	0.556281	0.0936741	5.93847	2.87689e-09	7.56933e-08	CLIPA4	CLIP-domain serine protease	protein_coding	GO:0004252;GO:0006508	serine-type endopeptidase activity;proteolysis
AGAP003276	3320.05	-0.55125	0.0928566	-5.93657	2.91053e-09	7.63945e-08		splicing factor%2C arginine/serine-rich 17	protein_coding
AGAP028963	257.468	-1.09961	0.185313	-5.9338	2.96009e-09	7.7509e-08	LSU_rRNA_eukarya	Eukaryotic large subunit ribosomal RNA [Source:RFAM%3BAcc:RF02543]	rRNA
AGAP003267	1223.25	0.484957	0.0817795	5.93005	3.02846e-09	7.91096e-08		LRRCT domain-containing protein [Source:UniProtKB/TrEMBL%3BAcc:A0A1S4GHF1]	protein_coding	GO:0005515;GO:0016020;GO:0016021;GO:0016043;GO:0040011;GO:0071944	protein binding;membrane;integral component of membrane;cellular component organization;locomotion;cell periphery
AGAP000327	972.455	0.55244	0.0932119	5.92671	3.09072e-09	8.05432e-08		tyrosine aminotransferase	protein_coding	GO:0003824;GO:0004838;GO:0006520;GO:0006559;GO:0006572;GO:0008483;GO:0009058;GO:0009072;GO:0030170	catalytic activity;L-tyrosine:2-oxoglutarate aminotransferase activity;cellular amino acid metabolic process;L-phenylalanine catabolic process;tyrosine catabolic process;transaminase activity;biosynthetic process;aromatic amino acid family metabolic process;pyridoxal phosphate binding
AGAP004380	89.4167	1.43504	0.242215	5.92465	3.1297e-09	8.13648e-08	GSTD12	glutathione S-transferase delta class 12	protein_coding	GO:0004364;GO:0005515;GO:0005737;GO:0006749;GO:0016740	glutathione transferase activity;protein binding;cytoplasm;glutathione metabolic process;transferase activity
AGAP008061	2739.9	0.526638	0.0889902	5.91793	3.26017e-09	8.45554e-08	IDGF4	imaginal disc growth factor 4	protein_coding	GO:0004568;GO:0005576;GO:0005737;GO:0005975;GO:0006032;GO:0008061	chitinase activity;extracellular region;cytoplasm;carbohydrate metabolic process;chitin catabolic process;chitin binding
AGAP008833	3078.84	-0.477822	0.080747	-5.91752	3.26828e-09	8.45649e-08		Rho-GAP domain-containing protein [Source:UniProtKB/TrEMBL%3BAcc:A0A1S4GZD3]	protein_coding	GO:0005096;GO:0005737;GO:0007165;GO:0030833;GO:0032956;GO:0043547;GO:0051056	GTPase activator activity;cytoplasm;signal transduction;regulation of actin filament polymerization;regulation of actin cytoskeleton organization;positive regulation of GTPase activity;regulation of small GTPase mediated signal transduction
AGAP004780	2749.56	-0.639738	0.108178	-5.91378	3.34349e-09	8.63063e-08		cyclin-dependent kinase 12/13	protein_coding	GO:0000307;GO:0004672;GO:0004693;GO:0005524;GO:0005634;GO:0005694;GO:0006368;GO:0006468;GO:0008024;GO:0008134;GO:0008353;GO:0030332;GO:0032968;GO:0045944;GO:0051726;GO:0070816	cyclin-dependent protein kinase holoenzyme complex;protein kinase activity;cyclin-dependent protein serine/threonine kinase activity;ATP binding;nucleus;chromosome;transcription elongation by RNA polymerase II promoter;protein phosphorylation;cyclin/CDK positive transcription elongation factor complex;transcription factor binding;RNA polymerase II CTD heptapeptide repeat kinase activity;cyclin bi…
AGAP011204	1418.17	-0.798031	0.134973	-5.91253	3.36892e-09	8.67577e-08		aubergine	protein_coding	GO:0003676;GO:0005515;GO:0005737;GO:0031047;GO:0061980	nucleic acid binding;protein binding;cytoplasm;gene silencing by RNA;regulatory RNA binding
AGAP004833	1111.96	-0.586819	0.0992699	-5.91134	3.39326e-09	8.7179e-08		serine/threonine-protein kinase PRP4	protein_coding	GO:0004672;GO:0004674;GO:0004712;GO:0005524;GO:0005634;GO:0006468;GO:0045292;GO:0106310	protein kinase activity;protein serine/threonine kinase activity;protein serine/threonine/tyrosine kinase activity;ATP binding;nucleus;protein phosphorylation;mRNA cis splicing, via spliceosome;protein serine kinase activity
AGAP011319	1206.4	0.60042	0.101703	5.90366	3.55533e-09	9.11284e-08		Pacifastin-related peptide	protein_coding	GO:0004866;GO:0004867;GO:0005576;GO:0010466;GO:0010951;GO:0030414	endopeptidase inhibitor activity;serine-type endopeptidase inhibitor activity;extracellular region;negative regulation of peptidase activity;negative regulation of endopeptidase activity;peptidase inhibitor activity
AGAP002950	20.0603	-3.7888	0.641911	-5.90238	3.58296e-09	9.16213e-08		unspecified product	protein_coding
AGAP003541	587.408	0.692218	0.11729	5.90176	3.59651e-09	9.17531e-08		eukaryotic translation elongation factor 1 alpha 1	protein_coding	GO:0000166;GO:0003746;GO:0003924;GO:0005525;GO:0005737;GO:0006412;GO:0006414	nucleotide binding;translation elongation factor activity;GTPase activity;GTP binding;cytoplasm;translation;translational elongation
AGAP029493	941.118	-0.708894	0.120174	-5.89889	3.65949e-09	9.31421e-08		SCAPER_N domain-containing protein [Source:UniProtKB/TrEMBL%3BAcc:A0A453YZT3]	protein_coding
AGAP010432	626.299	-0.588375	0.0998083	-5.89506	3.74552e-09	9.511e-08		DnaJ homolog subfamily C member 11 [Source:UniProtKB/TrEMBL%3BAcc:A0A1S4H3Y8]	protein_coding	GO:0005739;GO:0042407;GO:0061617	mitochondrion;cristae formation;MICOS complex
AGAP007799	20.9216	-3.3651	0.571845	-5.88464	3.9893e-09	1.01065e-07		unspecified product	protein_coding	GO:0005515	protein binding
AGAP002594	557.792	0.787218	0.134055	5.87235	4.29655e-09	1.08597e-07		apolipoprotein D	protein_coding	GO:0000302;GO:0005737;GO:0006629;GO:0031409	response to reactive oxygen species;cytoplasm;lipid metabolic process;pigment binding
AGAP003475	1380.28	0.555469	0.0946347	5.86961	4.36825e-09	1.10154e-07		leucyl aminopeptidase	protein_coding	GO:0004177;GO:0005737;GO:0006508;GO:0008233;GO:0008235;GO:0019538;GO:0030145;GO:0070006	aminopeptidase activity;cytoplasm;proteolysis;peptidase activity;metalloexopeptidase activity;protein metabolic process;manganese ion binding;metalloaminopeptidase activity
AGAP003823	2086.09	-0.511082	0.087252	-5.85754	4.69772e-09	1.1819e-07		influenza virus NS1A-binding protein	protein_coding	GO:0003779;GO:0005515	actin binding;protein binding
AGAP000448	256.08	0.917993	0.156977	5.84795	4.9766e-09	1.24918e-07		solute carrier family 25 (mitochondrial ornithine transporter) member 2/15	protein_coding	GO:0000064;GO:0016020;GO:0016021;GO:1990575	L-ornithine transmembrane transporter activity;membrane;integral component of membrane;mitochondrial L-ornithine transmembrane transport
AGAP004707	168.877	-1.45871	0.249591	-5.84438	5.08446e-09	1.27333e-07	para	voltage-gated sodium channel	protein_coding	GO:0001518;GO:0005216;GO:0005244;GO:0005248;GO:0005261;GO:0005272;GO:0005509;GO:0005886;GO:0006811;GO:0006814;GO:0016020;GO:0016021;GO:0019228;GO:0034220;GO:0034765;GO:0035725;GO:0055085;GO:0086010	voltage-gated sodium channel complex;ion channel activity;voltage-gated ion channel activity;voltage-gated sodium channel activity;cation channel activity;sodium channel activity;calcium ion binding;plasma membrane;ion transport;sodium ion transport;membrane;integral component of membrane;neuronal action potential;ion transmembrane transport;regulation of ion transmembrane transport;sodium ion tr…
AGAP006327	1559.34	0.59741	0.102261	5.84199	5.1581e-09	1.28882e-07	LRIM6	leucine-rich immune protein (Short)	protein_coding	GO:0007165	signal transduction
AGAP006990	3633.37	-0.534299	0.0917033	-5.82639	5.66405e-09	1.40999e-07		AT-rich interactive domain-containing protein 2	protein_coding	GO:0003677;GO:0005634;GO:0006355	DNA binding;nucleus;regulation of DNA-templated transcription
AGAP005242	2166.52	-0.45313	0.0777739	-5.82624	5.66888e-09	1.40999e-07		unspecified product	protein_coding	GO:0016020;GO:0016021	membrane;integral component of membrane
AGAP000884	1232.3	-0.597496	0.102575	-5.82499	5.71147e-09	1.41518e-07		ubiquitin carboxyl-terminal hydrolase 1	protein_coding	GO:0004197;GO:0004843;GO:0005634;GO:0005829;GO:0006282;GO:0006511;GO:0016579	cysteine-type endopeptidase activity;cysteine-type deubiquitinase activity;nucleus;cytosol;regulation of DNA repair;ubiquitin-dependent protein catabolic process;protein deubiquitination
AGAP000254	31.5192	-2.26983	0.389679	-5.82487	5.71568e-09	1.41518e-07		potassium voltage-gated channel Shaker-related subfamily A	protein_coding	GO:0005216;GO:0005244;GO:0005249;GO:0005251;GO:0005267;GO:0006811;GO:0006813;GO:0008076;GO:0016020;GO:0016021;GO:0034765;GO:0051260;GO:0055085;GO:0071805	ion channel activity;voltage-gated ion channel activity;voltage-gated potassium channel activity;delayed rectifier potassium channel activity;potassium channel activity;ion transport;potassium ion transport;voltage-gated potassium channel complex;membrane;integral component of membrane;regulation of ion transmembrane transport;protein homooligomerization;transmembrane transport;potassium ion tran…
AGAP002902	2639.18	-0.697018	0.119803	-5.81803	5.95457e-09	1.47099e-07		mothers against decapentaplegic homolog 4	protein_coding	GO:0000978;GO:0000981;GO:0003677;GO:0003700;GO:0005515;GO:0005634;GO:0005667;GO:0005737;GO:0006355;GO:0007179;GO:0009653;GO:0009791;GO:0030154;GO:0030509;GO:0046872;GO:0050793;GO:0051239;GO:0060395;GO:0070411;GO:0071144	RNA polymerase II cis-regulatory region sequence-specific DNA binding;DNA-binding transcription factor activity, RNA polymerase II-specific;DNA binding;DNA-binding transcription factor activity;protein binding;nucleus;transcription regulator complex;cytoplasm;regulation of DNA-templated transcription;transforming growth factor beta receptor signaling pathway;anatomical structure morphogenesis;pos…
AGAP012666	46.1016	2.09556	0.360244	5.81705	5.98956e-09	1.4763e-07		unspecified product	protein_coding
AGAP013112	16056.8	0.373951	0.0643077	5.81503	6.06212e-09	1.49082e-07		mRNA binding protein	protein_coding	GO:0003723;GO:0005634;GO:0005737	RNA binding;nucleus;cytoplasm
AGAP028946	171.302	-1.21965	0.210206	-5.80218	6.54575e-09	1.60614e-07	LSU_rRNA_eukarya	Eukaryotic large subunit ribosomal RNA [Source:RFAM%3BAcc:RF02543]	rRNA
AGAP029088	33.234	-2.54293	0.438645	-5.79724	6.7416e-09	1.65048e-07		unspecified product	protein_coding
AGAP001700	4930.62	0.432667	0.0747217	5.79038	7.0229e-09	1.7155e-07		translational activator GCN1	protein_coding	GO:0000226;GO:0006417;GO:0019887;GO:0019901;GO:0033674;GO:0043022;GO:0045859	microtubule cytoskeleton organization;regulation of translation;protein kinase regulator activity;protein kinase binding;positive regulation of kinase activity;ribosome binding;regulation of protein kinase activity
AGAP004745	2012.21	-0.494637	0.0856325	-5.77628	7.6372e-09	1.8614e-07		transcription elongation regulator 1	protein_coding	GO:0003712;GO:0005515;GO:0005634;GO:0070063	transcription coregulator activity;protein binding;nucleus;RNA polymerase binding
AGAP006696	112.193	-1.20553	0.20881	-5.77334	7.77131e-09	1.88987e-07		unspecified product	protein_coding
AGAP002097	576.454	-0.638506	0.110607	-5.77276	7.79826e-09	1.8922e-07		beta-1%2C3-galactosyltransferase brn	protein_coding	GO:0000139;GO:0005783;GO:0005794;GO:0006486;GO:0006493;GO:0008194;GO:0008375;GO:0008376;GO:0008378;GO:0008532;GO:0016020;GO:0016021;GO:0016740;GO:0016757;GO:0016758;GO:0030311	Golgi membrane;endoplasmic reticulum;Golgi apparatus;protein glycosylation;protein O-linked glycosylation;UDP-glycosyltransferase activity;acetylglucosaminyltransferase activity;acetylgalactosaminyltransferase activity;galactosyltransferase activity;N-acetyllactosaminide beta-1,3-N-acetylglucosaminyltransferase activity;membrane;integral component of membrane;transferase activity;glycosyltransfer…
AGAP001971	5759.44	0.537869	0.093203	5.77094	7.88315e-09	1.90856e-07		Polyubiquitin-C	protein_coding	GO:0005515;GO:0005634;GO:0005737;GO:0016567;GO:0019941;GO:0031386;GO:0031625	protein binding;nucleus;cytoplasm;protein ubiquitination;modification-dependent protein catabolic process;protein tag;ubiquitin protein ligase binding
AGAP001233	252.726	-0.98202	0.170316	-5.76585	8.12459e-09	1.96266e-07	Vps16B	vacuolar protein sorting 16B	protein_coding	GO:0005737;GO:0005768;GO:0006886;GO:0007034	cytoplasm;endosome;intracellular protein transport;vacuolar transport
AGAP009264	1553.49	-0.582718	0.101096	-5.76399	8.21489e-09	1.9801e-07		Ethanolamine-phosphate cytidylyltransferase [Source:UniProtKB/TrEMBL%3BAcc:A0A1S4H1E2]	protein_coding	GO:0003824;GO:0004306;GO:0006646;GO:0009058	catalytic activity;ethanolamine-phosphate cytidylyltransferase activity;phosphatidylethanolamine biosynthetic process;biosynthetic process
AGAP011246	217.489	-1.07028	0.185758	-5.76168	8.32831e-09	2.00301e-07		origin recognition complex subunit 6	protein_coding	GO:0003677;GO:0005664;GO:0006260;GO:0006270	DNA binding;nuclear origin of replication recognition complex;DNA replication;DNA replication initiation
AGAP007162	124.434	1.29775	0.225345	5.75896	8.46348e-09	2.03105e-07		alpha-crystallin chain A	protein_coding	GO:0005212;GO:0046872	structural constituent of eye lens;metal ion binding
AGAP006775	1522.7	0.608613	0.105739	5.7558	8.62325e-09	2.06485e-07		glucosyl/glucuronosyl transferases	protein_coding	GO:0008194;GO:0015020;GO:0016020;GO:0016021;GO:0016740;GO:0016757;GO:0016758;GO:0043231	UDP-glycosyltransferase activity;glucuronosyltransferase activity;membrane;integral component of membrane;transferase activity;glycosyltransferase activity;hexosyltransferase activity;intracellular membrane-bounded organelle
AGAP012296	19.0926	-3.90939	0.679503	-5.75331	8.75136e-09	2.09094e-07	CYP9J5	cytochrome P450	protein_coding	GO:0004497;GO:0005506;GO:0005789;GO:0016020;GO:0016021;GO:0016491;GO:0016705;GO:0020037;GO:0046872;GO:0055114	monooxygenase activity;iron ion binding;endoplasmic reticulum membrane;membrane;integral component of membrane;oxidoreductase activity;oxidoreductase activity, acting on paired donors, with incorporation or reduction of molecular oxygen;heme binding;metal ion binding;obsolete oxidation-reduction process
AGAP009447	5545.76	-0.560989	0.0975255	-5.75223	8.80728e-09	2.09971e-07		S-adenosylmethionine synthetase	protein_coding	GO:0000166;GO:0004478;GO:0005524;GO:0005829;GO:0006556;GO:0006730;GO:0016740;GO:0046872	nucleotide binding;methionine adenosyltransferase activity;ATP binding;cytosol;S-adenosylmethionine biosynthetic process;one-carbon metabolic process;transferase activity;metal ion binding
AGAP000025	3911.26	-0.560192	0.0975467	-5.74281	9.31205e-09	2.21521e-07		unspecified product	protein_coding	GO:0006405;GO:0006606;GO:0008139;GO:0017056;GO:0044613;GO:0044615;GO:0046872	RNA export from nucleus;protein import into nucleus;nuclear localization sequence binding;structural constituent of nuclear pore;nuclear pore central transport channel;nuclear pore nuclear basket;metal ion binding
AGAP001452	2634.57	-0.57424	0.100161	-5.73316	9.85776e-09	2.33993e-07		ubiquitin-conjugating enzyme E2 Q	protein_coding	GO:0000209;GO:0005634;GO:0061631	protein polyubiquitination;nucleus;ubiquitin conjugating enzyme activity
AGAP004784	1043.41	0.506957	0.088508	5.72781	1.01735e-08	2.40632e-07		fatty acyl-CoA reductase 2	protein_coding	GO:0005777;GO:0006629;GO:0016020;GO:0016021;GO:0016491;GO:0035336;GO:0043231;GO:0055114;GO:0080019;GO:0102965	peroxisome;lipid metabolic process;membrane;integral component of membrane;oxidoreductase activity;long-chain fatty-acyl-CoA metabolic process;intracellular membrane-bounded organelle;obsolete oxidation-reduction process;fatty-acyl-CoA reductase (alcohol-forming) activity;alcohol-forming fatty acyl-CoA reductase activity
AGAP009694	7314.3	0.473702	0.082704	5.72768	1.01815e-08	2.40632e-07	CCT2	Chaperonin containing TCP1 subunit 2	protein_coding	GO:0000166;GO:0005524;GO:0005737;GO:0005829;GO:0005832;GO:0006457;GO:0016887;GO:0051082	nucleotide binding;ATP binding;cytoplasm;cytosol;chaperonin-containing T-complex;protein folding;ATP hydrolysis activity;unfolded protein binding
AGAP003250	4583.75	0.500728	0.0874536	5.72564	1.03042e-08	2.43005e-07	CLIPB4	CLIP-domain serine protease	protein_coding	GO:0004252;GO:0005576;GO:0006508;GO:0008233;GO:0008236;GO:0016787	serine-type endopeptidase activity;extracellular region;proteolysis;peptidase activity;serine-type peptidase activity;hydrolase activity
AGAP002171	3887.51	-0.465027	0.081229	-5.72488	1.03505e-08	2.43571e-07		nucleolar protein 58	protein_coding	GO:0005730;GO:0030515;GO:0031428;GO:0032040;GO:0042254	nucleolus;snoRNA binding;box C/D RNP complex;small-subunit processome;ribosome biogenesis
AGAP005321	1898.26	-0.531872	0.0929326	-5.7232	1.04533e-08	2.45462e-07		unspecified product	protein_coding	GO:0003677;GO:0030174;GO:0071163	DNA binding;regulation of DNA-templated DNA replication initiation;DNA replication preinitiation complex assembly
AGAP007647	355.778	0.926187	0.161915	5.7202	1.06401e-08	2.49311e-07		unspecified product	protein_coding
AGAP011792	3465.83	0.495979	0.0867445	5.7177	1.07975e-08	2.51837e-07	CLIPA7	CLIP-domain serine protease	protein_coding	GO:0004252;GO:0005615;GO:0006508;GO:0008233	serine-type endopeptidase activity;extracellular space;proteolysis;peptidase activity
AGAP000437	112.707	1.26305	0.220907	5.71758	1.08049e-08	2.51837e-07		DM5 domain-containing protein [Source:UniProtKB/TrEMBL%3BAcc:Q7PS59]	protein_coding
AGAP007412	374.191	0.693239	0.121255	5.71722	1.08283e-08	2.51837e-07	CTLMA3	C-type lectin (CTL) - mannose binding	protein_coding	GO:0009897;GO:0030246	external side of plasma membrane;carbohydrate binding
AGAP010971	10569.9	0.592482	0.103636	5.71695	1.08451e-08	2.51837e-07		tubulin alpha	protein_coding	GO:0000166;GO:0000226;GO:0000278;GO:0003924;GO:0005200;GO:0005525;GO:0005737;GO:0005856;GO:0005874;GO:0007010;GO:0007017	nucleotide binding;microtubule cytoskeleton organization;mitotic cell cycle;GTPase activity;structural constituent of cytoskeleton;GTP binding;cytoplasm;cytoskeleton;microtubule;cytoskeleton organization;microtubule-based process
AGAP001430	863.465	-0.693336	0.121283	-5.71667	1.08632e-08	2.51837e-07		unspecified product	protein_coding
AGAP002599	43421.1	0.438448	0.0767529	5.71246	1.11355e-08	2.57603e-07		polyubiquitin	protein_coding	GO:0005515;GO:0005634;GO:0005737;GO:0016567;GO:0019941;GO:0031386;GO:0031625	protein binding;nucleus;cytoplasm;protein ubiquitination;modification-dependent protein catabolic process;protein tag;ubiquitin protein ligase binding
AGAP001480	1501.28	-0.51228	0.0897246	-5.70946	1.13333e-08	2.61625e-07		unspecified product	protein_coding	GO:0001725;GO:0016460;GO:0032034;GO:0046872;GO:0051496;GO:0051893	stress fiber;myosin II complex;myosin II head/neck binding;metal ion binding;positive regulation of stress fiber assembly;regulation of focal adhesion assembly
AGAP009146	5863.87	0.43862	0.0768621	5.70659	1.1526e-08	2.65511e-07		unspecified product	protein_coding	GO:0030246	carbohydrate binding
AGAP004982	211.049	0.890468	0.156103	5.70437	1.16774e-08	2.68434e-07		unspecified product	protein_coding	GO:0003676;GO:0003723;GO:0003729;GO:0005634;GO:0005737	nucleic acid binding;RNA binding;mRNA binding;nucleus;cytoplasm
AGAP005095	9930.59	0.463027	0.0811915	5.7029	1.17786e-08	2.69926e-07		actin beta/gamma 1	protein_coding	GO:0000166;GO:0000281;GO:0005524;GO:0005737;GO:0005856;GO:0015629	nucleotide binding;mitotic cytokinesis;ATP binding;cytoplasm;cytoskeleton;actin cytoskeleton
AGAP008806	912.746	-0.676817	0.118683	-5.70271	1.17918e-08	2.69926e-07		beta-1%2C3-glucuronyltransferase	protein_coding	GO:0000139;GO:0006486;GO:0015018;GO:0016020;GO:0016021;GO:0046872	Golgi membrane;protein glycosylation;galactosylgalactosylxylosylprotein 3-beta-glucuronosyltransferase activity;membrane;integral component of membrane;metal ion binding
AGAP000414	170.878	-1.00498	0.176374	-5.69802	1.2121e-08	2.7688e-07		prostaglandin reductase 1	protein_coding	GO:0005737;GO:0016491;GO:0016628;GO:0032440;GO:0036132;GO:0047522;GO:0055114;GO:0097257	cytoplasm;oxidoreductase activity;oxidoreductase activity, acting on the CH-CH group of donors, NAD or NADP as acceptor;2-alkenal reductase [NAD(P)+] activity;13-prostaglandin reductase activity;15-oxoprostaglandin 13-oxidase activity;obsolete oxidation-reduction process;leukotriene B4 12-hydroxy dehydrogenase activity
AGAP006636	223.085	-0.930057	0.163315	-5.69486	1.23476e-08	2.81468e-07		unspecified product	protein_coding	GO:0005515;GO:0030215	protein binding;semaphorin receptor binding
AGAP008116	23.9475	-7.03035	1.23537	-5.69086	1.26399e-08	2.87532e-07		unspecified product	protein_coding
AGAP012701	42.7807	-1.81866	0.319821	-5.68649	1.29678e-08	2.94376e-07		unspecified product	protein_coding
AGAP005308	374.68	-0.706069	0.124199	-5.68498	1.3083e-08	2.96375e-07		unspecified product	protein_coding	GO:0005634;GO:0005667;GO:0006357	nucleus;transcription regulator complex;regulation of transcription by RNA polymerase II
AGAP000040	1302.65	0.56535	0.099759	5.66716	1.45188e-08	3.28221e-07		MFS domain-containing protein [Source:UniProtKB/TrEMBL%3BAcc:Q7QEL2]	protein_coding	GO:0008028;GO:0015718;GO:0016021;GO:0022857;GO:0055085	monocarboxylic acid transmembrane transporter activity;monocarboxylic acid transport;integral component of membrane;transmembrane transporter activity;transmembrane transport
AGAP008015	1652.65	-1.84569	0.325799	-5.66512	1.46922e-08	3.31455e-07		lamin	protein_coding	GO:0005882	intermediate filament
AGAP028855	403.513	-0.98181	0.173392	-5.66236	1.49303e-08	3.35672e-07	LSU_rRNA_eukarya	Eukaryotic large subunit ribosomal RNA [Source:RFAM%3BAcc:RF02543]	rRNA
AGAP010857	153.713	0.975749	0.172326	5.66224	1.49406e-08	3.35672e-07		sodium-dependent nutrient amino acid transporter 5	protein_coding	GO:0003333;GO:0005283;GO:0005328;GO:0005886;GO:0005887;GO:0006836;GO:0015179;GO:0015293;GO:0016020;GO:0016021;GO:0035725;GO:0055085;GO:1902475;GO:1903825	amino acid transmembrane transport;amino acid:sodium symporter activity;neurotransmitter:sodium symporter activity;plasma membrane;integral component of plasma membrane;neurotransmitter transport;L-amino acid transmembrane transporter activity;symporter activity;membrane;integral component of membrane;sodium ion transmembrane transport;transmembrane transport;L-alpha-amino acid transmembrane tran…
AGAP000637	157.326	-1.00826	0.178085	-5.66168	1.49897e-08	3.36083e-07		solute carrier family 6 (neurotransmitter transporter%2C amino acid/orphan)	protein_coding	GO:0016021	integral component of membrane
AGAP001640	1008.95	-0.562354	0.0993991	-5.65754	1.53561e-08	3.43593e-07		unspecified product	protein_coding	GO:0000381;GO:0000398;GO:0003676;GO:0003723;GO:0005634;GO:0005730;GO:0016607;GO:0045292	regulation of alternative mRNA splicing, via spliceosome;mRNA splicing, via spliceosome;nucleic acid binding;RNA binding;nucleus;nucleolus;nuclear speck;mRNA cis splicing, via spliceosome
AGAP011356	1000.02	0.546519	0.0966192	5.65643	1.54558e-08	3.45115e-07		unspecified product	protein_coding	GO:0005515;GO:0006886	protein binding;intracellular protein transport
AGAP006939	3419.51	-0.556583	0.0984347	-5.65434	1.56445e-08	3.47944e-07		Armitage	protein_coding	GO:0003723;GO:0004386;GO:0005829;GO:0016887;GO:0032574;GO:0035194;GO:0043186	RNA binding;helicase activity;cytosol;ATP hydrolysis activity;5'-3' RNA helicase activity;post-transcriptional gene silencing by RNA;P granule
AGAP011084	1858.31	-0.438227	0.077503	-5.65432	1.56461e-08	3.47944e-07		ATP-dependent RNA helicase DDX27	protein_coding	GO:0003676;GO:0003723;GO:0003724;GO:0005524;GO:0005730;GO:0016887;GO:0043229	nucleic acid binding;RNA binding;RNA helicase activity;ATP binding;nucleolus;ATP hydrolysis activity;intracellular organelle
AGAP011772	2173.27	-0.486122	0.0859994	-5.65262	1.5802e-08	3.50694e-07		unspecified product	protein_coding
AGAP002958	1885.27	-0.495066	0.0876568	-5.64778	1.62532e-08	3.59977e-07		transcription initiation factor TFIIA large subunit	protein_coding	GO:0005672;GO:0006366;GO:0006367	transcription factor TFIIA complex;transcription by RNA polymerase II;transcription initiation at RNA polymerase II promoter
AGAP010723	1060.44	0.532537	0.0943582	5.64377	1.66362e-08	3.67715e-07		DUF89 domain-containing protein [Source:UniProtKB/TrEMBL%3BAcc:A0A1S4H4R8]	protein_coding	GO:0006479;GO:0008983;GO:0016311;GO:0016791;GO:0046872;GO:0051998;GO:0097023;GO:0103026;GO:2001020	protein methylation;protein-glutamate O-methyltransferase activity;dephosphorylation;phosphatase activity;metal ion binding;protein carboxyl O-methyltransferase activity;fructose 6-phosphate aldolase activity;fructose-1-phosphatase activity;regulation of response to DNA damage stimulus
AGAP003476	3142.87	0.463396	0.0821502	5.64083	1.69228e-08	3.73243e-07		protein BCP1	protein_coding	GO:0000079;GO:0000132;GO:0005623;GO:0005634;GO:0005813;GO:0006974;GO:0007052;GO:0015631;GO:0019207;GO:0034453;GO:0090307;GO:0097431	regulation of cyclin-dependent protein serine/threonine kinase activity;establishment of mitotic spindle orientation;obsolete cell;nucleus;centrosome;cellular response to DNA damage stimulus;mitotic spindle organization;tubulin binding;kinase regulator activity;microtubule anchoring;mitotic spindle assembly;mitotic spindle pole
AGAP007483	168.598	0.939389	0.166543	5.64051	1.69547e-08	3.73243e-07		MFS domain-containing protein [Source:UniProtKB/TrEMBL%3BAcc:Q7QJE9]	protein_coding	GO:0005886;GO:0008643;GO:0016020;GO:0016021;GO:0022857;GO:0051119;GO:0055085	plasma membrane;carbohydrate transport;membrane;integral component of membrane;transmembrane transporter activity;sugar transmembrane transporter activity;transmembrane transport
AGAP007718	180.672	-1.209	0.214502	-5.63633	1.73711e-08	3.8164e-07		Glycosyltransferase family 92 protein [Source:UniProtKB/TrEMBL%3BAcc:A0A1S4GWP1]	protein_coding	GO:0016020;GO:0016021;GO:0016740;GO:0016757	membrane;integral component of membrane;transferase activity;glycosyltransferase activity
AGAP008193	8641.42	0.41031	0.0728023	5.63594	1.74104e-08	3.81735e-07		Nidogen (entactin) [Source:UniProtKB/TrEMBL%3BAcc:A0A1S4GXK2]	protein_coding	GO:0005509;GO:0005604;GO:0007160;GO:0016020;GO:0017147;GO:0042813;GO:0060070	calcium ion binding;basement membrane;cell-matrix adhesion;membrane;Wnt-protein binding;Wnt receptor activity;canonical Wnt signaling pathway
AGAP003576	3958.48	-0.452716	0.0803996	-5.63082	1.79351e-08	3.92452e-07		transportin-3	protein_coding	GO:0005634;GO:0005737;GO:0006606;GO:0006886;GO:0006913;GO:0031267	nucleus;cytoplasm;protein import into nucleus;intracellular protein transport;nucleocytoplasmic transport;small GTPase binding
AGAP028615	75.1537	1.57352	0.279587	5.62802	1.82292e-08	3.98056e-07		unspecified product	protein_coding	GO:0016021	integral component of membrane
AGAP004814	234.143	0.982373	0.174561	5.62769	1.82641e-08	3.98056e-07		unspecified product	protein_coding
AGAP001377	838.407	0.571622	0.101672	5.62221	1.88528e-08	4.10067e-07	SRPN11	serine protease inhibitor (serpin) 11	protein_coding	GO:0004867;GO:0005615;GO:0010951	serine-type endopeptidase inhibitor activity;extracellular space;negative regulation of endopeptidase activity
AGAP012827	22.7131	-6.95782	1.23944	-5.61366	1.98089e-08	4.30007e-07		unspecified product	protein_coding	GO:0004252;GO:0006508	serine-type endopeptidase activity;proteolysis
AGAP013143	574.953	-0.711049	0.126777	-5.60867	2.0389e-08	4.41721e-07		Rho GTPase-activating protein 26	protein_coding	GO:0005096;GO:0007165;GO:0043547	GTPase activator activity;signal transduction;positive regulation of GTPase activity
AGAP028001	10610.8	0.517263	0.0922769	5.60555	2.07596e-08	4.4886e-07		unspecified product	protein_coding
AGAP007698	1353.96	-0.536493	0.0957197	-5.60484	2.08453e-08	4.49822e-07	Syx1A	syntaxin 1A	protein_coding	GO:0000149;GO:0005484;GO:0005886;GO:0006836;GO:0006886;GO:0006887;GO:0006906;GO:0008021;GO:0012505;GO:0016020;GO:0016021;GO:0016192;GO:0017157;GO:0031201;GO:0031629;GO:0042734;GO:0048278;GO:0048787;GO:0061025	SNARE binding;SNAP receptor activity;plasma membrane;neurotransmitter transport;intracellular protein transport;exocytosis;vesicle fusion;synaptic vesicle;endomembrane system;membrane;integral component of membrane;vesicle-mediated transport;regulation of exocytosis;SNARE complex;synaptic vesicle fusion to presynaptic active zone membrane;presynaptic membrane;vesicle docking;presynaptic active zo…
AGAP000009	2334.55	-0.658274	0.117488	-5.60289	2.10812e-08	4.54016e-07		syntaxin-binding protein	protein_coding	GO:0005096;GO:0005515;GO:0005737;GO:0005886;GO:0006887;GO:0016020;GO:0016021;GO:0016192;GO:0017157;GO:0019905;GO:0031201;GO:0043547;GO:0045159;GO:0050708	GTPase activator activity;protein binding;cytoplasm;plasma membrane;exocytosis;membrane;integral component of membrane;vesicle-mediated transport;regulation of exocytosis;syntaxin binding;SNARE complex;positive regulation of GTPase activity;myosin II binding;regulation of protein secretion
AGAP009201	3469.35	0.421166	0.0752317	5.59826	2.1652e-08	4.65389e-07		collagen type IV alpha	protein_coding	GO:0005201;GO:0005581;GO:0005604;GO:0005615;GO:0016020;GO:0030198;GO:0031012	extracellular matrix structural constituent;collagen trimer;basement membrane;extracellular space;membrane;extracellular matrix organization;extracellular matrix
AGAP003264	1136.86	0.613003	0.109625	5.59181	2.24712e-08	4.82049e-07		histone acetyltransferase 1	protein_coding	GO:0000781;GO:0004402;GO:0005634;GO:0006325;GO:0010485;GO:0016573;GO:0031509;GO:0042393;GO:0043967	chromosome, telomeric region;histone acetyltransferase activity;nucleus;chromatin organization;H4 histone acetyltransferase activity;histone acetylation;subtelomeric heterochromatin assembly;histone binding;histone H4 acetylation
AGAP010702	939.543	-0.526055	0.0941243	-5.58894	2.28461e-08	4.89131e-07		ATP-dependent RNA helicase DDX24/MAK5	protein_coding	GO:0003676;GO:0003723;GO:0003724;GO:0005524;GO:0005634;GO:0006364;GO:0016887;GO:0043229	nucleic acid binding;RNA binding;RNA helicase activity;ATP binding;nucleus;rRNA processing;ATP hydrolysis activity;intracellular organelle
AGAP009751	920.526	0.775445	0.138856	5.58451	2.3436e-08	5.00778e-07	ANCE2	angiotensin-converting enzyme 2	protein_coding	GO:0004180;GO:0005615;GO:0005886;GO:0006508;GO:0008233;GO:0008237;GO:0008238;GO:0008239;GO:0008241;GO:0016020;GO:0016787;GO:0046872	carboxypeptidase activity;extracellular space;plasma membrane;proteolysis;peptidase activity;metallopeptidase activity;exopeptidase activity;dipeptidyl-peptidase activity;peptidyl-dipeptidase activity;membrane;hydrolase activity;metal ion binding
AGAP006281	229.025	-0.797013	0.142955	-5.57526	2.4716e-08	5.27099e-07		unspecified product	protein_coding	GO:0003676;GO:0005515	nucleic acid binding;protein binding
AGAP012955	288.548	0.726254	0.130383	5.57015	2.54525e-08	5.41747e-07		solute carrier family 19%2C member 2	protein_coding	GO:0005886;GO:0016020;GO:0016021;GO:0035461;GO:0051180;GO:0055085;GO:0090482	plasma membrane;membrane;integral component of membrane;vitamin transmembrane transport;vitamin transport;transmembrane transport;vitamin transmembrane transporter activity
AGAP010383	36.2657	-2.03555	0.365465	-5.56975	2.55103e-08	5.4192e-07		solute carrier family 15 member 1	protein_coding	GO:0005887;GO:0006857;GO:0015333;GO:0016020;GO:0016021;GO:0022857;GO:0035442;GO:0035672;GO:0035673;GO:0055085;GO:0071916;GO:1902600;GO:1904680	integral component of plasma membrane;oligopeptide transport;peptide:proton symporter activity;membrane;integral component of membrane;transmembrane transporter activity;dipeptide transmembrane transport;oligopeptide transmembrane transport;oligopeptide transmembrane transporter activity;transmembrane transport;dipeptide transmembrane transporter activity;proton transmembrane transport;peptide tr…
AGAP003012	4633.18	0.387028	0.0695176	5.56734	2.58663e-08	5.48415e-07		unspecified product	protein_coding	GO:0016021	integral component of membrane
AGAP001667	24.7744	-3.12228	0.560868	-5.56687	2.59357e-08	5.48822e-07	CPR4	cuticular protein RR-2 family 4	protein_coding	GO:0031012;GO:0042302	extracellular matrix;structural constituent of cuticle
AGAP009528	2100.97	-0.449466	0.0807793	-5.56413	2.63467e-08	5.56441e-07		unspecified product	protein_coding	GO:0005509	calcium ion binding
AGAP009632	342.778	-0.762185	0.137027	-5.56231	2.6622e-08	5.6117e-07		ataxia telangiectasia mutated family protein	protein_coding	GO:0000077;GO:0000166;GO:0000723;GO:0004674;GO:0004712;GO:0005515;GO:0005524;GO:0005634;GO:0006281;GO:0006974;GO:0008630;GO:0010212;GO:0016301;GO:0016310;GO:0016572;GO:0016740;GO:0106310;GO:1904262	DNA damage checkpoint signaling;nucleotide binding;telomere maintenance;protein serine/threonine kinase activity;protein serine/threonine/tyrosine kinase activity;protein binding;ATP binding;nucleus;DNA repair;cellular response to DNA damage stimulus;intrinsic apoptotic signaling pathway in response to DNA damage;response to ionizing radiation;kinase activity;phosphorylation;obsolete histone phos…
AGAP011180	2711.63	-0.49294	0.0886602	-5.55988	2.69963e-08	5.67964e-07		Jumonji domain-containing protein 2 [Source:UniProtKB/TrEMBL%3BAcc:A0A1S4H700]	protein_coding
AGAP001636	646.571	-0.646244	0.116432	-5.5504	2.85022e-08	5.98195e-07		serine/threonine-protein kinase greatwall	protein_coding	GO:0000166;GO:0004672;GO:0004674;GO:0005524;GO:0005634;GO:0006468;GO:0016301;GO:0016310;GO:0016740;GO:0018105;GO:0035556	nucleotide binding;protein kinase activity;protein serine/threonine kinase activity;ATP binding;nucleus;protein phosphorylation;kinase activity;phosphorylation;transferase activity;peptidyl-serine phosphorylation;intracellular signal transduction
AGAP003620	545.318	0.755736	0.136165	5.55015	2.85429e-08	5.98195e-07		unspecified product	protein_coding
AGAP005735	276.87	-0.817453	0.147422	-5.54498	2.93993e-08	6.14963e-07		unspecified product	protein_coding	GO:0005634;GO:0046872	nucleus;metal ion binding
AGAP010566	159.78	-0.963222	0.173971	-5.53668	3.08264e-08	6.43583e-07		ORM1-like 3	protein_coding	GO:0005623;GO:0005789;GO:0006672;GO:0016020;GO:0016021;GO:0035339;GO:0090156;GO:1900060	obsolete cell;endoplasmic reticulum membrane;ceramide metabolic process;membrane;integral component of membrane;SPOTS complex;cellular sphingolipid homeostasis;negative regulation of ceramide biosynthetic process
AGAP007955	819.378	-0.507606	0.0918327	-5.52751	3.24808e-08	6.76278e-07		unspecified product	protein_coding
AGAP001747	3139.06	-0.465287	0.0841796	-5.52732	3.25163e-08	6.76278e-07		Ubiquitin domain-containing protein	protein_coding	GO:0005515	protein binding
AGAP028382	2843.03	0.710003	0.128573	5.52217	3.34834e-08	6.95067e-07	ND4	NADH dehydrogenase subunit 4 [Source:European Nucleotide Archive%3BAcc:ND4]	protein_coding	GO:0003954;GO:0005739;GO:0005747;GO:0006120;GO:0008137;GO:0009060;GO:0015990;GO:0016020;GO:0016021;GO:0031966;GO:0042773;GO:0045271;GO:0048039;GO:0055114;GO:0070469	NADH dehydrogenase activity;mitochondrion;mitochondrial respiratory chain complex I;mitochondrial electron transport, NADH to ubiquinone;NADH dehydrogenase (ubiquinone) activity;aerobic respiration;electron transport coupled proton transport;membrane;integral component of membrane;mitochondrial membrane;ATP synthesis coupled electron transport;respiratory chain complex I;ubiquinone binding;obsole…
AGAP009252	608.704	0.676263	0.122475	5.52163	3.35874e-08	6.95903e-07		unspecified product	protein_coding	GO:0004252;GO:0006508	serine-type endopeptidase activity;proteolysis
AGAP004556	968.591	-0.557428	0.101054	-5.51617	3.4647e-08	7.16498e-07		ribosome biogenesis protein SSF1/2	protein_coding	GO:0000027;GO:0006364;GO:0016020;GO:0016021;GO:0019843;GO:0030687	ribosomal large subunit assembly;rRNA processing;membrane;integral component of membrane;rRNA binding;preribosome, large subunit precursor
AGAP028478	141.393	1.07303	0.194565	5.51502	3.48733e-08	7.19814e-07		unspecified product	protein_coding
AGAP003000	445.275	0.687695	0.12472	5.51389	3.50984e-08	7.23094e-07		MFS transporter%2C PCFT/HCP family%2C solute carrier family 46 (folate transporter	protein_coding	GO:0016020;GO:0016021;GO:0022857;GO:0055085	membrane;integral component of membrane;transmembrane transporter activity;transmembrane transport
AGAP028636	409.762	0.79209	0.143694	5.51232	3.54134e-08	7.28208e-07		unspecified product	protein_coding
AGAP011369	1396.26	0.526679	0.0956569	5.50592	3.67241e-08	7.53742e-07		gelsolin	protein_coding	GO:0051015	actin filament binding
AGAP002718	953.178	-0.592992	0.107762	-5.50282	3.73771e-08	7.65704e-07		4-coumarate:CoA ligase isoform 2 [Source:UniProtKB/TrEMBL%3BAcc:Q7QCM8]	protein_coding	GO:0003824;GO:0005739;GO:0016405	catalytic activity;mitochondrion;CoA-ligase activity
AGAP005372	594.228	0.568932	0.103412	5.50159	3.76388e-08	7.69623e-07	COEBE3C	carboxylesterase beta esterase	protein_coding	GO:0005615;GO:0016787;GO:0052689	extracellular space;hydrolase activity;carboxylic ester hydrolase activity
AGAP006251	1160.06	-0.486485	0.088447	-5.5003	3.79153e-08	7.73826e-07		t-SNARE coiled-coil homology domain-containing protein [Source:UniProtKB/TrEMBL%3BAcc:Q7Q5R2]	protein_coding	GO:0000149;GO:0005484;GO:0005794;GO:0005829;GO:0006886;GO:0006906;GO:0012505;GO:0016020;GO:0016021;GO:0016192;GO:0030285;GO:0031201;GO:0042147;GO:0048193;GO:0048278	SNARE binding;SNAP receptor activity;Golgi apparatus;cytosol;intracellular protein transport;vesicle fusion;endomembrane system;membrane;integral component of membrane;vesicle-mediated transport;integral component of synaptic vesicle membrane;SNARE complex;retrograde transport, endosome to Golgi;Golgi vesicle transport;vesicle docking
AGAP008502	597.249	0.655131	0.119159	5.49796	3.84205e-08	7.82675e-07		L-xylulose reductase	protein_coding	GO:0004090;GO:0005997;GO:0006006;GO:0016491;GO:0050038;GO:0055114	carbonyl reductase (NADPH) activity;xylulose metabolic process;glucose metabolic process;oxidoreductase activity;L-xylulose reductase (NADP+) activity;obsolete oxidation-reduction process
AGAP028649	1350.96	-1.56733	0.285353	-5.49259	3.96079e-08	8.0536e-07		unspecified product	protein_coding	GO:0005789;GO:0015031;GO:0016020;GO:0016021	endoplasmic reticulum membrane;protein transport;membrane;integral component of membrane
AGAP012251	543.116	0.5683	0.103526	5.48942	4.03251e-08	8.18421e-07		inorganic phosphate cotransporter	protein_coding	GO:0005886;GO:0006820;GO:0016020;GO:0016021;GO:0022857;GO:0055085	plasma membrane;anion transport;membrane;integral component of membrane;transmembrane transporter activity;transmembrane transport
AGAP008006	2886.41	-0.47218	0.0860726	-5.48584	4.11515e-08	8.33642e-07		Hepatoma-derived GF	protein_coding
AGAP004596	1831.88	-0.523694	0.0955314	-5.4819	4.20785e-08	8.50842e-07	PyK	pyruvate kinase	protein_coding	GO:0000287;GO:0003824;GO:0004743;GO:0005524;GO:0005737;GO:0006096;GO:0016301;GO:0016310;GO:0016740;GO:0030955	magnesium ion binding;catalytic activity;pyruvate kinase activity;ATP binding;cytoplasm;glycolytic process;kinase activity;phosphorylation;transferase activity;potassium ion binding
AGAP004699	2184.9	-0.493355	0.0900028	-5.48155	4.21622e-08	8.50959e-07		RAF proto-oncogene serine/threonine-protein kinase	protein_coding	GO:0000166;GO:0004672;GO:0004674;GO:0005524;GO:0006468;GO:0007165;GO:0016301;GO:0016310;GO:0016740;GO:0035556;GO:0046872	nucleotide binding;protein kinase activity;protein serine/threonine kinase activity;ATP binding;protein phosphorylation;signal transduction;kinase activity;phosphorylation;transferase activity;intracellular signal transduction;metal ion binding
AGAP009182	20890.9	0.372649	0.0680255	5.47808	4.29971e-08	8.66208e-07		protein transport protein SEC61 subunit alpha	protein_coding	GO:0005048;GO:0005783;GO:0005784;GO:0005789;GO:0006616;GO:0008320;GO:0015031;GO:0016020;GO:0016021;GO:0031204;GO:0043022	signal sequence binding;endoplasmic reticulum;Sec61 translocon complex;endoplasmic reticulum membrane;SRP-dependent cotranslational protein targeting to membrane, translocation;protein transmembrane transporter activity;protein transport;membrane;integral component of membrane;post-translational protein targeting to membrane, translocation;ribosome binding
AGAP010343	1110.03	-0.480159	0.0876867	-5.47585	4.3542e-08	8.7557e-07		CTL-like protein 2	protein_coding	GO:0016021;GO:0022857;GO:0055085	integral component of membrane;transmembrane transporter activity;transmembrane transport
AGAP002413	18291	-0.335303	0.0612921	-5.47057	4.48589e-08	9.00394e-07		Basic leucine zipper and W2 domain-containing protein 1	protein_coding	GO:0005515;GO:0005737	protein binding;cytoplasm
AGAP013496	386.363	0.690138	0.126175	5.4697	4.5081e-08	9.03192e-07	Cht5-3	chitinase	protein_coding	GO:0004568;GO:0005576;GO:0005975;GO:0006032;GO:0008061;GO:0008152;GO:0016787;GO:0016798	chitinase activity;extracellular region;carbohydrate metabolic process;chitin catabolic process;chitin binding;metabolic process;hydrolase activity;hydrolase activity, acting on glycosyl bonds
AGAP011920	44.7151	2.22003	0.406017	5.46783	4.5559e-08	9.11096e-07		eupolytin	protein_coding	GO:0004252;GO:0006508;GO:0008233;GO:0008236;GO:0016787	serine-type endopeptidase activity;proteolysis;peptidase activity;serine-type peptidase activity;hydrolase activity
AGAP001609	740.801	-0.528204	0.0966678	-5.46411	4.6523e-08	9.28674e-07		E3 ubiquitin-protein ligase MYLIP	protein_coding	GO:0004842;GO:0005856;GO:0006511;GO:0009887;GO:0030182;GO:0046872;GO:0071944	ubiquitin-protein transferase activity;cytoskeleton;ubiquitin-dependent protein catabolic process;animal organ morphogenesis;neuron differentiation;metal ion binding;cell periphery
AGAP001376	129.759	1.39747	0.255794	5.46327	4.67437e-08	9.29586e-07	SRPN17	serine protease inhibitor (serpin) 17	protein_coding	GO:0004867;GO:0005615;GO:0010951	serine-type endopeptidase inhibitor activity;extracellular space;negative regulation of endopeptidase activity
AGAP004993	19594.3	0.392529	0.0718515	5.46306	4.67997e-08	9.29586e-07		laminin subunit alpha	protein_coding	GO:0005102;GO:0005576;GO:0005604;GO:0007155;GO:0007411;GO:0009887;GO:0009888;GO:0030155;GO:0030334;GO:0045995	signaling receptor binding;extracellular region;basement membrane;cell adhesion;axon guidance;animal organ morphogenesis;tissue development;regulation of cell adhesion;regulation of cell migration;regulation of embryonic development
AGAP005510	1190.23	-0.626403	0.114663	-5.46297	4.68241e-08	9.29586e-07		oxysterol binding protein-like 9	protein_coding	GO:0005829;GO:0006869;GO:0008289;GO:0015248;GO:0016020;GO:0032934;GO:0043231	cytosol;lipid transport;lipid binding;sterol transporter activity;membrane;sterol binding;intracellular membrane-bounded organelle
AGAP004940	1325.41	-0.597648	0.109443	-5.46082	4.73949e-08	9.3921e-07		unspecified product	protein_coding	GO:0001932;GO:0005952;GO:0008603;GO:0030552	regulation of protein phosphorylation;cAMP-dependent protein kinase complex;cAMP-dependent protein kinase regulator activity;cAMP binding
AGAP029642	402.503	-0.697611	0.127783	-5.45934	4.77914e-08	9.45353e-07		Amine oxidase [Source:UniProtKB/TrEMBL%3BAcc:A0A453Z0A9]	protein_coding	GO:0016491;GO:0046592;GO:0055114	oxidoreductase activity;polyamine oxidase activity;obsolete oxidation-reduction process
AGAP029523	446.872	-0.713987	0.131484	-5.43024	5.62795e-08	1.11124e-06		Cyclic nucleotide-binding domain-containing protein [Source:UniProtKB/TrEMBL%3BAcc:A0A453YZR4]	protein_coding	GO:0005216;GO:0005244;GO:0005249;GO:0005267;GO:0005887;GO:0006811;GO:0006813;GO:0016020;GO:0016021;GO:0034765;GO:0042391;GO:0055085;GO:0071805	ion channel activity;voltage-gated ion channel activity;voltage-gated potassium channel activity;potassium channel activity;integral component of plasma membrane;ion transport;potassium ion transport;membrane;integral component of membrane;regulation of ion transmembrane transport;regulation of membrane potential;transmembrane transport;potassium ion transmembrane transport
AGAP001202	79.6979	1.63938	0.301971	5.42892	5.6696e-08	1.11744e-06		organic cation transporter	protein_coding	GO:0016020;GO:0016021;GO:0022857;GO:0055085	membrane;integral component of membrane;transmembrane transporter activity;transmembrane transport
AGAP028924	77.07	-1.31662	0.242743	-5.42393	5.83014e-08	1.14701e-06	LSU_rRNA_eukarya	Eukaryotic large subunit ribosomal RNA [Source:RFAM%3BAcc:RF02543]	rRNA
AGAP028945	148.57	-1.24755	0.230036	-5.42329	5.85108e-08	1.14906e-06	LSU_rRNA_eukarya	Eukaryotic large subunit ribosomal RNA [Source:RFAM%3BAcc:RF02543]	rRNA
AGAP009978	447.908	-0.946578	0.174677	-5.41901	5.99308e-08	1.17484e-06	DUOX	dual oxidase: peroxidase and NADPH-oxidase domains	protein_coding	GO:0004601;GO:0005509;GO:0005886;GO:0006952;GO:0006979;GO:0016020;GO:0016021;GO:0016174;GO:0016175;GO:0016491;GO:0019221;GO:0020037;GO:0042335;GO:0042554;GO:0043020;GO:0050665;GO:0051591;GO:0055114;GO:0098869;GO:0106293;GO:0106294	peroxidase activity;calcium ion binding;plasma membrane;defense response;response to oxidative stress;membrane;integral component of membrane;NAD(P)H oxidase H2O2-forming activity;superoxide-generating NAD(P)H oxidase activity;oxidoreductase activity;cytokine-mediated signaling pathway;heme binding;cuticle development;superoxide anion generation;NADPH oxidase complex;hydrogen peroxide biosyntheti…
AGAP028856	411.902	-0.948259	0.175116	-5.41503	6.12774e-08	1.19908e-06	LSU_rRNA_eukarya	Eukaryotic large subunit ribosomal RNA [Source:RFAM%3BAcc:RF02543]	rRNA
AGAP000719	3684.34	0.469348	0.0867768	5.40868	6.34918e-08	1.24019e-06	Ahcy13	Adenosylhomocysteinase [Source:UniProtKB/Swiss-Prot%3BAcc:O76757]	protein_coding	GO:0004013;GO:0005829;GO:0006730;GO:0016787;GO:0033353	adenosylhomocysteinase activity;cytosol;one-carbon metabolic process;hydrolase activity;S-adenosylmethionine cycle
AGAP013026	1787.95	-1.49349	0.276289	-5.40553	6.46158e-08	1.25989e-06		unspecified product	protein_coding	GO:0005634	nucleus
AGAP001652	2010.8	0.417507	0.0773475	5.39781	6.74608e-08	1.31302e-06		lipase	protein_coding	GO:0006629	lipid metabolic process
AGAP010347	2649.06	-0.429967	0.0796625	-5.39736	6.76304e-08	1.31398e-06	CuSOD3	copper-zinc superoxide dismutase 3	protein_coding	GO:0004784;GO:0005507;GO:0005576;GO:0005615;GO:0006801;GO:0016491;GO:0019430;GO:0046872;GO:0055114	superoxide dismutase activity;copper ion binding;extracellular region;extracellular space;superoxide metabolic process;oxidoreductase activity;removal of superoxide radicals;metal ion binding;obsolete oxidation-reduction process
AGAP003795	1090.78	0.481226	0.0892608	5.39123	6.99752e-08	1.35712e-06		unspecified product	protein_coding	GO:0016020;GO:0016021;GO:0035869;GO:1905515	membrane;integral component of membrane;ciliary transition zone;non-motile cilium assembly
AGAP003446	1274.39	-0.552319	0.102488	-5.38912	7.08021e-08	1.37072e-06		unspecified product	protein_coding	GO:0000979;GO:0003676;GO:0005634;GO:0008270;GO:0010468;GO:0031060;GO:0035097;GO:0045944	RNA polymerase II core promoter sequence-specific DNA binding;nucleic acid binding;nucleus;zinc ion binding;regulation of gene expression;regulation of histone methylation;histone methyltransferase complex;positive regulation of transcription by RNA polymerase II
AGAP007938	2363.11	-0.490953	0.0911279	-5.38751	7.14392e-08	1.38061e-06	cact	protein cactus (TOLL pathway signalling)	protein_coding	GO:0005515	protein binding
AGAP010051	1188.2	0.450934	0.0837547	5.38398	7.28554e-08	1.40549e-06		unspecified product	protein_coding	GO:0006606;GO:0042273;GO:0051082	protein import into nucleus;ribosomal large subunit biogenesis;unfolded protein binding
AGAP011352	2823.12	0.492438	0.0915404	5.37946	7.47098e-08	1.43872e-06		glucosamine--fructose-6-phosphate aminotransferase (isomerizing)	protein_coding	GO:0004360;GO:0006002;GO:0006047;GO:0006048;GO:0006487;GO:0006541;GO:0097367;GO:1901135;GO:1901137	glutamine-fructose-6-phosphate transaminase (isomerizing) activity;fructose 6-phosphate metabolic process;UDP-N-acetylglucosamine metabolic process;UDP-N-acetylglucosamine biosynthetic process;protein N-linked glycosylation;glutamine metabolic process;carbohydrate derivative binding;carbohydrate derivative metabolic process;carbohydrate derivative biosynthetic process
AGAP003592	29655.7	0.470291	0.0875124	5.37399	7.70112e-08	1.48043e-06	RpLP0	60S ribosomal protein LP0	protein_coding	GO:0000027;GO:0002181;GO:0003735;GO:0005840;GO:0022625;GO:0042254;GO:0070180	ribosomal large subunit assembly;cytoplasmic translation;structural constituent of ribosome;ribosome;cytosolic large ribosomal subunit;ribosome biogenesis;large ribosomal subunit rRNA binding
AGAP002932	606.236	-0.618805	0.11521	-5.37112	7.82491e-08	1.50159e-06		ceramide kinase	protein_coding	GO:0001727;GO:0001729;GO:0003951;GO:0006665;GO:0006672;GO:0016301;GO:0016310	lipid kinase activity;ceramide kinase activity;NAD+ kinase activity;sphingolipid metabolic process;ceramide metabolic process;kinase activity;phosphorylation
AGAP029669	281.791	-0.718181	0.133809	-5.3672	7.9968e-08	1.53188e-06		unspecified product	protein_coding
AGAP002970	1962.35	-0.412001	0.076789	-5.36536	8.0789e-08	1.54489e-06		Importin-11	protein_coding	GO:0005634;GO:0005635;GO:0005829;GO:0006606;GO:0006886;GO:0031267	nucleus;nuclear envelope;cytosol;protein import into nucleus;intracellular protein transport;small GTPase binding
AGAP001520	2698.32	-0.608914	0.113529	-5.3635	8.16241e-08	1.55813e-06		protein phosphatase 1%2C regulatory (inhibitor) subunit 3	protein_coding	GO:0000164;GO:0005515;GO:0005979;GO:0008157;GO:2001069	protein phosphatase type 1 complex;protein binding;regulation of glycogen biosynthetic process;protein phosphatase 1 binding;glycogen binding
AGAP006348	57.8054	1.80144	0.336264	5.35721	8.45172e-08	1.61055e-06	LRIM1	leucine-rich immune protein (Long)	protein_coding	GO:0005515	protein binding
AGAP009521	390.057	0.66744	0.124693	5.35267	8.66647e-08	1.64774e-06		unspecified product	protein_coding	GO:0005515	protein binding
AGAP013362	364.016	0.801629	0.149769	5.35245	8.6771e-08	1.64774e-06		unspecified product	protein_coding	GO:0016020;GO:0016021	membrane;integral component of membrane
AGAP007925	1858.87	-0.445925	0.0833196	-5.35198	8.69961e-08	1.64915e-06		Ralgapb	protein_coding	GO:0005096;GO:0043547;GO:0051056;GO:0090630	GTPase activator activity;positive regulation of GTPase activity;regulation of small GTPase mediated signal transduction;activation of GTPase activity
AGAP003422	1099.84	0.618365	0.11561	5.34869	8.85922e-08	1.6765e-06		endoplasmic reticulum metallopeptidase 1	protein_coding	GO:0006508;GO:0008235;GO:0016020;GO:0016021	proteolysis;metalloexopeptidase activity;membrane;integral component of membrane
AGAP003249	227.839	0.821353	0.153573	5.34828	8.87959e-08	1.67744e-06	CLIPB3	CLIP-domain serine protease	protein_coding	GO:0004252;GO:0005576;GO:0006508;GO:0008233;GO:0008236;GO:0016787	serine-type endopeptidase activity;extracellular region;proteolysis;peptidase activity;serine-type peptidase activity;hydrolase activity
AGAP004671	3296.05	-0.401808	0.075169	-5.3454	9.02192e-08	1.70139e-06		nuclear pore complex protein Nup160	protein_coding
AGAP007965	246.211	-0.736792	0.138005	-5.33886	9.35335e-08	1.75993e-06		unspecified product	protein_coding	GO:0007283;GO:0030719;GO:0034587;GO:0043186	spermatogenesis;P granule organization;piRNA metabolic process;P granule
AGAP005680	3501.84	-0.705335	0.132119	-5.33864	9.36458e-08	1.75993e-06		PAB-dependent poly(A)-specific ribonuclease subunit 3	protein_coding	GO:0000166;GO:0000288;GO:0000289;GO:0000290;GO:0000932;GO:0003723;GO:0004535;GO:0004672;GO:0005524;GO:0005737;GO:0006397;GO:0006468;GO:0010606;GO:0031251;GO:0090503	nucleotide binding;nuclear-transcribed mRNA catabolic process, deadenylation-dependent decay;nuclear-transcribed mRNA poly(A) tail shortening;deadenylation-dependent decapping of nuclear-transcribed mRNA;P-body;RNA binding;poly(A)-specific ribonuclease activity;protein kinase activity;ATP binding;cytoplasm;mRNA processing;protein phosphorylation;positive regulation of cytoplasmic mRNA processing …
AGAP006653	717.956	-0.555346	0.104032	-5.33822	9.38655e-08	1.76103e-06		Protein rogdi	protein_coding	GO:0005623;GO:0005634;GO:0007035;GO:0032502;GO:0043291	obsolete cell;nucleus;vacuolar acidification;developmental process;RAVE complex
AGAP006668	20681.3	0.436589	0.0817948	5.33762	9.41768e-08	1.76384e-06		squid	protein_coding	GO:0003676;GO:0003723;GO:0003729;GO:0005634;GO:0005654;GO:0010468;GO:0043565;GO:0051252;GO:1990837;GO:1990904	nucleic acid binding;RNA binding;mRNA binding;nucleus;nucleoplasm;regulation of gene expression;sequence-specific DNA binding;regulation of RNA metabolic process;sequence-specific double-stranded DNA binding;ribonucleoprotein complex
AGAP002214	1317.78	-0.452363	0.084841	-5.33189	9.71944e-08	1.81509e-06		unspecified product	protein_coding	GO:0042981;GO:2001268	regulation of apoptotic process;negative regulation of cysteine-type endopeptidase activity involved in apoptotic signaling pathway
AGAP003050	951.965	0.492284	0.0923299	5.3318	9.72457e-08	1.81509e-06		stearoyl-CoA desaturase (delta-9 desaturase)	protein_coding	GO:0004768;GO:0005506;GO:0005789;GO:0006633;GO:0006636;GO:0016020;GO:0016021;GO:0016491;GO:0016717;GO:0055114	stearoyl-CoA 9-desaturase activity;iron ion binding;endoplasmic reticulum membrane;fatty acid biosynthetic process;unsaturated fatty acid biosynthetic process;membrane;integral component of membrane;oxidoreductase activity;oxidoreductase activity, acting on paired donors, with oxidation of a pair of donors resulting in the reduction of molecular oxygen to two molecules of water;obsolete oxidation…
AGAP008830	855.072	-0.520565	0.0977552	-5.32519	1.00849e-07	1.87912e-06		non-lysosomal glucosylceramidase	protein_coding	GO:0003824;GO:0004348;GO:0004553;GO:0005975;GO:0006629;GO:0006680;GO:0008152;GO:0008422;GO:0016020;GO:0016787;GO:0016798	catalytic activity;glucosylceramidase activity;hydrolase activity, hydrolyzing O-glycosyl compounds;carbohydrate metabolic process;lipid metabolic process;glucosylceramide catabolic process;metabolic process;beta-glucosidase activity;membrane;hydrolase activity;hydrolase activity, acting on glycosyl bonds
AGAP011520	1352.36	-0.739854	0.139031	-5.3215	1.02915e-07	1.91275e-06		CS domain-containing protein [Source:UniProtKB/TrEMBL%3BAcc:A0A1S4H6W7]	protein_coding
AGAP003792	5144.47	0.411317	0.0772957	5.32134	1.03004e-07	1.91275e-06		phosphatidylinositol glycan%2C class B	protein_coding	GO:0000026;GO:0000030;GO:0004376;GO:0005783;GO:0005789;GO:0006506;GO:0016020;GO:0016021;GO:0016757;GO:0097502	alpha-1,2-mannosyltransferase activity;mannosyltransferase activity;glycolipid mannosyltransferase activity;endoplasmic reticulum;endoplasmic reticulum membrane;GPI anchor biosynthetic process;membrane;integral component of membrane;glycosyltransferase activity;mannosylation
AGAP001916	699.293	-0.625229	0.117571	-5.31789	1.04975e-07	1.94605e-06		unspecified product	protein_coding	GO:0003779;GO:0016043;GO:0030036	actin binding;cellular component organization;actin cytoskeleton organization
AGAP007393	32075.3	0.420213	0.0790381	5.31659	1.05732e-07	1.95676e-06		protein disulfide isomerase family A%2C member 3	protein_coding	GO:0003756;GO:0005623;GO:0005783;GO:0005788;GO:0006457;GO:0016853;GO:0034976;GO:0045454	protein disulfide isomerase activity;obsolete cell;endoplasmic reticulum;endoplasmic reticulum lumen;protein folding;isomerase activity;response to endoplasmic reticulum stress;cell redox homeostasis
AGAP001056	1766.86	-0.426694	0.0803039	-5.31349	1.07548e-07	1.98699e-06		ubiquitin-conjugating enzyme E2 L3	protein_coding	GO:0000151;GO:0000166;GO:0000209;GO:0005524;GO:0005634;GO:0006511;GO:0016567;GO:0016740;GO:0031625;GO:0061631	ubiquitin ligase complex;nucleotide binding;protein polyubiquitination;ATP binding;nucleus;ubiquitin-dependent protein catabolic process;protein ubiquitination;transferase activity;ubiquitin protein ligase binding;ubiquitin conjugating enzyme activity
AGAP008164	636.091	-0.530506	0.0998592	-5.31254	1.0811e-07	1.994e-06		La-related protein 7	protein_coding	GO:0003676;GO:0003723;GO:0005634;GO:0005654;GO:0006396;GO:0006397;GO:0008380;GO:1990904	nucleic acid binding;RNA binding;nucleus;nucleoplasm;RNA processing;mRNA processing;RNA splicing;ribonucleoprotein complex
AGAP000820	1757.47	0.492993	0.0928973	5.30686	1.11533e-07	2.05367e-06	CPR125	cuticular protein RR-2 family 125	protein_coding	GO:0008010;GO:0042302;GO:0062129	structural constituent of chitin-based larval cuticle;structural constituent of cuticle;chitin-based extracellular matrix
AGAP029975	3263.17	-0.578444	0.109013	-5.3062	1.11935e-07	2.05762e-06		unspecified product	protein_coding	GO:0005515;GO:0006914	protein binding;autophagy
AGAP002248	1616.54	-0.42133	0.0794245	-5.30478	1.12807e-07	2.07015e-06		kinesin family member C1	protein_coding	GO:0000166;GO:0003774;GO:0003777;GO:0005524;GO:0005634;GO:0005815;GO:0005871;GO:0005874;GO:0007018;GO:0008017;GO:0008569;GO:0016887;GO:0072686;GO:0090307	nucleotide binding;cytoskeletal motor activity;microtubule motor activity;ATP binding;nucleus;microtubule organizing center;kinesin complex;microtubule;microtubule-based movement;microtubule binding;minus-end-directed microtubule motor activity;ATP hydrolysis activity;mitotic spindle;mitotic spindle assembly
AGAP003288	11.8481	-6.99703	1.31974	-5.30183	1.14649e-07	2.10042e-06		unspecified product	protein_coding
AGAP011824	1390.2	0.519279	0.0979533	5.30129	1.1499e-07	2.10315e-06	TPX4	thioredoxin peroxidase 4	protein_coding	GO:0005623;GO:0005739;GO:0005829;GO:0008379;GO:0016209;GO:0016491;GO:0045454;GO:0051920;GO:0055114;GO:0098869	obsolete cell;mitochondrion;cytosol;thioredoxin peroxidase activity;antioxidant activity;oxidoreductase activity;cell redox homeostasis;peroxiredoxin activity;obsolete oxidation-reduction process;cellular oxidant detoxification
AGAP012346	843.448	0.500631	0.0944545	5.30023	1.15655e-07	2.11177e-06		unspecified product	protein_coding	GO:0000122;GO:0000977;GO:0001227;GO:0003677;GO:0005634;GO:0006355;GO:0009952;GO:0030154;GO:0046983;GO:0050767	negative regulation of transcription by RNA polymerase II;RNA polymerase II transcription regulatory region sequence-specific DNA binding;DNA-binding transcription repressor activity, RNA polymerase II-specific;DNA binding;nucleus;regulation of DNA-templated transcription;anterior/posterior pattern specification;cell differentiation;protein dimerization activity;regulation of neurogenesis
AGAP005823	343.522	-0.676795	0.127793	-5.29601	1.18358e-07	2.15752e-06		Ubiquitin-related modifier 1 homolog [Source:UniProtKB/Swiss-Prot%3BAcc:Q7Q6I6]	protein_coding	GO:0002098;GO:0005634;GO:0005737;GO:0005829;GO:0008033;GO:0031386;GO:0032447;GO:0034227	tRNA wobble uridine modification;nucleus;cytoplasm;cytosol;tRNA processing;protein tag;protein urmylation;tRNA thio-modification
AGAP004853	1032.4	-0.457939	0.0865297	-5.29228	1.20803e-07	2.19842e-06		Ral GEF with PH domain and SH3-binding motif 1	protein_coding	GO:0005085;GO:0007264	guanyl-nucleotide exchange factor activity;small GTPase mediated signal transduction
AGAP007339	45.2449	1.80249	0.341203	5.28274	1.27264e-07	2.31214e-06		troponin C%2C isoform 3	protein_coding	GO:0000226;GO:0005509;GO:0019722;GO:0030234	microtubule cytoskeleton organization;calcium ion binding;calcium-mediated signaling;enzyme regulator activity
AGAP003467	22.6314	-2.50274	0.473941	-5.28071	1.28684e-07	2.33136e-06	Osi16	protein osiris 16	protein_coding	GO:0016020;GO:0016021	membrane;integral component of membrane
AGAP029097	126.167	-1.28595	0.243522	-5.28062	1.28749e-07	2.33136e-06		unspecified product	protein_coding	GO:0016020;GO:0016021	membrane;integral component of membrane
AGAP003417	949.804	-0.501988	0.0950766	-5.27983	1.29301e-07	2.33748e-06		unspecified product	protein_coding	GO:0005096;GO:0006886;GO:0090630	GTPase activator activity;intracellular protein transport;activation of GTPase activity
AGAP008838	5339.96	0.411905	0.0780472	5.27765	1.30853e-07	2.36163e-06		minor histocompatibility antigen H13	protein_coding	GO:0004190;GO:0006465;GO:0006508;GO:0016020;GO:0016021;GO:0033619;GO:0042500;GO:0071458;GO:0071556	aspartic-type endopeptidase activity;signal peptide processing;proteolysis;membrane;integral component of membrane;membrane protein proteolysis;aspartic endopeptidase activity, intramembrane cleaving;integral component of cytoplasmic side of endoplasmic reticulum membrane;integral component of lumenal side of endoplasmic reticulum membrane
AGAP004592	11116.9	-0.348555	0.0660492	-5.2772	1.31172e-07	2.36347e-06		splicing factor%2C arginine/serine-rich 4/5/6	protein_coding	GO:0000381;GO:0000398;GO:0003676;GO:0003723;GO:0003729;GO:0005634;GO:0016607;GO:0045292	regulation of alternative mRNA splicing, via spliceosome;mRNA splicing, via spliceosome;nucleic acid binding;RNA binding;mRNA binding;nucleus;nuclear speck;mRNA cis splicing, via spliceosome
AGAP004585	650.242	-0.59164	0.112161	-5.2749	1.32829e-07	2.38639e-06		Translin-associated factor X	protein_coding	GO:0003723;GO:0004521;GO:0005634;GO:0005737;GO:0043565;GO:0090502	RNA binding;endoribonuclease activity;nucleus;cytoplasm;sequence-specific DNA binding;RNA phosphodiester bond hydrolysis, endonucleolytic
AGAP005549	10268.7	-0.395489	0.0749767	-5.27483	1.32881e-07	2.38639e-06		Pre-mRNA-splicing factor rse1	protein_coding	GO:0000398;GO:0003676;GO:0005515;GO:0005634;GO:0005686;GO:0030620	mRNA splicing, via spliceosome;nucleic acid binding;protein binding;nucleus;U2 snRNP;U2 snRNA binding
AGAP012429	169.518	0.914424	0.173402	5.27343	1.33899e-07	2.40073e-06	NMDAR2	ionotropic receptor NMDAR2	protein_coding	GO:0004970;GO:0004972;GO:0005216;GO:0005886;GO:0006811;GO:0008066;GO:0015276;GO:0016020;GO:0016021;GO:0030054;GO:0034220;GO:0035235;GO:0035249;GO:0038023;GO:0045202;GO:0045211;GO:0050804;GO:0060078;GO:0098839;GO:1904315	ionotropic glutamate receptor activity;NMDA glutamate receptor activity;ion channel activity;plasma membrane;ion transport;glutamate receptor activity;ligand-gated ion channel activity;membrane;integral component of membrane;cell junction;ion transmembrane transport;ionotropic glutamate receptor signaling pathway;synaptic transmission, glutamatergic;signaling receptor activity;synapse;postsynapti…
AGAP012461	4329.76	-0.371632	0.0705183	-5.27001	1.36419e-07	2.44108e-06		transcription factor Dp%2C invertebrate	protein_coding	GO:0000981;GO:0003677;GO:0003700;GO:0005634;GO:0005667;GO:0006355;GO:0006357;GO:0051726	DNA-binding transcription factor activity, RNA polymerase II-specific;DNA binding;DNA-binding transcription factor activity;nucleus;transcription regulator complex;regulation of DNA-templated transcription;regulation of transcription by RNA polymerase II;regulation of cell cycle
AGAP007624	692.307	-0.56052	0.106365	-5.26977	1.36597e-07	2.44108e-06		unspecified product	protein_coding	GO:0016020;GO:0016021	membrane;integral component of membrane
AGAP029383	316.655	-0.653597	0.12405	-5.26881	1.37308e-07	2.44978e-06		PK_C domain-containing protein [Source:UniProtKB/TrEMBL%3BAcc:A0A453YZT9]	protein_coding	GO:0000287;GO:0004743;GO:0006096;GO:0030955	magnesium ion binding;pyruvate kinase activity;glycolytic process;potassium ion binding
AGAP003847	579.928	-0.591429	0.112339	-5.26467	1.40445e-07	2.50166e-06		RNA exonuclease 1	protein_coding	GO:0003676;GO:0004527;GO:0005634;GO:0046872;GO:0090305	nucleic acid binding;exonuclease activity;nucleus;metal ion binding;nucleic acid phosphodiester bond hydrolysis
AGAP010789	130.16	1.31611	0.250011	5.26422	1.40784e-07	2.50361e-06		unspecified product	protein_coding	GO:0016020;GO:0016021	membrane;integral component of membrane
AGAP001718	465.608	0.609737	0.115852	5.26305	1.41687e-07	2.51558e-06		unspecified product	protein_coding
AGAP010454	1159.66	-0.450597	0.0856655	-5.25997	1.44083e-07	2.55396e-06		U1 snRNP splicing complex subunit (Luc7)	protein_coding	GO:0003729;GO:0005685;GO:0006376;GO:0071004	mRNA binding;U1 snRNP;mRNA splice site selection;U2-type prespliceosome
AGAP006205	3919.32	-0.413398	0.0786878	-5.25364	1.49118e-07	2.63894e-06		ribosome biogenesis ATPase	protein_coding	GO:0005524;GO:0005634;GO:0016887;GO:0042254;GO:0051973;GO:1990275	ATP binding;nucleus;ATP hydrolysis activity;ribosome biogenesis;positive regulation of telomerase activity;preribosome binding
AGAP009755	116.122	1.17044	0.222812	5.25302	1.49625e-07	2.64362e-06	ANCE5	angiotensin-converting enzyme 5	protein_coding	GO:0004180;GO:0005615;GO:0005886;GO:0006508;GO:0008233;GO:0008237;GO:0008238;GO:0008239;GO:0008241;GO:0016020;GO:0016787;GO:0046872	carboxypeptidase activity;extracellular space;plasma membrane;proteolysis;peptidase activity;metallopeptidase activity;exopeptidase activity;dipeptidyl-peptidase activity;peptidyl-dipeptidase activity;membrane;hydrolase activity;metal ion binding
AGAP002671	1186.43	-0.696718	0.13266	-5.25193	1.50516e-07	2.64793e-06		beta-1%2C3-galactosyltransferase 1	protein_coding	GO:0005783;GO:0005794;GO:0006486;GO:0006487;GO:0006493;GO:0008375;GO:0008376;GO:0008378;GO:0008499;GO:0009312;GO:0016020;GO:0016021;GO:0016758	endoplasmic reticulum;Golgi apparatus;protein glycosylation;protein N-linked glycosylation;protein O-linked glycosylation;acetylglucosaminyltransferase activity;acetylgalactosaminyltransferase activity;galactosyltransferase activity;UDP-galactose:beta-N-acetylglucosamine beta-1,3-galactosyltransferase activity;oligosaccharide biosynthetic process;membrane;integral component of membrane;hexosyltra…
AGAP004801	2431.77	-0.501269	0.0954452	-5.2519	1.50536e-07	2.64793e-06		unspecified product	protein_coding	GO:0003779;GO:0005543;GO:0006897;GO:0030276	actin binding;phospholipid binding;endocytosis;clathrin binding
AGAP028845	235.024	-0.975857	0.185813	-5.25183	1.50597e-07	2.64793e-06	LSU_rRNA_eukarya	Eukaryotic large subunit ribosomal RNA [Source:RFAM%3BAcc:RF02543]	rRNA
AGAP007320	85.7644	-1.22926	0.234153	-5.24982	1.52247e-07	2.67265e-06		unspecified product	protein_coding	GO:0016020;GO:0016021	membrane;integral component of membrane
AGAP009388	23.3277	-2.48305	0.47318	-5.24758	1.54108e-07	2.70097e-06		unspecified product	protein_coding	GO:0016020;GO:0016021	membrane;integral component of membrane
AGAP009989	314.802	0.705472	0.134487	5.24564	1.55737e-07	2.72516e-06		nucleoporin-like protein 2	protein_coding	GO:0046872	metal ion binding
AGAP005025	421.716	-0.778048	0.148439	-5.24152	1.5926e-07	2.78228e-06		Histone H3 [Source:UniProtKB/TrEMBL%3BAcc:Q7PD39]	protein_coding	GO:0000786;GO:0003677;GO:0005634;GO:0005694;GO:0046982	nucleosome;DNA binding;nucleus;chromosome;protein heterodimerization activity
AGAP028652	154.496	-0.989807	0.18885	-5.24123	1.59512e-07	2.78228e-06		unspecified product	protein_coding
AGAP012831	874.707	0.469665	0.0896722	5.23758	1.62695e-07	2.83328e-06		unspecified product	protein_coding	GO:0003723;GO:0004518;GO:0005634;GO:0005737;GO:0006401;GO:0090305	RNA binding;nuclease activity;nucleus;cytoplasm;RNA catabolic process;nucleic acid phosphodiester bond hydrolysis
AGAP008940	61.8864	1.34567	0.257362	5.22872	1.70691e-07	2.96779e-06		solute carrier family 6 (neurotransmitter transporter%2C GABA) member 6/8/11/12/	protein_coding	GO:0005034;GO:0005328;GO:0006836;GO:0016021;GO:0019226;GO:0042065	osmosensor activity;neurotransmitter:sodium symporter activity;neurotransmitter transport;integral component of membrane;transmission of nerve impulse;glial cell growth
AGAP003297	344.279	0.640537	0.122522	5.22792	1.71431e-07	2.97593e-06		unspecified product	protein_coding	GO:0001887;GO:0005576;GO:0005615;GO:0008430;GO:0010269	selenium compound metabolic process;extracellular region;extracellular space;selenium binding;response to selenium ion
AGAP010540	26.2922	-2.32883	0.445618	-5.22607	1.73147e-07	3.00094e-06		unspecified product	protein_coding	GO:0016020;GO:0016021	membrane;integral component of membrane
AGAP011676	99.8872	1.53318	0.293451	5.22467	1.74463e-07	3.01604e-06		uncoupling protein 2%2C mitochondrial	protein_coding	GO:0006839;GO:0009409;GO:0016020;GO:0016021;GO:0017077;GO:0031966;GO:1902600;GO:1990542;GO:1990845	mitochondrial transport;response to cold;membrane;integral component of membrane;oxidative phosphorylation uncoupler activity;mitochondrial membrane;proton transmembrane transport;mitochondrial transmembrane transport;adaptive thermogenesis
AGAP005977	1588.52	-0.464158	0.0888416	-5.22456	1.74571e-07	3.01604e-06		ariadne-2	protein_coding	GO:0000151;GO:0000209;GO:0004842;GO:0005737;GO:0006511;GO:0016567;GO:0016740;GO:0031624;GO:0032436;GO:0046872;GO:0061630	ubiquitin ligase complex;protein polyubiquitination;ubiquitin-protein transferase activity;cytoplasm;ubiquitin-dependent protein catabolic process;protein ubiquitination;transferase activity;ubiquitin conjugating enzyme binding;positive regulation of proteasomal ubiquitin-dependent protein catabolic process;metal ion binding;ubiquitin protein ligase activity
AGAP006235	643.799	-0.523055	0.100225	-5.21882	1.80065e-07	3.10605e-06		unspecified product	protein_coding	GO:0000775;GO:0003723;GO:0004386;GO:0005634;GO:0031048;GO:0031380	chromosome, centromeric region;RNA binding;helicase activity;nucleus;heterochromatin assembly by small RNA;nuclear RNA-directed RNA polymerase complex
AGAP007582	711.756	-0.512141	0.0981394	-5.21851	1.80372e-07	3.10644e-06		unspecified product	protein_coding	GO:0000706;GO:0000712;GO:0005634;GO:0006260;GO:0006281;GO:0006310;GO:0008821;GO:0017108;GO:0033557;GO:0036297;GO:0048257	meiotic DNA double-strand break processing;resolution of meiotic recombination intermediates;nucleus;DNA replication;DNA repair;DNA recombination;crossover junction endodeoxyribonuclease activity;5'-flap endonuclease activity;Slx1-Slx4 complex;interstrand cross-link repair;3'-flap endonuclease activity
AGAP006099	3515.4	0.440712	0.0844623	5.21786	1.81006e-07	3.11245e-06		ubiquinol-cytochrome c reductase core subunit 2	protein_coding	GO:0003824;GO:0004175;GO:0005739;GO:0005743;GO:0006627;GO:0017087;GO:0046872	catalytic activity;endopeptidase activity;mitochondrion;mitochondrial inner membrane;protein processing involved in protein targeting to mitochondrion;mitochondrial processing peptidase complex;metal ion binding
AGAP003483	228.55	0.838389	0.161063	5.20535	1.93633e-07	3.32434e-06		unspecified product	protein_coding	GO:0001676;GO:0003824;GO:0004467;GO:0016405;GO:0046949	long-chain fatty acid metabolic process;catalytic activity;long-chain fatty acid-CoA ligase activity;CoA-ligase activity;fatty-acyl-CoA biosynthetic process
AGAP009075	17053.9	-0.337012	0.0647553	-5.20438	1.94641e-07	3.33039e-06		ATP-dependent RNA helicase UAP56/SUB2	protein_coding	GO:0000346;GO:0000398;GO:0003676;GO:0003723;GO:0003724;GO:0005524;GO:0016887;GO:0043229	transcription export complex;mRNA splicing, via spliceosome;nucleic acid binding;RNA binding;RNA helicase activity;ATP binding;ATP hydrolysis activity;intracellular organelle
AGAP013123	130.76	1.01994	0.195983	5.20423	1.94807e-07	3.33039e-06		unspecified product	protein_coding	GO:0016614;GO:0050660	oxidoreductase activity, acting on CH-OH group of donors;flavin adenine dinucleotide binding
AGAP002370	58.919	-1.52708	0.293436	-5.20414	1.94901e-07	3.33039e-06	ChAT	choline O-acetyltransferase	protein_coding	GO:0004102;GO:0005737;GO:0007274;GO:0008292;GO:0016740;GO:0016746;GO:0043005;GO:0045202	choline O-acetyltransferase activity;cytoplasm;neuromuscular synaptic transmission;acetylcholine biosynthetic process;transferase activity;acyltransferase activity;neuron projection;synapse
AGAP008035	1100.66	-0.484645	0.0931986	-5.20013	1.9915e-07	3.39769e-06		unspecified product	protein_coding	GO:0000166;GO:0003774;GO:0003777;GO:0005515;GO:0005524;GO:0005871;GO:0005874;GO:0007018;GO:0008017;GO:0016887;GO:0030705;GO:0051649	nucleotide binding;cytoskeletal motor activity;microtubule motor activity;protein binding;ATP binding;kinesin complex;microtubule;microtubule-based movement;microtubule binding;ATP hydrolysis activity;cytoskeleton-dependent intracellular transport;establishment of localization in cell
AGAP029767	4634.37	-0.458183	0.0881327	-5.19878	2.00596e-07	3.41702e-06		Poly(A) polymerase [Source:UniProtKB/TrEMBL%3BAcc:F5HLS4]	protein_coding	GO:0000166;GO:0003723;GO:0004652;GO:0005524;GO:0005634;GO:0006378;GO:0006397;GO:0016740;GO:0016779;GO:0031123;GO:0043631;GO:0046872	nucleotide binding;RNA binding;polynucleotide adenylyltransferase activity;ATP binding;nucleus;mRNA polyadenylation;mRNA processing;transferase activity;nucleotidyltransferase activity;RNA 3'-end processing;RNA polyadenylation;metal ion binding
AGAP004239	4275.36	-0.37509	0.0721555	-5.19836	2.01051e-07	3.41943e-06		polo-like kinase 1	protein_coding	GO:0000278;GO:0000922;GO:0004672;GO:0004674;GO:0004712;GO:0005515;GO:0005524;GO:0005634;GO:0005737;GO:0005813;GO:0006468;GO:0032465;GO:0106310	mitotic cell cycle;spindle pole;protein kinase activity;protein serine/threonine kinase activity;protein serine/threonine/tyrosine kinase activity;protein binding;ATP binding;nucleus;cytoplasm;centrosome;protein phosphorylation;regulation of cytokinesis;protein serine kinase activity
AGAP012777	46.2713	1.62623	0.312946	5.19653	2.03044e-07	3.44796e-06		unspecified product	protein_coding	GO:0004252;GO:0006508	serine-type endopeptidase activity;proteolysis
AGAP028846	333.707	-0.902586	0.173758	-5.19451	2.0526e-07	3.48017e-06	LSU_rRNA_eukarya	Eukaryotic large subunit ribosomal RNA [Source:RFAM%3BAcc:RF02543]	rRNA
AGAP009781	1267.33	-0.428277	0.0824598	-5.19377	2.06079e-07	3.48864e-06	loqs	loquacious	protein_coding	GO:0003723;GO:0010468	RNA binding;regulation of gene expression
AGAP005837	28.558	2.35655	0.454627	5.18349	2.17775e-07	3.68094e-06	COEJHE5E	carboxylesterase	protein_coding	GO:0005615;GO:0016787;GO:0052689	extracellular space;hydrolase activity;carboxylic ester hydrolase activity
AGAP028725	40.5266	1.91964	0.370453	5.18187	2.19669e-07	3.70721e-06	SPCLIP1	CLIP-domain serine protease	protein_coding	GO:0004252;GO:0006508	serine-type endopeptidase activity;proteolysis
AGAP007111	988.293	-0.474985	0.0917432	-5.17733	2.25082e-07	3.7927e-06		uracil phosphoribosyltransferase	protein_coding	GO:0009116	nucleoside metabolic process
AGAP005641	3026.09	-0.449851	0.087027	-5.16909	2.35232e-07	3.95762e-06		unspecified product	protein_coding	GO:0003676;GO:0003730;GO:0005737;GO:0043488	nucleic acid binding;mRNA 3'-UTR binding;cytoplasm;regulation of mRNA stability
AGAP011659	840.242	-0.686596	0.132881	-5.167	2.37885e-07	3.99611e-06		unspecified product	protein_coding
AGAP005091	1775.63	-0.498904	0.0965737	-5.16605	2.39095e-07	4.01025e-06		protein GDAP2 homolog	protein_coding
AGAP002495	2414.97	0.370814	0.0718083	5.16394	2.41811e-07	4.04959e-06		unspecified product	protein_coding
AGAP028852	152.486	-1.13374	0.219671	-5.1611	2.45503e-07	4.10512e-06	LSU_rRNA_eukarya	Eukaryotic large subunit ribosomal RNA [Source:RFAM%3BAcc:RF02543]	rRNA
AGAP007333	2221.47	-0.720519	0.139863	-5.1516	2.58267e-07	4.31196e-06		p70 ribosomal S6 kinase	protein_coding	GO:0000166;GO:0004672;GO:0004674;GO:0004711;GO:0004712;GO:0005524;GO:0005634;GO:0005737;GO:0006468;GO:0007165;GO:0016301;GO:0016310;GO:0016740;GO:0018105;GO:0031929;GO:0035556;GO:0106310	nucleotide binding;protein kinase activity;protein serine/threonine kinase activity;ribosomal protein S6 kinase activity;protein serine/threonine/tyrosine kinase activity;ATP binding;nucleus;cytoplasm;protein phosphorylation;signal transduction;kinase activity;phosphorylation;transferase activity;peptidyl-serine phosphorylation;TOR signaling;intracellular signal transduction;protein serine kinase…
AGAP010164	1955.71	-0.420507	0.0816683	-5.14896	2.61928e-07	4.3664e-06	whd	protein withered%2C carnitine O-palmitoyltransferase	protein_coding	GO:0004095;GO:0005739;GO:0005741;GO:0006631;GO:0006635;GO:0009437;GO:0016021;GO:0016746	carnitine O-palmitoyltransferase activity;mitochondrion;mitochondrial outer membrane;fatty acid metabolic process;fatty acid beta-oxidation;carnitine metabolic process;integral component of membrane;acyltransferase activity
AGAP004137	250.287	0.762502	0.1481	5.14856	2.62501e-07	4.36928e-06		unspecified product	protein_coding
AGAP029598	630.959	-0.534456	0.103926	-5.14265	2.70886e-07	4.50198e-06		THAP-type domain-containing protein [Source:UniProtKB/TrEMBL%3BAcc:A0A453Z026]	protein_coding	GO:0003676;GO:0003677;GO:0005506;GO:0005739;GO:0016491;GO:0045329;GO:0050353;GO:0055114	nucleic acid binding;DNA binding;iron ion binding;mitochondrion;oxidoreductase activity;carnitine biosynthetic process;trimethyllysine dioxygenase activity;obsolete oxidation-reduction process
AGAP000358	1318.33	0.480622	0.093487	5.14106	2.73198e-07	4.53351e-06		unspecified product	protein_coding	GO:0005789;GO:0005794;GO:0006816;GO:0016020;GO:0016021;GO:0032469	endoplasmic reticulum membrane;Golgi apparatus;calcium ion transport;membrane;integral component of membrane;endoplasmic reticulum calcium ion homeostasis
AGAP012439	2617.28	-0.457041	0.0889418	-5.13865	2.76724e-07	4.58506e-06		unspecified product	protein_coding	GO:0002039;GO:0005515;GO:0005634	p53 binding;protein binding;nucleus
AGAP010152	1217.46	-0.49724	0.096883	-5.13237	2.86116e-07	4.73348e-06		gem associated protein 5	protein_coding	GO:0005515	protein binding
AGAP003738	17.3458	3.15003	0.614169	5.12894	2.91385e-07	4.81336e-06		unspecified product	protein_coding	GO:0004322;GO:0005507;GO:0005743;GO:0005886;GO:0006826;GO:0016491;GO:0046872;GO:0052716;GO:0055072;GO:0055114	ferroxidase activity;copper ion binding;mitochondrial inner membrane;plasma membrane;iron ion transport;oxidoreductase activity;metal ion binding;hydroquinone:oxygen oxidoreductase activity;iron ion homeostasis;obsolete oxidation-reduction process
AGAP004729	850.546	-0.466612	0.0909819	-5.12862	2.91872e-07	4.81412e-06		unspecified product	protein_coding	GO:0003676;GO:0005634;GO:0008270	nucleic acid binding;nucleus;zinc ion binding
AGAP009237	4477	-0.518543	0.101221	-5.12286	3.00933e-07	4.95609e-06		Apoptotic chromatin condensation inducer in the nucleus [Source:UniProtKB/TrEMBL%3BAcc:A0A1S4H0J7]	protein_coding	GO:0003676;GO:0003723	nucleic acid binding;RNA binding
AGAP010799	115.207	1.06787	0.208554	5.12038	3.0492e-07	5.01419e-06		unspecified product	protein_coding
AGAP005219	61.4626	-1.60311	0.313102	-5.12007	3.0542e-07	5.01486e-06		unspecified product	protein_coding	GO:0005515;GO:0005886;GO:0005887;GO:0007155;GO:0007399;GO:0007411;GO:0016020;GO:0016021;GO:0043005	protein binding;plasma membrane;integral component of plasma membrane;cell adhesion;nervous system development;axon guidance;membrane;integral component of membrane;neuron projection
AGAP005978	3154.1	-0.753951	0.147296	-5.1186	3.0781e-07	5.0465e-06		zinc finger and SCAN domain containing 2	protein_coding	GO:0003676	nucleic acid binding
AGAP005754	444.428	0.581731	0.113685	5.11704	3.10364e-07	5.08076e-06		glucosyl/glucuronosyl transferases	protein_coding	GO:0008194;GO:0016020;GO:0016021;GO:0016740;GO:0016758;GO:0043231	UDP-glycosyltransferase activity;membrane;integral component of membrane;transferase activity;hexosyltransferase activity;intracellular membrane-bounded organelle
AGAP005173	1127.41	-0.680219	0.132971	-5.11556	3.1281e-07	5.11313e-06		Px serine/threonine kinase	protein_coding	GO:0003779;GO:0004672;GO:0005524;GO:0005737;GO:0005886;GO:0006468;GO:0032780;GO:0035091;GO:0042391;GO:0043271	actin binding;protein kinase activity;ATP binding;cytoplasm;plasma membrane;protein phosphorylation;negative regulation of ATP-dependent activity;phosphatidylinositol binding;regulation of membrane potential;negative regulation of ion transport
AGAP011966	1733.04	-0.489204	0.095679	-5.11297	3.17137e-07	5.17611e-06		transcription termination factor 2	protein_coding	GO:0005524;GO:0043229;GO:0140658	ATP binding;intracellular organelle;ATP-dependent chromatin remodeler activity
AGAP012814	609.326	0.50123	0.0980446	5.11226	3.18326e-07	5.18776e-06		unspecified product	protein_coding	GO:0016020;GO:0016021	membrane;integral component of membrane
AGAP008636	332.607	0.62244	0.12182	5.10952	3.22976e-07	5.25569e-06		Pigeon protein [Source:UniProtKB/TrEMBL%3BAcc:A0A1S4GZI6]	protein_coding	GO:0016020;GO:0016021	membrane;integral component of membrane
AGAP008274	2191.33	0.39848	0.0780791	5.10354	3.33354e-07	5.41651e-06		snail%2C invertebrate	protein_coding	GO:0003676;GO:0003677;GO:0003700;GO:0005634;GO:0006355	nucleic acid binding;DNA binding;DNA-binding transcription factor activity;nucleus;regulation of DNA-templated transcription
AGAP010071	202.228	-0.826625	0.162338	-5.092	3.543e-07	5.7483e-06		acyl-CoA synthetase	protein_coding	GO:0003824;GO:0005515	catalytic activity;protein binding
AGAP000551	771.598	0.495727	0.0973885	5.0902	3.57677e-07	5.79447e-06		2-oxoglutarate dehydrogenase E1 component DHKTD1	protein_coding	GO:0004591;GO:0005829;GO:0006099;GO:0016624;GO:0030976;GO:0045252;GO:0055114	oxoglutarate dehydrogenase (succinyl-transferring) activity;cytosol;tricarboxylic acid cycle;oxidoreductase activity, acting on the aldehyde or oxo group of donors, disulfide as acceptor;thiamine pyrophosphate binding;oxoglutarate dehydrogenase complex;obsolete oxidation-reduction process
AGAP005004	815.948	0.484815	0.095318	5.08629	3.65142e-07	5.90664e-06		kelch domain-containing protein 10	protein_coding	GO:0005515;GO:0032874	protein binding;positive regulation of stress-activated MAPK cascade
AGAP000596	582.178	-0.536819	0.105633	-5.08192	3.73637e-07	6.03512e-06		lysophosphatidylcholine acyltransferase / lyso-PAF acetyltransferase	protein_coding	GO:0005509;GO:0006644;GO:0008374;GO:0016020;GO:0016021;GO:0016746	calcium ion binding;phospholipid metabolic process;O-acyltransferase activity;membrane;integral component of membrane;acyltransferase activity
AGAP010406	410.738	-0.597334	0.117599	-5.0794	3.78624e-07	6.10664e-06		origin recognition complex subunit 3	protein_coding	GO:0003677;GO:0003688;GO:0005656;GO:0005664;GO:0006260;GO:0006267;GO:0006270;GO:0031261	DNA binding;DNA replication origin binding;nuclear pre-replicative complex;nuclear origin of replication recognition complex;DNA replication;pre-replicative complex assembly involved in nuclear cell cycle DNA replication;DNA replication initiation;DNA replication preinitiation complex
AGAP008027	1741.17	-0.486818	0.0958919	-5.07673	3.83976e-07	6.18383e-06		Slowmo	protein_coding	GO:0005758;GO:0015914;GO:1990050	mitochondrial intermembrane space;phospholipid transport;phosphatidic acid transfer activity
AGAP002101	1777.04	0.472668	0.0931636	5.07352	3.90517e-07	6.2799e-06		isoleucyl-tRNA synthetase	protein_coding	GO:0000049;GO:0000166;GO:0002161;GO:0004812;GO:0004822;GO:0005524;GO:0006412;GO:0006418;GO:0006428;GO:0016874;GO:0106074	tRNA binding;nucleotide binding;aminoacyl-tRNA editing activity;aminoacyl-tRNA ligase activity;isoleucine-tRNA ligase activity;ATP binding;translation;tRNA aminoacylation for protein translation;isoleucyl-tRNA aminoacylation;ligase activity;aminoacyl-tRNA metabolism involved in translational fidelity
AGAP013533	809.675	0.51734	0.102121	5.06595	4.06363e-07	6.51553e-06		unspecified product	protein_coding	GO:0005615;GO:0032504	extracellular space;multicellular organism reproduction
AGAP009049	20.4679	-3.47064	0.685091	-5.06595	4.06363e-07	6.51553e-06	Cht16	Chitinase [Source:UniProtKB/TrEMBL%3BAcc:A0A1S4GZY6]	protein_coding	GO:0004553;GO:0004568;GO:0005576;GO:0005975;GO:0006032;GO:0008061;GO:0008152;GO:0016787;GO:0016798	hydrolase activity, hydrolyzing O-glycosyl compounds;chitinase activity;extracellular region;carbohydrate metabolic process;chitin catabolic process;chitin binding;metabolic process;hydrolase activity;hydrolase activity, acting on glycosyl bonds
AGAP028622	503.402	-1.82555	0.36043	-5.06493	4.08558e-07	6.54112e-06		unspecified product	protein_coding	GO:0005515;GO:0043229;GO:0046872	protein binding;intracellular organelle;metal ion binding
AGAP001236	356.776	0.687951	0.135847	5.06417	4.10189e-07	6.55762e-06		Sugar transporter ERD6-like 6	protein_coding	GO:0005351;GO:0005887;GO:0016020;GO:0016021;GO:0022857;GO:0034219;GO:0046323;GO:0055085;GO:1902600	carbohydrate:proton symporter activity;integral component of plasma membrane;membrane;integral component of membrane;transmembrane transporter activity;carbohydrate transmembrane transport;glucose import;transmembrane transport;proton transmembrane transport
AGAP008700	833.231	-0.665123	0.131361	-5.06332	4.12009e-07	6.57709e-06		Inositol-pentakisphosphate 2-kinase [Source:UniProtKB/TrEMBL%3BAcc:A0A1S4GZ09]	protein_coding	GO:0000166;GO:0005524;GO:0005634;GO:0016301;GO:0016310;GO:0016740;GO:0032958;GO:0035299;GO:0052746	nucleotide binding;ATP binding;nucleus;kinase activity;phosphorylation;transferase activity;inositol phosphate biosynthetic process;inositol pentakisphosphate 2-kinase activity;inositol phosphorylation
AGAP005061	22071.2	0.458798	0.0906543	5.06096	4.17144e-07	6.64934e-06	RpS9	40S ribosomal protein S9	protein_coding	GO:0003723;GO:0003735;GO:0005840;GO:0006412;GO:0015935;GO:0019843;GO:0022627;GO:0045903	RNA binding;structural constituent of ribosome;ribosome;translation;small ribosomal subunit;rRNA binding;cytosolic small ribosomal subunit;positive regulation of translational fidelity
AGAP005275	5581.93	-0.607329	0.120164	-5.05416	4.32295e-07	6.87616e-06		unspecified product	protein_coding
AGAP003251	1269.05	0.469978	0.0929924	5.05394	4.32781e-07	6.87616e-06	CLIPB1	CLIP-domain serine protease	protein_coding	GO:0004252;GO:0005615;GO:0006508;GO:0008233;GO:0008236;GO:0016787	serine-type endopeptidase activity;extracellular space;proteolysis;peptidase activity;serine-type peptidase activity;hydrolase activity
AGAP029050	2450.18	-0.516351	0.102172	-5.05373	4.33263e-07	6.87616e-06		leucine-rich repeat flightless-interacting protein 2	protein_coding	GO:0006355	regulation of DNA-templated transcription
AGAP029101	1552.06	-0.507232	0.100478	-5.04821	4.45959e-07	7.06739e-06		Calponin-homology (CH) domain-containing protein [Source:UniProtKB/TrEMBL%3BAcc:A0A2C9H3U2]	protein_coding	GO:0005515;GO:0005815;GO:0030036;GO:0031941	protein binding;microtubule organizing center;actin cytoskeleton organization;filamentous actin
AGAP005351	2486.3	-0.398996	0.0790867	-5.04505	4.53401e-07	7.17491e-06		DEAD box polypeptide 5	protein_coding	GO:0000166;GO:0003676;GO:0003723;GO:0003724;GO:0004386;GO:0005524;GO:0005634;GO:0005737;GO:0016246;GO:0016787;GO:0016887;GO:0043229;GO:1990904	nucleotide binding;nucleic acid binding;RNA binding;RNA helicase activity;helicase activity;ATP binding;nucleus;cytoplasm;;hydrolase activity;ATP hydrolysis activity;intracellular organelle;ribonucleoprotein complex
AGAP003560	4120	0.333704	0.0661551	5.04427	4.55255e-07	7.19382e-06		UDP-glucose:glycoprotein glucosyltransferase	protein_coding	GO:0003980;GO:0005783;GO:0005788;GO:0006486;GO:0018279;GO:0051082;GO:0071712;GO:0097359	UDP-glucose:glycoprotein glucosyltransferase activity;endoplasmic reticulum;endoplasmic reticulum lumen;protein glycosylation;protein N-linked glycosylation via asparagine;unfolded protein binding;ER-associated misfolded protein catabolic process;UDP-glucosylation
AGAP002614	2209.79	-0.40143	0.0796417	-5.04045	4.64428e-07	7.32816e-06		splicing factor%2C arginine/serine-rich 16	protein_coding
AGAP000752	1622.92	0.484181	0.0960925	5.03869	4.68719e-07	7.3852e-06		acyl-CoA-binding domain-containing protein 6	protein_coding	GO:0000062;GO:0005515	fatty-acyl-CoA binding;protein binding
AGAP013028	373.773	0.75231	0.149374	5.03642	4.74314e-07	7.45706e-06		unspecified product	protein_coding
AGAP011940	2521.66	0.368896	0.0732476	5.03629	4.74646e-07	7.45706e-06		unspecified product	protein_coding	GO:0004767;GO:0005576;GO:0006685;GO:0016787;GO:0016798;GO:0046872	sphingomyelin phosphodiesterase activity;extracellular region;sphingomyelin catabolic process;hydrolase activity;hydrolase activity, acting on glycosyl bonds;metal ion binding
AGAP006654	90.9414	1.21902	0.24255	5.02583	5.0125e-07	7.86372e-06		3-beta-hydroxy-delta-5-steroid dehydrogenase%2C steroid delta-isomerase	protein_coding	GO:0003854;GO:0006694;GO:0016491;GO:0016616;GO:0055114	3-beta-hydroxy-delta5-steroid dehydrogenase activity;steroid biosynthetic process;oxidoreductase activity;oxidoreductase activity, acting on the CH-OH group of donors, NAD or NADP as acceptor;obsolete oxidation-reduction process
AGAP006383	5064.73	0.438964	0.0873958	5.02271	5.09463e-07	7.9811e-06		oligosaccharyltransferase complex subunit beta	protein_coding	GO:0004579;GO:0005783;GO:0005789;GO:0006486;GO:0008250;GO:0016020;GO:0016021;GO:0018279	dolichyl-diphosphooligosaccharide-protein glycotransferase activity;endoplasmic reticulum;endoplasmic reticulum membrane;protein glycosylation;oligosaccharyltransferase complex;membrane;integral component of membrane;protein N-linked glycosylation via asparagine
AGAP029096	125.77	0.938783	0.18702	5.0197	5.17511e-07	8.09556e-06		unspecified product	protein_coding	GO:0016020;GO:0016021	membrane;integral component of membrane
AGAP009944	1062.11	0.622104	0.123946	5.01914	5.1904e-07	8.10786e-06		Retinal dehydrogenase 2	protein_coding	GO:0004029;GO:0016491;GO:0016620;GO:0055114	aldehyde dehydrogenase (NAD+) activity;oxidoreductase activity;oxidoreductase activity, acting on the aldehyde or oxo group of donors, NAD or NADP as acceptor;obsolete oxidation-reduction process
AGAP008926	1735.19	-0.510835	0.102067	-5.00492	5.58857e-07	8.71737e-06		shingomyelin synthase	protein_coding	GO:0006665;GO:0016021;GO:0016740;GO:0016780	sphingolipid metabolic process;integral component of membrane;transferase activity;phosphotransferase activity, for other substituted phosphate groups
AGAP009838	947.917	0.462842	0.092529	5.00213	5.67013e-07	8.83198e-06		Non-imprinted in Prader-Willi/Angelman syndrome region protein 2-like protein	protein_coding	GO:0015095;GO:0015693;GO:0016020;GO:0016021;GO:1903830	magnesium ion transmembrane transporter activity;magnesium ion transport;membrane;integral component of membrane;magnesium ion transmembrane transport
AGAP001135	2719.63	-0.35025	0.0700367	-5.00095	5.7048e-07	8.87332e-06		DNA replication licensing factor MCM3	protein_coding	GO:0000166;GO:0000727;GO:0003677;GO:0003678;GO:0003688;GO:0003697;GO:0004386;GO:0005524;GO:0005634;GO:0006260;GO:0006267;GO:0006270;GO:0006271;GO:0016787;GO:0016887;GO:0032508;GO:0042555;GO:0071162;GO:1902975	nucleotide binding;double-strand break repair via break-induced replication;DNA binding;DNA helicase activity;DNA replication origin binding;single-stranded DNA binding;helicase activity;ATP binding;nucleus;DNA replication;pre-replicative complex assembly involved in nuclear cell cycle DNA replication;DNA replication initiation;DNA strand elongation involved in DNA replication;hydrolase activity;…
AGAP008297	2040.14	0.392026	0.0784275	4.99858	5.77555e-07	8.97059e-06		leucyl-tRNA synthetase	protein_coding	GO:0000166;GO:0002161;GO:0004812;GO:0004823;GO:0005524;GO:0006412;GO:0006418;GO:0006429;GO:0016874;GO:0106074	nucleotide binding;aminoacyl-tRNA editing activity;aminoacyl-tRNA ligase activity;leucine-tRNA ligase activity;ATP binding;translation;tRNA aminoacylation for protein translation;leucyl-tRNA aminoacylation;ligase activity;aminoacyl-tRNA metabolism involved in translational fidelity
AGAP005606	4315.28	-0.559044	0.111933	-4.99446	5.90016e-07	9.15112e-06		unspecified product	protein_coding
AGAP029034	61.7835	-1.33977	0.268347	-4.99269	5.95453e-07	9.22234e-06	LSU_rRNA_eukarya	Eukaryotic large subunit ribosomal RNA [Source:RFAM%3BAcc:RF02543]	rRNA
AGAP009132	607.975	0.545172	0.109239	4.99064	6.01781e-07	9.29533e-06		CKLF-like MARVEL transmembrane domain-containing protein 4	protein_coding	GO:0016020;GO:0016021	membrane;integral component of membrane
AGAP028567	456.19	-0.535094	0.10722	-4.99062	6.01868e-07	9.29533e-06		unspecified product	protein_coding
AGAP007877	2480.62	-0.372086	0.0745762	-4.98934	6.05854e-07	9.34367e-06		unspecified product	protein_coding	GO:0005085;GO:0005515;GO:0016043	guanyl-nucleotide exchange factor activity;protein binding;cellular component organization
AGAP012611	141.881	0.8802	0.176469	4.98783	6.1061e-07	9.40374e-06		translation initiation factor eIF-2B subunit alpha	protein_coding	GO:0003743;GO:0005085;GO:0005851;GO:0006413;GO:0006446;GO:0044237;GO:0050790	translation initiation factor activity;guanyl-nucleotide exchange factor activity;eukaryotic translation initiation factor 2B complex;translational initiation;regulation of translational initiation;cellular metabolic process;regulation of catalytic activity
AGAP002095	1477.8	-0.551443	0.110668	-4.98286	6.26523e-07	9.63522e-06	USP	ultraspiracle	protein_coding	GO:0000977;GO:0000978;GO:0003677;GO:0003700;GO:0003707;GO:0004879;GO:0005634;GO:0006355;GO:0006357;GO:0008232;GO:0008270;GO:0030154;GO:0030522;GO:0043401;GO:0043565;GO:0045944;GO:0046872;GO:0048856;GO:0071390;GO:0090575	RNA polymerase II transcription regulatory region sequence-specific DNA binding;RNA polymerase II cis-regulatory region sequence-specific DNA binding;DNA binding;DNA-binding transcription factor activity;nuclear steroid receptor activity;nuclear receptor activity;nucleus;regulation of DNA-templated transcription;regulation of transcription by RNA polymerase II;activator ecdysone receptor complex;…
AGAP028886	314.723	-0.866166	0.173871	-4.98165	6.30448e-07	9.68194e-06	LSU_rRNA_eukarya	Eukaryotic large subunit ribosomal RNA [Source:RFAM%3BAcc:RF02543]	rRNA
AGAP011983	621.609	0.505897	0.101574	4.98055	6.34024e-07	9.72318e-06		ATP-dependent (S)-NAD(P)H-hydrate dehydratase [Source:UniProtKB/TrEMBL%3BAcc:A0A1S4H960]	protein_coding	GO:0000166;GO:0005524;GO:0016829;GO:0046496;GO:0047453;GO:0052855;GO:0052856;GO:0052857	nucleotide binding;ATP binding;lyase activity;nicotinamide nucleotide metabolic process;ATP-dependent NAD(P)H-hydrate dehydratase activity;ADP-dependent NAD(P)H-hydrate dehydratase activity;NADHX epimerase activity;NADPHX epimerase activity
AGAP029908	6679.32	-0.660536	0.132633	-4.98017	6.353e-07	9.72908e-06		unspecified product	protein_coding	GO:0003700;GO:0006355;GO:0043565	DNA-binding transcription factor activity;regulation of DNA-templated transcription;sequence-specific DNA binding
AGAP028913	359.769	-0.805911	0.161943	-4.97652	6.47378e-07	9.90017e-06	LSU_rRNA_eukarya	Eukaryotic large subunit ribosomal RNA [Source:RFAM%3BAcc:RF02543]	rRNA
AGAP003462	5361.78	0.396741	0.0797771	4.97312	6.58852e-07	1.00615e-05		protein arginine N-methyltransferase 1	protein_coding	GO:0005634;GO:0006479;GO:0008168;GO:0016274;GO:0016740;GO:0018216;GO:0032259;GO:0035247	nucleus;protein methylation;methyltransferase activity;protein-arginine N-methyltransferase activity;transferase activity;peptidyl-arginine methylation;methylation;peptidyl-arginine omega-N-methylation
AGAP000393	1303.95	0.405804	0.0817464	4.96419	6.899e-07	1.0521e-05		Trimeric intracellular cation channel type B	protein_coding	GO:0005261;GO:0005267;GO:0016020;GO:0016021;GO:0034220;GO:0042802;GO:0071805;GO:0098655	cation channel activity;potassium channel activity;membrane;integral component of membrane;ion transmembrane transport;identical protein binding;potassium ion transmembrane transport;cation transmembrane transport
AGAP029463	91.4938	1.07364	0.216317	4.96329	6.93105e-07	1.05551e-05		unspecified product	protein_coding	GO:0005737;GO:0008146;GO:0051923	cytoplasm;sulfotransferase activity;sulfation
AGAP002922	2694.45	-0.358244	0.0722334	-4.95953	7.06647e-07	1.07463e-05		secretory carrier-associated membrane protein	protein_coding	GO:0000139;GO:0005794;GO:0015031;GO:0016020;GO:0016021;GO:0032588;GO:0055038	Golgi membrane;Golgi apparatus;protein transport;membrane;integral component of membrane;trans-Golgi network membrane;recycling endosome membrane
AGAP010498	628.197	0.552703	0.111474	4.95813	7.11762e-07	1.08091e-05		RNA 3'-terminal phosphate cyclase-like protein	protein_coding	GO:0000479;GO:0003824;GO:0004521;GO:0005730;GO:0006396;GO:0042254;GO:0090502	endonucleolytic cleavage of tricistronic rRNA transcript (SSU-rRNA, 5.8S rRNA, LSU-rRNA);catalytic activity;endoribonuclease activity;nucleolus;RNA processing;ribosome biogenesis;RNA phosphodiester bond hydrolysis, endonucleolytic
AGAP004158	270.496	0.680337	0.137427	4.95054	7.40097e-07	1.12238e-05		unspecified product	protein_coding	GO:0016818;GO:0046872	hydrolase activity, acting on acid anhydrides, in phosphorus-containing anhydrides;metal ion binding
AGAP008849	2195.82	0.436926	0.0882877	4.94889	7.46364e-07	1.13031e-05		D-3-phosphoglycerate dehydrogenase	protein_coding	GO:0004617;GO:0006520;GO:0016491;GO:0016616;GO:0051287;GO:0055114	phosphoglycerate dehydrogenase activity;cellular amino acid metabolic process;oxidoreductase activity;oxidoreductase activity, acting on the CH-OH group of donors, NAD or NADP as acceptor;NAD binding;obsolete oxidation-reduction process
AGAP002024	2586.03	-0.567234	0.114666	-4.94682	7.54362e-07	1.14084e-05		unspecified product	protein_coding	GO:0005737;GO:0005856;GO:0005886;GO:0005905;GO:0008092;GO:0016020;GO:0030136;GO:0048268;GO:0072583	cytoplasm;cytoskeleton;plasma membrane;clathrin-coated pit;cytoskeletal protein binding;membrane;clathrin-coated vesicle;clathrin coat assembly;clathrin-dependent endocytosis
AGAP008615	588.06	0.500172	0.101143	4.94518	7.60755e-07	1.14892e-05		Canopy homolog 2	protein_coding	GO:0005783	endoplasmic reticulum
AGAP001107	773.196	-0.483581	0.0978454	-4.94229	7.721e-07	1.16444e-05		unspecified product	protein_coding
AGAP004841	2680.97	-0.498993	0.101107	-4.93532	8.00201e-07	1.20516e-05		unspecified product	protein_coding	GO:0005515;GO:0005737;GO:0005886;GO:0030027;GO:0030335;GO:0051638;GO:1902745;GO:2000813	protein binding;cytoplasm;plasma membrane;lamellipodium;positive regulation of cell migration;barbed-end actin filament uncapping;positive regulation of lamellipodium organization;negative regulation of barbed-end actin filament capping
AGAP005407	299.964	-0.67464	0.136719	-4.9345	8.03561e-07	1.20855e-05		unspecified product	protein_coding	GO:0000775;GO:0005634;GO:0045132	chromosome, centromeric region;nucleus;meiotic chromosome segregation
AGAP013375	820.544	-0.559511	0.113465	-4.93115	8.17457e-07	1.22593e-05		unspecified product	protein_coding	GO:0003676	nucleic acid binding
AGAP006151	67.2643	1.23664	0.25079	4.93096	8.18265e-07	1.22593e-05		unspecified product	protein_coding
AGAP010026	1847.54	-0.611688	0.124058	-4.93065	8.19569e-07	1.22593e-05		phospholipid-translocating ATPase	protein_coding	GO:0000166;GO:0000287;GO:0005215;GO:0005524;GO:0005886;GO:0015914;GO:0016020;GO:0016021;GO:0016887;GO:0045332;GO:0140326	nucleotide binding;magnesium ion binding;transporter activity;ATP binding;plasma membrane;phospholipid transport;membrane;integral component of membrane;ATP hydrolysis activity;phospholipid translocation;ATPase-coupled intramembrane lipid transporter activity
AGAP005475	109.693	-0.966557	0.196031	-4.93064	8.19605e-07	1.22593e-05		unspecified product	protein_coding
AGAP010613	2729.76	-0.44921	0.0911327	-4.92919	8.25729e-07	1.2334e-05		unspecified product	protein_coding	GO:0003746;GO:0005085;GO:0005829;GO:0005853;GO:0006414	translation elongation factor activity;guanyl-nucleotide exchange factor activity;cytosol;eukaryotic translation elongation factor 1 complex;translational elongation
AGAP028068	344.184	0.615512	0.125138	4.91867	8.71329e-07	1.29973e-05		unspecified product	protein_coding
AGAP000305	2381.35	0.507167	0.103158	4.9164	8.81502e-07	1.31311e-05		SPARC	protein_coding	GO:0005509;GO:0005515;GO:0005518;GO:0005615;GO:0048856;GO:0050840	calcium ion binding;protein binding;collagen binding;extracellular space;anatomical structure development;extracellular matrix binding
AGAP007911	544.12	0.512792	0.104318	4.91564	8.84919e-07	1.31641e-05		Rab-GAP TBC domain-containing protein [Source:UniProtKB/TrEMBL%3BAcc:A0A1S4GXE7]	protein_coding	GO:0005096;GO:0006886;GO:0090630	GTPase activator activity;intracellular protein transport;activation of GTPase activity
AGAP008684	426.11	0.667818	0.136056	4.90841	9.18196e-07	1.36303e-05	Jheh1	juvenile hormone epoxide hydrolase 1	protein_coding	GO:0003824;GO:0004301;GO:0005783;GO:0005789;GO:0016020;GO:0016787;GO:0019439;GO:0033961;GO:0097176	catalytic activity;epoxide hydrolase activity;endoplasmic reticulum;endoplasmic reticulum membrane;membrane;hydrolase activity;aromatic compound catabolic process;cis-stilbene-oxide hydrolase activity;epoxide metabolic process
AGAP002352	1033.01	-0.520971	0.106141	-4.90829	9.18756e-07	1.36303e-05		unspecified product	protein_coding	GO:0000976;GO:0000978;GO:0000981;GO:0003677;GO:0003700;GO:0005634;GO:0006355;GO:0006357;GO:0006915;GO:0046872;GO:0048731	transcription cis-regulatory region binding;RNA polymerase II cis-regulatory region sequence-specific DNA binding;DNA-binding transcription factor activity, RNA polymerase II-specific;DNA binding;DNA-binding transcription factor activity;nucleus;regulation of DNA-templated transcription;regulation of transcription by RNA polymerase II;apoptotic process;metal ion binding;system development
AGAP006660	9180.32	0.41673	0.0849301	4.90674	9.26032e-07	1.37196e-05		Isocitrate dehydrogenase [NADP] [Source:UniProtKB/TrEMBL%3BAcc:Q7Q537]	protein_coding	GO:0000287;GO:0004450;GO:0005739;GO:0005777;GO:0005829;GO:0006097;GO:0006099;GO:0006102;GO:0006739;GO:0016491;GO:0016616;GO:0046872;GO:0051287;GO:0055114	magnesium ion binding;isocitrate dehydrogenase (NADP+) activity;mitochondrion;peroxisome;cytosol;glyoxylate cycle;tricarboxylic acid cycle;isocitrate metabolic process;NADP metabolic process;oxidoreductase activity;oxidoreductase activity, acting on the CH-OH group of donors, NAD or NADP as acceptor;metal ion binding;NAD binding;obsolete oxidation-reduction process
AGAP006909	559.375	-0.5223	0.106468	-4.9057	9.30929e-07	1.37735e-05	SRPN1	serine protease inhibitor (serpin) 1	protein_coding	GO:0004867;GO:0005615;GO:0010951	serine-type endopeptidase inhibitor activity;extracellular space;negative regulation of endopeptidase activity
AGAP004937	5173.75	-0.720535	0.146939	-4.90365	9.40737e-07	1.38997e-05		unspecified product	protein_coding	GO:0003676	nucleic acid binding
AGAP010024	2751.61	0.351932	0.0718227	4.90001	9.58312e-07	1.41403e-05		unspecified product	protein_coding	GO:0005509;GO:0016020;GO:0016021	calcium ion binding;membrane;integral component of membrane
AGAP007623	3910.63	-0.597781	0.12203	-4.89865	9.64971e-07	1.42193e-05		CLIP-associating protein 1/2	protein_coding	GO:0000226;GO:0005694;GO:0005794;GO:0005815;GO:0005828;GO:0005881;GO:0043515;GO:0051010	microtubule cytoskeleton organization;chromosome;Golgi apparatus;microtubule organizing center;kinetochore microtubule;cytoplasmic microtubule;kinetochore binding;microtubule plus-end binding
AGAP029532	3040.78	-0.41399	0.0845257	-4.8978	9.69141e-07	1.42615e-05		Nuclear receptor-binding protein [Source:UniProtKB/TrEMBL%3BAcc:A0A453YZY2]	protein_coding	GO:0004672;GO:0004674;GO:0005524;GO:0005737;GO:0006468;GO:0006888;GO:0012505;GO:0035556	protein kinase activity;protein serine/threonine kinase activity;ATP binding;cytoplasm;protein phosphorylation;endoplasmic reticulum to Golgi vesicle-mediated transport;endomembrane system;intracellular signal transduction
AGAP004164	4801.56	0.473819	0.0968391	4.89284	9.93895e-07	1.46061e-05	GSTD1-4	glutathione S-transferase delta class 1	protein_coding	GO:0004364;GO:0005515;GO:0005576;GO:0005737;GO:0006749;GO:0016740;GO:0016829;GO:0018833	glutathione transferase activity;protein binding;extracellular region;cytoplasm;glutathione metabolic process;transferase activity;lyase activity;DDT-dehydrochlorinase activity
AGAP004485	623.176	-0.755662	0.154534	-4.88995	1.00864e-06	1.48029e-05		unspecified product	protein_coding	GO:0005515;GO:0007165;GO:0046579	protein binding;signal transduction;positive regulation of Ras protein signal transduction
AGAP028479	81.0959	1.29166	0.264201	4.88894	1.01378e-06	1.48384e-05		unspecified product	protein_coding
AGAP000322	1152.61	-0.548865	0.11227	-4.88881	1.01449e-06	1.48384e-05		Adaptin ear-binding coat-associated protein 1	protein_coding	GO:0006897;GO:0016020;GO:0016192;GO:0030125	endocytosis;membrane;vesicle-mediated transport;clathrin vesicle coat
AGAP004130	5672.53	0.421265	0.0861716	4.88868	1.01514e-06	1.48384e-05	Osi7	protein osiris 7	protein_coding	GO:0016020;GO:0016021	membrane;integral component of membrane
AGAP007727	2796.51	-0.372928	0.0762913	-4.88821	1.01757e-06	1.4854e-05		cullin 4	protein_coding	GO:0004842;GO:0006511;GO:0006974;GO:0016567;GO:0019005;GO:0031146;GO:0031461;GO:0031625;GO:0043161;GO:0080008	ubiquitin-protein transferase activity;ubiquitin-dependent protein catabolic process;cellular response to DNA damage stimulus;protein ubiquitination;SCF ubiquitin ligase complex;SCF-dependent proteasomal ubiquitin-dependent protein catabolic process;cullin-RING ubiquitin ligase complex;ubiquitin protein ligase binding;proteasome-mediated ubiquitin-dependent protein catabolic process;Cul4-RING E3 …
AGAP012699	400.275	-0.609958	0.12488	-4.88436	1.03767e-06	1.51272e-05		serine/threonine-protein kinase PRP4	protein_coding	GO:0004674;GO:0018105;GO:0018107	protein serine/threonine kinase activity;peptidyl-serine phosphorylation;peptidyl-threonine phosphorylation
AGAP011777	38130.2	0.507181	0.103848	4.88386	1.04028e-06	1.5145e-05	RpSA	40S ribosomal protein SA [Source:UniProtKB/Swiss-Prot%3BAcc:Q7PZ81]	protein_coding	GO:0000028;GO:0002181;GO:0003735;GO:0005737;GO:0005840;GO:0006412;GO:0015935;GO:0022627	ribosomal small subunit assembly;cytoplasmic translation;structural constituent of ribosome;cytoplasm;ribosome;translation;small ribosomal subunit;cytosolic small ribosomal subunit
AGAP009918	13.5602	-6.19731	1.26918	-4.88291	1.04532e-06	1.51982e-05		SGS5 [Source:UniProtKB/TrEMBL%3BAcc:Q5XLG6]	protein_coding	GO:0016020;GO:0016021	membrane;integral component of membrane
AGAP012048	3908.89	0.360298	0.0738041	4.88181	1.05115e-06	1.52626e-05		Citrate synthase [Source:UniProtKB/TrEMBL%3BAcc:Q7PV48]	protein_coding	GO:0004108;GO:0005759;GO:0005975;GO:0006099;GO:0006101;GO:0016740;GO:0046912	citrate (Si)-synthase activity;mitochondrial matrix;carbohydrate metabolic process;tricarboxylic acid cycle;citrate metabolic process;transferase activity;acyltransferase activity, acyl groups converted into alkyl on transfer
AGAP002438	865.923	-0.624249	0.12789	-4.88113	1.05479e-06	1.52952e-05		tyrosine-protein phosphatase non-receptor type 11	protein_coding	GO:0004721;GO:0004725;GO:0005737;GO:0006470;GO:0009653;GO:0016043;GO:0016311;GO:0016787;GO:0016791;GO:0035335;GO:0040011;GO:0042221;GO:0048666	phosphoprotein phosphatase activity;protein tyrosine phosphatase activity;cytoplasm;protein dephosphorylation;anatomical structure morphogenesis;cellular component organization;dephosphorylation;hydrolase activity;phosphatase activity;peptidyl-tyrosine dephosphorylation;locomotion;response to chemical;neuron development
AGAP003834	249.457	0.763006	0.156425	4.87779	1.0728e-06	1.55357e-05		unspecified product	protein_coding
AGAP001261	632.058	-0.510425	0.104667	-4.87667	1.07893e-06	1.56038e-05		L-caldesmon	protein_coding	GO:0003676;GO:0003723	nucleic acid binding;RNA binding
AGAP011111	2371.37	-0.394431	0.0809688	-4.8714	1.10812e-06	1.60048e-05		Rho-GAP domain-containing protein [Source:UniProtKB/TrEMBL%3BAcc:A0A1S4H6T4]	protein_coding	GO:0005096;GO:0007165;GO:0043547	GTPase activator activity;signal transduction;positive regulation of GTPase activity
AGAP000862	9646.02	0.354629	0.0728329	4.86908	1.12121e-06	1.61724e-05		alpha 1%2C3-glucosidase	protein_coding	GO:0003824;GO:0004553;GO:0005975;GO:0006491;GO:0008152;GO:0016787;GO:0016798;GO:0030246;GO:0090599	catalytic activity;hydrolase activity, hydrolyzing O-glycosyl compounds;carbohydrate metabolic process;N-glycan processing;metabolic process;hydrolase activity;hydrolase activity, acting on glycosyl bonds;carbohydrate binding;alpha-glucosidase activity
AGAP011832	7077.58	0.391471	0.080431	4.86717	1.13209e-06	1.63078e-05		Death-associated protein 1	protein_coding	GO:0010507;GO:0034198;GO:0070513;GO:0097190	negative regulation of autophagy;cellular response to amino acid starvation;death domain binding;apoptotic signaling pathway
AGAP011367	210.907	-0.838971	0.172491	-4.86386	1.15119e-06	1.65611e-05	OBP56	odorant-binding protein 56	protein_coding	GO:0005549;GO:0007608;GO:0050896	odorant binding;sensory perception of smell;response to stimulus
AGAP028389	1071.58	0.540808	0.111217	4.86265	1.15822e-06	1.66402e-05	ND1	NADH dehydrogenase subunit 1 [Source:European Nucleotide Archive%3BAcc:ND1]	protein_coding	GO:0003954;GO:0005739;GO:0005743;GO:0005747;GO:0008137;GO:0009060;GO:0016020;GO:0016021;GO:0055114;GO:0070469	NADH dehydrogenase activity;mitochondrion;mitochondrial inner membrane;mitochondrial respiratory chain complex I;NADH dehydrogenase (ubiquinone) activity;aerobic respiration;membrane;integral component of membrane;obsolete oxidation-reduction process;respirasome
AGAP029362	108.766	-0.970274	0.199595	-4.8612	1.16676e-06	1.67409e-05		DUF4806 domain-containing protein [Source:UniProtKB/TrEMBL%3BAcc:A0A453Z0P7]	protein_coding
AGAP001867	1079.87	-0.724809	0.149126	-4.86039	1.17156e-06	1.67878e-05		mitogen-activated protein kinase kinase 7	protein_coding	GO:0000165;GO:0000187;GO:0004672;GO:0004674;GO:0004708;GO:0005524;GO:0005737;GO:0006468;GO:0007257;GO:0007346;GO:0008545;GO:0031098;GO:0032147;GO:0051403	MAPK cascade;obsolete activation of MAPK activity;protein kinase activity;protein serine/threonine kinase activity;MAP kinase kinase activity;ATP binding;cytoplasm;protein phosphorylation;obsolete activation of JUN kinase activity;regulation of mitotic cell cycle;JUN kinase kinase activity;stress-activated protein kinase signaling cascade;activation of protein kinase activity;stress-activated MAP…
AGAP006132	67.7656	-1.23906	0.255004	-4.85897	1.17996e-06	1.6886e-05		ganglioside-induced differentiation-associated-protein 1	protein_coding	GO:0000266;GO:0005515;GO:0005739;GO:0006626;GO:0006749;GO:0007005;GO:0008053;GO:0031307	mitochondrial fission;protein binding;mitochondrion;protein targeting to mitochondrion;glutathione metabolic process;mitochondrion organization;mitochondrial fusion;integral component of mitochondrial outer membrane
AGAP007688	862.559	-0.64258	0.132307	-4.85672	1.19346e-06	1.70567e-05		PAS domain containing serine/threonine kinase	protein_coding	GO:0004672;GO:0004674;GO:0005524;GO:0005634;GO:0005737;GO:0005829;GO:0006468;GO:0035556;GO:0045719	protein kinase activity;protein serine/threonine kinase activity;ATP binding;nucleus;cytoplasm;cytosol;protein phosphorylation;intracellular signal transduction;negative regulation of glycogen biosynthetic process
AGAP010427	1421.19	-0.441238	0.0908586	-4.85632	1.1959e-06	1.70693e-05		serine palmitoyltransferase	protein_coding	GO:0003824;GO:0004758;GO:0005783;GO:0009058;GO:0016020;GO:0016021;GO:0030170;GO:0044248;GO:0046512;GO:0046513;GO:1901575	catalytic activity;serine C-palmitoyltransferase activity;endoplasmic reticulum;biosynthetic process;membrane;integral component of membrane;pyridoxal phosphate binding;cellular catabolic process;sphingosine biosynthetic process;ceramide biosynthetic process;organic substance catabolic process
AGAP005405	1872.65	-0.491509	0.101241	-4.85484	1.20487e-06	1.71749e-05		solute carrier family 39 (zinc transporter)%2C member 10	protein_coding	GO:0005385;GO:0005623;GO:0005887;GO:0006882;GO:0016020;GO:0016021;GO:0030001;GO:0046873;GO:0055085;GO:0071578	zinc ion transmembrane transporter activity;obsolete cell;integral component of plasma membrane;cellular zinc ion homeostasis;membrane;integral component of membrane;metal ion transport;metal ion transmembrane transporter activity;transmembrane transport;zinc ion import across plasma membrane
AGAP000894	1717.13	-0.509994	0.105068	-4.85392	1.21042e-06	1.72315e-05		unspecified product	protein_coding	GO:0005515	protein binding
AGAP005803	2140.81	-0.526534	0.108486	-4.85348	1.21312e-06	1.72474e-05		unspecified product	protein_coding
AGAP010724	767.885	0.532422	0.109715	4.85276	1.21753e-06	1.72877e-05		Histone H4 [Source:UniProtKB/TrEMBL%3BAcc:Q7PCX0]	protein_coding	GO:0000786;GO:0003677;GO:0005634;GO:0006334;GO:0006352;GO:0046982	nucleosome;DNA binding;nucleus;nucleosome assembly;DNA-templated transcription initiation;protein heterodimerization activity
AGAP001029	1304.12	-0.428456	0.088313	-4.85157	1.2249e-06	1.73698e-05		unspecified product	protein_coding	GO:0003677;GO:0003682;GO:0005634	DNA binding;chromatin binding;nucleus
AGAP028554	216.163	0.750143	0.154825	4.84511	1.26544e-06	1.79213e-05		unspecified product	protein_coding
AGAP029328	13.0456	-6.1479	1.26938	-4.84322	1.27752e-06	1.80689e-05		F-box domain-containing protein [Source:UniProtKB/TrEMBL%3BAcc:A0A453YZP4]	protein_coding	GO:0005515	protein binding
AGAP000336	3342.81	-0.439022	0.0907266	-4.83895	1.30526e-06	1.84374e-05		transcription initiation factor TFIID TATA-box-binding protein	protein_coding	GO:0000978;GO:0000979;GO:0003677;GO:0003700;GO:0005667;GO:0006352;GO:0006355;GO:0006366;GO:0008134	RNA polymerase II cis-regulatory region sequence-specific DNA binding;RNA polymerase II core promoter sequence-specific DNA binding;DNA binding;DNA-binding transcription factor activity;transcription regulator complex;DNA-templated transcription initiation;regulation of DNA-templated transcription;transcription by RNA polymerase II;transcription factor binding
AGAP009200	5971.54	0.369119	0.0763398	4.83521	1.33008e-06	1.87638e-05		collagen type IV alpha	protein_coding	GO:0005201;GO:0005581;GO:0005604;GO:0005615;GO:0016020;GO:0030198;GO:0031012	extracellular matrix structural constituent;collagen trimer;basement membrane;extracellular space;membrane;extracellular matrix organization;extracellular matrix
AGAP001919	8009.94	0.391862	0.0810947	4.83216	1.35062e-06	1.90125e-05		protein disulfide-isomerase A6	protein_coding	GO:0003756;GO:0005623;GO:0005783;GO:0016853;GO:0045454	protein disulfide isomerase activity;obsolete cell;endoplasmic reticulum;isomerase activity;cell redox homeostasis
AGAP003194	2223.41	0.364382	0.0754091	4.83207	1.3512e-06	1.90125e-05	SRPN8	serine protease inhibitor (serpin) 8	protein_coding	GO:0004867;GO:0005615;GO:0010951	serine-type endopeptidase inhibitor activity;extracellular space;negative regulation of endopeptidase activity
AGAP012685	404.443	-0.604444	0.125167	-4.8291	1.3715e-06	1.92546e-05		serine/threonine-protein kinase PRP4	protein_coding	GO:0004674;GO:0018105;GO:0018107	protein serine/threonine kinase activity;peptidyl-serine phosphorylation;peptidyl-threonine phosphorylation
AGAP000399	15232.1	-0.412339	0.0853874	-4.82904	1.37193e-06	1.92546e-05		squid	protein_coding	GO:0003676;GO:0003723;GO:0003729;GO:0005634;GO:0005654;GO:0010468;GO:0043565;GO:0051252;GO:1990837;GO:1990904	nucleic acid binding;RNA binding;mRNA binding;nucleus;nucleoplasm;regulation of gene expression;sequence-specific DNA binding;regulation of RNA metabolic process;sequence-specific double-stranded DNA binding;ribonucleoprotein complex
AGAP000538	10896.1	0.344502	0.071373	4.82679	1.38751e-06	1.94483e-05	TWDL9	cuticular protein TWDL family (TWDL9)	protein_coding
AGAP008948	3926.09	0.336196	0.0696609	4.82618	1.39176e-06	1.94828e-05		Serine/threonine-protein kinase 40 [Source:UniProtKB/TrEMBL%3BAcc:A0A1S4GZQ4]	protein_coding	GO:0004672;GO:0005524;GO:0006468	protein kinase activity;ATP binding;protein phosphorylation
AGAP001414	1411.01	0.411616	0.0853237	4.82416	1.40593e-06	1.9632e-05		WD40 repeat-containing protein SMU1	protein_coding	GO:0000398;GO:0005515;GO:0005634;GO:0008380;GO:0071011	mRNA splicing, via spliceosome;protein binding;nucleus;RNA splicing;precatalytic spliceosome
AGAP005753	432.643	0.671691	0.139235	4.82415	1.40601e-06	1.9632e-05		glucosyl/glucuronosyl transferases	protein_coding	GO:0008194;GO:0016020;GO:0016021;GO:0016740;GO:0016758;GO:0043231	UDP-glycosyltransferase activity;membrane;integral component of membrane;transferase activity;hexosyltransferase activity;intracellular membrane-bounded organelle
AGAP003665	212.82	0.792807	0.164384	4.82291	1.41479e-06	1.97293e-05		unspecified product	protein_coding
AGAP012647	101.933	0.98733	0.204781	4.82138	1.42566e-06	1.98555e-05		sulfotransferase	protein_coding	GO:0008146	sulfotransferase activity
AGAP005847	1640.34	0.398359	0.0826662	4.81889	1.44361e-06	2.008e-05		hydroxymethylglutaryl-CoA synthase	protein_coding	GO:0003824;GO:0004421;GO:0006084;GO:0006629;GO:0006694;GO:0008202;GO:0008299;GO:0010142;GO:0016126;GO:0016740;GO:0016746	catalytic activity;hydroxymethylglutaryl-CoA synthase activity;acetyl-CoA metabolic process;lipid metabolic process;steroid biosynthetic process;steroid metabolic process;isoprenoid biosynthetic process;farnesyl diphosphate biosynthetic process, mevalonate pathway;sterol biosynthetic process;transferase activity;acyltransferase activity
AGAP002759	6282.62	0.447017	0.0927798	4.81804	1.44978e-06	2.01401e-05	CCT3	Chaperonin containing TCP1 subunit 3	protein_coding	GO:0000166;GO:0005524;GO:0005737;GO:0005832;GO:0006457;GO:0016887;GO:0051082	nucleotide binding;ATP binding;cytoplasm;chaperonin-containing T-complex;protein folding;ATP hydrolysis activity;unfolded protein binding
AGAP006432	14.7499	4.38724	0.911252	4.81452	1.47556e-06	2.04722e-05		unspecified product	protein_coding	GO:0005576;GO:0006030;GO:0008061	extracellular region;chitin metabolic process;chitin binding
AGAP003364	409.382	-0.553602	0.115051	-4.81178	1.49592e-06	2.07284e-05		unspecified product	protein_coding	GO:0003676;GO:0005634;GO:0008270	nucleic acid binding;nucleus;zinc ion binding
AGAP011119	1990.02	0.493215	0.102539	4.81	1.50927e-06	2.08868e-05		unspecified product	protein_coding	GO:0003796;GO:0008152;GO:0019835;GO:0042742	lysozyme activity;metabolic process;cytolysis;defense response to bacterium
AGAP004363	2394.8	-0.378327	0.0786642	-4.8094	1.51385e-06	2.09237e-05		transcription elongation factor B%2C polypeptide 3	protein_coding	GO:0005634;GO:0006357;GO:0006368;GO:0070449	nucleus;regulation of transcription by RNA polymerase II;transcription elongation by RNA polymerase II promoter;elongin complex
AGAP001408	18938.8	0.456418	0.0949182	4.80854	1.52037e-06	2.0974e-05	RpL35	60S ribosomal protein L35	protein_coding	GO:0000463;GO:0003729;GO:0003735;GO:0005840;GO:0006412;GO:0022625	maturation of LSU-rRNA from tricistronic rRNA transcript (SSU-rRNA, 5.8S rRNA, LSU-rRNA);mRNA binding;structural constituent of ribosome;ribosome;translation;cytosolic large ribosomal subunit
AGAP009975	2312.83	-0.557641	0.115972	-4.80841	1.52133e-06	2.0974e-05		protein-tyrosine phosphatase	protein_coding	GO:0004721;GO:0004725;GO:0005737;GO:0005856;GO:0006470;GO:0009887;GO:0016043;GO:0016311;GO:0016787;GO:0016791;GO:0035335;GO:0040011;GO:0042221;GO:0048666;GO:0071944	phosphoprotein phosphatase activity;protein tyrosine phosphatase activity;cytoplasm;cytoskeleton;protein dephosphorylation;animal organ morphogenesis;cellular component organization;dephosphorylation;hydrolase activity;phosphatase activity;peptidyl-tyrosine dephosphorylation;locomotion;response to chemical;neuron development;cell periphery
AGAP005319	74.8291	1.1473	0.238783	4.80478	1.54925e-06	2.1332e-05		unspecified product	protein_coding	GO:0016021;GO:0022857;GO:0055085	integral component of membrane;transmembrane transporter activity;transmembrane transport
AGAP001809	141.752	0.856384	0.178629	4.7942	1.63324e-06	2.24601e-05		tetratricopeptide repeat domain 26	protein_coding	GO:0005515;GO:0030992;GO:0035720;GO:0035735;GO:0036064;GO:0042802;GO:0097546;GO:0120170	protein binding;intraciliary transport particle B;intraciliary anterograde transport;intraciliary transport involved in cilium assembly;ciliary basal body;identical protein binding;ciliary base;intraciliary transport particle B binding
AGAP008908	5452.72	0.430489	0.0898263	4.79246	1.64747e-06	2.26273e-05		actin-related protein 2/3 complex subunit 1A	protein_coding	GO:0003779;GO:0005515;GO:0005634;GO:0005737;GO:0005856;GO:0005885;GO:0015629;GO:0030833;GO:0034314;GO:0051015	actin binding;protein binding;nucleus;cytoplasm;cytoskeleton;Arp2/3 protein complex;actin cytoskeleton;regulation of actin filament polymerization;Arp2/3 complex-mediated actin nucleation;actin filament binding
AGAP013065	141.372	0.991544	0.206946	4.79132	1.65686e-06	2.27277e-05		Tal-like protein AA	protein_coding
AGAP009864	1276.87	0.448976	0.0937523	4.78895	1.67653e-06	2.29687e-05		unspecified product	protein_coding	GO:0016020;GO:0016021	membrane;integral component of membrane
AGAP008167	467.687	-0.566565	0.118338	-4.78769	1.68716e-06	2.30854e-05		abhydrolase domain containing 4	protein_coding	GO:0005811;GO:0052689;GO:0055088	lipid droplet;carboxylic ester hydrolase activity;lipid homeostasis
AGAP010863	891.863	-1.61322	0.337036	-4.78647	1.69738e-06	2.31961e-05		unspecified product	protein_coding	GO:0005328;GO:0006836;GO:0015293;GO:0016020;GO:0016021;GO:0055085	neurotransmitter:sodium symporter activity;neurotransmitter transport;symporter activity;membrane;integral component of membrane;transmembrane transport
AGAP000571	133.427	0.868334	0.181461	4.78523	1.70796e-06	2.3287e-05	CLIPC5	CLIP-domain serine protease	protein_coding	GO:0004252;GO:0005576;GO:0006508;GO:0008233;GO:0008236;GO:0016787	serine-type endopeptidase activity;extracellular region;proteolysis;peptidase activity;serine-type peptidase activity;hydrolase activity
AGAP008827	7087.9	-0.43985	0.091919	-4.78519	1.7083e-06	2.3287e-05		unspecified product	protein_coding	GO:0003676	nucleic acid binding
AGAP004679	719.538	-0.491463	0.102711	-4.78489	1.71079e-06	2.32919e-05		Folylpolyglutamate synthase [Source:UniProtKB/TrEMBL%3BAcc:Q5TSB4]	protein_coding	GO:0000166;GO:0004326;GO:0005524;GO:0005737;GO:0005739;GO:0005829;GO:0006730;GO:0009058;GO:0009396;GO:0016874;GO:0046872;GO:0046901	nucleotide binding;tetrahydrofolylpolyglutamate synthase activity;ATP binding;cytoplasm;mitochondrion;cytosol;one-carbon metabolic process;biosynthetic process;folic acid-containing compound biosynthetic process;ligase activity;metal ion binding;tetrahydrofolylpolyglutamate biosynthetic process
AGAP001746	1724.36	-0.405454	0.0847648	-4.78328	1.72461e-06	2.34031e-05		unspecified product	protein_coding	GO:0005741;GO:0016021	mitochondrial outer membrane;integral component of membrane
AGAP002454	388.294	-0.580535	0.121369	-4.78323	1.72502e-06	2.34031e-05		Golgi SNAP receptor complex member 1 [Source:UniProtKB/TrEMBL%3BAcc:Q7QC51]	protein_coding	GO:0000139;GO:0005484;GO:0005794;GO:0005797;GO:0005801;GO:0006888;GO:0006906;GO:0015031;GO:0016020;GO:0016021;GO:0016192;GO:0031201;GO:0048209	Golgi membrane;SNAP receptor activity;Golgi apparatus;Golgi medial cisterna;cis-Golgi network;endoplasmic reticulum to Golgi vesicle-mediated transport;vesicle fusion;protein transport;membrane;integral component of membrane;vesicle-mediated transport;SNARE complex;regulation of vesicle targeting, to, from or within Golgi
AGAP003412	9075.66	0.489104	0.102256	4.78315	1.72567e-06	2.34031e-05	RpS28	40S ribosomal protein S28	protein_coding	GO:0000028;GO:0003735;GO:0005840;GO:0006412;GO:0022627;GO:0030490	ribosomal small subunit assembly;structural constituent of ribosome;ribosome;translation;cytosolic small ribosomal subunit;maturation of SSU-rRNA
AGAP010318	430.978	-0.56596	0.118329	-4.78294	1.72753e-06	2.34031e-05		guanine nucleotide-binding protein subunit beta-5	protein_coding	GO:0005515;GO:0007165	protein binding;signal transduction
AGAP001543	55.2201	1.35831	0.284038	4.78216	1.73424e-06	2.34649e-05	TWDL11	cuticular protein TWDL family (TWDL11)	protein_coding
AGAP008132	779.231	-0.449542	0.0941016	-4.7772	1.77755e-06	2.40211e-05		beta-1%2C4-mannosyl-glycoprotein beta-1%2C4-N-acetylglucosaminyltransferase	protein_coding	GO:0003830;GO:0006044;GO:0006487;GO:0016020;GO:0016021;GO:0016757	beta-1,4-mannosylglycoprotein 4-beta-N-acetylglucosaminyltransferase activity;N-acetylglucosamine metabolic process;protein N-linked glycosylation;membrane;integral component of membrane;glycosyltransferase activity
AGAP010379	1733.4	-0.444549	0.0930921	-4.77537	1.79378e-06	2.42104e-05		unspecified product	protein_coding	GO:0005515	protein binding
AGAP005155	4517.26	-0.504426	0.105641	-4.77489	1.79802e-06	2.42377e-05		unspecified product	protein_coding	GO:0003676;GO:0006139;GO:0008408;GO:0046872	nucleic acid binding;nucleobase-containing compound metabolic process;3'-5' exonuclease activity;metal ion binding
AGAP001684	196.776	0.847208	0.177655	4.76884	1.85288e-06	2.49465e-05		Alkaline phosphatase [Source:UniProtKB/TrEMBL%3BAcc:Q7PY02]	protein_coding	GO:0003824;GO:0004035;GO:0016311;GO:0016791	catalytic activity;alkaline phosphatase activity;dephosphorylation;phosphatase activity
AGAP002056	987.875	0.491185	0.103036	4.76712	1.86877e-06	2.51294e-05		beta-galactosidase	protein_coding	GO:0004553;GO:0004565;GO:0005773;GO:0005975;GO:0008152;GO:0016787;GO:0016798	hydrolase activity, hydrolyzing O-glycosyl compounds;beta-galactosidase activity;vacuole;carbohydrate metabolic process;metabolic process;hydrolase activity;hydrolase activity, acting on glycosyl bonds
AGAP028171	836.087	-0.477181	0.100212	-4.76172	1.91947e-06	2.57795e-05		unspecified product	protein_coding
AGAP007413	2626.76	-0.382076	0.0802638	-4.76025	1.93349e-06	2.59358e-05		BRCT domain-containing protein [Source:UniProtKB/TrEMBL%3BAcc:A0A1S4GV36]	protein_coding
AGAP012050	1157.73	-0.39879	0.0839565	-4.74996	2.03455e-06	2.7258e-05		cell differentiation protein RCD1 homolog	protein_coding	GO:0000932;GO:0006402;GO:0017148;GO:0030014;GO:0030015	P-body;mRNA catabolic process;negative regulation of translation;CCR4-NOT complex;CCR4-NOT core complex
AGAP007726	2461.01	-0.548163	0.115465	-4.74745	2.06e-06	2.75652e-05		ArfGAP with SH3 domain%2C ankyrin repeat and PH domain 2	protein_coding	GO:0005096;GO:0005515;GO:0005737;GO:0043547;GO:0046872	GTPase activator activity;protein binding;cytoplasm;positive regulation of GTPase activity;metal ion binding
AGAP008542	1165.63	-0.446831	0.0941512	-4.74589	2.07587e-06	2.77435e-05		abhydrolase domain-containing protein 2	protein_coding	GO:0016298;GO:0016787;GO:0016788;GO:0034338;GO:0036126;GO:0043401;GO:0044255;GO:0046464;GO:0047372;GO:0048240;GO:0097524	lipase activity;hydrolase activity;hydrolase activity, acting on ester bonds;short-chain carboxylesterase activity;sperm flagellum;steroid hormone mediated signaling pathway;cellular lipid metabolic process;acylglycerol catabolic process;acylglycerol lipase activity;sperm capacitation;sperm plasma membrane
AGAP003266	322.754	0.585206	0.123345	4.74445	2.09075e-06	2.79081e-05		myotubularin-related protein 9	protein_coding	GO:0004438;GO:0010507;GO:0046856	phosphatidylinositol-3-phosphatase activity;negative regulation of autophagy;phosphatidylinositol dephosphorylation
AGAP005980	480.841	0.507097	0.106975	4.74034	2.13361e-06	2.84455e-05		retinol dehydrogenase 13 (all-trans/9-cis)	protein_coding	GO:0016491	oxidoreductase activity
AGAP002935	4721.22	0.422715	0.0892056	4.73866	2.15141e-06	2.8626e-05	eIF3f	Eukaryotic translation initiation factor 3 subunit F [Source:UniProtKB/Swiss-Prot%3BAcc:Q7QD36]	protein_coding	GO:0001732;GO:0002183;GO:0003743;GO:0005515;GO:0005737;GO:0005852;GO:0006412;GO:0006413;GO:0008237;GO:0016282;GO:0031369;GO:0033290;GO:0070122;GO:0071541;GO:0140492	formation of cytoplasmic translation initiation complex;cytoplasmic translational initiation;translation initiation factor activity;protein binding;cytoplasm;eukaryotic translation initiation factor 3 complex;translation;translational initiation;metallopeptidase activity;eukaryotic 43S preinitiation complex;translation initiation factor binding;eukaryotic 48S preinitiation complex;obsolete isopep…
AGAP005936	1717.15	-0.377571	0.0796805	-4.73856	2.15239e-06	2.8626e-05	Pym	partner of Y14 and mago	protein_coding	GO:0000184;GO:0003723;GO:0005634;GO:0005737;GO:0035145;GO:1903259	nuclear-transcribed mRNA catabolic process, nonsense-mediated decay;RNA binding;nucleus;cytoplasm;exon-exon junction complex;exon-exon junction complex disassembly
AGAP006645	16407.2	0.314579	0.0663906	4.73831	2.15503e-06	2.86263e-05		unspecified product	protein_coding	GO:0005515;GO:0016020;GO:0016021	protein binding;membrane;integral component of membrane
AGAP001073	2726.63	-0.334701	0.0706572	-4.73697	2.16935e-06	2.87814e-05		unspecified product	protein_coding	GO:0003676;GO:0005515;GO:0005634;GO:0006357;GO:0051171;GO:0060255;GO:0080090	nucleic acid binding;protein binding;nucleus;regulation of transcription by RNA polymerase II;regulation of nitrogen compound metabolic process;regulation of macromolecule metabolic process;regulation of primary metabolic process
AGAP012525	284.15	-0.635032	0.134122	-4.73473	2.19348e-06	2.90662e-05		guanine nucleotide-binding protein G(I)/G(S)/G(T) subunit beta-2	protein_coding	GO:0005515;GO:0005737;GO:0005834;GO:0007165;GO:0007186;GO:0007212;GO:0030159	protein binding;cytoplasm;heterotrimeric G-protein complex;signal transduction;G protein-coupled receptor signaling pathway;dopamine receptor signaling pathway;signaling receptor complex adaptor activity
AGAP000349	1818.18	-0.373135	0.0788542	-4.73196	2.22364e-06	2.94302e-05		transient receptor potential cation channel subfamily C%2C invertebrate	protein_coding
AGAP004029	180.485	-0.764403	0.161557	-4.73148	2.22885e-06	2.94634e-05		DNA excision repair protein ERCC-1	protein_coding	GO:0000110;GO:0000710;GO:0003684;GO:0003697;GO:0004518;GO:0004519;GO:0005634;GO:0006281;GO:0006296;GO:0006312;GO:0070522;GO:0070914	nucleotide-excision repair factor 1 complex;meiotic mismatch repair;damaged DNA binding;single-stranded DNA binding;nuclease activity;endonuclease activity;nucleus;DNA repair;nucleotide-excision repair, DNA incision, 5'-to lesion;mitotic recombination;ERCC4-ERCC1 complex;UV-damage excision repair
AGAP000285	1349.47	-0.394526	0.0834319	-4.72872	2.25937e-06	2.98308e-05		unspecified product	protein_coding	GO:0016020;GO:0016021	membrane;integral component of membrane
AGAP005672	15659.5	0.287081	0.0607745	4.72372	2.31573e-06	3.05134e-05		staphylococcal nuclease domain-containing protein 1	protein_coding	GO:0003723;GO:0004518;GO:0004521;GO:0005634;GO:0005737;GO:0005829;GO:0006401;GO:0006402;GO:0016442;GO:0031047;GO:0046872;GO:0090305;GO:0090502	RNA binding;nuclease activity;endoribonuclease activity;nucleus;cytoplasm;cytosol;RNA catabolic process;mRNA catabolic process;RISC complex;gene silencing by RNA;metal ion binding;nucleic acid phosphodiester bond hydrolysis;RNA phosphodiester bond hydrolysis, endonucleolytic
AGAP002962	215.769	-0.781822	0.165513	-4.72364	2.31666e-06	3.05134e-05		unspecified product	protein_coding	GO:0005794;GO:0007030;GO:0009306	Golgi apparatus;Golgi organization;protein secretion
AGAP003942	196.699	-0.740531	0.15686	-4.72095	2.34743e-06	3.08815e-05		unspecified product	protein_coding	GO:0003676;GO:0005634;GO:0008270	nucleic acid binding;nucleus;zinc ion binding
AGAP029623	306.633	0.699399	0.148228	4.7184	2.37702e-06	3.12331e-05		Sulfotransfer_1 domain-containing protein [Source:UniProtKB/TrEMBL%3BAcc:A0A453Z056]	protein_coding	GO:0008146	sulfotransferase activity
AGAP007790	469.443	-0.572316	0.121377	-4.71518	2.41501e-06	3.16795e-05		Sodium/potassium-transporting ATPase subunit beta [Source:UniProtKB/TrEMBL%3BAcc:A0A1S4GW77]	protein_coding	GO:0005890;GO:0006813;GO:0006814	sodium:potassium-exchanging ATPase complex;potassium ion transport;sodium ion transport
AGAP001174	3804.07	0.373222	0.0791563	4.715	2.41709e-06	3.16795e-05		14.5 kDa salivary peptide	protein_coding
AGAP027982	411.063	-0.572859	0.121503	-4.71478	2.4197e-06	3.16795e-05		Tetraspanin [Source:UniProtKB/TrEMBL%3BAcc:A0A1S4HDP2]	protein_coding	GO:0016021	integral component of membrane
AGAP000541	17500.4	0.437645	0.0928629	4.71281	2.44321e-06	3.19489e-05	RpS15a-1	40S ribosomal protein S15a	protein_coding	GO:0003735;GO:0005840;GO:0006412;GO:0022627	structural constituent of ribosome;ribosome;translation;cytosolic small ribosomal subunit
AGAP012399	2483.32	0.34757	0.0738085	4.70908	2.48835e-06	3.25004e-05		maltase	protein_coding	GO:0003824;GO:0005975;GO:0016798	catalytic activity;carbohydrate metabolic process;hydrolase activity, acting on glycosyl bonds
AGAP010324	5267.77	-0.409227	0.0869463	-4.70666	2.51803e-06	3.28487e-05		Groucho	protein_coding	GO:0003714;GO:0005515;GO:0005634;GO:0005667;GO:0006355;GO:0090090	transcription corepressor activity;protein binding;nucleus;transcription regulator complex;regulation of DNA-templated transcription;negative regulation of canonical Wnt signaling pathway
AGAP002814	1029.79	-0.614202	0.130506	-4.70633	2.52218e-06	3.28636e-05		unspecified product	protein_coding	GO:0003712;GO:0005634;GO:0006355;GO:0045892	transcription coregulator activity;nucleus;regulation of DNA-templated transcription;negative regulation of DNA-templated transcription
AGAP009238	1836.86	-0.367285	0.0780674	-4.70472	2.5422e-06	3.3085e-05		unspecified product	protein_coding
AGAP008355	49.7758	-1.44188	0.30651	-4.70419	2.54875e-06	3.31307e-05		unspecified product	protein_coding
AGAP007784	5755.76	0.318263	0.067744	4.69802	2.62698e-06	3.40725e-05		unspecified product	protein_coding	GO:0003824;GO:0003857;GO:0004300;GO:0005739;GO:0006631;GO:0006635;GO:0016491;GO:0016507;GO:0016616;GO:0070403	catalytic activity;3-hydroxyacyl-CoA dehydrogenase activity;enoyl-CoA hydratase activity;mitochondrion;fatty acid metabolic process;fatty acid beta-oxidation;oxidoreductase activity;mitochondrial fatty acid beta-oxidation multienzyme complex;oxidoreductase activity, acting on the CH-OH group of donors, NAD or NADP as acceptor;NAD+ binding
AGAP010891	2698.8	-0.48589	0.103425	-4.69798	2.62745e-06	3.40725e-05		ariadne-1	protein_coding	GO:0000151;GO:0000209;GO:0004842;GO:0005737;GO:0006511;GO:0016567;GO:0016740;GO:0031624;GO:0032436;GO:0046872;GO:0061630	ubiquitin ligase complex;protein polyubiquitination;ubiquitin-protein transferase activity;cytoplasm;ubiquitin-dependent protein catabolic process;protein ubiquitination;transferase activity;ubiquitin conjugating enzyme binding;positive regulation of proteasomal ubiquitin-dependent protein catabolic process;metal ion binding;ubiquitin protein ligase activity
AGAP028502	2003.98	-0.395175	0.0841693	-4.695	2.66602e-06	3.45318e-05		unspecified product	protein_coding
AGAP007258	7218.46	0.365206	0.0778368	4.69195	2.70619e-06	3.50105e-05		aconitate hydratase 1 / homoaconitase	protein_coding	GO:0003994;GO:0005623;GO:0005737;GO:0005739;GO:0005829;GO:0006099;GO:0006101;GO:0006879;GO:0010040;GO:0046872;GO:0047780;GO:0051536;GO:0051539	aconitate hydratase activity;obsolete cell;cytoplasm;mitochondrion;cytosol;tricarboxylic acid cycle;citrate metabolic process;cellular iron ion homeostasis;response to iron(II) ion;metal ion binding;citrate dehydratase activity;iron-sulfur cluster binding;4 iron, 4 sulfur cluster binding
AGAP003394	69.4143	1.14435	0.243991	4.69012	2.73043e-06	3.52823e-05		unspecified product	protein_coding
AGAP012106	5027.44	0.377382	0.080525	4.68652	2.7789e-06	3.58663e-05		F-type H+-transporting ATPase subunit beta	protein_coding	GO:0000166;GO:0005524;GO:0005753;GO:0006754;GO:0015986;GO:0016887;GO:0042776;GO:0045261;GO:0046034;GO:0046933;GO:0046961;GO:1902600	nucleotide binding;ATP binding;mitochondrial proton-transporting ATP synthase complex;ATP biosynthetic process;proton motive force-driven ATP synthesis;ATP hydrolysis activity;proton motive force-driven mitochondrial ATP synthesis;proton-transporting ATP synthase complex, catalytic core F(1);ATP metabolic process;proton-transporting ATP synthase activity, rotational mechanism;proton-transporting …
AGAP008880	147.1	-0.957415	0.204308	-4.68613	2.78419e-06	3.58921e-05		unspecified product	protein_coding
AGAP009756	161.504	0.809971	0.17288	4.68517	2.79734e-06	3.6019e-05	ANCE6	angiotensin-converting enzyme 6	protein_coding	GO:0004180;GO:0005615;GO:0005886;GO:0006508;GO:0008233;GO:0008237;GO:0008238;GO:0008239;GO:0008241;GO:0016020;GO:0016787;GO:0046872	carboxypeptidase activity;extracellular space;plasma membrane;proteolysis;peptidase activity;metallopeptidase activity;exopeptidase activity;dipeptidyl-peptidase activity;peptidyl-dipeptidase activity;membrane;hydrolase activity;metal ion binding
AGAP006347	195.618	-0.789169	0.168504	-4.6834	2.82158e-06	3.62884e-05		potassium voltage-gated channel KQT-like subfamily%2C invertebrate	protein_coding	GO:0005216;GO:0005249;GO:0005251;GO:0005267;GO:0005516;GO:0006811;GO:0006813;GO:0008076;GO:0016020;GO:0016021;GO:0034765;GO:0055085;GO:0071805	ion channel activity;voltage-gated potassium channel activity;delayed rectifier potassium channel activity;potassium channel activity;calmodulin binding;ion transport;potassium ion transport;voltage-gated potassium channel complex;membrane;integral component of membrane;regulation of ion transmembrane transport;transmembrane transport;potassium ion transmembrane transport
AGAP005326	28.1478	-1.85262	0.395671	-4.68222	2.83781e-06	3.64542e-05		unspecified product	protein_coding	GO:0005515	protein binding
AGAP028553	1170.95	0.533992	0.114065	4.68148	2.84814e-06	3.65438e-05		unspecified product	protein_coding
AGAP003047	16908.7	0.29461	0.0629452	4.68043	2.86276e-06	3.66884e-05		ATP-dependent RNA helicase	protein_coding	GO:0003676;GO:0003723;GO:0003724;GO:0005524;GO:0005634;GO:0007276;GO:0016787;GO:0030154;GO:0043186	nucleic acid binding;RNA binding;RNA helicase activity;ATP binding;nucleus;gamete generation;hydrolase activity;cell differentiation;P granule
AGAP029396	121.35	-0.930603	0.198843	-4.68009	2.86743e-06	3.67051e-05		unspecified product	protein_coding
AGAP008757	614.117	0.546373	0.116757	4.67959	2.87452e-06	3.67528e-05		unspecified product	protein_coding	GO:0005789;GO:0005886;GO:0016020;GO:0016021	endoplasmic reticulum membrane;plasma membrane;membrane;integral component of membrane
AGAP007723	980.732	-0.506669	0.108299	-4.67843	2.89083e-06	3.69181e-05		guanine nucleotide exchange factor DBS	protein_coding	GO:0005085;GO:0005515;GO:0016043;GO:0035556	guanyl-nucleotide exchange factor activity;protein binding;cellular component organization;intracellular signal transduction
AGAP002289	4887.26	0.378353	0.0808782	4.67806	2.89604e-06	3.69414e-05		unspecified product	protein_coding
AGAP003768	40621	0.46379	0.0991913	4.67571	2.92939e-06	3.72843e-05	RpS2	40S ribosomal protein S2	protein_coding	GO:0003723;GO:0003735;GO:0005840;GO:0006412;GO:0015935;GO:0022627;GO:1990904	RNA binding;structural constituent of ribosome;ribosome;translation;small ribosomal subunit;cytosolic small ribosomal subunit;ribonucleoprotein complex
AGAP009772	983.413	0.426927	0.0913079	4.67568	2.92975e-06	3.72843e-05		Protein PTCD3-like protein%2C mitochondrial	protein_coding	GO:0005515;GO:0005739;GO:0005840;GO:0006417;GO:0019843;GO:0032543;GO:0043024	protein binding;mitochondrion;ribosome;regulation of translation;rRNA binding;mitochondrial translation;ribosomal small subunit binding
AGAP011492	714.794	0.439145	0.0939893	4.67229	2.97859e-06	3.78618e-05		Uncharacterized MFS-type transporter C19orf28	protein_coding	GO:0005887;GO:0008643;GO:0015293;GO:0016020;GO:0016021;GO:0055085;GO:0071702	integral component of plasma membrane;carbohydrate transport;symporter activity;membrane;integral component of membrane;transmembrane transport;organic substance transport
AGAP005003	6173.36	0.341556	0.0731511	4.66919	3.02389e-06	3.83928e-05		melanotransferrin	protein_coding	GO:0005576;GO:0005615;GO:0005769;GO:0005886;GO:0006826;GO:0016020;GO:0016021;GO:0055037	extracellular region;extracellular space;early endosome;plasma membrane;iron ion transport;membrane;integral component of membrane;recycling endosome
AGAP006269	1408.07	0.435695	0.0933398	4.66784	3.04386e-06	3.86015e-05		phosphatidylinositol glycan%2C class O	protein_coding	GO:0003824;GO:0005789;GO:0006506;GO:0016020;GO:0016021;GO:0016772;GO:0051377	catalytic activity;endoplasmic reticulum membrane;GPI anchor biosynthetic process;membrane;integral component of membrane;transferase activity, transferring phosphorus-containing groups;mannose-ethanolamine phosphotransferase activity
AGAP000880	1185.3	-0.41096	0.0881664	-4.66119	3.1439e-06	3.9824e-05		suppressor of cytokine signaling%2C invertebrate	protein_coding	GO:0005942;GO:0009653;GO:0009968;GO:0035556;GO:0040008;GO:0043551;GO:0046854;GO:0046935;GO:0048468	phosphatidylinositol 3-kinase complex;anatomical structure morphogenesis;negative regulation of signal transduction;intracellular signal transduction;regulation of growth;regulation of phosphatidylinositol 3-kinase activity;phosphatidylinositol phosphate biosynthetic process;1-phosphatidylinositol-3-kinase regulator activity;cell development
AGAP009073	2198.39	-0.378728	0.0812733	-4.65993	3.16319e-06	4.00219e-05		unspecified product	protein_coding	GO:0043066	negative regulation of apoptotic process
AGAP008540	926.594	0.511301	0.109763	4.65822	3.18951e-06	4.03082e-05		phosphatidylinositol glycan%2C class T	protein_coding	GO:0003923;GO:0016020;GO:0016021;GO:0016255;GO:0042765	GPI-anchor transamidase activity;membrane;integral component of membrane;attachment of GPI anchor to protein;GPI-anchor transamidase complex
AGAP029104	674.147	-0.461943	0.0992246	-4.65552	3.2316e-06	4.07929e-05		Nicotinamide-nucleotide adenylyltransferase [Source:UniProtKB/TrEMBL%3BAcc:A0A2C9H3Y8]	protein_coding	GO:0000166;GO:0000309;GO:0003824;GO:0004515;GO:0005524;GO:0009058;GO:0009435;GO:0016740;GO:0016779;GO:0019363	nucleotide binding;nicotinamide-nucleotide adenylyltransferase activity;catalytic activity;nicotinate-nucleotide adenylyltransferase activity;ATP binding;biosynthetic process;NAD biosynthetic process;transferase activity;nucleotidyltransferase activity;pyridine nucleotide biosynthetic process
AGAP002875	2733.38	-0.406415	0.0873027	-4.65524	3.23599e-06	4.08011e-05		protein HEXIM1/2	protein_coding	GO:0000122;GO:0004861;GO:0005634;GO:0005654;GO:0005737;GO:0017069;GO:0045736;GO:0097322	negative regulation of transcription by RNA polymerase II;cyclin-dependent protein serine/threonine kinase inhibitor activity;nucleus;nucleoplasm;cytoplasm;snRNA binding;negative regulation of cyclin-dependent protein serine/threonine kinase activity;7SK snRNA binding
AGAP011958	225.422	-0.812627	0.17468	-4.65208	3.28602e-06	4.13841e-05		unspecified product	protein_coding	GO:0005515	protein binding
AGAP000988	783.636	0.471974	0.101474	4.65119	3.30032e-06	4.15163e-05	CPAP3-A1c	cuticular protein	protein_coding	GO:0005576;GO:0006030;GO:0008061	extracellular region;chitin metabolic process;chitin binding
AGAP009338	2043.63	-0.395231	0.085005	-4.64951	3.32729e-06	4.17869e-05		Cell division cycle 20%2C cofactor of APC complex [Source:UniProtKB/TrEMBL%3BAcc:A0A1S4H1K1]	protein_coding	GO:0005515;GO:0010997;GO:0097027;GO:1904668	protein binding;anaphase-promoting complex binding;ubiquitin-protein transferase activator activity;positive regulation of ubiquitin protein ligase activity
AGAP003532	50850.4	0.381288	0.0820085	4.64937	3.32948e-06	4.17869e-05	RpS3a	40S ribosomal protein S3a [Source:UniProtKB/Swiss-Prot%3BAcc:P52813]	protein_coding	GO:0003735;GO:0005737;GO:0005829;GO:0005840;GO:0006412;GO:0022627	structural constituent of ribosome;cytoplasm;cytosol;ribosome;translation;cytosolic small ribosomal subunit
AGAP004766	1458.54	-0.494576	0.106393	-4.64858	3.3422e-06	4.18984e-05		unspecified product	protein_coding	GO:0005515;GO:0005737;GO:0016020;GO:0016191;GO:0098793;GO:0098978	protein binding;cytoplasm;membrane;synaptic vesicle uncoating;presynapse;glutamatergic synapse
AGAP008912	2689.24	-0.335783	0.0722705	-4.64619	3.38115e-06	4.23381e-05		Rac GTPase-activating protein 1	protein_coding	GO:0007165;GO:0035556;GO:0046872	signal transduction;intracellular signal transduction;metal ion binding
AGAP005158	101.93	-1.00045	0.215407	-4.64448	3.40939e-06	4.26428e-05		adenosine deaminase	protein_coding	GO:0004000;GO:0006154;GO:0019239;GO:0046103	adenosine deaminase activity;adenosine catabolic process;deaminase activity;inosine biosynthetic process
AGAP005946	251.371	0.686919	0.148097	4.63831	3.5127e-06	4.38467e-05		unspecified product	protein_coding	GO:0016020;GO:0016021	membrane;integral component of membrane
AGAP013231	184.467	-0.847734	0.18277	-4.63825	3.51368e-06	4.38467e-05		Nitrilase homolog 2	protein_coding	GO:0006107;GO:0006528;GO:0006541;GO:0006807;GO:0016811;GO:0050152	oxaloacetate metabolic process;asparagine metabolic process;glutamine metabolic process;nitrogen compound metabolic process;hydrolase activity, acting on carbon-nitrogen (but not peptide) bonds, in linear amides;omega-amidase activity
AGAP029298	29.0266	-1.80491	0.389258	-4.6368	3.53847e-06	4.40756e-05		unspecified product	protein_coding
AGAP004792	739.204	-0.480727	0.103679	-4.6367	3.5401e-06	4.40756e-05		StAR-related lipid transfer protein 7	protein_coding	GO:0008289	lipid binding
AGAP029953	12.4979	-3.78916	0.817924	-4.63265	3.61016e-06	4.48967e-05		unspecified product	protein_coding
AGAP001047	71.6123	1.11464	0.240794	4.62903	3.67385e-06	4.56369e-05		inositol polyphosphate 1-phosphatase	protein_coding	GO:0004441;GO:0046854;GO:0046855;GO:0046872	inositol-1,4-bisphosphate 1-phosphatase activity;phosphatidylinositol phosphate biosynthetic process;inositol phosphate dephosphorylation;metal ion binding
AGAP003934	803.305	0.521648	0.112756	4.62633	3.72205e-06	4.6183e-05		Battenin [Source:UniProtKB/TrEMBL%3BAcc:Q7Q2B1]	protein_coding	GO:0005623;GO:0005764;GO:0005765;GO:0005773;GO:0007034;GO:0007040;GO:0016020;GO:0016021;GO:0051453	obsolete cell;lysosome;lysosomal membrane;vacuole;vacuolar transport;lysosome organization;membrane;integral component of membrane;regulation of intracellular pH
AGAP000496	1893.54	-0.394095	0.0852055	-4.62523	3.74176e-06	4.63749e-05		geminin	protein_coding	GO:0005634;GO:0006275;GO:0008156;GO:0045786	nucleus;regulation of DNA replication;negative regulation of DNA replication;negative regulation of cell cycle
AGAP013443	36.9923	-1.67149	0.361528	-4.62341	3.77489e-06	4.67325e-05		Plasma glutamate carboxypeptidase	protein_coding	GO:0005615;GO:0005764;GO:0005783;GO:0005794;GO:0006508;GO:0043171;GO:0070573	extracellular space;lysosome;endoplasmic reticulum;Golgi apparatus;proteolysis;peptide catabolic process;metallodipeptidase activity
AGAP004293	1213.38	-0.404224	0.0874476	-4.62247	3.79196e-06	4.68609e-05		SKA2 domain-containing protein [Source:UniProtKB/TrEMBL%3BAcc:A0A1S4GKK7]	protein_coding
AGAP011757	1667.45	0.424436	0.0918221	4.62237	3.79385e-06	4.68609e-05		polyglutamine-binding protein 1	protein_coding	GO:0005515	protein binding
AGAP000431	478.721	-0.48928	0.10593	-4.61889	3.85803e-06	4.75998e-05		unspecified product	protein_coding	GO:0000978;GO:0000981;GO:0005515;GO:0005634;GO:0006355;GO:0006357;GO:0007548;GO:0043565;GO:0046872	RNA polymerase II cis-regulatory region sequence-specific DNA binding;DNA-binding transcription factor activity, RNA polymerase II-specific;protein binding;nucleus;regulation of DNA-templated transcription;regulation of transcription by RNA polymerase II;sex differentiation;sequence-specific DNA binding;metal ion binding
AGAP011125	343.634	0.575913	0.124794	4.6149	3.93285e-06	4.84682e-05		L-galactose dehydrogenase	protein_coding	GO:0005829;GO:0010349;GO:0016491;GO:0047834;GO:0055114	cytosol;L-galactose dehydrogenase activity;oxidoreductase activity;D-threo-aldose 1-dehydrogenase activity;obsolete oxidation-reduction process
AGAP007006	5569.76	-0.341452	0.0740045	-4.61394	3.95108e-06	4.86143e-05		filamin	protein_coding	GO:0003779;GO:0005515;GO:0030036;GO:0043232;GO:0051015	actin binding;protein binding;actin cytoskeleton organization;intracellular non-membrane-bounded organelle;actin filament binding
AGAP010283	282.545	-0.619238	0.134214	-4.61381	3.95362e-06	4.86143e-05		wingless-type MMTV integration site family%2C member 7	protein_coding	GO:0005102;GO:0005109;GO:0005125;GO:0005576;GO:0005615;GO:0007275;GO:0016055;GO:0030182;GO:0045165;GO:0046330;GO:0060070	signaling receptor binding;frizzled binding;cytokine activity;extracellular region;extracellular space;multicellular organism development;Wnt signaling pathway;neuron differentiation;cell fate commitment;positive regulation of JNK cascade;canonical Wnt signaling pathway
AGAP000097	331.665	-0.572768	0.124231	-4.6105	4.01709e-06	4.93311e-05		solute carrier family 25	protein_coding	GO:0005743;GO:0016020;GO:0016021;GO:0022857;GO:0055085	mitochondrial inner membrane;membrane;integral component of membrane;transmembrane transporter activity;transmembrane transport
AGAP001091	956.06	-0.429368	0.0931324	-4.6103	4.02094e-06	4.93311e-05		N-terminal kinase-like protein	protein_coding	GO:0004672;GO:0005524;GO:0006468	protein kinase activity;ATP binding;protein phosphorylation
AGAP007852	6008.91	0.321124	0.0696595	4.60991	4.02852e-06	4.93685e-05		aconitate hydratase 1 / homoaconitase	protein_coding	GO:0003994;GO:0005739;GO:0005829;GO:0006099;GO:0016829;GO:0046872;GO:0047780;GO:0051536;GO:0051539	aconitate hydratase activity;mitochondrion;cytosol;tricarboxylic acid cycle;lyase activity;metal ion binding;citrate dehydratase activity;iron-sulfur cluster binding;4 iron, 4 sulfur cluster binding
AGAP001027	1409.84	0.401496	0.087191	4.60478	4.12895e-06	5.05426e-05		sugar transporter ERD6-like 7	protein_coding	GO:0005351;GO:0005886;GO:0005887;GO:0008643;GO:0016020;GO:0016021;GO:0022857;GO:0034219;GO:0046323;GO:0051119;GO:0055085;GO:1902600	carbohydrate:proton symporter activity;plasma membrane;integral component of plasma membrane;carbohydrate transport;membrane;integral component of membrane;transmembrane transporter activity;carbohydrate transmembrane transport;glucose import;sugar transmembrane transporter activity;transmembrane transport;proton transmembrane transport
AGAP009478	525.775	-0.536258	0.116668	-4.59645	4.29742e-06	5.2546e-05		unspecified product	protein_coding
AGAP029512	556.792	-0.508153	0.11056	-4.59618	4.30312e-06	5.25568e-05		unspecified product	protein_coding
AGAP006490	511.032	0.533026	0.115978	4.59593	4.30832e-06	5.25615e-05		receptor protein-tyrosine kinase	protein_coding	GO:0004672;GO:0004713;GO:0004714;GO:0005524;GO:0005887;GO:0006468;GO:0007169;GO:0007275;GO:0016020;GO:0016021;GO:0018108;GO:0033674;GO:0043235	protein kinase activity;protein tyrosine kinase activity;transmembrane receptor protein tyrosine kinase activity;ATP binding;integral component of plasma membrane;protein phosphorylation;transmembrane receptor protein tyrosine kinase signaling pathway;multicellular organism development;membrane;integral component of membrane;peptidyl-tyrosine phosphorylation;positive regulation of kinase activity…
AGAP001217	841.803	0.440322	0.0958547	4.59363	4.35593e-06	5.3083e-05		soluble calcium-activated nucleotidase 1	protein_coding	GO:0004382;GO:0005509;GO:0016020;GO:0016021;GO:0017110;GO:0030166;GO:0045134	GDP phosphatase activity;calcium ion binding;membrane;integral component of membrane;nucleoside diphosphate phosphatase activity;proteoglycan biosynthetic process;UDP phosphatase activity
AGAP002693	4811.86	0.367643	0.0800505	4.59264	4.37673e-06	5.32771e-05	ABCF1	ATP-binding cassette transporter (ABC transporter) family F member 1	protein_coding	GO:0000166;GO:0005524;GO:0016887	nucleotide binding;ATP binding;ATP hydrolysis activity
AGAP004957	614.197	0.465798	0.101477	4.59018	4.42867e-06	5.38493e-05		origin recognition complex subunit 1	protein_coding	GO:0000166;GO:0000278;GO:0003677;GO:0003682;GO:0003688;GO:0005524;GO:0005634;GO:0005664;GO:0006260;GO:0006270;GO:0016887;GO:0033314	nucleotide binding;mitotic cell cycle;DNA binding;chromatin binding;DNA replication origin binding;ATP binding;nucleus;nuclear origin of replication recognition complex;DNA replication;DNA replication initiation;ATP hydrolysis activity;mitotic DNA replication checkpoint signaling
AGAP006278	4383.77	0.372613	0.0811942	4.58916	4.45036e-06	5.40529e-05		unspecified product	protein_coding	GO:0005549;GO:0007608;GO:0050896	odorant binding;sensory perception of smell;response to stimulus
AGAP011782	6.62067	6.19947	1.35158	4.58685	4.4999e-06	5.45938e-05	CLIPE2	CLIP-domain serine protease	protein_coding	GO:0004252;GO:0006508	serine-type endopeptidase activity;proteolysis
AGAP008404	437.322	0.533123	0.116282	4.58477	4.54497e-06	5.50794e-05		UDPGT domain-containing protein [Source:UniProtKB/TrEMBL%3BAcc:A0A1S4GYW7]	protein_coding	GO:0003676;GO:0008168;GO:0008194;GO:0016020;GO:0016021;GO:0016740;GO:0016757;GO:0016758;GO:0032259	nucleic acid binding;methyltransferase activity;UDP-glycosyltransferase activity;membrane;integral component of membrane;transferase activity;glycosyltransferase activity;hexosyltransferase activity;methylation
AGAP002419	62.3915	1.23413	0.269367	4.58159	4.61446e-06	5.58595e-05	CYP4D22	cytochrome P450	protein_coding	GO:0004497;GO:0005506;GO:0016020;GO:0016021;GO:0016491;GO:0016705;GO:0020037;GO:0046872;GO:0055114	monooxygenase activity;iron ion binding;membrane;integral component of membrane;oxidoreductase activity;oxidoreductase activity, acting on paired donors, with incorporation or reduction of molecular oxygen;heme binding;metal ion binding;obsolete oxidation-reduction process
AGAP007007	583.067	0.476549	0.104035	4.58068	4.63461e-06	5.60414e-05		unspecified product	protein_coding
AGAP029348	159.132	-0.829979	0.18121	-4.58022	4.64493e-06	5.6104e-05		unspecified product	protein_coding
AGAP001116	20.0241	-2.38717	0.521418	-4.57822	4.68944e-06	5.6579e-05		D-amino-acid oxidase	protein_coding	GO:0003884;GO:0005737;GO:0016491;GO:0019478;GO:0046416;GO:0055114;GO:0071949	D-amino-acid oxidase activity;cytoplasm;oxidoreductase activity;D-amino acid catabolic process;D-amino acid metabolic process;obsolete oxidation-reduction process;FAD binding
AGAP008095	33.0508	-1.68922	0.369049	-4.57722	4.71186e-06	5.67867e-05		WD_REPEATS_REGION domain-containing protein [Source:UniProtKB/TrEMBL%3BAcc:A0A1S4GX98]	protein_coding	GO:0005515	protein binding
AGAP011810	350.608	0.579052	0.126517	4.57686	4.72007e-06	5.68153e-05		Retinol dehydrogenase 12 (all-trans/9-cis/11-cis)	protein_coding	GO:0016491	oxidoreductase activity
AGAP011463	2088.18	-0.459208	0.100337	-4.57666	4.72463e-06	5.68153e-05		src homology 2 domain-containing transforming protein C	protein_coding	GO:0005886;GO:0007169;GO:0009653;GO:0019901;GO:0030971;GO:0035556;GO:0048468;GO:0051179	plasma membrane;transmembrane receptor protein tyrosine kinase signaling pathway;anatomical structure morphogenesis;protein kinase binding;receptor tyrosine kinase binding;intracellular signal transduction;cell development;localization
AGAP001611	406.941	-0.566908	0.12392	-4.57478	4.76719e-06	5.7264e-05		Diphosphomevalonate decarboxylase [Source:UniProtKB/TrEMBL%3BAcc:Q7PXV2]	protein_coding	GO:0000166;GO:0004163;GO:0005524;GO:0005829;GO:0006629;GO:0006694;GO:0006695;GO:0008202;GO:0008203;GO:0008299;GO:0016126;GO:0016829;GO:0016831;GO:0019287	nucleotide binding;diphosphomevalonate decarboxylase activity;ATP binding;cytosol;lipid metabolic process;steroid biosynthetic process;cholesterol biosynthetic process;steroid metabolic process;cholesterol metabolic process;isoprenoid biosynthetic process;sterol biosynthetic process;lyase activity;carboxy-lyase activity;isopentenyl diphosphate biosynthetic process, mevalonate pathway
AGAP003206	607.299	0.453768	0.0992554	4.57172	4.83741e-06	5.80436e-05		unspecified product	protein_coding	GO:0008028;GO:0015718;GO:0016020;GO:0016021;GO:0022857;GO:0055085	monocarboxylic acid transmembrane transporter activity;monocarboxylic acid transport;membrane;integral component of membrane;transmembrane transporter activity;transmembrane transport
AGAP012178	3248.13	0.371838	0.0813575	4.57042	4.86746e-06	5.83401e-05		unspecified product	protein_coding	GO:0016604;GO:0045893	nuclear body;positive regulation of DNA-templated transcription
AGAP006499	37.3707	1.56332	0.34236	4.56632	4.9637e-06	5.94284e-05		unspecified product	protein_coding	GO:0003713;GO:0045944;GO:0090575	transcription coactivator activity;positive regulation of transcription by RNA polymerase II;RNA polymerase II transcription regulator complex
AGAP012407	46531.9	0.286477	0.0627431	4.56587	4.97425e-06	5.94895e-05		protein disulfide-isomerase A1	protein_coding	GO:0003756;GO:0005623;GO:0005783;GO:0005788;GO:0006457;GO:0016853;GO:0034976;GO:0045454	protein disulfide isomerase activity;obsolete cell;endoplasmic reticulum;endoplasmic reticulum lumen;protein folding;isomerase activity;response to endoplasmic reticulum stress;cell redox homeostasis
AGAP006037	58625.7	0.353415	0.0774257	4.56457	5.00515e-06	5.97935e-05	RpL24	60S ribosomal protein L24	protein_coding	GO:0000027;GO:0003735;GO:0005840;GO:0006412;GO:0019843;GO:0022625	ribosomal large subunit assembly;structural constituent of ribosome;ribosome;translation;rRNA binding;cytosolic large ribosomal subunit
AGAP000976	16.1841	2.59132	0.568283	4.5599	5.11771e-06	6.10714e-05		unspecified product	protein_coding
AGAP010734	308.647	0.641664	0.140784	4.55778	5.16969e-06	6.16242e-05	HPX1	heme peroxidase 1	protein_coding	GO:0004601;GO:0006979;GO:0020037;GO:0042600;GO:0055114;GO:0098869	peroxidase activity;response to oxidative stress;heme binding;egg chorion;obsolete oxidation-reduction process;cellular oxidant detoxification
AGAP006651	258.26	0.677709	0.148714	4.55713	5.18564e-06	6.17471e-05		peroxisomal 3%2C2-trans-enoyl-CoA isomerase	protein_coding	GO:0003824	catalytic activity
AGAP006441	278.79	0.598095	0.131268	4.55629	5.20644e-06	6.19271e-05		GTP cyclohydrolase I	protein_coding	GO:0003934;GO:0005525;GO:0005737;GO:0006729;GO:0008270;GO:0035998;GO:0046654	GTP cyclohydrolase I activity;GTP binding;cytoplasm;tetrahydrobiopterin biosynthetic process;zinc ion binding;7,8-dihydroneopterin 3'-triphosphate biosynthetic process;tetrahydrofolate biosynthetic process
AGAP008576	1325.49	-0.404871	0.0888722	-4.55566	5.22225e-06	6.20476e-05		unspecified product	protein_coding	GO:0004865	protein serine/threonine phosphatase inhibitor activity
AGAP006771	1607.11	0.357343	0.0784454	4.55531	5.23089e-06	6.20827e-05		eiger	protein_coding	GO:0005125;GO:0005164;GO:0005515;GO:0005615;GO:0006955;GO:0007165;GO:0016020;GO:0016021;GO:0048018	cytokine activity;tumor necrosis factor receptor binding;protein binding;extracellular space;immune response;signal transduction;membrane;integral component of membrane;receptor ligand activity
AGAP009382	6.60027	6.196	1.36028	4.55494	5.24003e-06	6.2089e-05		unspecified product	protein_coding
AGAP007638	8262.51	0.360817	0.0792164	4.55483	5.24279e-06	6.2089e-05		oligosaccharyltransferase complex subunit delta (ribophorin II)	protein_coding	GO:0004579;GO:0005783;GO:0005789;GO:0006486;GO:0006487;GO:0008250;GO:0016020;GO:0016021	dolichyl-diphosphooligosaccharide-protein glycotransferase activity;endoplasmic reticulum;endoplasmic reticulum membrane;protein glycosylation;protein N-linked glycosylation;oligosaccharyltransferase complex;membrane;integral component of membrane
AGAP002566	703.459	0.497146	0.109224	4.55163	5.32325e-06	6.29735e-05	GPRHIS	putative histamine receptor	protein_coding	GO:0001994;GO:0004930;GO:0004935;GO:0004937;GO:0005623;GO:0005887;GO:0007186;GO:0007188;GO:0007200;GO:0007204;GO:0007267;GO:0016021;GO:0045907;GO:0045987;GO:0071880	norepinephrine-epinephrine vasoconstriction involved in regulation of systemic arterial blood pressure;G protein-coupled receptor activity;adrenergic receptor activity;alpha1-adrenergic receptor activity;obsolete cell;integral component of plasma membrane;G protein-coupled receptor signaling pathway;adenylate cyclase-modulating G protein-coupled receptor signaling pathway;phospholipase C-activati…
AGAP000289	541.152	0.497546	0.109359	4.54966	5.37318e-06	6.34954e-05		prostaglandin reductase 1%2C gene 2	protein_coding	GO:0005737;GO:0006693;GO:0016491;GO:0016628;GO:0032440;GO:0036132;GO:0047522;GO:0055114;GO:0097257	cytoplasm;prostaglandin metabolic process;oxidoreductase activity;oxidoreductase activity, acting on the CH-CH group of donors, NAD or NADP as acceptor;2-alkenal reductase [NAD(P)+] activity;13-prostaglandin reductase activity;15-oxoprostaglandin 13-oxidase activity;obsolete oxidation-reduction process;leukotriene B4 12-hydroxy dehydrogenase activity
AGAP005360	533.309	-0.58742	0.12917	-4.54767	5.42435e-06	6.39765e-05		PQ loop repeat-containing protein 3	protein_coding	GO:0016020;GO:0016021	membrane;integral component of membrane
AGAP006090	1793.76	-0.340433	0.0748597	-4.54762	5.42561e-06	6.39765e-05		nucleolar protein 15	protein_coding	GO:0003676;GO:0003723	nucleic acid binding;RNA binding
AGAP000061	1041.09	-0.577648	0.127086	-4.54532	5.48519e-06	6.46093e-05		One cut domain family member [Source:UniProtKB/TrEMBL%3BAcc:A0NCM1]	protein_coding	GO:0000978;GO:0000981;GO:0003677;GO:0005634;GO:0006357;GO:0030154;GO:0045944	RNA polymerase II cis-regulatory region sequence-specific DNA binding;DNA-binding transcription factor activity, RNA polymerase II-specific;DNA binding;nucleus;regulation of transcription by RNA polymerase II;cell differentiation;positive regulation of transcription by RNA polymerase II
AGAP010393	1758.55	-0.524463	0.115412	-4.54428	5.51222e-06	6.48577e-05		unspecified product	protein_coding	GO:0000723;GO:0005634	telomere maintenance;nucleus
AGAP005434	1479.46	0.448286	0.0987053	4.54167	5.58115e-06	6.55981e-05		vitellogenic carboxypeptidase-like protein	protein_coding	GO:0004180;GO:0004185;GO:0006508;GO:0008233;GO:0016787;GO:0051603	carboxypeptidase activity;serine-type carboxypeptidase activity;proteolysis;peptidase activity;hydrolase activity;proteolysis involved in protein catabolic process
AGAP029372	264.825	-0.729196	0.160672	-4.53842	5.66767e-06	6.65433e-05		Retrotrans_gag domain-containing protein [Source:UniProtKB/TrEMBL%3BAcc:A0A453Z0P9]	protein_coding
AGAP003600	6569.36	0.392907	0.08661	4.53651	5.71939e-06	6.70595e-05		Elongation of very long chain fatty acids protein [Source:UniProtKB/TrEMBL%3BAcc:Q7QAP0]	protein_coding	GO:0006629;GO:0006631;GO:0006633;GO:0009922;GO:0016020;GO:0016021;GO:0016740;GO:0019367;GO:0030148;GO:0030176;GO:0034625;GO:0034626;GO:0042761;GO:0102336;GO:0102337;GO:0102338;GO:0102756	lipid metabolic process;fatty acid metabolic process;fatty acid biosynthetic process;fatty acid elongase activity;membrane;integral component of membrane;transferase activity;fatty acid elongation, saturated fatty acid;sphingolipid biosynthetic process;integral component of endoplasmic reticulum membrane;fatty acid elongation, monounsaturated fatty acid;fatty acid elongation, polyunsaturated fatt…
AGAP008640	592.369	0.501901	0.11064	4.53634	5.72392e-06	6.70595e-05		unspecified product	protein_coding	GO:0005886;GO:0030431;GO:0031225;GO:0032222;GO:0048511;GO:1903818	plasma membrane;sleep;anchored component of membrane;regulation of synaptic transmission, cholinergic;rhythmic process;positive regulation of voltage-gated potassium channel activity
AGAP004410	2046.38	-0.36099	0.0796088	-4.53455	5.77277e-06	6.75594e-05		unspecified product	protein_coding	GO:0005515;GO:0005516;GO:0007339;GO:0016020	protein binding;calmodulin binding;binding of sperm to zona pellucida;membrane
AGAP003477	6741.3	0.362656	0.0799861	4.53399	5.7879e-06	6.76117e-05	CCT6	Chaperonin containing TCP1 subunit 6	protein_coding	GO:0000166;GO:0005524;GO:0005737;GO:0005832;GO:0006457;GO:0016887;GO:0051082	nucleotide binding;ATP binding;cytoplasm;chaperonin-containing T-complex;protein folding;ATP hydrolysis activity;unfolded protein binding
AGAP010310	4721.4	-0.315411	0.0695681	-4.53384	5.79198e-06	6.76117e-05		eukaryotic peptide chain release factor subunit	protein_coding	GO:0002184;GO:0003747;GO:0005829;GO:0006415;GO:0016149;GO:0018444;GO:1990825	cytoplasmic translational termination;translation release factor activity;cytosol;translational termination;translation release factor activity, codon specific;translation release factor complex;sequence-specific mRNA binding
AGAP003263	1001.34	-0.443962	0.0979247	-4.5337	5.79582e-06	6.76117e-05		CDC42 small effector protein-like protein	protein_coding	GO:0005856;GO:0005886;GO:0008360;GO:0031267;GO:0035023	cytoskeleton;plasma membrane;regulation of cell shape;small GTPase binding;regulation of Rho protein signal transduction
AGAP004946	3765.63	0.336776	0.0743413	4.53013	5.89481e-06	6.86931e-05		NCK-associated protein 1	protein_coding	GO:0000902;GO:0016477;GO:0030031;GO:0030866;GO:0031209;GO:0048812	cell morphogenesis;cell migration;cell projection assembly;cortical actin cytoskeleton organization;SCAR complex;neuron projection morphogenesis
AGAP004497	1969.95	0.361789	0.0798718	4.52962	5.90896e-06	6.87811e-05		unspecified product	protein_coding
AGAP003860	343.918	-0.739524	0.163272	-4.52941	5.91496e-06	6.87811e-05		proline dehydrogenase	protein_coding	GO:0004657;GO:0005739;GO:0006560;GO:0006562;GO:0010133;GO:0016491;GO:0055114;GO:0071949	proline dehydrogenase activity;mitochondrion;proline metabolic process;proline catabolic process;proline catabolic process to glutamate;oxidoreductase activity;obsolete oxidation-reduction process;FAD binding
AGAP029337	2421.52	-0.453911	0.100327	-4.52432	6.05892e-06	7.03801e-05		unspecified product	protein_coding
AGAP010171	456.261	-0.66108	0.146146	-4.52342	6.08496e-06	7.06075e-05	papi	TUDOR-domain protein	protein_coding	GO:0003676;GO:0003723;GO:0030719;GO:0034587;GO:0043186;GO:0051171;GO:0060255;GO:0080090	nucleic acid binding;RNA binding;P granule organization;piRNA metabolic process;P granule;regulation of nitrogen compound metabolic process;regulation of macromolecule metabolic process;regulation of primary metabolic process
AGAP004309	1285.19	0.381666	0.0843849	4.52292	6.09927e-06	7.06984e-05		solute carrier family 22	protein_coding	GO:0016020;GO:0016021;GO:0022857;GO:0055085	membrane;integral component of membrane;transmembrane transporter activity;transmembrane transport
AGAP008783	510.651	0.559006	0.123613	4.5222	6.11988e-06	7.08621e-05		Arginase [Source:UniProtKB/TrEMBL%3BAcc:A0A1S4H002]	protein_coding	GO:0000050;GO:0004053;GO:0005737;GO:0005829;GO:0006525;GO:0016787;GO:0019547;GO:0030145;GO:0046872	urea cycle;arginase activity;cytoplasm;cytosol;arginine metabolic process;hydrolase activity;arginine catabolic process to ornithine;manganese ion binding;metal ion binding
AGAP006424	113.111	1.00112	0.221517	4.51938	6.20205e-06	7.17374e-05		cyanogenic beta-glucosidase	protein_coding	GO:0004553;GO:0005975;GO:0008422	hydrolase activity, hydrolyzing O-glycosyl compounds;carbohydrate metabolic process;beta-glucosidase activity
AGAP009307	1999.13	-0.39575	0.0875974	-4.51783	6.24778e-06	7.219e-05		bromodomain-containing protein 7/9	protein_coding	GO:0005515	protein binding
AGAP004715	976.471	-0.401392	0.0888857	-4.51582	6.3072e-06	7.27995e-05		Pyruvate dehydrogenase phosphatase regulatory subunit%2C mitochondrial	protein_coding	GO:0005515;GO:0005737;GO:0005739;GO:0005759;GO:0016491;GO:0055114	protein binding;cytoplasm;mitochondrion;mitochondrial matrix;oxidoreductase activity;obsolete oxidation-reduction process
AGAP013161	562.336	0.510487	0.113054	4.51541	6.31939e-06	7.28632e-05		fatty-acid amide hydrolase 2	protein_coding
AGAP010055	799.704	-0.523459	0.115972	-4.51368	6.37129e-06	7.3384e-05		Codanin-1_C domain-containing protein [Source:UniProtKB/TrEMBL%3BAcc:A0A1S4H3L2]	protein_coding
AGAP003556	36299.1	0.416045	0.0922032	4.51226	6.41397e-06	7.37978e-05	RpL3	60S ribosomal protein L3	protein_coding	GO:0000027;GO:0003723;GO:0003735;GO:0005840;GO:0006412;GO:0022625	ribosomal large subunit assembly;RNA binding;structural constituent of ribosome;ribosome;translation;cytosolic large ribosomal subunit
AGAP003928	741.753	0.435677	0.0966197	4.50919	6.50744e-06	7.47945e-05		Alpha-1%2C3-glucosyltransferase [Source:UniProtKB/TrEMBL%3BAcc:Q7Q2B4]	protein_coding	GO:0005783;GO:0005789;GO:0006486;GO:0006487;GO:0006490;GO:0016020;GO:0016021;GO:0016740;GO:0016757;GO:0016758;GO:0042281;GO:0042283	endoplasmic reticulum;endoplasmic reticulum membrane;protein glycosylation;protein N-linked glycosylation;oligosaccharide-lipid intermediate biosynthetic process;membrane;integral component of membrane;transferase activity;glycosyltransferase activity;hexosyltransferase activity;dolichyl pyrophosphate Man9GlcNAc2 alpha-1,3-glucosyltransferase activity;dolichyl pyrophosphate Glc1Man9GlcNAc2 alpha-…
AGAP007857	114.678	0.89217	0.197892	4.50838	6.53244e-06	7.50028e-05		unspecified product	protein_coding
AGAP008414	274.062	0.611276	0.135675	4.50544	6.62341e-06	7.59675e-05		alpha-methylacyl-CoA racemase	protein_coding	GO:0003824;GO:0005739;GO:0008111;GO:0008206;GO:0008410	catalytic activity;mitochondrion;alpha-methylacyl-CoA racemase activity;bile acid metabolic process;CoA-transferase activity
AGAP008329	35401.8	0.410673	0.091203	4.50284	6.70501e-06	7.67667e-05	RpS5	40S ribosomal protein S5	protein_coding	GO:0000028;GO:0003723;GO:0003729;GO:0003735;GO:0005840;GO:0006412;GO:0015935;GO:0019843;GO:0022627	ribosomal small subunit assembly;RNA binding;mRNA binding;structural constituent of ribosome;ribosome;translation;small ribosomal subunit;rRNA binding;cytosolic small ribosomal subunit
AGAP008969	1127.44	-0.568521	0.12626	-4.50278	6.70716e-06	7.67667e-05		Cyclin Y [Source:UniProtKB/TrEMBL%3BAcc:A0A1S4GZQ6]	protein_coding	GO:0000079;GO:0019901	regulation of cyclin-dependent protein serine/threonine kinase activity;protein kinase binding
AGAP012352	2595.73	0.394585	0.0876685	4.50088	6.76734e-06	7.73744e-05		Niemann-Pick C2 protein	protein_coding	GO:0015918;GO:0032934	sterol transport;sterol binding
AGAP002173	1360.85	-0.351304	0.0781223	-4.49684	6.897e-06	7.87744e-05		WD repeat domain 20b	protein_coding	GO:0005515	protein binding
AGAP029083	93.5385	-0.937034	0.208441	-4.49545	6.94233e-06	7.92093e-05		unspecified product	protein_coding
AGAP010471	288.722	0.69739	0.155231	4.49258	7.03646e-06	8.01621e-05		unspecified product	protein_coding	GO:0005887;GO:0016020;GO:0016021;GO:0019991	integral component of plasma membrane;membrane;integral component of membrane;septate junction assembly
AGAP028888	312.585	-0.752017	0.167397	-4.49242	7.04194e-06	8.01621e-05	LSU_rRNA_eukarya	Eukaryotic large subunit ribosomal RNA [Source:RFAM%3BAcc:RF02543]	rRNA
AGAP000337	1316.92	0.382819	0.0852178	4.49224	7.04786e-06	8.01621e-05		regulator of nonsense transcripts 2	protein_coding	GO:0000184;GO:0003723;GO:0005515;GO:0005737;GO:0005844;GO:0035145	nuclear-transcribed mRNA catabolic process, nonsense-mediated decay;RNA binding;protein binding;cytoplasm;polysome;exon-exon junction complex
AGAP004153	140.38	-0.771632	0.171786	-4.49181	7.06196e-06	8.02389e-05		serine palmitoyltransferase small subunit A	protein_coding	GO:0016020;GO:0016021;GO:0017059;GO:0046513	membrane;integral component of membrane;serine C-palmitoyltransferase complex;ceramide biosynthetic process
AGAP009784	1502.4	-0.519369	0.115639	-4.49128	7.0795e-06	8.02966e-05		serine/threonine-protein kinase Chk2	protein_coding	GO:0004672;GO:0004674;GO:0005515;GO:0005524;GO:0005634;GO:0005737;GO:0006468;GO:0042770;GO:0044773	protein kinase activity;protein serine/threonine kinase activity;protein binding;ATP binding;nucleus;cytoplasm;protein phosphorylation;signal transduction in response to DNA damage;mitotic DNA damage checkpoint signaling
AGAP006179	84.4679	1.04382	0.232413	4.49122	7.08175e-06	8.02966e-05		troponin C	protein_coding	GO:0000226;GO:0005509;GO:0019722;GO:0030234	microtubule cytoskeleton organization;calcium ion binding;calcium-mediated signaling;enzyme regulator activity
AGAP009004	1860.03	0.348096	0.0775145	4.49072	7.09831e-06	8.04009e-05		U3 small nucleolar RNA-associated protein 10	protein_coding	GO:0000462;GO:0030515;GO:0030686;GO:0032040;GO:0034455;GO:0045943	maturation of SSU-rRNA from tricistronic rRNA transcript (SSU-rRNA, 5.8S rRNA, LSU-rRNA);snoRNA binding;90S preribosome;small-subunit processome;t-UTP complex;positive regulation of transcription by RNA polymerase I
AGAP011291	787.289	-0.42246	0.0940948	-4.48973	7.13127e-06	8.06905e-05		UPF0466 protein AGAP011291%2C mitochondrial	protein_coding	GO:0003674;GO:0005575;GO:0005739;GO:0005743;GO:0006811;GO:0006816;GO:0006851;GO:0008150;GO:0016020;GO:0016021;GO:0031305;GO:0036444;GO:0051560;GO:1990246	molecular_function;cellular_component;mitochondrion;mitochondrial inner membrane;ion transport;calcium ion transport;mitochondrial calcium ion transmembrane transport;biological_process;membrane;integral component of membrane;integral component of mitochondrial inner membrane;calcium import into the mitochondrion;mitochondrial calcium ion homeostasis;uniplex complex
AGAP003057	196.313	0.781146	0.174029	4.48858	7.16985e-06	8.1043e-05	CLIPB8	CLIP-domain serine protease	protein_coding	GO:0002376;GO:0004252;GO:0005615;GO:0006508;GO:0008233;GO:0008236;GO:0016787;GO:0035008	immune system process;serine-type endopeptidase activity;extracellular space;proteolysis;peptidase activity;serine-type peptidase activity;hydrolase activity;positive regulation of melanization defense response
AGAP011050	5374.88	0.344409	0.0767879	4.48519	7.28484e-06	8.22576e-05		aldehyde reductase	protein_coding	GO:0004032;GO:0005829;GO:0008106;GO:0016491;GO:0047834;GO:0055114	alditol:NADP+ 1-oxidoreductase activity;cytosol;alcohol dehydrogenase (NADP+) activity;oxidoreductase activity;D-threo-aldose 1-dehydrogenase activity;obsolete oxidation-reduction process
AGAP004919	31770.8	0.4317	0.0962955	4.48308	7.35745e-06	8.29184e-05	RpL15	60S ribosomal protein L15 [Source:UniProtKB/Swiss-Prot%3BAcc:P52818]	protein_coding	GO:0002181;GO:0003723;GO:0003735;GO:0005840;GO:0006412;GO:0022625	cytoplasmic translation;RNA binding;structural constituent of ribosome;ribosome;translation;cytosolic large ribosomal subunit
AGAP011895	1048.04	0.482265	0.107575	4.48304	7.35854e-06	8.29184e-05		Uroporphyrinogen decarboxylase [Source:UniProtKB/TrEMBL%3BAcc:A0A1S4H7R9]	protein_coding	GO:0004853;GO:0005829;GO:0006779;GO:0006782;GO:0006783;GO:0016020;GO:0016021;GO:0016829;GO:0016831	uroporphyrinogen decarboxylase activity;cytosol;porphyrin-containing compound biosynthetic process;protoporphyrinogen IX biosynthetic process;heme biosynthetic process;membrane;integral component of membrane;lyase activity;carboxy-lyase activity
AGAP000144	161.609	-0.798908	0.178311	-4.48042	7.4495e-06	8.38568e-05		progestin and adipoQ receptor family member 3	protein_coding	GO:0016020;GO:0016021;GO:0038023	membrane;integral component of membrane;signaling receptor activity
AGAP010736	574.599	-0.485063	0.108397	-4.47488	7.64537e-06	8.58991e-05		unspecified product	protein_coding	GO:0005737;GO:0007155;GO:0007349;GO:0016020;GO:0045296;GO:0051015	cytoplasm;cell adhesion;cellularization;membrane;cadherin binding;actin filament binding
AGAP000311	767.038	0.488086	0.109073	4.47485	7.64667e-06	8.58991e-05		UNC93-like protein MFSD11	protein_coding	GO:0016020;GO:0016021	membrane;integral component of membrane
AGAP002527	2934.31	-0.497832	0.111261	-4.47443	7.66147e-06	8.5977e-05		unspecified product	protein_coding	GO:0005737;GO:0005813;GO:0008017;GO:0030705;GO:0031122;GO:0051959	cytoplasm;centrosome;microtubule binding;cytoskeleton-dependent intracellular transport;cytoplasmic microtubule organization;dynein light intermediate chain binding
AGAP007466	11.4742	5.07683	1.13478	4.47386	7.68203e-06	8.6035e-05		unspecified product	protein_coding	GO:0005515	protein binding
AGAP002253	1025.86	-0.395907	0.0884937	-4.47385	7.6824e-06	8.6035e-05		TatD DNase family protein	protein_coding	GO:0005829;GO:0006259;GO:0008310;GO:0016788;GO:0016888;GO:0090305	cytosol;DNA metabolic process;single-stranded DNA 3'-5' exodeoxyribonuclease activity;hydrolase activity, acting on ester bonds;endodeoxyribonuclease activity, producing 5'-phosphomonoesters;nucleic acid phosphodiester bond hydrolysis
AGAP011881	4332.63	-0.412595	0.0922557	-4.4723	7.73819e-06	8.6571e-05		polycomb protein SUZ12	protein_coding	GO:0003676;GO:0005634;GO:0006807;GO:0044238;GO:0046872;GO:0071704	nucleic acid binding;nucleus;nitrogen compound metabolic process;primary metabolic process;metal ion binding;organic substance metabolic process
AGAP000536	897.894	0.455447	0.101843	4.47206	7.74689e-06	8.65796e-05	PGRPS1	peptidoglycan recognition protein (short)	protein_coding	GO:0002221;GO:0002376;GO:0008270;GO:0008745;GO:0009253;GO:0042834;GO:0045087	pattern recognition receptor signaling pathway;immune system process;zinc ion binding;N-acetylmuramoyl-L-alanine amidase activity;peptidoglycan catabolic process;peptidoglycan binding;innate immune response
AGAP004345	2931.51	-0.401273	0.0897473	-4.47115	7.78009e-06	8.68618e-05		unspecified product	protein_coding	GO:0000226;GO:0000281;GO:0003677;GO:0005623;GO:0005730;GO:0005737;GO:0005819;GO:0005874;GO:0005876;GO:0007076;GO:0008017;GO:0040001;GO:0072686	microtubule cytoskeleton organization;mitotic cytokinesis;DNA binding;obsolete cell;nucleolus;cytoplasm;spindle;microtubule;spindle microtubule;mitotic chromosome condensation;microtubule binding;establishment of mitotic spindle localization;mitotic spindle
AGAP004703	2064.66	-0.431022	0.0964387	-4.46939	7.84423e-06	8.74884e-05		DNA-directed RNA polymerase III subunit RPC1	protein_coding	GO:0001056;GO:0003677;GO:0003899;GO:0005666;GO:0006351;GO:0006383;GO:0016740;GO:0016779	RNA polymerase III activity;DNA binding;DNA-directed 5'-3' RNA polymerase activity;RNA polymerase III complex;DNA-templated transcription;transcription by RNA polymerase III;transferase activity;nucleotidyltransferase activity
AGAP028145	258.484	-0.673434	0.150687	-4.46908	7.8555e-06	8.75247e-05		YqaJ domain-containing protein [Source:UniProtKB/TrEMBL%3BAcc:A0A1S4HD05]	protein_coding
AGAP004401	828.306	-0.437492	0.0979206	-4.46782	7.90209e-06	8.7954e-05		RNA pseudouridylate synthase domain-containing protein 1	protein_coding	GO:0000455;GO:0001522;GO:0003723;GO:0009451;GO:0009982	enzyme-directed rRNA pseudouridine synthesis;pseudouridine synthesis;RNA binding;RNA modification;pseudouridine synthase activity
AGAP009083	3564.88	-0.597595	0.133796	-4.46648	7.95186e-06	8.84179e-05		CCHC-type domain-containing protein [Source:UniProtKB/TrEMBL%3BAcc:A0A1S4H042]	protein_coding	GO:0003676;GO:0008270	nucleic acid binding;zinc ion binding
AGAP003523	1534.13	-0.410632	0.0919866	-4.46404	8.04282e-06	8.93383e-05		hypoxia-inducible factor prolyl hydroxylase	protein_coding	GO:0005506;GO:0008198;GO:0016491;GO:0016705;GO:0031418;GO:0031543;GO:0046872;GO:0055114;GO:0071456	iron ion binding;ferrous iron binding;oxidoreductase activity;oxidoreductase activity, acting on paired donors, with incorporation or reduction of molecular oxygen;L-ascorbic acid binding;peptidyl-proline dioxygenase activity;metal ion binding;obsolete oxidation-reduction process;cellular response to hypoxia
AGAP028881	266.562	-0.750492	0.168185	-4.46231	8.10795e-06	8.99703e-05	LSU_rRNA_eukarya	Eukaryotic large subunit ribosomal RNA [Source:RFAM%3BAcc:RF02543]	rRNA
AGAP004535	2720.14	-0.359462	0.0805693	-4.46152	8.1379e-06	9.02108e-05		exportin 7	protein_coding	GO:0005049;GO:0005634;GO:0005643;GO:0005737;GO:0006611;GO:0006886;GO:0031267;GO:0051169	nuclear export signal receptor activity;nucleus;nuclear pore;cytoplasm;protein export from nucleus;intracellular protein transport;small GTPase binding;nuclear transport
AGAP007953	983.082	-0.404877	0.0907681	-4.46057	8.17415e-06	9.05208e-05		ATP-dependent RNA helicase YTHDC2	protein_coding	GO:0000166;GO:0003676;GO:0003723;GO:0003724;GO:0004386;GO:0005515;GO:0005524;GO:0005634;GO:0005737;GO:0016787;GO:0022414;GO:1990247	nucleotide binding;nucleic acid binding;RNA binding;RNA helicase activity;helicase activity;protein binding;ATP binding;nucleus;cytoplasm;hydrolase activity;reproductive process;N6-methyladenosine-containing RNA binding
AGAP003025	19035.9	0.398222	0.0892895	4.4599	8.19979e-06	9.07128e-05	RpLp2	60S ribosomal protein LP2	protein_coding	GO:0002182;GO:0003735;GO:0005840;GO:0006414;GO:0022625	cytoplasmic translational elongation;structural constituent of ribosome;ribosome;translational elongation;cytosolic large ribosomal subunit
AGAP012493	1055.42	-0.380298	0.0852883	-4.45897	8.23532e-06	9.10137e-05		unspecified product	protein_coding	GO:0000724;GO:0031297;GO:0042555;GO:0043596	double-strand break repair via homologous recombination;replication fork processing;MCM complex;nuclear replication fork
AGAP002183	2231.68	0.364287	0.0817363	4.45686	8.31687e-06	9.1822e-05		Signal recognition particle subunit SRP68 [Source:UniProtKB/TrEMBL%3BAcc:Q7QK73]	protein_coding	GO:0003723;GO:0005047;GO:0005515;GO:0005737;GO:0005786;GO:0006614;GO:0008312;GO:0030942	RNA binding;signal recognition particle binding;protein binding;cytoplasm;signal recognition particle, endoplasmic reticulum targeting;SRP-dependent cotranslational protein targeting to membrane;7S RNA binding;endoplasmic reticulum signal peptide binding
AGAP010133	2832.05	0.34655	0.0777804	4.45549	8.3703e-06	9.23185e-05	SCRPQ2	Class B Scavenger Receptor (CD36 domain).	protein_coding	GO:0005044;GO:0005737;GO:0005886;GO:0016020;GO:0016021	scavenger receptor activity;cytoplasm;plasma membrane;membrane;integral component of membrane
AGAP005733	98.0284	1.48217	0.332697	4.45501	8.3888e-06	9.24292e-05		unspecified product	protein_coding	GO:0005515	protein binding
AGAP002055	613.278	0.502415	0.112805	4.45385	8.43432e-06	9.28371e-05		Beta-galactosidase [Source:UniProtKB/TrEMBL%3BAcc:Q380S2]	protein_coding	GO:0004553;GO:0004565;GO:0005773;GO:0005975;GO:0008152;GO:0016787;GO:0016798	hydrolase activity, hydrolyzing O-glycosyl compounds;beta-galactosidase activity;vacuole;carbohydrate metabolic process;metabolic process;hydrolase activity;hydrolase activity, acting on glycosyl bonds
AGAP002403	1337.92	0.411791	0.0924624	4.45361	8.44403e-06	9.28503e-05		Nudix hydrolase domain-containing protein [Source:UniProtKB/TrEMBL%3BAcc:Q7QC17]	protein_coding	GO:0000287;GO:0044715;GO:0044716	magnesium ion binding;8-oxo-dGDP phosphatase activity;8-oxo-GDP phosphatase activity
AGAP012960	464.466	0.631204	0.14188	4.44885	8.63299e-06	9.48326e-05		unspecified product	protein_coding
AGAP012138	20770.7	0.404342	0.0909329	4.4466	8.72391e-06	9.5735e-05	RpL21	60S ribosomal protein L21	protein_coding	GO:0003735;GO:0005840;GO:0006412;GO:0022625	structural constituent of ribosome;ribosome;translation;cytosolic large ribosomal subunit
AGAP011605	486.447	0.566674	0.127457	4.44602	8.74754e-06	9.5898e-05		unspecified product	protein_coding
AGAP028602	6.07834	6.07788	1.36723	4.44541	8.77229e-06	9.60729e-05		unspecified product	protein_coding
AGAP000013	1065.89	-0.42946	0.096664	-4.44281	8.87901e-06	9.71442e-05		unspecified product	protein_coding	GO:0005886;GO:0016020;GO:0016021;GO:0030552;GO:0042383	plasma membrane;membrane;integral component of membrane;cAMP binding;sarcolemma
AGAP011186	5848.26	0.297144	0.0669711	4.4369	9.12643e-06	9.96752e-05	TOLL11	TOLL-like receptor 11	protein_coding	GO:0003953;GO:0005515;GO:0007165;GO:0008201;GO:0016020;GO:0016021;GO:0048495	NAD+ nucleosidase activity;protein binding;signal transduction;heparin binding;membrane;integral component of membrane;Roundabout binding
AGAP004830	4424.02	-0.313949	0.0707594	-4.43685	9.1286e-06	9.96752e-05		unspecified product	protein_coding	GO:0003676;GO:0005634;GO:0008270	nucleic acid binding;nucleus;zinc ion binding
AGAP001936	719.074	-0.645314	0.145511	-4.43479	9.216e-06	0.000100529		phosphatidylinositol phospholipase C%2C beta	protein_coding	GO:0004435;GO:0005509;GO:0005623;GO:0006629;GO:0007165;GO:0008081;GO:0016042;GO:0016787;GO:0032959;GO:0035556;GO:0048015;GO:0051209;GO:0110165	phosphatidylinositol phospholipase C activity;calcium ion binding;obsolete cell;lipid metabolic process;signal transduction;phosphoric diester hydrolase activity;lipid catabolic process;hydrolase activity;inositol trisphosphate biosynthetic process;intracellular signal transduction;phosphatidylinositol-mediated signaling;release of sequestered calcium ion into cytosol;cellular anatomical entity
AGAP004956	2334.52	-0.334203	0.075452	-4.42935	9.45164e-06	0.000102996		DNA replication licensing factor MCM4	protein_coding	GO:0000166;GO:0000727;GO:0003677;GO:0003678;GO:0003688;GO:0003697;GO:0004386;GO:0005524;GO:0005634;GO:0006260;GO:0006267;GO:0006268;GO:0006270;GO:0006271;GO:0016787;GO:0016887;GO:0032508;GO:0042555;GO:0071162;GO:1902975	nucleotide binding;double-strand break repair via break-induced replication;DNA binding;DNA helicase activity;DNA replication origin binding;single-stranded DNA binding;helicase activity;ATP binding;nucleus;DNA replication;pre-replicative complex assembly involved in nuclear cell cycle DNA replication;DNA unwinding involved in DNA replication;DNA replication initiation;DNA strand elongation invol…
AGAP007544	677.568	-0.491011	0.110861	-4.42906	9.46447e-06	0.000103033		chromatin assembly factor 1 subunit B	protein_coding	GO:0005515;GO:0005634;GO:0006334;GO:0006335;GO:0033186	protein binding;nucleus;nucleosome assembly;DNA replication-dependent chromatin assembly;CAF-1 complex
AGAP007033	18.1327	2.68338	0.606549	4.424	9.6889e-06	0.000105359	APL1C	Anopheles Plasmodium-responsive Leucine-Rich Repeat 1C	protein_coding	GO:0005515	protein binding
AGAP008472	807.465	0.395575	0.0894196	4.42381	9.69742e-06	0.000105359		methyltransferase-like protein 13	protein_coding	GO:0008168	methyltransferase activity
AGAP010303	1411.15	-0.370262	0.0837295	-4.42213	9.77339e-06	0.000106079		autophagy-related protein 7	protein_coding	GO:0000045;GO:0000407;GO:0000422;GO:0005737;GO:0006501;GO:0006914;GO:0006995;GO:0008641;GO:0015031;GO:0019778;GO:0019779;GO:0032446;GO:0034727;GO:0044805	autophagosome assembly;phagophore assembly site;autophagy of mitochondrion;cytoplasm;C-terminal protein lipidation;autophagy;cellular response to nitrogen starvation;ubiquitin-like modifier activating enzyme activity;protein transport;Atg12 activating enzyme activity;Atg8 activating enzyme activity;protein modification by small protein conjugation;piecemeal microautophagy of the nucleus;late nucl…
AGAP006063	8616.76	0.310777	0.0702952	4.42103	9.82294e-06	0.000106511		unspecified product	protein_coding	GO:0016020;GO:0016021	membrane;integral component of membrane
AGAP009012	660.239	0.504224	0.114083	4.41982	9.87842e-06	0.000107006		ubiquitin-like modifier-activating enzyme 5	protein_coding	GO:0005737;GO:0005829;GO:0008641;GO:0032446;GO:0046872;GO:0071566;GO:0071569	cytoplasm;cytosol;ubiquitin-like modifier activating enzyme activity;protein modification by small protein conjugation;metal ion binding;UFM1 activating enzyme activity;protein ufmylation
AGAP002564	13148	0.372601	0.0843329	4.41821	9.95196e-06	0.000107696	Aldo	fructose biphosphate aldolase	protein_coding	GO:0003824;GO:0004332;GO:0005829;GO:0006096;GO:0016829;GO:0030388	catalytic activity;fructose-bisphosphate aldolase activity;cytosol;glycolytic process;lyase activity;fructose 1,6-bisphosphate metabolic process
AGAP002107	964.704	-0.379931	0.0860155	-4.41701	1.00078e-05	0.000108193		calcyclin binding protein	protein_coding	GO:0005634;GO:0005737;GO:0007507;GO:0015631;GO:0031625;GO:0044548	nucleus;cytoplasm;heart development;tubulin binding;ubiquitin protein ligase binding;S100 protein binding
AGAP029413	666.691	0.481404	0.109017	4.41585	1.00613e-05	0.000108664		unspecified product	protein_coding
AGAP011254	1906.42	-0.442956	0.10047	-4.40884	1.03927e-05	0.000112053	Arl5	ADP-ribosylation factor-like protein 5	protein_coding	GO:0000166;GO:0003924;GO:0005525;GO:0005737;GO:0005802;GO:0006886;GO:0016192;GO:0051649;GO:1903292	nucleotide binding;GTPase activity;GTP binding;cytoplasm;trans-Golgi network;intracellular protein transport;vesicle-mediated transport;establishment of localization in cell;protein localization to Golgi membrane
AGAP001521	818.78	-0.417025	0.0945897	-4.40878	1.03956e-05	0.000112053		unspecified product	protein_coding	GO:0000124;GO:0003712;GO:0006357;GO:1903506	SAGA complex;transcription coregulator activity;regulation of transcription by RNA polymerase II;regulation of nucleic acid-templated transcription
AGAP008916	32731.6	0.372052	0.0844151	4.40741	1.04616e-05	0.000112607	RpL7	60S ribosomal protein L7	protein_coding	GO:0000463;GO:0003723;GO:0003735;GO:0022625	maturation of LSU-rRNA from tricistronic rRNA transcript (SSU-rRNA, 5.8S rRNA, LSU-rRNA);RNA binding;structural constituent of ribosome;cytosolic large ribosomal subunit
AGAP000497	385.112	-0.499466	0.113327	-4.40728	1.04676e-05	0.000112607		unspecified product	protein_coding
AGAP001886	2822.8	-0.385948	0.0876573	-4.40292	1.06804e-05	0.000114782		unspecified product	protein_coding	GO:0000147;GO:0003779;GO:0005884;GO:0006897;GO:0008360;GO:0030048;GO:0030479;GO:0051015;GO:0051127;GO:0051666	actin cortical patch assembly;actin binding;actin filament;endocytosis;regulation of cell shape;actin filament-based movement;actin cortical patch;actin filament binding;positive regulation of actin nucleation;actin cortical patch localization
AGAP009221	711.41	0.478418	0.108666	4.40265	1.06937e-05	0.000114813	SRPN5	serine protease inhibitor (serpin) 5	protein_coding	GO:0004867;GO:0005615;GO:0010951	serine-type endopeptidase inhibitor activity;extracellular space;negative regulation of endopeptidase activity
AGAP010345	750.839	-0.502332	0.114149	-4.40065	1.07926e-05	0.00011576		OTU domain-containing protein 7	protein_coding	GO:0003677;GO:0004843;GO:0005634;GO:0005737;GO:0008270;GO:0016579;GO:0035871;GO:0070530;GO:0070536;GO:0071108;GO:0071947	DNA binding;cysteine-type deubiquitinase activity;nucleus;cytoplasm;zinc ion binding;protein deubiquitination;protein K11-linked deubiquitination;K63-linked polyubiquitin modification-dependent protein binding;protein K63-linked deubiquitination;protein K48-linked deubiquitination;protein deubiquitination involved in ubiquitin-dependent protein catabolic process
AGAP011962	1698.53	0.370243	0.0841392	4.40036	1.08073e-05	0.000115805		unspecified product	protein_coding	GO:0005384;GO:0005794;GO:0015085;GO:0016020;GO:0016021;GO:0032468;GO:0032472;GO:0046873;GO:0070588;GO:0071421	manganese ion transmembrane transporter activity;Golgi apparatus;calcium ion transmembrane transporter activity;membrane;integral component of membrane;Golgi calcium ion homeostasis;Golgi calcium ion transport;metal ion transmembrane transporter activity;calcium ion transmembrane transport;manganese ion transmembrane transport
AGAP006744	515.193	0.468508	0.106483	4.39984	1.08331e-05	0.000115968		Ninjurin	protein_coding	GO:0007155;GO:0016020;GO:0016021;GO:0042246	cell adhesion;membrane;integral component of membrane;tissue regeneration
AGAP001827	6287.31	0.301698	0.0685786	4.39929	1.08603e-05	0.000116145		hypoxia up-regulated 1	protein_coding	GO:0005524;GO:0005783;GO:0016887;GO:0034663;GO:0071456;GO:1903298	ATP binding;endoplasmic reticulum;ATP hydrolysis activity;endoplasmic reticulum chaperone complex;cellular response to hypoxia;negative regulation of hypoxia-induced intrinsic apoptotic signaling pathway
AGAP004522	1021.89	-0.415704	0.0945118	-4.39843	1.09035e-05	0.000116456		TBC1 domain family member 22B	protein_coding	GO:0005096;GO:0006886;GO:0090630	GTPase activator activity;intracellular protein transport;activation of GTPase activity
AGAP028464	5232.16	0.306385	0.0696601	4.39829	1.09108e-05	0.000116456		Oxidoreductase-like domain-containing protein [Source:UniProtKB/TrEMBL%3BAcc:A0A0E4C727]	protein_coding
AGAP009823	13768.8	0.286256	0.0651267	4.39537	1.10583e-05	0.000117916		unspecified product	protein_coding	GO:0005783;GO:0005789;GO:0005794;GO:0016020;GO:0016021	endoplasmic reticulum;endoplasmic reticulum membrane;Golgi apparatus;membrane;integral component of membrane
AGAP028887	300.37	-0.716021	0.162969	-4.39362	1.1148e-05	0.000118756	LSU_rRNA_eukarya	Eukaryotic large subunit ribosomal RNA [Source:RFAM%3BAcc:RF02543]	rRNA
AGAP000434	5930.83	0.306525	0.0697912	4.39203	1.12299e-05	0.000119512		dolichyl-diphosphooligosaccharide--protein glycosyltransferase	protein_coding	GO:0004576;GO:0004579;GO:0006486;GO:0016020;GO:0016021;GO:0018279;GO:0043687;GO:0046872	oligosaccharyl transferase activity;dolichyl-diphosphooligosaccharide-protein glycotransferase activity;protein glycosylation;membrane;integral component of membrane;protein N-linked glycosylation via asparagine;post-translational protein modification;metal ion binding
AGAP006373	6250.39	-0.415569	0.0946909	-4.38869	1.14037e-05	0.000121147		unspecified product	protein_coding
AGAP006785	230.677	-0.770082	0.175474	-4.38858	1.14095e-05	0.000121147		unspecified product	protein_coding	GO:0005515;GO:0008344;GO:0048512;GO:0050804	protein binding;adult locomotory behavior;circadian behavior;modulation of chemical synaptic transmission
AGAP011706	29894.3	0.397384	0.0905526	4.38844	1.14169e-05	0.000121147	RpL27a	60S ribosomal protein L27a	protein_coding	GO:0003735;GO:0006412;GO:0015934;GO:0022625	structural constituent of ribosome;translation;large ribosomal subunit;cytosolic large ribosomal subunit
AGAP029346	5448.63	0.508929	0.115994	4.38755	1.14635e-05	0.000121524		unspecified product	protein_coding
AGAP010975	2667.52	0.362247	0.0825712	4.38709	1.14876e-05	0.000121662		unspecified product	protein_coding	GO:0005262;GO:0005623;GO:0005887;GO:0006874;GO:0008273;GO:0016020;GO:0016021;GO:0035725;GO:0055085;GO:0070588;GO:0071805;GO:0098656	calcium channel activity;obsolete cell;integral component of plasma membrane;cellular calcium ion homeostasis;calcium, potassium:sodium antiporter activity;membrane;integral component of membrane;sodium ion transmembrane transport;transmembrane transport;calcium ion transmembrane transport;potassium ion transmembrane transport;anion transmembrane transport
AGAP009571	1589.39	-0.396686	0.0904422	-4.38607	1.15415e-05	0.000122114		Importin N-terminal domain-containing protein [Source:UniProtKB/TrEMBL%3BAcc:A0A1S4H299]	protein_coding	GO:0005634;GO:0005737;GO:0006606;GO:0006886;GO:0006913;GO:0031267	nucleus;cytoplasm;protein import into nucleus;intracellular protein transport;nucleocytoplasmic transport;small GTPase binding
AGAP004434	1274.32	-0.378402	0.0862897	-4.38525	1.15851e-05	0.000122402	Pcaf	histone acetyltransferase	protein_coding	GO:0004402;GO:0005515;GO:0005634;GO:0005737;GO:0005815;GO:0006325;GO:0006355;GO:0008080;GO:0016573	histone acetyltransferase activity;protein binding;nucleus;cytoplasm;microtubule organizing center;chromatin organization;regulation of DNA-templated transcription;N-acetyltransferase activity;histone acetylation
AGAP001638	57.9452	1.44831	0.330276	4.38514	1.15911e-05	0.000122402		EGF-like domain-containing protein [Source:UniProtKB/TrEMBL%3BAcc:A0A1S4GD77]	protein_coding
AGAP003884	822.94	-0.41169	0.0938893	-4.38484	1.16069e-05	0.00012245		mannosyl-oligosaccharide alpha-1%2C2-mannosidase	protein_coding	GO:0003824;GO:0004571;GO:0005509;GO:0005783;GO:0005975;GO:0006491;GO:0008152;GO:0016020;GO:0016021;GO:0016787;GO:0016798;GO:0030433	catalytic activity;mannosyl-oligosaccharide 1,2-alpha-mannosidase activity;calcium ion binding;endoplasmic reticulum;carbohydrate metabolic process;N-glycan processing;metabolic process;membrane;integral component of membrane;hydrolase activity;hydrolase activity, acting on glycosyl bonds;ubiquitin-dependent ERAD pathway
AGAP009251	304.224	0.586207	0.133702	4.38442	1.16295e-05	0.00012257		unspecified product	protein_coding	GO:0004252;GO:0006508	serine-type endopeptidase activity;proteolysis
AGAP007605	2070.63	-0.46795	0.106818	-4.38083	1.18228e-05	0.000124487		unspecified product	protein_coding	GO:0005829;GO:0006895;GO:0015031	cytosol;Golgi to endosome transport;protein transport
AGAP003571	1160.45	0.386428	0.0882235	4.3801	1.18624e-05	0.000124784		threonine dehydratase	protein_coding	GO:0003941;GO:0004794;GO:0006565;GO:0006567	L-serine ammonia-lyase activity;L-threonine ammonia-lyase activity;L-serine catabolic process;threonine catabolic process
AGAP004459	2624.2	-0.337634	0.0771335	-4.37727	1.20176e-05	0.000126295		ubiquitin-like 1-activating enzyme E1 A	protein_coding	GO:0005737;GO:0008641;GO:0016925;GO:0019948;GO:0031510;GO:0032446	cytoplasm;ubiquitin-like modifier activating enzyme activity;protein sumoylation;SUMO activating enzyme activity;SUMO activating enzyme complex;protein modification by small protein conjugation
AGAP005081	1141.64	0.412347	0.0942282	4.37604	1.20854e-05	0.000126885		mesoderm development candidate 2	protein_coding	GO:0005783;GO:0006457	endoplasmic reticulum;protein folding
AGAP002395	23750.1	0.438377	0.100207	4.37471	1.21596e-05	0.000127541	RpL10-2	60S ribosomal protein L10-2	protein_coding	GO:0000027;GO:0003735;GO:0005840;GO:0006412;GO:0022625	ribosomal large subunit assembly;structural constituent of ribosome;ribosome;translation;cytosolic large ribosomal subunit
AGAP003540	1026.21	-0.566236	0.129527	-4.37156	1.2336e-05	0.000129268		unspecified product	protein_coding	GO:0005654;GO:0005794	nucleoplasm;Golgi apparatus
AGAP010332	656.617	-0.473887	0.108452	-4.36956	1.24499e-05	0.000130336		C2H2-type domain-containing protein [Source:UniProtKB/TrEMBL%3BAcc:A0A1S4H4H6]	protein_coding	GO:0003676	nucleic acid binding
AGAP005547	2312.25	-1.63892	0.375107	-4.36921	1.24699e-05	0.00013042		alpha-crystallin B chain	protein_coding	GO:0046872	metal ion binding
AGAP005662	1830.27	0.428566	0.0981607	4.36596	1.26563e-05	0.000132243		acyl-CoA dehydrogenase	protein_coding	GO:0003995;GO:0005739;GO:0006635;GO:0016491;GO:0016627;GO:0050660;GO:0051793;GO:0055114;GO:0070991	acyl-CoA dehydrogenase activity;mitochondrion;fatty acid beta-oxidation;oxidoreductase activity;oxidoreductase activity, acting on the CH-CH group of donors;flavin adenine dinucleotide binding;medium-chain fatty acid catabolic process;obsolete oxidation-reduction process;medium-chain-acyl-CoA dehydrogenase activity
AGAP028632	1208.4	0.398157	0.09128	4.36194	1.28917e-05	0.000134574	hay	haywire protein DNA repair helicase	protein_coding	GO:0000112;GO:0003677;GO:0003678;GO:0005524;GO:0005675;GO:0006289;GO:0006366;GO:0006367;GO:0006468;GO:0007064;GO:0008134;GO:0008353;GO:0009411;GO:0016787;GO:0016887;GO:0031390;GO:0032508;GO:0033683;GO:0043138;GO:0097550	nucleotide-excision repair factor 3 complex;DNA binding;DNA helicase activity;ATP binding;transcription factor TFIIH holo complex;nucleotide-excision repair;transcription by RNA polymerase II;transcription initiation at RNA polymerase II promoter;protein phosphorylation;mitotic sister chromatid cohesion;transcription factor binding;RNA polymerase II CTD heptapeptide repeat kinase activity;respons…
AGAP000033	1153.83	-0.549759	0.126192	-4.35653	1.32143e-05	0.00013781		Protein retinal degeneration B	protein_coding	GO:0005548;GO:0015914;GO:0046872	phospholipid transporter activity;phospholipid transport;metal ion binding
AGAP001805	32777.5	0.400286	0.0920145	4.35025	1.3598e-05	0.000141676	RpL13	60S ribosomal protein L13 [Source:UniProtKB/TrEMBL%3BAcc:Q7PUQ7]	protein_coding	GO:0003723;GO:0003735;GO:0005840;GO:0006412;GO:0022625	RNA binding;structural constituent of ribosome;ribosome;translation;cytosolic large ribosomal subunit
AGAP011796	202.139	0.646965	0.148799	4.3479	1.37449e-05	0.00014307		unspecified product	protein_coding	GO:0005337;GO:0008504;GO:0016021;GO:0055085;GO:1901642	nucleoside transmembrane transporter activity;monoamine transmembrane transporter activity;integral component of membrane;transmembrane transport;nucleoside transmembrane transport
AGAP029597	282.906	-0.597428	0.137523	-4.34419	1.39789e-05	0.000145367		unspecified product	protein_coding	GO:0005515;GO:0005634;GO:0005737;GO:0016567;GO:0019005	protein binding;nucleus;cytoplasm;protein ubiquitination;SCF ubiquitin ligase complex
AGAP007312	2482.78	0.427054	0.0983391	4.34267	1.40764e-05	0.000146242		unspecified product	protein_coding
AGAP011781	2857.09	0.404828	0.093232	4.34216	1.4109e-05	0.000146442	CLIPA12	CLIP-domain serine protease	protein_coding	GO:0004252;GO:0005615;GO:0006508	serine-type endopeptidase activity;extracellular space;proteolysis
AGAP029591	46.5663	-1.64781	0.379512	-4.34193	1.41237e-05	0.000146454		Transporter [Source:UniProtKB/TrEMBL%3BAcc:A0A453Z0H2]	protein_coding	GO:0003333;GO:0005283;GO:0005328;GO:0005886;GO:0006836;GO:0015179;GO:0015293;GO:0016020;GO:0016021;GO:0055085;GO:1902475;GO:1903825	amino acid transmembrane transport;amino acid:sodium symporter activity;neurotransmitter:sodium symporter activity;plasma membrane;neurotransmitter transport;L-amino acid transmembrane transporter activity;symporter activity;membrane;integral component of membrane;transmembrane transport;L-alpha-amino acid transmembrane transport;organic acid transmembrane transport
AGAP004241	417.702	-0.530405	0.12227	-4.33799	1.43792e-05	0.000148962		unspecified product	protein_coding
AGAP029524	983.575	-0.472887	0.109125	-4.33345	1.46792e-05	0.000151926		unspecified product	protein_coding
AGAP008897	1917.56	-0.394913	0.0912749	-4.32663	1.5141e-05	0.000156557		HMG box domain-containing protein [Source:UniProtKB/TrEMBL%3BAcc:A0A1S4GZJ9]	protein_coding	GO:0003677;GO:0005634	DNA binding;nucleus
AGAP001668	13.4966	-3.16886	0.732759	-4.32457	1.52832e-05	0.000157878	CPR5	cuticular protein RR-2 family 5	protein_coding	GO:0031012;GO:0042302	extracellular matrix;structural constituent of cuticle
AGAP001889	31.9323	1.64117	0.379727	4.32197	1.54645e-05	0.0001596		unspecified product	protein_coding
AGAP001500	1117.49	-0.396165	0.0916699	-4.32165	1.54864e-05	0.000159676		unspecified product	protein_coding
AGAP007122	60.5099	1.66532	0.38537	4.32134	1.55084e-05	0.000159751		tubulin%2C alpha 1	protein_coding	GO:0000166;GO:0000226;GO:0000278;GO:0003924;GO:0005200;GO:0005525;GO:0005737;GO:0005856;GO:0005874;GO:0007017	nucleotide binding;microtubule cytoskeleton organization;mitotic cell cycle;GTPase activity;structural constituent of cytoskeleton;GTP binding;cytoplasm;cytoskeleton;microtubule;microtubule-based process
AGAP029455	1489.89	-0.468502	0.108422	-4.32111	1.5525e-05	0.000159771		PIPK domain-containing protein [Source:UniProtKB/TrEMBL%3BAcc:A0A453Z004]	protein_coding	GO:0000166;GO:0005524;GO:0016301;GO:0016307;GO:0016310;GO:0016740;GO:0046488;GO:0046854	nucleotide binding;ATP binding;kinase activity;phosphatidylinositol phosphate kinase activity;phosphorylation;transferase activity;phosphatidylinositol metabolic process;phosphatidylinositol phosphate biosynthetic process
AGAP009758	216.031	0.617059	0.142929	4.31725	1.57985e-05	0.000162433	CPLCP11	cuticular protein CPLCP11	protein_coding
AGAP010018	143.941	-0.837885	0.194407	-4.30994	1.63297e-05	0.000167737		DNA replication complex GINS protein pSF2	protein_coding	GO:0000727;GO:0000811;GO:0005634;GO:0006260;GO:0031298;GO:0032508;GO:0043138	double-strand break repair via break-induced replication;GINS complex;nucleus;DNA replication;replication fork protection complex;DNA duplex unwinding;3'-5' DNA helicase activity
AGAP003582	62.2173	1.1443	0.265589	4.30851	1.64356e-05	0.000168379		D-xylulose reductase A	protein_coding	GO:0003939;GO:0006062;GO:0008270;GO:0016491;GO:0016616;GO:0046872;GO:0055114	L-iditol 2-dehydrogenase activity;sorbitol catabolic process;zinc ion binding;oxidoreductase activity;oxidoreductase activity, acting on the CH-OH group of donors, NAD or NADP as acceptor;metal ion binding;obsolete oxidation-reduction process
AGAP003616	1318.2	-0.490334	0.113806	-4.3085	1.64365e-05	0.000168379		unspecified product	protein_coding	GO:0005515;GO:0005634;GO:0006336;GO:0031491	protein binding;nucleus;DNA replication-independent chromatin assembly;nucleosome binding
AGAP012284	24323.7	0.389486	0.0904	4.30847	1.64385e-05	0.000168379	RpL18a-1	60S ribosomal protein L18a [Source:UniProtKB/TrEMBL%3BAcc:Q7PV82]	protein_coding	GO:0003735;GO:0005840;GO:0006412;GO:0022625	structural constituent of ribosome;ribosome;translation;cytosolic large ribosomal subunit
AGAP009041	2444.54	-0.617832	0.143457	-4.30673	1.65688e-05	0.000169414		unspecified product	protein_coding
AGAP005305	13024.8	-0.378245	0.0878306	-4.30653	1.65833e-05	0.000169414		unspecified product	protein_coding	GO:0005515;GO:0005634	protein binding;nucleus
AGAP005341	764.696	-0.498037	0.115648	-4.3065	1.65861e-05	0.000169414		myotubularin related protein 6	protein_coding	GO:0004438;GO:0004725;GO:0005737;GO:0010506;GO:0016020;GO:0016043;GO:0016311;GO:0016791;GO:0035335;GO:0046856;GO:0046872;GO:0048468;GO:0052629	phosphatidylinositol-3-phosphatase activity;protein tyrosine phosphatase activity;cytoplasm;regulation of autophagy;membrane;cellular component organization;dephosphorylation;phosphatase activity;peptidyl-tyrosine dephosphorylation;phosphatidylinositol dephosphorylation;metal ion binding;cell development;phosphatidylinositol-3,5-bisphosphate 3-phosphatase activity
AGAP002449	75.5529	1.01973	0.236952	4.30355	1.68081e-05	0.000171365		3-OH androgenic UDPGT	protein_coding	GO:0008194;GO:0015020;GO:0016020;GO:0016021;GO:0016740;GO:0016757;GO:0016758;GO:0043231	UDP-glycosyltransferase activity;glucuronosyltransferase activity;membrane;integral component of membrane;transferase activity;glycosyltransferase activity;hexosyltransferase activity;intracellular membrane-bounded organelle
AGAP004723	1421.71	-0.35586	0.0826898	-4.30355	1.68085e-05	0.000171365		chromobox protein homolog 1	protein_coding	GO:0000792;GO:0003682;GO:0005634	heterochromatin;chromatin binding;nucleus
AGAP008810	2910.85	0.402298	0.0934982	4.30273	1.68707e-05	0.000171838		unspecified product	protein_coding	GO:0005319;GO:0006869	lipid transporter activity;lipid transport
AGAP007293	178.512	0.660212	0.153454	4.30235	1.68997e-05	0.000171875	IAP7	inhibitor of apoptosis 7	protein_coding	GO:0005634;GO:0005737;GO:0005876;GO:0006915;GO:0016567;GO:0031398;GO:0043027;GO:0043066;GO:0043154;GO:0046872;GO:0051726;GO:0061630;GO:0090263;GO:1990001	nucleus;cytoplasm;spindle microtubule;apoptotic process;protein ubiquitination;positive regulation of protein ubiquitination;cysteine-type endopeptidase inhibitor activity involved in apoptotic process;negative regulation of apoptotic process;negative regulation of cysteine-type endopeptidase activity involved in apoptotic process;metal ion binding;regulation of cell cycle;ubiquitin protein ligas…
AGAP008909	2356.86	0.439351	0.102121	4.30227	1.69057e-05	0.000171875		unspecified product	protein_coding
AGAP002306	46066.8	0.35482	0.0824962	4.30104	1.69995e-05	0.000172667	RpL4	60S ribosomal protein L4	protein_coding	GO:0003723;GO:0003735;GO:0005840;GO:0006412;GO:0022625	RNA binding;structural constituent of ribosome;ribosome;translation;cytosolic large ribosomal subunit
AGAP005147	3767.33	-0.353022	0.0821117	-4.29929	1.71348e-05	0.00017388		Fibronectin type-III domain-containing protein [Source:UniProtKB/TrEMBL%3BAcc:A0A1S4GN88]	protein_coding	GO:0005515	protein binding
AGAP003926	454.139	0.469666	0.109248	4.29907	1.71517e-05	0.00017389		Aminopeptidase [Source:UniProtKB/TrEMBL%3BAcc:Q7Q2B5]	protein_coding	GO:0004177;GO:0005737;GO:0006508;GO:0008233;GO:0008237;GO:0008270;GO:0016787;GO:0042277;GO:0043171;GO:0046872;GO:0070006	aminopeptidase activity;cytoplasm;proteolysis;peptidase activity;metallopeptidase activity;zinc ion binding;hydrolase activity;peptide binding;peptide catabolic process;metal ion binding;metalloaminopeptidase activity
AGAP001130	1449.27	-1.16174	0.270366	-4.29691	1.73194e-05	0.000175427		poly(A) RNA polymerase GLD2	protein_coding	GO:0016779	nucleotidyltransferase activity
AGAP000562	8380.65	-0.40481	0.0942214	-4.29637	1.73619e-05	0.000175695		unspecified product	protein_coding	GO:0003779;GO:0005856;GO:0008092	actin binding;cytoskeleton;cytoskeletal protein binding
AGAP008952	3390.41	-0.334526	0.0779624	-4.29086	1.77979e-05	0.00017994		lupus La protein	protein_coding	GO:0003676;GO:0003723;GO:0005634;GO:0006396;GO:1990904	nucleic acid binding;RNA binding;nucleus;RNA processing;ribonucleoprotein complex
AGAP010908	12.6509	3.39184	0.791556	4.28503	1.82715e-05	0.000184557	CPFL7	cuticular protein 7 from CPFL family	protein_coding
AGAP028835	103.831	-1.02122	0.238406	-4.28354	1.83947e-05	0.00018563	LSU_rRNA_eukarya	Eukaryotic large subunit ribosomal RNA [Source:RFAM%3BAcc:RF02543]	rRNA
AGAP007257	2592.47	-0.375606	0.0877822	-4.27884	1.87866e-05	0.000189242		THAP-type domain-containing protein [Source:UniProtKB/TrEMBL%3BAcc:A0A1S4GVA5]	protein_coding	GO:0003676;GO:0003677;GO:0043565	nucleic acid binding;DNA binding;sequence-specific DNA binding
AGAP012437	1129.02	-0.47927	0.112009	-4.27884	1.87873e-05	0.000189242		NFRKB_winged domain-containing protein [Source:UniProtKB/TrEMBL%3BAcc:A0A1S4HAE4]	protein_coding	GO:0031011	Ino80 complex
AGAP000745	227.682	0.612148	0.143145	4.27642	1.8992e-05	0.000191128		unspecified product	protein_coding	GO:0042302	structural constituent of cuticle
AGAP012503	80.9515	-1.03032	0.241092	-4.27356	1.92373e-05	0.000193418		Developmentally regulated RNA-binding protein	protein_coding	GO:0003676;GO:0003723;GO:0048024;GO:1990904	nucleic acid binding;RNA binding;regulation of mRNA splicing, via spliceosome;ribonucleoprotein complex
AGAP009503	785.981	-0.417414	0.0976829	-4.27315	1.92729e-05	0.000193597		lipoma-prefererred partner	protein_coding	GO:0001725;GO:0005925;GO:0046872;GO:0098609	stress fiber;focal adhesion;metal ion binding;cell-cell adhesion
AGAP005548	1541.73	-1.67362	0.391846	-4.27112	1.94497e-05	0.000195194		alpha-crystallin B chain	protein_coding	GO:0046872	metal ion binding
AGAP029621	2864.01	0.301264	0.0705408	4.27078	1.94789e-05	0.000195308		Tetraspanin [Source:UniProtKB/TrEMBL%3BAcc:Q5TQJ1]	protein_coding	GO:0005887;GO:0016020;GO:0016021	integral component of plasma membrane;membrane;integral component of membrane
AGAP007948	1457.43	-0.391648	0.0917421	-4.26901	1.96343e-05	0.000196685		NET1-associated nuclear protein 1 (U3 small nucleolar RNA-associated protein 1 [Source:UniProtKB/TrEMBL%3BAcc:A0A1S4GWS7]	protein_coding	GO:0005515	protein binding
AGAP009466	1317.53	0.380215	0.0890752	4.26847	1.9682e-05	0.000196884	ABCG8	ATP-binding cassette transporter (ABC transporter) family G member 8	protein_coding	GO:0000166;GO:0005524;GO:0005886;GO:0016020;GO:0016021;GO:0016887;GO:0042626;GO:0055085;GO:0140359	nucleotide binding;ATP binding;plasma membrane;membrane;integral component of membrane;ATP hydrolysis activity;ATPase-coupled transmembrane transporter activity;transmembrane transport;ABC-type transporter activity
AGAP001168	1709.64	-0.39677	0.0929556	-4.26837	1.96902e-05	0.000196884		unspecified product	protein_coding	GO:0005634;GO:0032204	nucleus;regulation of telomere maintenance
AGAP008988	1235.78	-0.555187	0.130111	-4.26702	1.98105e-05	0.000197905		Glutamine synthetase [Source:UniProtKB/TrEMBL%3BAcc:Q7PWF1]	protein_coding	GO:0000166;GO:0003824;GO:0004356;GO:0005524;GO:0005737;GO:0006542;GO:0006807;GO:0016874	nucleotide binding;catalytic activity;glutamate-ammonia ligase activity;ATP binding;cytoplasm;glutamine biosynthetic process;nitrogen compound metabolic process;ligase activity
AGAP001911	32478.5	0.372872	0.0874342	4.26461	2.00255e-05	0.000199871	RpL6	60S ribosomal protein L6	protein_coding	GO:0000027;GO:0002181;GO:0003723;GO:0003735;GO:0005840;GO:0006412;GO:0022625	ribosomal large subunit assembly;cytoplasmic translation;RNA binding;structural constituent of ribosome;ribosome;translation;cytosolic large ribosomal subunit
AGAP028831	99.8728	-1.03546	0.242905	-4.2628	2.01884e-05	0.000201312	LSU_rRNA_eukarya	Eukaryotic large subunit ribosomal RNA [Source:RFAM%3BAcc:RF02543]	rRNA
AGAP003151	424.769	0.490665	0.11511	4.26259	2.02073e-05	0.000201317		unspecified product	protein_coding	GO:0000149;GO:0005085;GO:0005515;GO:0005769;GO:0005770;GO:0005829;GO:0005886;GO:0030133;GO:0043005;GO:0045022;GO:0048812;GO:0097422	SNARE binding;guanyl-nucleotide exchange factor activity;protein binding;early endosome;late endosome;cytosol;plasma membrane;transport vesicle;neuron projection;early endosome to late endosome transport;neuron projection morphogenesis;tubular endosome
AGAP000440	2059.57	0.32244	0.0757076	4.25901	2.05334e-05	0.000204379	ABCD2	ATP-binding cassette transporter (ABC transporter) family D member 2	protein_coding	GO:0000166;GO:0005324;GO:0005524;GO:0005777;GO:0005778;GO:0006635;GO:0007031;GO:0015910;GO:0016020;GO:0016021;GO:0016887;GO:0042626;GO:0042760;GO:0042803;GO:0055085;GO:0140359	nucleotide binding;long-chain fatty acid transporter activity;ATP binding;peroxisome;peroxisomal membrane;fatty acid beta-oxidation;peroxisome organization;long-chain fatty acid import into peroxisome;membrane;integral component of membrane;ATP hydrolysis activity;ATPase-coupled transmembrane transporter activity;very long-chain fatty acid catabolic process;protein homodimerization activity;trans…
AGAP029610	1013.72	-0.550768	0.129357	-4.25775	2.06496e-05	0.000205349		unspecified product	protein_coding	GO:0005634;GO:0005737;GO:0008140;GO:0032793;GO:0051289	nucleus;cytoplasm;cAMP response element binding protein binding;positive regulation of CREB transcription factor activity;protein homotetramerization
AGAP007336	3876.48	-0.501857	0.117897	-4.25673	2.07441e-05	0.000206101		unspecified product	protein_coding
AGAP011787	189.352	0.67695	0.159047	4.2563	2.07841e-05	0.000206311	CLIPA5	CLIP-domain serine protease	protein_coding	GO:0004252;GO:0005615;GO:0006508	serine-type endopeptidase activity;extracellular space;proteolysis
AGAP009417	100.44	0.863451	0.202884	4.25589	2.08224e-05	0.000206503		PlsC domain-containing protein [Source:UniProtKB/TrEMBL%3BAcc:A0A1S4H127]	protein_coding	GO:0003841;GO:0005783;GO:0006654;GO:0016746	1-acylglycerol-3-phosphate O-acyltransferase activity;endoplasmic reticulum;phosphatidic acid biosynthetic process;acyltransferase activity
AGAP004965	199.043	-0.632408	0.148611	-4.25545	2.0863e-05	0.000206718		DNA polymerase epsilon subunit 4	protein_coding	GO:0005634;GO:0006355;GO:0008622;GO:0046982	nucleus;regulation of DNA-templated transcription;epsilon DNA polymerase complex;protein heterodimerization activity
AGAP007782	505.945	-0.448128	0.105342	-4.25404	2.09945e-05	0.000207832		GCM domain-containing protein [Source:UniProtKB/TrEMBL%3BAcc:A0A1S4GWY9]	protein_coding	GO:0001228;GO:0003677;GO:0005634;GO:0006355;GO:0048856	DNA-binding transcription activator activity, RNA polymerase II-specific;DNA binding;nucleus;regulation of DNA-templated transcription;anatomical structure development
AGAP004307	276.566	-0.594009	0.13971	-4.25172	2.12137e-05	0.000209761		aprataxin	protein_coding	GO:0000012;GO:0003677;GO:0003697;GO:0003725;GO:0003824;GO:0005634;GO:0006281;GO:0006302;GO:0030983;GO:0033699;GO:0046872;GO:0090305;GO:1990165	single strand break repair;DNA binding;single-stranded DNA binding;double-stranded RNA binding;catalytic activity;nucleus;DNA repair;double-strand break repair;mismatched DNA binding;DNA 5'-adenosine monophosphate hydrolase activity;metal ion binding;nucleic acid phosphodiester bond hydrolysis;single-strand break-containing DNA binding
AGAP011729	292.644	0.558123	0.131275	4.25157	2.12277e-05	0.000209761		Nonspecific nucleoside hydrolase	protein_coding
AGAP004887	18989.9	0.39131	0.0920604	4.25058	2.13221e-05	0.000210503	RpS17	40S ribosomal protein S17 [Source:UniProtKB/Swiss-Prot%3BAcc:Q9U9L1]	protein_coding	GO:0003735;GO:0005840;GO:0006412	structural constituent of ribosome;ribosome;translation
AGAP029433	181.688	0.715994	0.168557	4.24779	2.15893e-05	0.000212948		unspecified product	protein_coding
AGAP002799	39.2974	-1.52291	0.358713	-4.24548	2.18127e-05	0.000214958	GNBPB3	3-glucan binding protein	protein_coding	GO:0004553;GO:0005975	hydrolase activity, hydrolyzing O-glycosyl compounds;carbohydrate metabolic process
AGAP007107	935.526	-0.407902	0.0961355	-4.24299	2.20563e-05	0.000217162		DnaJ homolog subfamily B member 4	protein_coding	GO:0000122;GO:0005829;GO:0006457;GO:0051082;GO:0051085;GO:0051087	negative regulation of transcription by RNA polymerase II;cytosol;protein folding;unfolded protein binding;chaperone cofactor-dependent protein refolding;chaperone binding
AGAP011897	133.114	-0.852476	0.200941	-4.24242	2.21121e-05	0.000217515		unspecified product	protein_coding
AGAP000879	678.552	0.486361	0.114661	4.24175	2.21786e-05	0.000217973		yellow protein	protein_coding	GO:0005576;GO:0042438;GO:0060179	extracellular region;melanin biosynthetic process;male mating behavior
AGAP028491	386.583	0.48794	0.115093	4.23954	2.23983e-05	0.000219934	AQP2	aquaporin	protein_coding	GO:0005886;GO:0006833;GO:0015250;GO:0015267;GO:0016020;GO:0016021;GO:0055085	plasma membrane;water transport;water channel activity;channel activity;membrane;integral component of membrane;transmembrane transport
AGAP012907	60.3654	1.09876	0.259207	4.23892	2.24596e-05	0.000220339		unspecified product	protein_coding	GO:0004198;GO:0005737;GO:0006508;GO:0008233;GO:0008234;GO:0016787	calcium-dependent cysteine-type endopeptidase activity;cytoplasm;proteolysis;peptidase activity;cysteine-type peptidase activity;hydrolase activity
AGAP003992	1643.37	-0.398729	0.0941189	-4.23644	2.27091e-05	0.000222515		U3 small nucleolar RNA-associated protein 22	protein_coding	GO:0003723;GO:0005634;GO:0005730;GO:0006364;GO:0006409;GO:0032040;GO:0032545;GO:0034456	RNA binding;nucleus;nucleolus;rRNA processing;tRNA export from nucleus;small-subunit processome;CURI complex;UTP-C complex
AGAP000656	2113.06	0.336498	0.0794318	4.23631	2.27223e-05	0.000222515		Polypeptide N-acetylgalactosaminyltransferase [Source:UniProtKB/TrEMBL%3BAcc:Q7QEH0]	protein_coding	GO:0000139;GO:0005794;GO:0006486;GO:0016020;GO:0016021;GO:0016740;GO:0016757;GO:0030246	Golgi membrane;Golgi apparatus;protein glycosylation;membrane;integral component of membrane;transferase activity;glycosyltransferase activity;carbohydrate binding
AGAP004016	186.155	-0.669965	0.158179	-4.23549	2.28051e-05	0.000223126		unspecified product	protein_coding	GO:0005515;GO:0016020;GO:0016021	protein binding;membrane;integral component of membrane
AGAP012283	1684.51	0.382845	0.0904194	4.2341	2.29468e-05	0.000224311		cysteinyl-tRNA synthetase	protein_coding	GO:0000166;GO:0004812;GO:0004817;GO:0005524;GO:0005737;GO:0006418;GO:0006423;GO:0046872	nucleotide binding;aminoacyl-tRNA ligase activity;cysteine-tRNA ligase activity;ATP binding;cytoplasm;tRNA aminoacylation for protein translation;cysteinyl-tRNA aminoacylation;metal ion binding
AGAP005775	5519.16	0.328946	0.0776937	4.23388	2.29692e-05	0.00022433		Bax inhibitor 1	protein_coding	GO:0016020;GO:0016021	membrane;integral component of membrane
AGAP007807	1756.42	-0.454688	0.107404	-4.23344	2.30147e-05	0.000224573		F-box and leucine-rich repeat protein 2/20 [Source:UniProtKB/TrEMBL%3BAcc:A0A1S4GWA2]	protein_coding	GO:0004842;GO:0005515;GO:0006511;GO:0016567;GO:0019005;GO:0031146	ubiquitin-protein transferase activity;protein binding;ubiquitin-dependent protein catabolic process;protein ubiquitination;SCF ubiquitin ligase complex;SCF-dependent proteasomal ubiquitin-dependent protein catabolic process
AGAP000982	900.912	-0.508206	0.120066	-4.23273	2.30876e-05	0.000225084		uncharacterized protein Enpp4	protein_coding	GO:0003824;GO:0016020;GO:0016021;GO:0031674;GO:0055120	catalytic activity;membrane;integral component of membrane;I band;striated muscle dense body
AGAP001151	19172.8	-0.300167	0.0709774	-4.22904	2.34687e-05	0.000228595		14-3-3 protein epsilon	protein_coding	GO:0005737;GO:0005886;GO:0007165;GO:0007346;GO:0034613;GO:0050815	cytoplasm;plasma membrane;signal transduction;regulation of mitotic cell cycle;;phosphoserine residue binding
AGAP011070	2042.29	-0.645987	0.152809	-4.22743	2.36375e-05	0.000230034		unspecified product	protein_coding
AGAP011708	359.095	-0.624134	0.147701	-4.22567	2.38234e-05	0.000231545		unspecified product	protein_coding	GO:0005929;GO:0007399;GO:0008289;GO:0042953;GO:0060271	cilium;nervous system development;lipid binding;lipoprotein transport;cilium assembly
AGAP029404	147.506	-0.747007	0.176783	-4.22556	2.38352e-05	0.000231545		C2H2-type domain-containing protein [Source:UniProtKB/TrEMBL%3BAcc:A0A453YZC0]	protein_coding	GO:0003676;GO:0003700;GO:0005634;GO:0006355;GO:0008270	nucleic acid binding;DNA-binding transcription factor activity;nucleus;regulation of DNA-templated transcription;zinc ion binding
AGAP012990	29477.5	0.395368	0.0935738	4.2252	2.38731e-05	0.000231707	RpS23	40S ribosomal protein S23	protein_coding	GO:0003735;GO:0005840;GO:0006412;GO:0015935;GO:0022627	structural constituent of ribosome;ribosome;translation;small ribosomal subunit;cytosolic small ribosomal subunit
AGAP000426	1208.95	0.446388	0.105661	4.22471	2.39249e-05	0.000231847		benzodiazapine receptor	protein_coding	GO:0005741;GO:0016020;GO:0016021	mitochondrial outer membrane;membrane;integral component of membrane
AGAP004598	332.751	0.5616	0.132934	4.22466	2.393e-05	0.000231847		Phosphoserine aminotransferase [Source:UniProtKB/TrEMBL%3BAcc:Q5TRW7]	protein_coding	GO:0003824;GO:0004648;GO:0005737;GO:0006564;GO:0008483;GO:0008652;GO:0016740;GO:0030170;GO:0044248;GO:1901575	catalytic activity;O-phospho-L-serine:2-oxoglutarate aminotransferase activity;cytoplasm;L-serine biosynthetic process;transaminase activity;cellular amino acid biosynthetic process;transferase activity;pyridoxal phosphate binding;cellular catabolic process;organic substance catabolic process
AGAP004297	282.523	-0.741868	0.175706	-4.22221	2.41916e-05	0.000234173		unspecified product	protein_coding	GO:0003824;GO:0050662	catalytic activity;obsolete coenzyme binding
AGAP011835	131.216	-0.879351	0.208325	-4.22106	2.4316e-05	0.000235169		unspecified product	protein_coding	GO:0005515;GO:0008168;GO:0032259;GO:0043229;GO:0046872	protein binding;methyltransferase activity;methylation;intracellular organelle;metal ion binding
AGAP013101	797.986	-0.382541	0.0906321	-4.22081	2.43427e-05	0.00023522		unspecified product	protein_coding	GO:0005515	protein binding
AGAP012506	25.3353	-1.71252	0.405901	-4.21906	2.45319e-05	0.000236838		unspecified product	protein_coding
AGAP010206	2193.58	-0.48076	0.113983	-4.21781	2.46687e-05	0.000237841		Protein bicaudal D homolog 2	protein_coding	GO:0005794;GO:0005829;GO:0008093;GO:0033365;GO:0034452;GO:0070507;GO:0070840;GO:0072393	Golgi apparatus;cytosol;cytoskeletal anchor activity;protein localization to organelle;dynactin binding;regulation of microtubule cytoskeleton organization;dynein complex binding;microtubule anchoring at microtubule organizing center
AGAP008097	532.856	0.465729	0.110422	4.21771	2.46794e-05	0.000237841		glucose-fructose oxidoreductase domain-containing protein 2 precursor	protein_coding	GO:0000166;GO:0016491;GO:0055114	nucleotide binding;oxidoreductase activity;obsolete oxidation-reduction process
AGAP029464	601.393	0.46365	0.109942	4.21723	2.47319e-05	0.000238137		STAS domain-containing protein [Source:UniProtKB/TrEMBL%3BAcc:A0A453YZP6]	protein_coding	GO:0005887;GO:0008271;GO:0008272;GO:0015106;GO:0015108;GO:0015116;GO:0015301;GO:0015701;GO:0016020;GO:0016021;GO:0019531;GO:0019532;GO:0055085;GO:0098656;GO:1902358;GO:1902476	integral component of plasma membrane;secondary active sulfate transmembrane transporter activity;sulfate transport;bicarbonate transmembrane transporter activity;chloride transmembrane transporter activity;sulfate transmembrane transporter activity;obsolete anion:anion antiporter activity;bicarbonate transport;membrane;integral component of membrane;oxalate transmembrane transporter activity;oxa…
AGAP028477	1749.16	-0.473483	0.112352	-4.21427	2.5059e-05	0.000241074		unspecified product	protein_coding
AGAP005555	2745.18	-0.312427	0.0742254	-4.20917	2.56316e-05	0.000246365		CTCF-like protein	protein_coding	GO:0000977;GO:0003676;GO:0005634;GO:0043565;GO:0046872	RNA polymerase II transcription regulatory region sequence-specific DNA binding;nucleic acid binding;nucleus;sequence-specific DNA binding;metal ion binding
AGAP028934	100.052	-1.02764	0.244324	-4.20604	2.59883e-05	0.000249575	LSU_rRNA_eukarya	Eukaryotic large subunit ribosomal RNA [Source:RFAM%3BAcc:RF02543]	rRNA
AGAP004820	534.289	-0.433814	0.103172	-4.20475	2.61376e-05	0.000250788		RNA 3'-terminal phosphate cyclase	protein_coding	GO:0000166;GO:0003824;GO:0003963;GO:0005524;GO:0005634;GO:0006396	nucleotide binding;catalytic activity;RNA-3'-phosphate cyclase activity;ATP binding;nucleus;RNA processing
AGAP013499	991.71	0.408362	0.0971354	4.20404	2.62187e-05	0.000251345	pink	Hermansky-Pudlak syndrome 5 protein (Protein pink)	protein_coding	GO:0005515;GO:0006622;GO:0006726;GO:0007601;GO:0031409;GO:0050896	protein binding;protein targeting to lysosome;eye pigment biosynthetic process;visual perception;pigment binding;response to stimulus
AGAP010276	708.636	-0.399611	0.0951608	-4.19933	2.6771e-05	0.000256415		pyruvate dehydrogenase kinase	protein_coding	GO:0000166;GO:0004672;GO:0004674;GO:0005524;GO:0005739;GO:0005759;GO:0006468;GO:0016301;GO:0016310;GO:0016740;GO:0042593;GO:1904183	nucleotide binding;protein kinase activity;protein serine/threonine kinase activity;ATP binding;mitochondrion;mitochondrial matrix;protein phosphorylation;kinase activity;phosphorylation;transferase activity;glucose homeostasis;negative regulation of pyruvate dehydrogenase activity
AGAP007712	2230.7	-0.426367	0.101551	-4.19854	2.68636e-05	0.000257076		A-kinase anchor protein 13	protein_coding	GO:0005085;GO:0005737;GO:0016043	guanyl-nucleotide exchange factor activity;cytoplasm;cellular component organization
AGAP007500	25192.4	0.262104	0.0624493	4.19706	2.70397e-05	0.000258535		lachesin	protein_coding	GO:0016020;GO:0016021;GO:0043005	membrane;integral component of membrane;neuron projection
AGAP028435	67.1266	-1.10918	0.264315	-4.19645	2.71128e-05	0.000259007		unspecified product	protein_coding
AGAP007556	118.148	0.867022	0.206732	4.19394	2.74149e-05	0.000261664		unspecified product	protein_coding	GO:0005515;GO:0030017;GO:0048856	protein binding;sarcomere;anatomical structure development
AGAP028635	928.468	-0.525051	0.125289	-4.19074	2.78047e-05	0.000265153		BHLH domain-containing protein [Source:UniProtKB/TrEMBL%3BAcc:A0A1S4HF76]	protein_coding	GO:0046983	protein dimerization activity
AGAP010209	1840.78	-0.374639	0.0894635	-4.18761	2.81905e-05	0.000268597		Insulin gene enhancer protein ISL [Source:UniProtKB/TrEMBL%3BAcc:A0A1S4H3A9]	protein_coding	GO:0000981;GO:0003677;GO:0005634;GO:0006355;GO:0007409;GO:0043565;GO:0045944;GO:0046872;GO:0048665	DNA-binding transcription factor activity, RNA polymerase II-specific;DNA binding;nucleus;regulation of DNA-templated transcription;axonogenesis;sequence-specific DNA binding;positive regulation of transcription by RNA polymerase II;metal ion binding;neuron fate specification
AGAP007858	33.8792	-1.74059	0.415813	-4.18598	2.83934e-05	0.000270294		lysyl-tRNA synthetase%2C class II	protein_coding	GO:0000049;GO:0000166;GO:0003676;GO:0004812;GO:0004824;GO:0005524;GO:0005737;GO:0005739;GO:0005829;GO:0006418;GO:0006430;GO:0017101	tRNA binding;nucleotide binding;nucleic acid binding;aminoacyl-tRNA ligase activity;lysine-tRNA ligase activity;ATP binding;cytoplasm;mitochondrion;cytosol;tRNA aminoacylation for protein translation;lysyl-tRNA aminoacylation;aminoacyl-tRNA synthetase multienzyme complex
AGAP004391	872.769	-0.427172	0.10209	-4.18427	2.86082e-05	0.000272102		N-acylneuraminate-9-phosphatase	protein_coding	GO:0016787	hydrolase activity
AGAP029519	2510.57	0.32688	0.0781323	4.18367	2.86844e-05	0.000272589		unspecified product	protein_coding	GO:0000166;GO:0005215;GO:0005507;GO:0005524;GO:0005623;GO:0005802;GO:0006812;GO:0006878;GO:0016020;GO:0016021;GO:0016887;GO:0019829;GO:0030001;GO:0043682;GO:0046872;GO:0048471;GO:0060003;GO:0098655;GO:0140581	nucleotide binding;transporter activity;copper ion binding;ATP binding;obsolete cell;trans-Golgi network;cation transport;cellular copper ion homeostasis;membrane;integral component of membrane;ATP hydrolysis activity;ATPase-coupled cation transmembrane transporter activity;metal ion transport;P-type divalent copper transporter activity;metal ion binding;perinuclear region of cytoplasm;copper ion…
AGAP029355	41708.7	0.334894	0.080087	4.18163	2.89428e-05	0.000274689		unspecified product	protein_coding
AGAP002258	733.531	-0.390793	0.0934571	-4.18153	2.89557e-05	0.000274689	Med31	mediator of RNA polymerase II transcription subunit 31	protein_coding	GO:0003712;GO:0005634;GO:0006355;GO:0006357;GO:0016592;GO:0070847;GO:1903508	transcription coregulator activity;nucleus;regulation of DNA-templated transcription;regulation of transcription by RNA polymerase II;mediator complex;core mediator complex;positive regulation of nucleic acid-templated transcription
AGAP008653	1109.18	0.431191	0.103136	4.1808	2.90488e-05	0.000275333		NADH dehydrogenase (ubiquinone) 1 alpha subcomplex 12	protein_coding	GO:0005739;GO:0005743;GO:0005747;GO:0006979;GO:0008137;GO:0009055;GO:0016020;GO:0022900;GO:0032981;GO:0055114;GO:0070469	mitochondrion;mitochondrial inner membrane;mitochondrial respiratory chain complex I;response to oxidative stress;NADH dehydrogenase (ubiquinone) activity;electron transfer activity;membrane;electron transport chain;mitochondrial respiratory chain complex I assembly;obsolete oxidation-reduction process;respirasome
AGAP028727	19.951	-1.97833	0.473378	-4.17918	2.92562e-05	0.000277059		unspecified product	protein_coding
AGAP001211	2704.21	-0.309042	0.0740405	-4.17397	2.99339e-05	0.000283231		Ras-related protein Rab-8A	protein_coding	GO:0003924;GO:0005525;GO:0005768;GO:0005886;GO:0006886;GO:0006904;GO:0008021;GO:0009306;GO:0012505;GO:0017157;GO:0030140;GO:0032482;GO:0032869;GO:0048210;GO:0072659	GTPase activity;GTP binding;endosome;plasma membrane;intracellular protein transport;vesicle docking involved in exocytosis;synaptic vesicle;protein secretion;endomembrane system;regulation of exocytosis;trans-Golgi network transport vesicle;Rab protein signal transduction;cellular response to insulin stimulus;Golgi vesicle fusion to target membrane;protein localization to plasma membrane
AGAP010885	129.13	0.811879	0.194581	4.17246	3.01332e-05	0.00028487		unspecified product	protein_coding	GO:0003824;GO:0010181;GO:0016491	catalytic activity;FMN binding;oxidoreductase activity
AGAP002984	1738.47	0.351018	0.0841533	4.17117	3.03034e-05	0.000286231		unspecified product	protein_coding	GO:0000139	Golgi membrane
AGAP001624	161.701	0.738038	0.176952	4.17083	3.03497e-05	0.000286251		unspecified product	protein_coding	GO:0005623;GO:0016020;GO:0016021;GO:0030641;GO:0033180;GO:0033181;GO:0046933;GO:0046961;GO:1902600	obsolete cell;membrane;integral component of membrane;regulation of cellular pH;proton-transporting V-type ATPase, V1 domain;plasma membrane proton-transporting V-type ATPase complex;proton-transporting ATP synthase activity, rotational mechanism;proton-transporting ATPase activity, rotational mechanism;proton transmembrane transport
AGAP003809	5144.84	0.306364	0.0734551	4.17076	3.0358e-05	0.000286251		sinuous	protein_coding	GO:0005918;GO:0016020;GO:0016021;GO:0019991;GO:0035151	septate junction;membrane;integral component of membrane;septate junction assembly;regulation of tube size, open tracheal system
AGAP009463	2742.95	0.342085	0.082102	4.16658	3.09203e-05	0.000291301	ABCG11	ATP-binding cassette transporter (ABC transporter) family G member 11	protein_coding	GO:0000166;GO:0005524;GO:0005886;GO:0016020;GO:0016021;GO:0016887;GO:0042626;GO:0055085;GO:0140359	nucleotide binding;ATP binding;plasma membrane;membrane;integral component of membrane;ATP hydrolysis activity;ATPase-coupled transmembrane transporter activity;transmembrane transport;ABC-type transporter activity
AGAP028830	104.198	-0.9962	0.23927	-4.16351	3.13399e-05	0.000295	LSU_rRNA_eukarya	Eukaryotic large subunit ribosomal RNA [Source:RFAM%3BAcc:RF02543]	rRNA
AGAP010007	2473.97	0.30145	0.0724162	4.16274	3.14445e-05	0.000295503		coiled-coil domain-containing protein 47	protein_coding	GO:0005509;GO:0005783;GO:0016021;GO:0030867;GO:0032469;GO:0036503	calcium ion binding;endoplasmic reticulum;integral component of membrane;rough endoplasmic reticulum membrane;endoplasmic reticulum calcium ion homeostasis;ERAD pathway
AGAP002655	32471.5	-0.270888	0.0650746	-4.16272	3.14475e-05	0.000295503		unspecified product	protein_coding	GO:0000381;GO:0003676;GO:0003723;GO:0003729;GO:0005634;GO:0005737;GO:0006376;GO:1990904	regulation of alternative mRNA splicing, via spliceosome;nucleic acid binding;RNA binding;mRNA binding;nucleus;cytoplasm;mRNA splice site selection;ribonucleoprotein complex
AGAP012865	45.4543	1.30821	0.314327	4.16195	3.15538e-05	0.000296248		unspecified product	protein_coding
AGAP000534	847.264	0.381067	0.0915672	4.16161	3.16015e-05	0.000296441		glutathione synthase	protein_coding	GO:0000166;GO:0000287;GO:0004363;GO:0005524;GO:0005829;GO:0006750;GO:0016874;GO:0042803;GO:0043295;GO:0046872	nucleotide binding;magnesium ion binding;glutathione synthase activity;ATP binding;cytosol;glutathione biosynthetic process;ligase activity;protein homodimerization activity;glutathione binding;metal ion binding
AGAP011541	656.402	-0.466435	0.112104	-4.16074	3.17219e-05	0.000297315		Ecto-NOX disulfide-thiol exchanger 1	protein_coding	GO:0003676;GO:0003723;GO:0007624;GO:0009897;GO:0016491;GO:0055114	nucleic acid binding;RNA binding;ultradian rhythm;external side of plasma membrane;oxidoreductase activity;obsolete oxidation-reduction process
AGAP002576	1086.59	-0.457245	0.109903	-4.16042	3.1766e-05	0.000297472		unspecified product	protein_coding	GO:0005515;GO:0008289;GO:0044233;GO:0051560;GO:1990456	protein binding;lipid binding;mitochondria-associated endoplasmic reticulum membrane;mitochondrial calcium ion homeostasis;mitochondrion-endoplasmic reticulum membrane tethering
AGAP029036	100.269	-1.02055	0.245501	-4.157	3.22452e-05	0.000301702	LSU_rRNA_eukarya	Eukaryotic large subunit ribosomal RNA [Source:RFAM%3BAcc:RF02543]	rRNA
AGAP005256	307.829	0.705002	0.169651	4.1556	3.24434e-05	0.000303296		juvenile hormone acid methyltransferase	protein_coding
AGAP001600	266.401	0.615282	0.148123	4.15387	3.26896e-05	0.000305152		Ser/Thr protein phosphatase/nucleotidase	protein_coding	GO:0000166;GO:0005886;GO:0006196;GO:0008253;GO:0009166;GO:0016311;GO:0016787	nucleotide binding;plasma membrane;AMP catabolic process;5'-nucleotidase activity;nucleotide catabolic process;dephosphorylation;hydrolase activity
AGAP012142	1313.72	-0.386325	0.0930049	-4.15381	3.26979e-05	0.000305152		U4/U6 small nuclear ribonucleoprotein Prp31	protein_coding	GO:0000244;GO:0000398;GO:0003723;GO:0005681;GO:0005687;GO:0046540;GO:0071011;GO:0097526	spliceosomal tri-snRNP complex assembly;mRNA splicing, via spliceosome;RNA binding;spliceosomal complex;U4 snRNP;U4/U6 x U5 tri-snRNP complex;precatalytic spliceosome;spliceosomal tri-snRNP complex
AGAP003722	3809.59	0.354157	0.0852992	4.15193	3.29681e-05	0.000307323	ANXB10C	annexin B10C	protein_coding	GO:0005509;GO:0005544;GO:0005737	calcium ion binding;calcium-dependent phospholipid binding;cytoplasm
AGAP029653	3538.61	-0.388006	0.0934548	-4.1518	3.29868e-05	0.000307323		unspecified product	protein_coding	GO:0007275;GO:0009966;GO:0016020	multicellular organism development;regulation of signal transduction;membrane
AGAP009737	848.144	0.381472	0.0919019	4.15086	3.31234e-05	0.000308333		Elongation factor G%2C mitochondrial [Source:UniProtKB/Swiss-Prot%3BAcc:Q7Q1K8]	protein_coding	GO:0000166;GO:0003746;GO:0003924;GO:0005525;GO:0005739;GO:0006412;GO:0006414;GO:0070125	nucleotide binding;translation elongation factor activity;GTPase activity;GTP binding;mitochondrion;translation;translational elongation;mitochondrial translational elongation
AGAP011790	39.0357	1.36047	0.32779	4.15043	3.31846e-05	0.00030864	CLIPA2	CLIP-domain serine protease	protein_coding	GO:0004252;GO:0006508;GO:0008233	serine-type endopeptidase activity;proteolysis;peptidase activity
AGAP004138	277.189	-0.543807	0.131033	-4.15016	3.32238e-05	0.000308741		unspecified product	protein_coding	GO:0000045;GO:0000422;GO:0005515;GO:0005829;GO:0006497;GO:0019898;GO:0032266;GO:0034045;GO:0034497;GO:0044804;GO:0080025	autophagosome assembly;autophagy of mitochondrion;protein binding;cytosol;protein lipidation;extrinsic component of membrane;phosphatidylinositol-3-phosphate binding;phagophore assembly site membrane;protein localization to phagophore assembly site;autophagy of nucleus;phosphatidylinositol-3,5-bisphosphate binding
AGAP004573	4252.38	-0.36571	0.0881923	-4.14673	3.37257e-05	0.000313139		E3 ubiquitin-protein ligase RNF19A	protein_coding	GO:0000151;GO:0000209;GO:0004842;GO:0005737;GO:0006511;GO:0016020;GO:0016021;GO:0016567;GO:0016740;GO:0031624;GO:0032436;GO:0046872;GO:0061630	ubiquitin ligase complex;protein polyubiquitination;ubiquitin-protein transferase activity;cytoplasm;ubiquitin-dependent protein catabolic process;membrane;integral component of membrane;protein ubiquitination;transferase activity;ubiquitin conjugating enzyme binding;positive regulation of proteasomal ubiquitin-dependent protein catabolic process;metal ion binding;ubiquitin protein ligase activity
AGAP004078	5437.09	-0.584502	0.140983	-4.1459	3.38483e-05	0.000314009		DNA topoisomerase I	protein_coding	GO:0003677;GO:0003916;GO:0003917;GO:0005634;GO:0005694;GO:0005730;GO:0006260;GO:0006265;GO:0006338;GO:0007059;GO:0016853;GO:0031298	DNA binding;DNA topoisomerase activity;DNA topoisomerase type I (single strand cut, ATP-independent) activity;nucleus;chromosome;nucleolus;DNA replication;DNA topological change;chromatin remodeling;chromosome segregation;isomerase activity;replication fork protection complex
AGAP002404	1789.1	-0.351266	0.0847753	-4.1435	3.42045e-05	0.000317045		cullin 5	protein_coding	GO:0006511;GO:0019005;GO:0031146;GO:0031461;GO:0031466;GO:0031625;GO:0043161	ubiquitin-dependent protein catabolic process;SCF ubiquitin ligase complex;SCF-dependent proteasomal ubiquitin-dependent protein catabolic process;cullin-RING ubiquitin ligase complex;Cul5-RING ubiquitin ligase complex;ubiquitin protein ligase binding;proteasome-mediated ubiquitin-dependent protein catabolic process
AGAP000205	3331.92	-0.365642	0.0882793	-4.14188	3.44471e-05	0.000319023		unspecified product	protein_coding	GO:0004843;GO:0016579	cysteine-type deubiquitinase activity;protein deubiquitination
AGAP012435	21.8175	-1.84476	0.445499	-4.14089	3.45958e-05	0.000320128		unspecified product	protein_coding
AGAP001826	135241	0.292412	0.0706335	4.13985	3.4753e-05	0.000321311	Lp	lipophorin	protein_coding	GO:0005319;GO:0006869	lipid transporter activity;lipid transport
AGAP003513	1271.09	0.375785	0.0907885	4.13912	3.48637e-05	0.000322061		unspecified product	protein_coding
AGAP010173	32875.9	0.369805	0.089383	4.13731	3.51404e-05	0.000324343	Rack1	guanine nucleotide-binding protein subunit beta-like protein	protein_coding	GO:0001934;GO:0005080;GO:0005515;GO:0005634;GO:0005829;GO:0015935;GO:0019899;GO:0022627;GO:0043022;GO:0072344	positive regulation of protein phosphorylation;protein kinase C binding;protein binding;nucleus;cytosol;small ribosomal subunit;enzyme binding;cytosolic small ribosomal subunit;ribosome binding;rescue of stalled ribosome
AGAP002076	107250	0.315708	0.0763184	4.13672	3.52312e-05	0.000324906		heat shock 70kDa protein 1/8	protein_coding	GO:0000166;GO:0005524;GO:0005634;GO:0005737;GO:0005829;GO:0005886;GO:0006986;GO:0016192;GO:0016887;GO:0031072;GO:0034620;GO:0042026;GO:0044183;GO:0051082;GO:0051085;GO:0051787	nucleotide binding;ATP binding;nucleus;cytoplasm;cytosol;plasma membrane;response to unfolded protein;vesicle-mediated transport;ATP hydrolysis activity;heat shock protein binding;cellular response to unfolded protein;protein refolding;protein folding chaperone;unfolded protein binding;chaperone cofactor-dependent protein refolding;misfolded protein binding
AGAP010800	6885.65	-0.301754	0.0729582	-4.13599	3.53432e-05	0.000325426		nuclear protein NHN1	protein_coding	GO:0046872	metal ion binding
AGAP004378	393.962	0.558342	0.134997	4.13596	3.53471e-05	0.000325426	GSTD11	glutathione S-transferase delta class 11	protein_coding	GO:0004364;GO:0005515;GO:0005737;GO:0006749;GO:0016740	glutathione transferase activity;protein binding;cytoplasm;glutathione metabolic process;transferase activity
AGAP003630	1855.46	0.361678	0.0874636	4.13519	3.54662e-05	0.000326247		unspecified product	protein_coding
AGAP009323	2184.95	0.36268	0.0877806	4.13166	3.6015e-05	0.000331017		prohibitin 1	protein_coding	GO:0005739;GO:0005743;GO:0007005;GO:0016020	mitochondrion;mitochondrial inner membrane;mitochondrion organization;membrane
AGAP002986	2471.49	-0.575226	0.139251	-4.13085	3.61427e-05	0.000331911		p21-activated kinase 1	protein_coding	GO:0000166;GO:0004672;GO:0004674;GO:0004712;GO:0005524;GO:0005737;GO:0006468;GO:0007346;GO:0016301;GO:0016310;GO:0016740;GO:0031098;GO:0032147;GO:0050770;GO:0106310	nucleotide binding;protein kinase activity;protein serine/threonine kinase activity;protein serine/threonine/tyrosine kinase activity;ATP binding;cytoplasm;protein phosphorylation;regulation of mitotic cell cycle;kinase activity;phosphorylation;transferase activity;stress-activated protein kinase signaling cascade;activation of protein kinase activity;regulation of axonogenesis;protein serine kin…
AGAP003225	183.636	-0.731705	0.177149	-4.13045	3.62058e-05	0.000332211		unspecified product	protein_coding
AGAP029863	167.927	-0.738868	0.17893	-4.12936	3.63768e-05	0.0003335		unspecified product	protein_coding
AGAP011791	22.0919	1.89108	0.457991	4.12909	3.64208e-05	0.000333623	CLIPA1	CLIP-domain serine protease	protein_coding	GO:0004252;GO:0006508;GO:0008233	serine-type endopeptidase activity;proteolysis;peptidase activity
AGAP003618	4140.37	-0.498602	0.120799	-4.12752	3.66696e-05	0.000335621		serine/threonine-protein kinase LATS1/2	protein_coding	GO:0000082;GO:0000278;GO:0004672;GO:0004674;GO:0005524;GO:0006468;GO:0018105;GO:0035329;GO:0035556;GO:0043065;GO:0046620	G1/S transition of mitotic cell cycle;mitotic cell cycle;protein kinase activity;protein serine/threonine kinase activity;ATP binding;protein phosphorylation;peptidyl-serine phosphorylation;hippo signaling;intracellular signal transduction;positive regulation of apoptotic process;regulation of organ growth
AGAP028717	75.8607	-0.975349	0.236339	-4.12691	3.67663e-05	0.000336224		unspecified product	pseudogene
AGAP006938	426.077	0.48691	0.118008	4.12609	3.6899e-05	0.000337155	Art7	Protein arginine N-methyltransferase 7 [Source:UniProtKB/Swiss-Prot%3BAcc:Q7QIL2]	protein_coding	GO:0005575;GO:0006479;GO:0008168;GO:0016274;GO:0016740;GO:0018216;GO:0019918;GO:0032259;GO:0035241;GO:0035243;GO:0035247	cellular_component;protein methylation;methyltransferase activity;protein-arginine N-methyltransferase activity;transferase activity;peptidyl-arginine methylation;peptidyl-arginine methylation, to symmetrical-dimethyl arginine;methylation;protein-arginine omega-N monomethyltransferase activity;protein-arginine omega-N symmetric methyltransferase activity;peptidyl-arginine omega-N-methylation
AGAP029768	1095.55	-0.623114	0.151124	-4.1232	3.73642e-05	0.000341121		unspecified product	protein_coding
AGAP012100	27508.3	0.378839	0.0919503	4.12004	3.78808e-05	0.000345547	RpS26	40S ribosomal protein S26 [Source:UniProtKB/Swiss-Prot%3BAcc:Q9GT45]	protein_coding	GO:0002181;GO:0003729;GO:0003735;GO:0005737;GO:0005783;GO:0005791;GO:0005829;GO:0005840;GO:0006412;GO:0022627;GO:0042788;GO:0098556	cytoplasmic translation;mRNA binding;structural constituent of ribosome;cytoplasm;endoplasmic reticulum;rough endoplasmic reticulum;cytosol;ribosome;translation;cytosolic small ribosomal subunit;polysomal ribosome;cytoplasmic side of rough endoplasmic reticulum membrane
AGAP000553	1217.14	-0.375371	0.0911889	-4.11641	3.84823e-05	0.000350742	white	protein white	protein_coding	GO:0000166;GO:0005524;GO:0005886;GO:0016020;GO:0016021;GO:0016887;GO:0031409;GO:0042626;GO:0055085;GO:0140359	nucleotide binding;ATP binding;plasma membrane;membrane;integral component of membrane;ATP hydrolysis activity;pigment binding;ATPase-coupled transmembrane transporter activity;transmembrane transport;ABC-type transporter activity
AGAP004208	358.36	-0.505037	0.122759	-4.11406	3.88761e-05	0.00035379		unspecified product	protein_coding	GO:0005634;GO:0005737;GO:0031514;GO:0044782	nucleus;cytoplasm;motile cilium;cilium organization
AGAP028440	15.6417	-2.35635	0.572759	-4.11403	3.88816e-05	0.00035379		unspecified product	protein_coding
AGAP000287	837.44	0.518531	0.126065	4.1132	3.90215e-05	0.000354768		prostaglandin reductase 1%2C gene	protein_coding	GO:0006693;GO:0016491;GO:0016628;GO:0036132;GO:0047522;GO:0055114	prostaglandin metabolic process;oxidoreductase activity;oxidoreductase activity, acting on the CH-CH group of donors, NAD or NADP as acceptor;13-prostaglandin reductase activity;15-oxoprostaglandin 13-oxidase activity;obsolete oxidation-reduction process
AGAP002268	825.05	0.382821	0.0930902	4.11237	3.91614e-05	0.000355526		unspecified product	protein_coding	GO:0005509;GO:0005737	calcium ion binding;cytoplasm
AGAP007880	35.1774	-1.46741	0.356832	-4.11232	3.91701e-05	0.000355526		3-ketoacyl-CoA reductase [Source:UniProtKB/TrEMBL%3BAcc:A0A1S4GX81]	protein_coding	GO:0016020;GO:0016021;GO:0016491;GO:0055114	membrane;integral component of membrane;oxidoreductase activity;obsolete oxidation-reduction process
AGAP009697	88.293	0.91281	0.221991	4.11192	3.92384e-05	0.00035585		unspecified product	protein_coding
AGAP010835	276.637	-0.596435	0.14515	-4.1091	3.97196e-05	0.000359916		GINS complex subunit 1 (Psf1 homolog)	protein_coding	GO:0000811;GO:0006260;GO:0032508;GO:1902983	GINS complex;DNA replication;DNA duplex unwinding;DNA strand elongation involved in mitotic DNA replication
AGAP029513	2047.51	-0.444278	0.108136	-4.1085	3.98231e-05	0.000360555		Protein kinase domain-containing protein [Source:UniProtKB/TrEMBL%3BAcc:A0A453YZX6]	protein_coding	GO:0000045;GO:0000407;GO:0004672;GO:0004674;GO:0005524;GO:0005829;GO:0006468;GO:0006914;GO:0010506;GO:0016020;GO:0046777	autophagosome assembly;phagophore assembly site;protein kinase activity;protein serine/threonine kinase activity;ATP binding;cytosol;protein phosphorylation;autophagy;regulation of autophagy;membrane;protein autophosphorylation
AGAP001544	41.7106	1.36768	0.332961	4.10762	3.99761e-05	0.00036164		tripartite motif-containing protein 37	protein_coding	GO:0005515;GO:0005737;GO:0006915;GO:0008270;GO:0016567;GO:0046872;GO:0061630	protein binding;cytoplasm;apoptotic process;zinc ion binding;protein ubiquitination;metal ion binding;ubiquitin protein ligase activity
AGAP008951	526.15	-0.466286	0.11357	-4.10573	4.03042e-05	0.000364306		Pin2-interacting protein X1 [Source:UniProtKB/TrEMBL%3BAcc:A0A1S4H0F5]	protein_coding	GO:0003676	nucleic acid binding
AGAP012436	132.39	-0.800791	0.195069	-4.10516	4.04035e-05	0.000364902		unspecified product	protein_coding
AGAP002815	1519.25	0.417022	0.101609	4.1042	4.05721e-05	0.000366106	CLIPA15	CLIP-domain serine protease	protein_coding	GO:0004252;GO:0006508	serine-type endopeptidase activity;proteolysis
AGAP005892	3124.38	-0.582045	0.141823	-4.10402	4.0604e-05	0.000366106		importin beta-2	protein_coding	GO:0005634;GO:0005737;GO:0006606;GO:0006886;GO:0008139;GO:0031267;GO:0061608	nucleus;cytoplasm;protein import into nucleus;intracellular protein transport;nuclear localization sequence binding;small GTPase binding;nuclear import signal receptor activity
AGAP002653	1981.96	0.375729	0.0915627	4.10351	4.06926e-05	0.000366603		phenylalanyl-tRNA synthetase alpha chain	protein_coding	GO:0000049;GO:0000166;GO:0004812;GO:0004826;GO:0005524;GO:0005737;GO:0005829;GO:0006432;GO:0009328;GO:0043039	tRNA binding;nucleotide binding;aminoacyl-tRNA ligase activity;phenylalanine-tRNA ligase activity;ATP binding;cytoplasm;cytosol;phenylalanyl-tRNA aminoacylation;phenylalanine-tRNA ligase complex;tRNA aminoacylation
AGAP004955	89.0058	0.904126	0.220381	4.10255	4.08621e-05	0.000367827		unspecified product	protein_coding	GO:0005739;GO:0017148;GO:0043023;GO:0090071	mitochondrion;negative regulation of translation;ribosomal large subunit binding;negative regulation of ribosome biogenesis
AGAP007774	1035.52	-0.404176	0.0985481	-4.10131	4.10825e-05	0.000369506		unspecified product	protein_coding
AGAP005386	3932.44	-0.400843	0.0977558	-4.10046	4.12338e-05	0.000370561		unspecified product	protein_coding	GO:1902936	phosphatidylinositol bisphosphate binding
AGAP001433	614.059	0.414247	0.101116	4.09674	4.19007e-05	0.000376245		CLIP-domain serine protease	protein_coding	GO:0004252;GO:0006508	serine-type endopeptidase activity;proteolysis
AGAP005169	23.8438	1.97623	0.4826	4.09498	4.22212e-05	0.000378682		unspecified product	protein_coding	GO:0016020;GO:0016021;GO:0055114	membrane;integral component of membrane;obsolete oxidation-reduction process
AGAP003015	77.8995	0.954084	0.232995	4.09487	4.22414e-05	0.000378682		Argininosuccinate synthase [Source:UniProtKB/Swiss-Prot%3BAcc:Q7PR38]	protein_coding	GO:0000050;GO:0000053;GO:0000166;GO:0004055;GO:0005524;GO:0005737;GO:0006526;GO:0008652;GO:0016874	urea cycle;argininosuccinate metabolic process;nucleotide binding;argininosuccinate synthase activity;ATP binding;cytoplasm;arginine biosynthetic process;cellular amino acid biosynthetic process;ligase activity
AGAP012770	317.153	-0.549752	0.134289	-4.0938	4.24361e-05	0.000380115		molecular chaperone GrpE	protein_coding	GO:0000774;GO:0001405;GO:0005739;GO:0005759;GO:0006457;GO:0030150;GO:0042803;GO:0050790;GO:0051082;GO:0051087	adenyl-nucleotide exchange factor activity;PAM complex, Tim23 associated import motor;mitochondrion;mitochondrial matrix;protein folding;protein import into mitochondrial matrix;protein homodimerization activity;regulation of catalytic activity;unfolded protein binding;chaperone binding
AGAP000602	800.497	0.388077	0.09484	4.09191	4.27828e-05	0.000382906	Vps15	vacuolar protein sorting 15	protein_coding	GO:0004672;GO:0004674;GO:0005515;GO:0005524;GO:0005770;GO:0006468;GO:0006623;GO:0016020;GO:0016236;GO:0030242;GO:0034271;GO:0034272;GO:0045324;GO:0071561	protein kinase activity;protein serine/threonine kinase activity;protein binding;ATP binding;late endosome;protein phosphorylation;protein targeting to vacuole;membrane;macroautophagy;autophagy of peroxisome;phosphatidylinositol 3-kinase complex, class III, type I;phosphatidylinositol 3-kinase complex, class III, type II;late endosome to vacuole transport;nucleus-vacuole junction
AGAP029555	4123.15	-0.606608	0.148287	-4.09077	4.29943e-05	0.000384484		Mitogen-activated protein kinase [Source:UniProtKB/TrEMBL%3BAcc:A0A453Z036]	protein_coding	GO:0000165;GO:0000166;GO:0004672;GO:0004674;GO:0004705;GO:0004707;GO:0005524;GO:0005634;GO:0005737;GO:0006468;GO:0007254;GO:0007258;GO:0009605;GO:0010468;GO:0016301;GO:0016310;GO:0016740;GO:0033554;GO:0035556;GO:0106310	MAPK cascade;nucleotide binding;protein kinase activity;protein serine/threonine kinase activity;JUN kinase activity;MAP kinase activity;ATP binding;nucleus;cytoplasm;protein phosphorylation;JNK cascade;JUN phosphorylation;response to external stimulus;regulation of gene expression;kinase activity;phosphorylation;transferase activity;cellular response to stress;intracellular signal transduction;p…
AGAP012768	72.0586	-0.997818	0.243942	-4.09039	4.30657e-05	0.000384807		unspecified product	protein_coding	GO:0000977;GO:0000981;GO:0003676;GO:0005634;GO:0006357;GO:0043565	RNA polymerase II transcription regulatory region sequence-specific DNA binding;DNA-binding transcription factor activity, RNA polymerase II-specific;nucleic acid binding;nucleus;regulation of transcription by RNA polymerase II;sequence-specific DNA binding
AGAP028510	403.381	0.533902	0.130578	4.08874	4.33715e-05	0.000387223		F-box domain-containing protein [Source:UniProtKB/TrEMBL%3BAcc:A0A0E4GBG0]	protein_coding	GO:0005515	protein binding
AGAP001777	81.3776	-1.00531	0.245909	-4.08815	4.34828e-05	0.0003879	ABCC1	ATP-binding cassette transporter (ABC transporter) family C member 1	protein_coding	GO:0000166;GO:0005524;GO:0016020;GO:0016021;GO:0016887;GO:0042626;GO:0055085;GO:0140359	nucleotide binding;ATP binding;membrane;integral component of membrane;ATP hydrolysis activity;ATPase-coupled transmembrane transporter activity;transmembrane transport;ABC-type transporter activity
AGAP005658	201.454	0.649077	0.158801	4.08736	4.36311e-05	0.00038885	CYP15B1	cytochrome P450	protein_coding	GO:0004497;GO:0005506;GO:0016491;GO:0016705;GO:0020037;GO:0046872;GO:0055114	monooxygenase activity;iron ion binding;oxidoreductase activity;oxidoreductase activity, acting on paired donors, with incorporation or reduction of molecular oxygen;heme binding;metal ion binding;obsolete oxidation-reduction process
AGAP008878	348.055	1.62224	0.396915	4.08711	4.36787e-05	0.00038885		defense protein	protein_coding
AGAP007710	1391.75	0.39367	0.0963221	4.08701	4.36962e-05	0.00038885		mucolipin	protein_coding	GO:0005261;GO:0005623;GO:0005765;GO:0005886;GO:0016020;GO:0016021;GO:0034220;GO:0051209;GO:0072345;GO:0098655	cation channel activity;obsolete cell;lysosomal membrane;plasma membrane;membrane;integral component of membrane;ion transmembrane transport;release of sequestered calcium ion into cytosol;NAADP-sensitive calcium-release channel activity;cation transmembrane transport
AGAP002982	5522.99	-0.357169	0.0874121	-4.08604	4.38803e-05	0.00039017		E3 SUMO-protein ligase RanBP2	protein_coding	GO:0005096;GO:0005515;GO:0005634;GO:0005643;GO:0005737;GO:0006913;GO:0043547;GO:0046872;GO:0046907;GO:0050790	GTPase activator activity;protein binding;nucleus;nuclear pore;cytoplasm;nucleocytoplasmic transport;positive regulation of GTPase activity;metal ion binding;intracellular transport;regulation of catalytic activity
AGAP007493	229.552	0.58887	0.144157	4.08491	4.4094e-05	0.000391751		3-oxo-5-alpha-steroid 4-dehydrogenase 3	protein_coding	GO:0003865;GO:0005783;GO:0005789;GO:0006488;GO:0006629;GO:0016020;GO:0016021;GO:0016095;GO:0016627;GO:0019408;GO:0055114;GO:0102389	3-oxo-5-alpha-steroid 4-dehydrogenase activity;endoplasmic reticulum;endoplasmic reticulum membrane;dolichol-linked oligosaccharide biosynthetic process;lipid metabolic process;membrane;integral component of membrane;polyprenol catabolic process;oxidoreductase activity, acting on the CH-CH group of donors;dolichol biosynthetic process;obsolete oxidation-reduction process;polyprenol reductase acti…
AGAP006006	13.1977	2.54131	0.622192	4.08445	4.41819e-05	0.000392213	CPR104	cuticular protein RR-1 family 104	protein_coding	GO:0008010;GO:0042302;GO:0062129	structural constituent of chitin-based larval cuticle;structural constituent of cuticle;chitin-based extracellular matrix
AGAP003649	14140.2	-0.312914	0.0766329	-4.08328	4.44043e-05	0.000393867		unspecified product	protein_coding	GO:0003677;GO:0008270;GO:0046872	DNA binding;zinc ion binding;metal ion binding
AGAP008176	1053.25	0.386426	0.0947291	4.07927	4.51769e-05	0.000400395		dipeptidyl-peptidase 4	protein_coding	GO:0006508;GO:0008236	proteolysis;serine-type peptidase activity
AGAP007181	5802.49	0.29897	0.0733577	4.07551	4.59138e-05	0.000406596		supervillin	protein_coding	GO:0003779;GO:0007010;GO:0051015	actin binding;cytoskeleton organization;actin filament binding
AGAP013453	9.24215	4.19583	1.02967	4.07491	4.60313e-05	0.000407306		unspecified product	protein_coding
AGAP013387	78.6065	0.964438	0.236735	4.07391	4.62299e-05	0.000408732		unspecified product	protein_coding
AGAP029447	95.546	-0.862271	0.21184	-4.07039	4.69352e-05	0.000414441		unspecified product	protein_coding	GO:0005634;GO:0005667;GO:0006357	nucleus;transcription regulator complex;regulation of transcription by RNA polymerase II
AGAP028685	727.359	-0.417744	0.102635	-4.0702	4.69719e-05	0.000414441		DUF4806 domain-containing protein [Source:UniProtKB/TrEMBL%3BAcc:A0A1S4HE03]	protein_coding
AGAP005634	1872.19	0.354462	0.087089	4.07012	4.69895e-05	0.000414441		chitinase	protein_coding	GO:0004553;GO:0004568;GO:0005576;GO:0005975;GO:0006032;GO:0008061	hydrolase activity, hydrolyzing O-glycosyl compounds;chitinase activity;extracellular region;carbohydrate metabolic process;chitin catabolic process;chitin binding
AGAP009499	2010.11	-0.406762	0.0999584	-4.06932	4.71512e-05	0.000415532		proto-oncogene C-crk	protein_coding	GO:0002009;GO:0005515;GO:0048468;GO:0048513;GO:0051179	morphogenesis of an epithelium;protein binding;cell development;animal organ development;localization
AGAP001274	21745.4	0.395601	0.0972231	4.069	4.72143e-05	0.000415753	RpS15	40S ribosomal protein S15	protein_coding	GO:0000028;GO:0003723;GO:0003735;GO:0005840;GO:0006412;GO:0015935;GO:0022627	ribosomal small subunit assembly;RNA binding;structural constituent of ribosome;ribosome;translation;small ribosomal subunit;cytosolic small ribosomal subunit
AGAP009133	293.216	-0.544885	0.134013	-4.06591	4.78461e-05	0.000420976		unspecified product	protein_coding	GO:0005739	mitochondrion
AGAP005720	80.9318	-0.959641	0.236126	-4.06411	4.82165e-05	0.000423893		unspecified product	protein_coding
AGAP002879	8205.94	0.282939	0.069631	4.06341	4.83619e-05	0.00042483		cathepsin F	protein_coding	GO:0004197;GO:0004869;GO:0005615;GO:0005764;GO:0006508;GO:0008233;GO:0008234;GO:0010951;GO:0016787;GO:0051603	cysteine-type endopeptidase activity;cysteine-type endopeptidase inhibitor activity;extracellular space;lysosome;proteolysis;peptidase activity;cysteine-type peptidase activity;negative regulation of endopeptidase activity;hydrolase activity;proteolysis involved in protein catabolic process
AGAP011818	1663.98	0.325697	0.0801808	4.06203	4.86488e-05	0.000427006		unspecified product	protein_coding	GO:0005783;GO:0016020;GO:0016021;GO:0016567;GO:0061630	endoplasmic reticulum;membrane;integral component of membrane;protein ubiquitination;ubiquitin protein ligase activity
AGAP009076	860.599	0.365438	0.0900186	4.05958	4.91615e-05	0.00043087		carnitine O-acetyltransferase	protein_coding	GO:0004092;GO:0005777;GO:0016740;GO:0016746;GO:0019254	carnitine O-acetyltransferase activity;peroxisome;transferase activity;acyltransferase activity;carnitine metabolic process, CoA-linked
AGAP003595	2625.96	-0.303857	0.07485	-4.05955	4.91678e-05	0.00043087		rRNA biogenesis protein RRP5	protein_coding	GO:0003676;GO:0003723;GO:0005515;GO:0005634;GO:0005730;GO:0006364;GO:0006396;GO:0006397;GO:0032040	nucleic acid binding;RNA binding;protein binding;nucleus;nucleolus;rRNA processing;RNA processing;mRNA processing;small-subunit processome
AGAP012200	22.5897	-1.78801	0.440498	-4.05907	4.92679e-05	0.0004314		unspecified product	protein_coding
AGAP010236	127.228	-0.810699	0.199744	-4.05869	4.93497e-05	0.00043177		PITH domain-containing protein [Source:UniProtKB/TrEMBL%3BAcc:A0A1S4H3G1]	protein_coding	GO:0005634	nucleus
AGAP004219	18.9331	-2.03955	0.502613	-4.0579	4.95162e-05	0.000432723		unspecified product	protein_coding
AGAP008704	172.833	0.696355	0.171615	4.05765	4.95691e-05	0.000432723		Juvenile hormone-inducible protein [Source:UniProtKB/TrEMBL%3BAcc:A0A1S4GZS3]	protein_coding
AGAP004639	60.0516	-1.10443	0.272186	-4.05761	4.95774e-05	0.000432723		unspecified product	protein_coding	GO:0004252;GO:0005615;GO:0006508;GO:0016020;GO:0016021	serine-type endopeptidase activity;extracellular space;proteolysis;membrane;integral component of membrane
AGAP009919	5124.4	0.263998	0.0651169	4.05421	5.03042e-05	0.000438599		transmembrane 9 superfamily member 2/4	protein_coding	GO:0016020;GO:0016021;GO:0072657	membrane;integral component of membrane;protein localization to membrane
AGAP008623	35.5749	-1.43337	0.353562	-4.05408	5.0331e-05	0.000438599		unspecified product	protein_coding
AGAP006616	1052.85	0.401802	0.0991683	4.05172	5.08419e-05	0.000442698		Presequence protease%2C mitochondrial	protein_coding	GO:0003824;GO:0004222;GO:0005739;GO:0005759;GO:0006508;GO:0016485;GO:0046872	catalytic activity;metalloendopeptidase activity;mitochondrion;mitochondrial matrix;proteolysis;protein processing;metal ion binding
AGAP006699	1845.52	0.312546	0.0771475	4.05127	5.09393e-05	0.000443069		hairy and enhancer of split%2C invertebrate	protein_coding	GO:0000122;GO:0000977;GO:0000978;GO:0000981;GO:0001227;GO:0003677;GO:0005634;GO:0006355;GO:0006357;GO:0009952;GO:0030154;GO:0046983;GO:0050767	negative regulation of transcription by RNA polymerase II;RNA polymerase II transcription regulatory region sequence-specific DNA binding;RNA polymerase II cis-regulatory region sequence-specific DNA binding;DNA-binding transcription factor activity, RNA polymerase II-specific;DNA-binding transcription repressor activity, RNA polymerase II-specific;DNA binding;nucleus;regulation of DNA-templated …
AGAP000346	178.434	-0.81634	0.201508	-4.05115	5.09657e-05	0.000443069	SPZ1	spaetzle-like cytokine 1	protein_coding	GO:0005121;GO:0005576;GO:0005615;GO:0007165;GO:0007399;GO:0008083;GO:0008592;GO:0021556;GO:0045087	Toll binding;extracellular region;extracellular space;signal transduction;nervous system development;growth factor activity;regulation of Toll signaling pathway;central nervous system formation;innate immune response
AGAP003232	3515.41	-0.337814	0.0834043	-4.05032	5.11477e-05	0.000444298		splicing factor 4	protein_coding	GO:0003676;GO:0005634;GO:0006397;GO:0008380	nucleic acid binding;nucleus;mRNA processing;RNA splicing
AGAP005625	1535.48	0.325146	0.0802834	4.04998	5.12223e-05	0.000444591	SCRASP1	Class A Scavenger Receptor (SRCR domain) with Serine Protease domain.	protein_coding	GO:0004252;GO:0005044;GO:0005515;GO:0005576;GO:0006030;GO:0006508;GO:0006897;GO:0008061;GO:0008233;GO:0008236;GO:0016020;GO:0016021;GO:0016787	serine-type endopeptidase activity;scavenger receptor activity;protein binding;extracellular region;chitin metabolic process;proteolysis;endocytosis;chitin binding;peptidase activity;serine-type peptidase activity;membrane;integral component of membrane;hydrolase activity
AGAP012248	2907.01	0.345325	0.0852762	4.04948	5.13305e-05	0.000445177		ubiquitin carboxyl-terminal hydrolase 5/13	protein_coding	GO:0004197;GO:0004843;GO:0005515;GO:0005634;GO:0005829;GO:0006508;GO:0006511;GO:0008233;GO:0008234;GO:0008270;GO:0016579;GO:0016787;GO:0046872	cysteine-type endopeptidase activity;cysteine-type deubiquitinase activity;protein binding;nucleus;cytosol;proteolysis;ubiquitin-dependent protein catabolic process;peptidase activity;cysteine-type peptidase activity;zinc ion binding;protein deubiquitination;hydrolase activity;metal ion binding
AGAP009151	1983.28	-0.323146	0.0798467	-4.04708	5.186e-05	0.000449412		BEN domain-containing protein [Source:UniProtKB/TrEMBL%3BAcc:A0A1S4H0A7]	protein_coding	GO:0003677	DNA binding
AGAP008185	2417.97	0.315171	0.0779115	4.04525	5.22681e-05	0.000452589		Multiple epidermal growth factor-like domains 8	protein_coding	GO:0005509;GO:0005515;GO:0005604;GO:0008045;GO:0009653;GO:0009887;GO:0009888;GO:0016020;GO:0016021;GO:0016358;GO:0030154;GO:0071840	calcium ion binding;protein binding;basement membrane;motor neuron axon guidance;anatomical structure morphogenesis;animal organ morphogenesis;tissue development;membrane;integral component of membrane;dendrite development;cell differentiation;cellular component organization or biogenesis
AGAP002290	3034.52	-0.377958	0.0934478	-4.04459	5.24156e-05	0.000453507		negative elongation factor A	protein_coding	GO:0032021;GO:0034244	NELF complex;negative regulation of transcription elongation by RNA polymerase II
AGAP000907	48.2419	1.94519	0.481186	4.04249	5.28856e-05	0.000457158		unspecified product	protein_coding	GO:0001676;GO:0003824;GO:0004467;GO:0016405;GO:0046949	long-chain fatty acid metabolic process;catalytic activity;long-chain fatty acid-CoA ligase activity;CoA-ligase activity;fatty-acyl-CoA biosynthetic process
AGAP009063	1394.32	-0.400703	0.0991265	-4.04234	5.29213e-05	0.000457158		unspecified product	protein_coding	GO:0005042;GO:0005886;GO:0016020;GO:0016021;GO:0038007	netrin receptor activity;plasma membrane;membrane;integral component of membrane;netrin-activated signaling pathway
AGAP001721	12953.5	0.284064	0.0702778	4.04202	5.29923e-05	0.00045741		translocon-associated protein subunit alpha	protein_coding	GO:0005783;GO:0005789;GO:0016020;GO:0016021	endoplasmic reticulum;endoplasmic reticulum membrane;membrane;integral component of membrane
AGAP029549	5637.76	-0.457036	0.113083	-4.0416	5.3087e-05	0.000457865		TAFH domain-containing protein [Source:UniProtKB/TrEMBL%3BAcc:A0A453Z0U3]	protein_coding	GO:0003677;GO:0003700;GO:0005669;GO:0006351;GO:0006352;GO:0006355;GO:0008134;GO:0016020;GO:0016021;GO:0045944;GO:0046982	DNA binding;DNA-binding transcription factor activity;transcription factor TFIID complex;DNA-templated transcription;DNA-templated transcription initiation;regulation of DNA-templated transcription;transcription factor binding;membrane;integral component of membrane;positive regulation of transcription by RNA polymerase II;protein heterodimerization activity
AGAP006935	11178.1	-0.538147	0.133161	-4.04132	5.31523e-05	0.000457907		unspecified product	protein_coding	GO:0006397	mRNA processing
AGAP002186	1861.08	-0.419134	0.103715	-4.04121	5.31757e-05	0.000457907		very low-density lipoprotein receptor	protein_coding	GO:0005509;GO:0005515;GO:0016020;GO:0016021;GO:0017147;GO:0030229;GO:0042813;GO:0060070	calcium ion binding;protein binding;membrane;integral component of membrane;Wnt-protein binding;very-low-density lipoprotein particle receptor activity;Wnt receptor activity;canonical Wnt signaling pathway
AGAP007609	2376.2	0.336302	0.0832399	4.04016	5.34154e-05	0.000459608		unspecified product	protein_coding
AGAP004104	1027.89	0.353104	0.0874109	4.03959	5.35448e-05	0.000460359		unspecified product	protein_coding	GO:0016020;GO:0016021;GO:0022857;GO:0055085	membrane;integral component of membrane;transmembrane transporter activity;transmembrane transport
AGAP006665	2431.31	-0.469197	0.116164	-4.03908	5.36609e-05	0.000460994		unspecified product	protein_coding	GO:0005515;GO:0019901	protein binding;protein kinase binding
AGAP003181	524.81	-0.44961	0.111343	-4.03805	5.38974e-05	0.000462662		RING-type domain-containing protein [Source:UniProtKB/TrEMBL%3BAcc:Q5TTG8]	protein_coding	GO:0016021;GO:0030308;GO:0046872	integral component of membrane;negative regulation of cell growth;metal ion binding
AGAP007105	28.9342	-1.61892	0.401078	-4.03641	5.42749e-05	0.000465536		unspecified product	protein_coding
AGAP009031	39223.7	0.365608	0.09062	4.03452	5.47146e-05	0.000468939	RpL5	60S ribosomal protein L5	protein_coding	GO:0000027;GO:0003723;GO:0003735;GO:0005634;GO:0005737;GO:0005840;GO:0006412;GO:0008097;GO:0019843;GO:0022625	ribosomal large subunit assembly;RNA binding;structural constituent of ribosome;nucleus;cytoplasm;ribosome;translation;5S rRNA binding;rRNA binding;cytosolic large ribosomal subunit
AGAP029130	2365.97	0.357262	0.0886199	4.03139	5.54473e-05	0.000474846		GOLD domain-containing protein [Source:UniProtKB/TrEMBL%3BAcc:A0A2C9H408]	protein_coding	GO:0005783;GO:0005793;GO:0005794;GO:0006886;GO:0006888;GO:0007030;GO:0016020;GO:0016021;GO:0030134	endoplasmic reticulum;endoplasmic reticulum-Golgi intermediate compartment;Golgi apparatus;intracellular protein transport;endoplasmic reticulum to Golgi vesicle-mediated transport;Golgi organization;membrane;integral component of membrane;COPII-coated ER to Golgi transport vesicle
AGAP001447	878.417	0.39999	0.0992279	4.03102	5.55351e-05	0.000475226		solute carrier family 35 (UDP-galactose transporter)%2C member B1	protein_coding	GO:0005459;GO:0005460;GO:0015786;GO:0016020;GO:0016021;GO:0022857;GO:0030173;GO:0030176;GO:0055085;GO:0072334	UDP-galactose transmembrane transporter activity;UDP-glucose transmembrane transporter activity;UDP-glucose transmembrane transport;membrane;integral component of membrane;transmembrane transporter activity;integral component of Golgi membrane;integral component of endoplasmic reticulum membrane;transmembrane transport;UDP-galactose transmembrane transport
AGAP011600	23153.9	-0.525006	0.130267	-4.03023	5.57214e-05	0.000476446		unspecified product	protein_coding	GO:0005737;GO:0006915;GO:0009968;GO:0032006	cytoplasm;apoptotic process;negative regulation of signal transduction;regulation of TOR signaling
AGAP009936	873.154	-0.363218	0.090161	-4.02855	5.61227e-05	0.000479502		cyclin-dependent kinase 8/11	protein_coding	GO:0000166;GO:0004672;GO:0004674;GO:0004693;GO:0005524;GO:0005634;GO:0006468;GO:0008353;GO:0016592;GO:0051726	nucleotide binding;protein kinase activity;protein serine/threonine kinase activity;cyclin-dependent protein serine/threonine kinase activity;ATP binding;nucleus;protein phosphorylation;RNA polymerase II CTD heptapeptide repeat kinase activity;mediator complex;regulation of cell cycle
AGAP008730	440.618	-0.460196	0.114282	-4.02685	5.6528e-05	0.000482587		6-pyruvoyltetrahydropterin/6-carboxytetrahydropterin synthase	protein_coding	GO:0003874;GO:0005739;GO:0006729;GO:0046872	6-pyruvoyltetrahydropterin synthase activity;mitochondrion;tetrahydrobiopterin biosynthetic process;metal ion binding
AGAP009949	9902.08	-0.274746	0.0682615	-4.0249	5.69987e-05	0.000486225		Oxidoreductase GLYR1 homolog [Source:UniProtKB/TrEMBL%3BAcc:A0A1S4H2H3]	protein_coding	GO:0016491;GO:0016616;GO:0050661;GO:0051287;GO:0055114	oxidoreductase activity;oxidoreductase activity, acting on the CH-OH group of donors, NAD or NADP as acceptor;NADP binding;NAD binding;obsolete oxidation-reduction process
AGAP029436	372.199	-0.856846	0.212913	-4.0244	5.71199e-05	0.000486879		unspecified product	protein_coding
AGAP004264	783.016	-0.404239	0.100516	-4.02163	5.7796e-05	0.000492239		unspecified product	protein_coding	GO:0016567;GO:0031464	protein ubiquitination;Cul4A-RING E3 ubiquitin ligase complex
AGAP005408	338.292	0.560699	0.139427	4.02146	5.78389e-05	0.000492239		unspecified product	protein_coding	GO:0005829;GO:0022008	cytosol;neurogenesis
AGAP029290	50.4431	-1.35952	0.338127	-4.02074	5.80161e-05	0.000492826		unspecified product	protein_coding
AGAP000343	1163.03	0.328683	0.0817485	4.02066	5.80354e-05	0.000492826	Vps50	vacuolar protein sorting 50	protein_coding	GO:0000149;GO:0005829;GO:0032456;GO:0042147;GO:1990745	SNARE binding;cytosol;endocytic recycling;retrograde transport, endosome to Golgi;EARP complex
AGAP008148	912.644	-0.367509	0.091406	-4.02063	5.80432e-05	0.000492826		RING finger and SPRY domain-containing protein 1 [Source:UniProtKB/TrEMBL%3BAcc:A0A1S4GXE5]	protein_coding	GO:0004842;GO:0005515;GO:0046872	ubiquitin-protein transferase activity;protein binding;metal ion binding
AGAP002409	845.146	0.415701	0.103443	4.01866	5.8531e-05	0.000496581		tRNA pseudouridine38-40 synthase	protein_coding	GO:0001522;GO:0003723;GO:0005634;GO:0009451;GO:0009982;GO:0031119;GO:1990481	pseudouridine synthesis;RNA binding;nucleus;RNA modification;pseudouridine synthase activity;tRNA pseudouridine synthesis;mRNA pseudouridine synthesis
AGAP004227	2377.18	-0.314063	0.0781584	-4.01829	5.86212e-05	0.00049696		ADP-ribosylation factor-like protein	protein_coding	GO:0000166;GO:0003924;GO:0005525;GO:0005765;GO:0005774;GO:0015031;GO:0016192;GO:0051649	nucleotide binding;GTPase activity;GTP binding;lysosomal membrane;vacuolar membrane;protein transport;vesicle-mediated transport;establishment of localization in cell
AGAP029661	1245.09	-0.33623	0.0837079	-4.0167	5.90181e-05	0.00049965		unspecified product	protein_coding	GO:0004435;GO:0005515;GO:0006629;GO:0007165;GO:0008081;GO:0009395;GO:0035556	phosphatidylinositol phospholipase C activity;protein binding;lipid metabolic process;signal transduction;phosphoric diester hydrolase activity;phospholipid catabolic process;intracellular signal transduction
AGAP029813	2784.47	-0.34469	0.0858162	-4.01661	5.90417e-05	0.00049965		unspecified product	protein_coding	GO:0000166;GO:0002009;GO:0004672;GO:0004674;GO:0004713;GO:0004715;GO:0005102;GO:0005515;GO:0005524;GO:0006468;GO:0007169;GO:0016301;GO:0016310;GO:0016740;GO:0030154;GO:0031234;GO:0038083;GO:0042127	nucleotide binding;morphogenesis of an epithelium;protein kinase activity;protein serine/threonine kinase activity;protein tyrosine kinase activity;non-membrane spanning protein tyrosine kinase activity;signaling receptor binding;protein binding;ATP binding;protein phosphorylation;transmembrane receptor protein tyrosine kinase signaling pathway;kinase activity;phosphorylation;transferase activity…
AGAP029440	88.1571	-0.93899	0.233789	-4.0164	5.90936e-05	0.00049965		unspecified product	protein_coding
AGAP006330	615.711	-0.412166	0.102624	-4.01629	5.91215e-05	0.00049965		Ccdc109a	protein_coding	GO:0005262;GO:0015292;GO:0016020;GO:0016021;GO:0031305;GO:0036444;GO:0051560;GO:1990246	calcium channel activity;uniporter activity;membrane;integral component of membrane;integral component of mitochondrial inner membrane;calcium import into the mitochondrion;mitochondrial calcium ion homeostasis;uniplex complex
AGAP010306	81.8464	-1.02943	0.256508	-4.01323	5.98938e-05	0.000505785		unspecified product	protein_coding
AGAP005865	3419.25	0.376603	0.0938897	4.01112	6.04307e-05	0.000509925		fumarylacetoacetase	protein_coding	GO:0003824;GO:0004334;GO:0006559;GO:0006572;GO:0009072;GO:0016787;GO:0046872;GO:1902000	catalytic activity;fumarylacetoacetase activity;L-phenylalanine catabolic process;tyrosine catabolic process;aromatic amino acid family metabolic process;hydrolase activity;metal ion binding;homogentisate catabolic process
AGAP004487	1049.03	-0.336825	0.0840634	-4.00679	6.15487e-05	0.000518958		SNX5 protein	protein_coding	GO:0015031;GO:0035091;GO:0090389	protein transport;phosphatidylinositol binding;phagosome-lysosome fusion involved in apoptotic cell clearance
[truncated: 12,556 more rows]
