# Supplementary material for: A confinable female-lethal population suppression system in the malaria vector, Anopheles gambiae
Source: Sci Adv. 2023 Jul 5;9(27):eade8903. doi: 10.1126/sciadv.ade8903 (PMC10321730; doi:10.1126/sciadv.ade8903)
Supplement: Supplementary file 2 — Tables S1 to S21 [file sciadv.ade8903_tables_s1_to_s21.zip › TableS8_deseq2_G_C9_vs_WT.annotations.go.xlsx]

## Sheet: Sheet1
Table S8: RNAseq Differential expression analysis comparing Vasa-Cas9 /gFLE(G) transheterozygotes vs. WT.
ID	baseMean	log2FoldChange	lfcSE	stat	pvalue	padj	name	description	biotype	go_id	go_name
AGAP001627	903.571	2.08938	0.116428	17.9457	5.18921e-72	5.35994e-68		solute carrier family 7 (cationic amino acid transporter%2C y+ system)	protein_coding	GO:0015179;GO:0016020;GO:0016021;GO:0022857;GO:0055085	L-amino acid transmembrane transporter activity;membrane;integral component of membrane;transmembrane transporter activity;transmembrane transport
AGAP028646	1386.41	-1.73944	0.0985533	-17.6498	1.02187e-69	5.27747e-66	ANCE3	angiotensin-converting enzyme 3	protein_coding	GO:0004180;GO:0005615;GO:0005886;GO:0006508;GO:0008233;GO:0008237;GO:0008238;GO:0008239;GO:0008241;GO:0016020;GO:0016787;GO:0046872	carboxypeptidase activity;extracellular space;plasma membrane;proteolysis;peptidase activity;metallopeptidase activity;exopeptidase activity;dipeptidyl-peptidase activity;peptidyl-dipeptidase activity;membrane;hydrolase activity;metal ion binding
AGAP006954	1980.51	-2.6216	0.152042	-17.2426	1.27212e-66	4.37992e-63	CLIPA10	CLIP-domain serine protease	protein_coding	GO:0004252;GO:0006508	serine-type endopeptidase activity;proteolysis
AGAP000051	547.728	-2.24302	0.135201	-16.5903	8.18947e-62	2.11473e-58		Heme peroxidase 5 [Source:UniProtKB/TrEMBL%3BAcc:A0A1S4G8F3]	protein_coding	GO:0004601;GO:0006979;GO:0020037	peroxidase activity;response to oxidative stress;heme binding
AGAP013060	473.911	2.60225	0.158508	16.4172	1.44121e-60	2.97725e-57		unspecified product	protein_coding
AGAP028068	232.562	-3.16058	0.198513	-15.9213	4.51177e-57	7.767e-54		unspecified product	protein_coding
AGAP006063	6389.37	-1.37521	0.0876332	-15.6928	1.69304e-55	2.4982e-52		unspecified product	protein_coding	GO:0016020;GO:0016021	membrane;integral component of membrane
AGAP009662	551.445	-2.64896	0.17158	-15.4386	8.99788e-54	1.16174e-50		unspecified product	protein_coding	GO:0003676	nucleic acid binding
AGAP011367	258.35	-2.34312	0.165886	-14.1249	2.6686e-45	3.06266e-42	OBP56	odorant-binding protein 56	protein_coding	GO:0005549;GO:0007608;GO:0050896	odorant binding;sensory perception of smell;response to stimulus
AGAP011516	557.077	-1.86609	0.132961	-14.0349	9.53714e-45	9.85091e-42		Actin%2C cytoplasmic [Source:UniProtKB/TrEMBL%3BAcc:A0A1S4H6X2]	protein_coding	GO:0000166;GO:0005524;GO:0005737;GO:0005856	nucleotide binding;ATP binding;cytoplasm;cytoskeleton
AGAP000538	8014.89	-1.36136	0.0975605	-13.9541	2.97206e-44	2.79077e-41	TWDL9	cuticular protein TWDL family (TWDL9)	protein_coding
AGAP003475	1191.72	-1.30675	0.0961607	-13.5892	4.64009e-42	3.99395e-39		leucyl aminopeptidase	protein_coding	GO:0004177;GO:0005737;GO:0006508;GO:0008233;GO:0008235;GO:0019538;GO:0030145;GO:0070006	aminopeptidase activity;cytoplasm;proteolysis;peptidase activity;metalloexopeptidase activity;protein metabolic process;manganese ion binding;metalloaminopeptidase activity
AGAP006571	532.658	-2.06283	0.152022	-13.5693	6.09334e-42	4.84139e-39		nuclear receptor subfamily 1 group D member 3	protein_coding	GO:0003677;GO:0003700;GO:0003707;GO:0004879;GO:0005634;GO:0006355;GO:0008270;GO:0030522;GO:0043401;GO:0043565;GO:0046872	DNA binding;DNA-binding transcription factor activity;nuclear steroid receptor activity;nuclear receptor activity;nucleus;regulation of DNA-templated transcription;zinc ion binding;intracellular receptor signaling pathway;steroid hormone mediated signaling pathway;sequence-specific DNA binding;metal ion binding
AGAP000537	2323.7	-1.34953	0.101175	-13.3386	1.38063e-40	1.01861e-37		unspecified product	protein_coding
AGAP008369	4564.07	1.44155	0.108961	13.2299	5.89342e-40	4.05821e-37		Vitellogenin domain-containing protein [Source:UniProtKB/TrEMBL%3BAcc:A0A1S4GY30]	protein_coding	GO:0005319;GO:0006869	lipid transporter activity;lipid transport
AGAP028560	775.983	-1.60483	0.122638	-13.0859	3.96304e-39	2.55839e-36		unspecified product	protein_coding
AGAP005256	186.138	-3.11169	0.238332	-13.0561	5.86715e-39	3.56481e-36		juvenile hormone acid methyltransferase	protein_coding
AGAP003465	290757	-1.01651	0.0811239	-12.5303	5.09831e-36	2.92558e-33		unspecified product	protein_coding	GO:0016021	integral component of membrane
AGAP029087	173.309	-2.61787	0.209981	-12.4672	1.12758e-35	6.12988e-33		unspecified product	protein_coding	GO:0016020;GO:0016021	membrane;integral component of membrane
AGAP004130	4715.92	-1.02944	0.0834262	-12.3395	5.55014e-35	2.86637e-32	Osi7	protein osiris 7	protein_coding	GO:0016020;GO:0016021	membrane;integral component of membrane
AGAP012196	980.333	-1.31746	0.106814	-12.3342	5.92719e-35	2.91533e-32		Histone H3 [Source:UniProtKB/TrEMBL%3BAcc:Q7PCS9]	protein_coding	GO:0000786;GO:0003677;GO:0005634;GO:0005694;GO:0046982	nucleosome;DNA binding;nucleus;chromosome;protein heterodimerization activity
AGAP013525	2368.02	-1.26513	0.103498	-12.2237	2.32147e-34	1.08993e-31		unspecified product	protein_coding
EGFP	1873.2	12.5071	1.02522	12.1995	3.12863e-34	1.40503e-31
AGAP009000	883.341	-2.001	0.164776	-12.1438	6.18831e-34	2.66329e-31		Chymotrypsin like protease [Source:UniProtKB/TrEMBL%3BAcc:A0A1S4H0L6]	protein_coding	GO:0004252;GO:0006508	serine-type endopeptidase activity;proteolysis
AGAP002857	1147.64	1.2869	0.106188	12.119	8.37453e-34	3.46002e-31		unspecified product	protein_coding	GO:0005576;GO:0015918;GO:0032367;GO:0032934	extracellular region;sterol transport;intracellular cholesterol transport;sterol binding
AGAP001433	486.442	-1.64482	0.136567	-12.0441	2.08423e-33	8.27999e-31		CLIP-domain serine protease	protein_coding	GO:0004252;GO:0006508	serine-type endopeptidase activity;proteolysis
AGAP013065	123.506	-3.15293	0.261948	-12.0365	2.28458e-33	8.73979e-31		Tal-like protein AA	protein_coding
AGAP000414	271.256	-1.92384	0.160431	-11.9916	3.93026e-33	1.44984e-30		prostaglandin reductase 1	protein_coding	GO:0005737;GO:0016491;GO:0016628;GO:0032440;GO:0036132;GO:0047522;GO:0055114;GO:0097257	cytoplasm;oxidoreductase activity;oxidoreductase activity, acting on the CH-CH group of donors, NAD or NADP as acceptor;2-alkenal reductase [NAD(P)+] activity;13-prostaglandin reductase activity;15-oxoprostaglandin 13-oxidase activity;obsolete oxidation-reduction process;leukotriene B4 12-hydroxy dehydrogenase activity
AGAP011937	1700.56	-1.17348	0.0992516	-11.8233	2.95932e-32	1.05403e-29		unspecified product	protein_coding	GO:0003824;GO:0005515;GO:0005576;GO:0005975;GO:0008061	catalytic activity;protein binding;extracellular region;carbohydrate metabolic process;chitin binding
AGAP003541	448.204	-1.57475	0.135143	-11.6525	2.22881e-31	7.67379e-29		eukaryotic translation elongation factor 1 alpha 1	protein_coding	GO:0000166;GO:0003746;GO:0003924;GO:0005525;GO:0005737;GO:0006412;GO:0006414	nucleotide binding;translation elongation factor activity;GTPase activity;GTP binding;cytoplasm;translation;translational elongation
AGAP007619	8425.68	-0.896358	0.0770353	-11.6357	2.71406e-31	9.04307e-29		cytosolic nonspecific dipeptidase	protein_coding	GO:0004180;GO:0006508;GO:0008233;GO:0008237;GO:0016787;GO:0016805;GO:0046872;GO:0070573	carboxypeptidase activity;proteolysis;peptidase activity;metallopeptidase activity;hydrolase activity;dipeptidase activity;metal ion binding;metallodipeptidase activity
AGAP000820	4160.81	1.49806	0.128944	11.6179	3.34146e-31	1.07856e-28	CPR125	cuticular protein RR-2 family 125	protein_coding	GO:0008010;GO:0042302;GO:0062129	structural constituent of chitin-based larval cuticle;structural constituent of cuticle;chitin-based extracellular matrix
AGAP003095	1623	-1.09841	0.0948672	-11.5784	5.30359e-31	1.66002e-28		yellow protein	protein_coding	GO:0005576	extracellular region
AGAP008822	1261.1	-1.14337	0.0999478	-11.4397	2.64866e-30	8.04647e-28		FK506-binding protein 14	protein_coding	GO:0000413;GO:0003755;GO:0005509;GO:0005783;GO:0016853	protein peptidyl-prolyl isomerization;peptidyl-prolyl cis-trans isomerase activity;calcium ion binding;endoplasmic reticulum;isomerase activity
AGAP009194	1526	-1.11223	0.0979239	-11.3582	6.75584e-30	1.99374e-27	GSTE2	glutathione S-transferase epsilon class 2	protein_coding	GO:0004364;GO:0005515;GO:0005737;GO:0006749;GO:0016740	glutathione transferase activity;protein binding;cytoplasm;glutathione metabolic process;transferase activity
AGAP003308	4452.53	-0.942981	0.0833869	-11.3085	1.19103e-29	3.41727e-27	CPAP3-C	cuticular protein	protein_coding	GO:0005576;GO:0006030;GO:0008061	extracellular region;chitin metabolic process;chitin binding
AGAP008253	1168.03	-1.21913	0.108605	-11.2254	3.0604e-29	8.54347e-27		unspecified product	protein_coding
AGAP006718	1025.4	-1.11513	0.0994488	-11.2131	3.51466e-29	9.55339e-27		excitatory amino acid transporter 2 isoform 2	protein_coding	GO:0005313;GO:0005886;GO:0015175;GO:0015293;GO:0015501;GO:0015813;GO:0016020;GO:0016021;GO:0055085	L-glutamate transmembrane transporter activity;plasma membrane;neutral amino acid transmembrane transporter activity;symporter activity;glutamate:sodium symporter activity;L-glutamate transmembrane transport;membrane;integral component of membrane;transmembrane transport
AGAP003211	2893.12	-0.937853	0.0840047	-11.1643	6.09746e-29	1.61489e-26		ZP domain-containing protein [Source:UniProtKB/TrEMBL%3BAcc:A0A1S4GHX8]	protein_coding	GO:0016020;GO:0016021	membrane;integral component of membrane
AGAP028553	633.977	-1.75159	0.158223	-11.0704	1.7465e-28	4.5099e-26		unspecified product	protein_coding
AGAP001890	493.216	-1.45631	0.133084	-10.9428	7.19604e-28	1.77859e-25		unspecified product	protein_coding	GO:0046872	metal ion binding
AGAP000586	502.215	1.50917	0.137921	10.9423	7.23214e-28	1.77859e-25		unspecified product	protein_coding	GO:0016020;GO:0016021	membrane;integral component of membrane
AGAP009011	194.808	-2.22421	0.203661	-10.9211	9.13748e-28	2.19491e-25		unspecified product	protein_coding
AGAP004410	2208.2	-0.958409	0.088115	-10.8768	1.487e-27	3.49074e-25		unspecified product	protein_coding	GO:0005515;GO:0005516;GO:0007339;GO:0016020	protein binding;calmodulin binding;binding of sperm to zona pellucida;membrane
AGAP008146	445.928	-1.3861	0.128592	-10.7791	4.32264e-27	9.92189e-25		unspecified product	protein_coding
AGAP002168	105.372	-3.41119	0.31707	-10.7585	5.40535e-27	1.21374e-24		unspecified product	protein_coding
DsRed	1136.35	12.6772	1.18337	10.7128	8.86801e-27	1.94889e-24
AGAP012197	2497.78	-1.05302	0.0988559	-10.6521	1.70546e-26	3.66994e-24		Histone H3 [Source:UniProtKB/TrEMBL%3BAcc:Q7PCS9]	protein_coding	GO:0000786;GO:0003677;GO:0005634;GO:0005694;GO:0046982	nucleosome;DNA binding;nucleus;chromosome;protein heterodimerization activity
AGAP005658	132.136	-2.65486	0.249543	-10.6389	1.96508e-26	4.14231e-24	CYP15B1	cytochrome P450	protein_coding	GO:0004497;GO:0005506;GO:0016491;GO:0016705;GO:0020037;GO:0046872;GO:0055114	monooxygenase activity;iron ion binding;oxidoreductase activity;oxidoreductase activity, acting on paired donors, with incorporation or reduction of molecular oxygen;heme binding;metal ion binding;obsolete oxidation-reduction process
AGAP001377	574.411	1.30616	0.123915	10.5407	5.60551e-26	1.15799e-23	SRPN11	serine protease inhibitor (serpin) 11	protein_coding	GO:0004867;GO:0005615;GO:0010951	serine-type endopeptidase inhibitor activity;extracellular space;negative regulation of endopeptidase activity
AGAP010971	8433.9	-1.12372	0.106837	-10.5181	7.1321e-26	1.44446e-23		tubulin alpha	protein_coding	GO:0000166;GO:0000226;GO:0000278;GO:0003924;GO:0005200;GO:0005525;GO:0005737;GO:0005856;GO:0005874;GO:0007010;GO:0007017	nucleotide binding;microtubule cytoskeleton organization;mitotic cell cycle;GTPase activity;structural constituent of cytoskeleton;GTP binding;cytoplasm;cytoskeleton;microtubule;cytoskeleton organization;microtubule-based process
AGAP001509	16697.9	-0.917447	0.0872484	-10.5153	7.34116e-26	1.45821e-23		unspecified product	protein_coding
AGAP000885	1229.89	-1.00973	0.0966935	-10.4426	1.58366e-25	3.08635e-23		aminopeptidase N	protein_coding	GO:0004177;GO:0005737;GO:0006508;GO:0008233;GO:0008237;GO:0008270;GO:0016787;GO:0042277;GO:0043171;GO:0046872;GO:0070006	aminopeptidase activity;cytoplasm;proteolysis;peptidase activity;metallopeptidase activity;zinc ion binding;hydrolase activity;peptide binding;peptide catabolic process;metal ion binding;metalloaminopeptidase activity
AGAP004129	869.999	-1.06191	0.102772	-10.3327	5.01212e-25	9.58707e-23	Osi6	protein osiris 6	protein_coding	GO:0016020;GO:0016021	membrane;integral component of membrane
AGAP003513	980.932	-1.35484	0.131722	-10.2856	8.18045e-25	1.53629e-22		unspecified product	protein_coding
AGAP013410	14789.9	-0.892604	0.0869216	-10.2691	9.71367e-25	1.79165e-22		unspecified product	protein_coding
AGAP009221	532.253	-1.27306	0.124486	-10.2265	1.50827e-24	2.73315e-22	SRPN5	serine protease inhibitor (serpin) 5	protein_coding	GO:0004867;GO:0005615;GO:0010951	serine-type endopeptidase inhibitor activity;extracellular space;negative regulation of endopeptidase activity
AGAP003050	794.59	-1.11151	0.108976	-10.1996	1.99153e-24	3.54663e-22		stearoyl-CoA desaturase (delta-9 desaturase)	protein_coding	GO:0004768;GO:0005506;GO:0005789;GO:0006633;GO:0006636;GO:0016020;GO:0016021;GO:0016491;GO:0016717;GO:0055114	stearoyl-CoA 9-desaturase activity;iron ion binding;endoplasmic reticulum membrane;fatty acid biosynthetic process;unsaturated fatty acid biosynthetic process;membrane;integral component of membrane;oxidoreductase activity;oxidoreductase activity, acting on paired donors, with oxidation of a pair of donors resulting in the reduction of molecular oxygen to two molecules of water;obsolete oxidation…
AGAP007916	75.3372	-3.53747	0.347846	-10.1696	2.70947e-24	4.74341e-22		unspecified product	protein_coding	GO:0005576;GO:0006030;GO:0008061	extracellular region;chitin metabolic process;chitin binding
AGAP013362	266.361	-1.6425	0.161826	-10.1498	3.32093e-24	5.71699e-22		unspecified product	protein_coding	GO:0016020;GO:0016021	membrane;integral component of membrane
AGAP004571	2498.5	-0.959155	0.0948329	-10.1142	4.78072e-24	8.09509e-22		Oviductin	protein_coding	GO:0004252;GO:0005615;GO:0006508;GO:0008233;GO:0008236;GO:0016787	serine-type endopeptidase activity;extracellular space;proteolysis;peptidase activity;serine-type peptidase activity;hydrolase activity
AGAP009006	261.693	-1.96122	0.194538	-10.0814	6.67392e-24	1.11185e-21		unspecified product	protein_coding	GO:0004252;GO:0006508	serine-type endopeptidase activity;proteolysis
AGAP004131	26277.2	-0.794879	0.0790231	-10.0588	8.39981e-24	1.37717e-21	Osi9	protein osiris 9	protein_coding	GO:0016020;GO:0016021	membrane;integral component of membrane
AGAP003834	166.396	-2.20955	0.220214	-10.0336	1.08447e-23	1.75024e-21		unspecified product	protein_coding
AGAP002499	2449.24	-0.875423	0.0876904	-9.98311	1.80715e-23	2.87171e-21		methylmalonate-semialdehyde dehydrogenase (acylating)%2C mitochondrial	protein_coding	GO:0004491;GO:0005739;GO:0006210;GO:0006573;GO:0006574;GO:0016491;GO:0016620;GO:0018478;GO:0055114;GO:0102662	methylmalonate-semialdehyde dehydrogenase (acylating) activity;mitochondrion;thymine catabolic process;valine metabolic process;valine catabolic process;oxidoreductase activity;oxidoreductase activity, acting on the aldehyde or oxo group of donors, NAD or NADP as acceptor;malonate-semialdehyde dehydrogenase (acetylating) activity;obsolete oxidation-reduction process;malonate-semialdehyde dehydrog…
Cas9Zhang	499.698	12.4539	1.25327	9.9371	2.87061e-23	4.49251e-21
AGAP001076	362.17	-1.61065	0.162191	-9.93057	3.06487e-23	4.72493e-21	CYP4G16	cytochrome P450	protein_coding	GO:0004497;GO:0005506;GO:0016020;GO:0016021;GO:0016491;GO:0016705;GO:0020037;GO:0046872;GO:0055114	monooxygenase activity;iron ion binding;membrane;integral component of membrane;oxidoreductase activity;oxidoreductase activity, acting on paired donors, with incorporation or reduction of molecular oxygen;heme binding;metal ion binding;obsolete oxidation-reduction process
AGAP003629	680.917	1.50604	0.15231	9.88802	4.6923e-23	7.12746e-21		unspecified product	protein_coding	GO:0000166;GO:0005886;GO:0006196;GO:0008253;GO:0009166;GO:0016311;GO:0016787;GO:0016788;GO:0046872	nucleotide binding;plasma membrane;AMP catabolic process;5'-nucleotidase activity;nucleotide catabolic process;dephosphorylation;hydrolase activity;hydrolase activity, acting on ester bonds;metal ion binding
AGAP028138	875.576	-1.19859	0.121416	-9.87183	5.51506e-23	8.25581e-21		unspecified product	protein_coding	GO:0051015	actin filament binding
AGAP005985	191.178	-1.74441	0.177142	-9.8475	7.02676e-23	1.03685e-20		fatty acyl-CoA reductase 2	protein_coding	GO:0005777;GO:0006629;GO:0016020;GO:0016021;GO:0016491;GO:0035336;GO:0043231;GO:0055114;GO:0080019;GO:0102965	peroxisome;lipid metabolic process;membrane;integral component of membrane;oxidoreductase activity;long-chain fatty-acyl-CoA metabolic process;intracellular membrane-bounded organelle;obsolete oxidation-reduction process;fatty-acyl-CoA reductase (alcohol-forming) activity;alcohol-forming fatty acyl-CoA reductase activity
AGAP005378	385.739	1.30345	0.133171	9.7878	1.27033e-22	1.84806e-20		unspecified product	protein_coding	GO:0005509	calcium ion binding
AGAP007354	721.562	1.51308	0.15504	9.75928	1.68353e-22	2.41517e-20		phosphatidylinositol transfer protein SEC14	protein_coding	GO:1902936	phosphatidylinositol bisphosphate binding
AGAP007878	2744.32	-0.875195	0.0898572	-9.73984	2.03867e-22	2.88458e-20		unspecified product	protein_coding	GO:0016020;GO:0016021	membrane;integral component of membrane
AGAP006729	733.37	-1.11784	0.115039	-9.71708	2.54993e-22	3.55922e-20		Ester hydrolase C11orf54	protein_coding	GO:0005634;GO:0008270;GO:0016788	nucleus;zinc ion binding;hydrolase activity, acting on ester bonds
AGAP009090	88.7736	-2.73232	0.281548	-9.70464	2.88088e-22	3.96754e-20		Dopa decarboxylase	protein_coding	GO:0003824;GO:0006520;GO:0016830;GO:0016831;GO:0019752;GO:0030170;GO:0044248;GO:1901575	catalytic activity;cellular amino acid metabolic process;carbon-carbon lyase activity;carboxy-lyase activity;carboxylic acid metabolic process;pyridoxal phosphate binding;cellular catabolic process;organic substance catabolic process
AGAP029110	28980.2	-0.796442	0.0823344	-9.67326	3.91683e-22	5.32328e-20		C-type lectin domain-containing protein [Source:UniProtKB/TrEMBL%3BAcc:A0A2C9H3V2]	protein_coding
AGAP001893	190.23	1.8295	0.189853	9.63642	5.611e-22	7.52676e-20		unspecified product	protein_coding	GO:0005737;GO:0015031	cytoplasm;protein transport
AGAP010596	282.569	-1.48231	0.154479	-9.59557	8.34567e-22	1.10516e-19		Alkaline phosphatase [Source:UniProtKB/TrEMBL%3BAcc:Q7Q8R8]	protein_coding	GO:0003824;GO:0004035;GO:0016311;GO:0016787;GO:0016791	catalytic activity;alkaline phosphatase activity;dephosphorylation;hydrolase activity;phosphatase activity
AGAP008664	3444.31	-0.790641	0.0824118	-9.59378	8.49118e-22	1.11019e-19		UDP-glucose 4-epimerase	protein_coding	GO:0003974;GO:0003978;GO:0005829;GO:0005975;GO:0006012;GO:0016853;GO:0019388;GO:0033499	UDP-N-acetylglucosamine 4-epimerase activity;UDP-glucose 4-epimerase activity;cytosol;carbohydrate metabolic process;galactose metabolic process;isomerase activity;galactose catabolic process;galactose catabolic process via UDP-galactose
AGAP012754	700.679	1.11041	0.116546	9.52771	1.60789e-21	2.07599e-19		ubiquitin-conjugating enzyme E2 E1	protein_coding	GO:0000166;GO:0000209;GO:0005524;GO:0005634;GO:0016567;GO:0016740;GO:0061631	nucleotide binding;protein polyubiquitination;ATP binding;nucleus;protein ubiquitination;transferase activity;ubiquitin conjugating enzyme activity
AGAP004975	7142	-0.89474	0.0954387	-9.37503	6.91582e-21	8.81895e-19	PPO3	prophenoloxidase 3	protein_coding	GO:0004497;GO:0016491;GO:0046872;GO:0055114	monooxygenase activity;oxidoreductase activity;metal ion binding;obsolete oxidation-reduction process
AGAP001369	1218.9	-1.08072	0.115403	-9.36474	7.62363e-21	9.60298e-19		unspecified product	protein_coding	GO:0005515;GO:0005654;GO:0005829;GO:0007009;GO:0030838;GO:0051017;GO:0051764;GO:2000251	protein binding;nucleoplasm;cytosol;plasma membrane organization;positive regulation of actin filament polymerization;actin filament bundle assembly;actin crosslink formation;positive regulation of actin cytoskeleton reorganization
sau3AIblock	199.726	11.1309	1.19043	9.35031	8.73943e-21	1.08759e-18
AGAP011781	2174.49	-0.835602	0.0897112	-9.31436	1.2269e-20	1.50865e-18	CLIPA12	CLIP-domain serine protease	protein_coding	GO:0004252;GO:0005615;GO:0006508	serine-type endopeptidase activity;extracellular space;proteolysis
AGAP005386	5146.31	-0.874079	0.0938646	-9.31213	1.25292e-20	1.52252e-18		unspecified product	protein_coding	GO:1902936	phosphatidylinositol bisphosphate binding
AGAP028711	1191.23	-0.885865	0.0956558	-9.26097	2.02584e-20	2.43313e-18		unspecified product	protein_coding	GO:0004252;GO:0006508	serine-type endopeptidase activity;proteolysis
AGAP002551	97.9771	2.77482	0.300465	9.23508	2.58096e-20	3.06422e-18		glucose dehydrogenase (acceptor)	protein_coding	GO:0016491;GO:0016614;GO:0050660;GO:0055114	oxidoreductase activity;oxidoreductase activity, acting on CH-OH group of donors;flavin adenine dinucleotide binding;obsolete oxidation-reduction process
AGAP012952	660.84	1.5838	0.172865	9.1621	5.08953e-20	5.95699e-18		unspecified product	protein_coding	GO:0046872	metal ion binding
AGAP000344	534.335	1.64071	0.179094	9.16119	5.13285e-20	5.95699e-18	CPR127	cuticular protein RR-1 family 127	protein_coding	GO:0008010;GO:0042302;GO:0062129	structural constituent of chitin-based larval cuticle;structural constituent of cuticle;chitin-based extracellular matrix
AGAP008364	6848.18	-0.705341	0.0771755	-9.13945	6.27709e-20	7.20401e-18	TEP15	thioester-containing protein 15	protein_coding	GO:0004866;GO:0005576;GO:0005615;GO:0010951	endopeptidase inhibitor activity;extracellular region;extracellular space;negative regulation of endopeptidase activity
AGAP002157	1902.49	-0.856051	0.0936841	-9.13763	6.38372e-20	7.24588e-18		thrombospondin 2/3/4/5	protein_coding	GO:0005509;GO:0005576;GO:0007155;GO:0008201;GO:0009653;GO:0016043;GO:0030154;GO:0031012;GO:0062023	calcium ion binding;extracellular region;cell adhesion;heparin binding;anatomical structure morphogenesis;cellular component organization;cell differentiation;extracellular matrix;collagen-containing extracellular matrix
AGAP012375	567.578	1.20905	0.13237	9.13385	6.61059e-20	7.42182e-18		protein aurora borealis	protein_coding	GO:0005634;GO:0005737;GO:0007049;GO:0007088;GO:0019901;GO:0032147;GO:0051301;GO:0060236;GO:0072687	nucleus;cytoplasm;cell cycle;regulation of mitotic nuclear division;protein kinase binding;activation of protein kinase activity;cell division;regulation of mitotic spindle organization;meiotic spindle
AGAP005763	540.044	1.5824	0.173307	9.13059	6.81254e-20	7.56631e-18		tyrosine-protein kinase receptor torso	protein_coding	GO:0004672;GO:0004713;GO:0004714;GO:0005515;GO:0005524;GO:0005887;GO:0006468;GO:0007169;GO:0007275;GO:0018108;GO:0033674;GO:0043235	protein kinase activity;protein tyrosine kinase activity;transmembrane receptor protein tyrosine kinase activity;protein binding;ATP binding;integral component of plasma membrane;protein phosphorylation;transmembrane receptor protein tyrosine kinase signaling pathway;multicellular organism development;peptidyl-tyrosine phosphorylation;positive regulation of kinase activity;receptor complex
AGAP000323	2515.79	0.8464	0.092842	9.11656	7.75475e-20	8.52116e-18		unspecified product	protein_coding
AGAP007007	421.89	-1.25476	0.13783	-9.1037	8.73084e-20	9.49273e-18		unspecified product	protein_coding
AGAP006901	570.851	1.15106	0.126632	9.08977	9.92467e-20	1.06783e-17		unspecified product	protein_coding	GO:0001725;GO:0001952;GO:0003779;GO:0005515;GO:0005912;GO:0015629;GO:0030018;GO:0030036;GO:0031941;GO:0046872;GO:0051371;GO:0061061	stress fiber;regulation of cell-matrix adhesion;actin binding;protein binding;adherens junction;actin cytoskeleton;Z disc;actin cytoskeleton organization;filamentous actin;metal ion binding;muscle alpha-actinin binding;muscle structure development
AGAP012711	105.162	2.27704	0.250671	9.08378	1.04865e-19	1.11665e-17		Histone H2A [Source:UniProtKB/TrEMBL%3BAcc:Q7PD33]	protein_coding	GO:0000786;GO:0003677;GO:0005634;GO:0005694;GO:0006325;GO:0031507;GO:0046982	nucleosome;DNA binding;nucleus;chromosome;chromatin organization;heterochromatin assembly;protein heterodimerization activity
AGAP013711	59.7592	-3.75982	0.414957	-9.06074	1.29563e-19	1.36557e-17		unspecified product	protein_coding
AGAP027993	711.871	-1.02084	0.113082	-9.02746	1.75702e-19	1.83316e-17	CPLCP10	cuticular protein (putative) CPLCP10	protein_coding
AGAP011955	172.407	1.81482	0.201802	8.99306	2.40441e-19	2.48351e-17		unspecified product	protein_coding
AGAP003387	1882.75	1.29952	0.144835	8.97244	2.90009e-19	2.96585e-17		unspecified product	protein_coding
AGAP005381	1253.39	-0.855871	0.095454	-8.96632	3.06591e-19	3.10469e-17		hexosaminidase	protein_coding	GO:0004553;GO:0004563;GO:0005886;GO:0005975;GO:0006517;GO:0008152;GO:0016020;GO:0016231;GO:0016787;GO:0016798;GO:0030203;GO:0102148	hydrolase activity, hydrolyzing O-glycosyl compounds;beta-N-acetylhexosaminidase activity;plasma membrane;carbohydrate metabolic process;protein deglycosylation;metabolic process;membrane;beta-N-acetylglucosaminidase activity;hydrolase activity;hydrolase activity, acting on glycosyl bonds;glycosaminoglycan metabolic process;N-acetyl-beta-D-galactosaminidase activity
AGAP011972	361.921	1.485	0.166428	8.92278	4.54719e-19	4.55999e-17		Epoxide hydrolase	protein_coding	GO:0003824;GO:0016020;GO:0016021;GO:0016787	catalytic activity;membrane;integral component of membrane;hydrolase activity
AGAP013036	992.658	-0.887408	0.0996107	-8.90876	5.16059e-19	5.12536e-17		unspecified product	protein_coding
AGAP007606	596.561	-1.03662	0.116413	-8.90467	5.3546e-19	5.2674e-17		unspecified product	protein_coding	GO:0003824;GO:0005515;GO:0006518;GO:0016020	catalytic activity;protein binding;peptide metabolic process;membrane
AGAP009790	813.466	-0.956767	0.107875	-8.86924	7.36437e-19	7.1761e-17	CPAP3-B	cuticular protein	protein_coding	GO:0005576;GO:0006030;GO:0008061	extracellular region;chitin metabolic process;chitin binding
AGAP013234	23777.9	-0.791529	0.0897412	-8.82013	1.14323e-18	1.09544e-16		unspecified product	protein_coding
AGAP001104	1065.5	0.933005	0.105784	8.81992	1.14539e-18	1.09544e-16		chromatin assembly factor 1 subunit A	protein_coding	GO:0005634;GO:0006334;GO:0033186	nucleus;nucleosome assembly;CAF-1 complex
AGAP000359	940.746	-1.16516	0.132207	-8.81319	1.21632e-18	1.15261e-16		venom allergen	protein_coding	GO:0003824;GO:0005576;GO:0005975;GO:0006030;GO:0008061	catalytic activity;extracellular region;carbohydrate metabolic process;chitin metabolic process;chitin binding
AGAP029569	1780.3	-0.754258	0.085688	-8.80237	1.33958e-18	1.25787e-16	Tsp74F	Tetraspanin [Source:UniProtKB/TrEMBL%3BAcc:Q7QHT0]	protein_coding	GO:0005887;GO:0016020;GO:0016021	integral component of plasma membrane;membrane;integral component of membrane
AGAP009281	176.943	-1.68219	0.191585	-8.78039	1.62915e-18	1.51599e-16		Apolipoprotein D precursor [Source:UniProtKB/TrEMBL%3BAcc:A0A1S4H0P2]	protein_coding	GO:0000302;GO:0005737;GO:0006629;GO:0006869;GO:0007568;GO:0008289	response to reactive oxygen species;cytoplasm;lipid metabolic process;lipid transport;aging;lipid binding
AGAP029536	781.394	-1.04193	0.118884	-8.76423	1.88058e-18	1.73433e-16		G_PROTEIN_RECEP_F3_4 domain-containing protein [Source:UniProtKB/TrEMBL%3BAcc:A0A453Z0A5]	protein_coding	GO:0001641;GO:0004930;GO:0005887;GO:0007186;GO:0007196;GO:0007216;GO:0008066;GO:0016020;GO:0016021;GO:0051966	group II metabotropic glutamate receptor activity;G protein-coupled receptor activity;integral component of plasma membrane;G protein-coupled receptor signaling pathway;adenylate cyclase-inhibiting G protein-coupled glutamate receptor signaling pathway;G protein-coupled glutamate receptor signaling pathway;glutamate receptor activity;membrane;integral component of membrane;regulation of synaptic …
AGAP029896	2228.07	-0.764156	0.0878335	-8.70005	3.31725e-18	3.0322e-16		unspecified product	protein_coding
AGAP028380	2761.3	-1.17404	0.135225	-8.68212	3.88476e-18	3.51979e-16	ND5	NADH dehydrogenase subunit 5 [Source:European Nucleotide Archive%3BAcc:ND5]	protein_coding	GO:0005739;GO:0005743;GO:0008137;GO:0016020;GO:0016021;GO:0042773;GO:0055114;GO:0070469	mitochondrion;mitochondrial inner membrane;NADH dehydrogenase (ubiquinone) activity;membrane;integral component of membrane;ATP synthesis coupled electron transport;obsolete oxidation-reduction process;respirasome
AGAP001899	9860.5	-0.827274	0.0955681	-8.65639	4.86943e-18	4.37359e-16		fatty acid synthase%2C animal type	protein_coding	GO:0003824;GO:0004312;GO:0004313;GO:0004315;GO:0004316;GO:0004317;GO:0004320;GO:0006633;GO:0008659;GO:0008693;GO:0009058;GO:0016295;GO:0016296;GO:0016491;GO:0016740;GO:0016746;GO:0016788;GO:0031177;GO:0047117;GO:0047451;GO:0055114	catalytic activity;fatty acid synthase activity;[acyl-carrier-protein] S-acetyltransferase activity;3-oxoacyl-[acyl-carrier-protein] synthase activity;3-oxoacyl-[acyl-carrier-protein] reductase (NADPH) activity;3-hydroxypalmitoyl-[acyl-carrier-protein] dehydratase activity;oleoyl-[acyl-carrier-protein] hydrolase activity;fatty acid biosynthetic process;(3R)-hydroxymyristoyl-[acyl-carrier-protein]…
AGAP002803	44.7271	-4.37718	0.509348	-8.59368	8.42255e-18	7.4997e-16		unspecified product	protein_coding
AGAP005222	545.215	-1.32422	0.154122	-8.59201	8.54625e-18	7.5448e-16		unspecified product	protein_coding	GO:0016020;GO:0016021;GO:0016491;GO:0055114	membrane;integral component of membrane;oxidoreductase activity;obsolete oxidation-reduction process
AGAP028522	1869.03	0.768086	0.0895764	8.57465	9.93864e-18	8.69968e-16		unspecified product	protein_coding	GO:0003676	nucleic acid binding
AGAP009758	157.904	-1.66966	0.195242	-8.55175	1.21234e-17	1.05229e-15	CPLCP11	cuticular protein CPLCP11	protein_coding
AGAP012126	856.185	-0.912794	0.106832	-8.54421	1.2942e-17	1.11399e-15		lysophospholipase II	protein_coding	GO:0002084;GO:0005737;GO:0008474;GO:0016787;GO:0052689	protein depalmitoylation;cytoplasm;palmitoyl-(protein) hydrolase activity;hydrolase activity;carboxylic ester hydrolase activity
AGAP008843	432.314	-1.09752	0.129156	-8.49762	1.93511e-17	1.65188e-15	AQP1	Aquaporin 1 [Source:UniProtKB/TrEMBL%3BAcc:D1MYR4]	protein_coding	GO:0005886;GO:0006833;GO:0015250;GO:0015267;GO:0016020;GO:0016021;GO:0055085	plasma membrane;water transport;water channel activity;channel activity;membrane;integral component of membrane;transmembrane transport
AGAP007088	12719	-0.69664	0.0820451	-8.49095	2.04958e-17	1.73525e-15		peptidyl-prolyl cis-trans isomerase B (cyclophilin B)	protein_coding	GO:0000413;GO:0003755;GO:0005576;GO:0005737;GO:0006457;GO:0016018;GO:0016853;GO:0042026;GO:0043231;GO:0051082	protein peptidyl-prolyl isomerization;peptidyl-prolyl cis-trans isomerase activity;extracellular region;cytoplasm;protein folding;cyclosporin A binding;isomerase activity;protein refolding;intracellular membrane-bounded organelle;unfolded protein binding
AGAP012571	861.245	-1.00649	0.118965	-8.46037	2.66531e-17	2.23821e-15		unspecified product	protein_coding
AGAP011520	1021.67	1.03219	0.123087	8.38586	5.0355e-17	4.19449e-15		CS domain-containing protein [Source:UniProtKB/TrEMBL%3BAcc:A0A1S4H6W7]	protein_coding
AGAP009450	163.188	-1.69925	0.202657	-8.38488	5.07792e-17	4.19599e-15		unspecified product	protein_coding	GO:0005515;GO:0016020;GO:0016021	protein binding;membrane;integral component of membrane
AGAP012894	1751.04	-0.893738	0.106932	-8.35804	6.37678e-17	5.22744e-15		Histone H2B [Source:UniProtKB/Swiss-Prot%3BAcc:Q27442]	protein_coding	GO:0000786;GO:0003677;GO:0005634;GO:0005694;GO:0006334;GO:0044877;GO:0046982	nucleosome;DNA binding;nucleus;chromosome;nucleosome assembly;protein-containing complex binding;protein heterodimerization activity
AGAP001732	3511.92	-0.77256	0.0925758	-8.34516	7.11193e-17	5.78418e-15		hemomucin	protein_coding	GO:0005783;GO:0009058;GO:0016844	endoplasmic reticulum;biosynthetic process;strictosidine synthase activity
AGAP028360	2176.39	-0.970013	0.116602	-8.31901	8.86998e-17	7.15765e-15	ND2	NADH dehydrogenase subunit 2 [Source:European Nucleotide Archive%3BAcc:ND2]	protein_coding	GO:0005739;GO:0005743;GO:0006120;GO:0008137;GO:0016020;GO:0016021;GO:0055114;GO:0070469	mitochondrion;mitochondrial inner membrane;mitochondrial electron transport, NADH to ubiquinone;NADH dehydrogenase (ubiquinone) activity;membrane;integral component of membrane;obsolete oxidation-reduction process;respirasome
AGAP029477	704.422	0.953202	0.114711	8.3096	9.60247e-17	7.66243e-15		unspecified product	protein_coding	GO:0016020;GO:0016021	membrane;integral component of membrane
AGAP028373	1846.85	-1.12723	0.135662	-8.30909	9.64387e-17	7.66243e-15	ND3	NADH dehydrogenase subunit 3 [Source:European Nucleotide Archive%3BAcc:ND3]	protein_coding	GO:0005739;GO:0005747;GO:0008137;GO:0016020;GO:0016021;GO:0031966;GO:0055114;GO:0070469	mitochondrion;mitochondrial respiratory chain complex I;NADH dehydrogenase (ubiquinone) activity;membrane;integral component of membrane;mitochondrial membrane;obsolete oxidation-reduction process;respirasome
AGAP029355	54446.8	0.748699	0.0903873	8.28323	1.19876e-16	9.45188e-15		unspecified product	protein_coding
AGAP007719	390.562	-1.332	0.161225	-8.26174	1.43567e-16	1.12341e-14		unspecified product	protein_coding
AGAP011220	210.57	2.15499	0.261734	8.23352	1.81792e-16	1.41183e-14		Borealin	protein_coding	GO:0000070;GO:0000775;GO:0005634;GO:0032133;GO:0051233;GO:0051301	mitotic sister chromatid segregation;chromosome, centromeric region;nucleus;chromosome passenger complex;spindle midzone;cell division
AGAP009241	289.494	1.33207	0.161972	8.22407	1.96713e-16	1.51631e-14		cytochrome P450	protein_coding	GO:0004497;GO:0005506;GO:0016021;GO:0016705;GO:0020037	monooxygenase activity;iron ion binding;integral component of membrane;oxidoreductase activity, acting on paired donors, with incorporation or reduction of molecular oxygen;heme binding
AGAP012946	553.147	0.96598	0.117514	8.22016	2.03236e-16	1.55498e-14		unspecified product	protein_coding	GO:0004252;GO:0006508;GO:0008233;GO:0008236;GO:0016787	serine-type endopeptidase activity;proteolysis;peptidase activity;serine-type peptidase activity;hydrolase activity
AGAP011453	237.465	-1.39328	0.169536	-8.21821	2.06561e-16	1.5688e-14		unspecified product	protein_coding	GO:0005615;GO:0005769;GO:0005886;GO:0006826;GO:0016020;GO:0016021;GO:0055037	extracellular space;early endosome;plasma membrane;iron ion transport;membrane;integral component of membrane;recycling endosome
AGAP006430	25964.2	-0.607677	0.0743041	-8.17824	2.88019e-16	2.17149e-14	CTLGA2	C-type lectin (CTL) - galactose binding	protein_coding	GO:0030246	carbohydrate binding
AGAP029243	1966.66	0.83393	0.10209	8.16858	3.12042e-16	2.33556e-14		unspecified product	protein_coding	GO:0004672;GO:0005524;GO:0006468;GO:0007094	protein kinase activity;ATP binding;protein phosphorylation;mitotic spindle assembly checkpoint signaling
AGAP003550	5114.13	0.688787	0.0844161	8.15943	3.36608e-16	2.50131e-14		FHA domain-containing protein [Source:UniProtKB/TrEMBL%3BAcc:A0A1S4GIH4]	protein_coding	GO:0005515	protein binding
AGAP009076	652.178	-0.945521	0.115949	-8.15465	3.50186e-16	2.58362e-14		carnitine O-acetyltransferase	protein_coding	GO:0004092;GO:0005777;GO:0016740;GO:0016746;GO:0019254	carnitine O-acetyltransferase activity;peroxisome;transferase activity;acyltransferase activity;carnitine metabolic process, CoA-linked
AGAP008880	121.435	-1.91604	0.236314	-8.10801	5.14573e-16	3.76952e-14		unspecified product	protein_coding
AGAP011772	2098.49	0.737262	0.0910939	8.09343	5.80099e-16	4.21961e-14		unspecified product	protein_coding
AGAP003280	535.924	1.47024	0.182175	8.07048	7.00219e-16	5.05774e-14		unspecified product	protein_coding
AGAP005502	1862.62	-0.894743	0.110921	-8.06648	7.23533e-16	5.1586e-14		dehydrogenase/reductase SDR family member 11 precursor	protein_coding	GO:0016491;GO:0055114	oxidoreductase activity;obsolete oxidation-reduction process
AGAP002285	777.993	-0.991976	0.122977	-8.06637	7.24171e-16	5.1586e-14		unspecified product	protein_coding	GO:0008080;GO:0016020;GO:0016021	N-acetyltransferase activity;membrane;integral component of membrane
AGAP007164	1105.34	0.870603	0.107949	8.06495	7.32677e-16	5.18344e-14		unspecified product	protein_coding	GO:0000976;GO:0005634;GO:0006357	transcription cis-regulatory region binding;nucleus;regulation of transcription by RNA polymerase II
AGAP000437	220.429	1.68227	0.20868	8.06147	7.53849e-16	5.29694e-14		DM5 domain-containing protein [Source:UniProtKB/TrEMBL%3BAcc:Q7PS59]	protein_coding
AGAP010733	1831.75	0.93242	0.116141	8.02836	9.87881e-16	6.89448e-14		Vanin-like protein 1	protein_coding	GO:0006807;GO:0016811;GO:0110165	nitrogen compound metabolic process;hydrolase activity, acting on carbon-nitrogen (but not peptide) bonds, in linear amides;cellular anatomical entity
AGAP003039	2953.43	-0.700571	0.0874852	-8.00788	1.16707e-15	8.09035e-14		organic cation transporter	protein_coding	GO:0016020;GO:0016021;GO:0022857;GO:0055085	membrane;integral component of membrane;transmembrane transporter activity;transmembrane transport
AGAP001687	719.717	0.970908	0.121268	8.00631	1.18198e-15	8.13912e-14		unspecified product	protein_coding	GO:0005096;GO:0005737;GO:0007165;GO:0043547;GO:0051056	GTPase activator activity;cytoplasm;signal transduction;positive regulation of GTPase activity;regulation of small GTPase mediated signal transduction
AGAP029301	646.306	-0.930535	0.116498	-7.98759	1.37599e-15	9.41232e-14		unspecified product	protein_coding	GO:0016298	lipase activity
AGAP006015	1486.6	-0.784826	0.0983376	-7.98094	1.45226e-15	9.86871e-14		decaprenyl-diphosphate synthase subunit 2	protein_coding	GO:0004659;GO:0006744;GO:0008299;GO:0016740;GO:1990234	prenyltransferase activity;ubiquinone biosynthetic process;isoprenoid biosynthetic process;transferase activity;transferase complex
AGAP013134	39.4628	4.87755	0.611922	7.97087	1.57559e-15	1.06368e-13		unspecified product	protein_coding
AGAP011966	1734.38	0.741147	0.0931666	7.95507	1.79026e-15	1.20075e-13		transcription termination factor 2	protein_coding	GO:0005524;GO:0043229;GO:0140658	ATP binding;intracellular organelle;ATP-dependent chromatin remodeler activity
AGAP010940	198.258	-1.41169	0.178076	-7.92746	2.23672e-15	1.49052e-13		unspecified product	protein_coding	GO:0005112;GO:0005509;GO:0007154;GO:0009653;GO:0016020;GO:0030154;GO:0071840	Notch binding;calcium ion binding;cell communication;anatomical structure morphogenesis;membrane;cell differentiation;cellular component organization or biogenesis
AGAP006736	729.935	1.38676	0.175015	7.92362	2.30688e-15	1.52742e-13		zinc finger protein GLIS2	protein_coding	GO:0000122;GO:0000977;GO:0000978;GO:0000981;GO:0003676;GO:0005634;GO:0006357;GO:0007417;GO:0045944	negative regulation of transcription by RNA polymerase II;RNA polymerase II transcription regulatory region sequence-specific DNA binding;RNA polymerase II cis-regulatory region sequence-specific DNA binding;DNA-binding transcription factor activity, RNA polymerase II-specific;nucleic acid binding;nucleus;regulation of transcription by RNA polymerase II;central nervous system development;positive…
AGAP012323	390.996	-1.04798	0.132285	-7.92213	2.33472e-15	1.53601e-13	OBP27	odorant-binding protein 27	protein_coding	GO:0005549;GO:0007608;GO:0050896	odorant binding;sensory perception of smell;response to stimulus
AGAP005612	507.051	1.09439	0.138426	7.90594	2.65921e-15	1.73842e-13		unspecified product	protein_coding
AGAP002522	4311.81	-0.802713	0.101757	-7.88849	3.05855e-15	1.9869e-13		cell cycle checkpoint control protein RAD9A	protein_coding	GO:0000076;GO:0000077;GO:0006281;GO:0008408;GO:0030896;GO:0031573;GO:0071479;GO:0090305	DNA replication checkpoint signaling;DNA damage checkpoint signaling;DNA repair;3'-5' exonuclease activity;checkpoint clamp complex;mitotic intra-S DNA damage checkpoint signaling;cellular response to ionizing radiation;nucleic acid phosphodiester bond hydrolysis
AGAP006797	685.691	0.89272	0.113812	7.8438	4.37111e-15	2.82183e-13		double-strand break repair protein MRE11	protein_coding	GO:0000014;GO:0000723;GO:0000724;GO:0004518;GO:0004519;GO:0004520;GO:0004527;GO:0005634;GO:0006281;GO:0006302;GO:0006303;GO:0006974;GO:0007095;GO:0008296;GO:0008408;GO:0016787;GO:0030145;GO:0030870;GO:0031573;GO:0035861;GO:0042138;GO:0051321;GO:0097552	single-stranded DNA endodeoxyribonuclease activity;telomere maintenance;double-strand break repair via homologous recombination;nuclease activity;endonuclease activity;endodeoxyribonuclease activity;exonuclease activity;nucleus;DNA repair;double-strand break repair;double-strand break repair via nonhomologous end joining;cellular response to DNA damage stimulus;mitotic G2 DNA damage checkpoint si…
AGAP002093	87.34	2.49174	0.318857	7.81462	5.51286e-15	3.53679e-13		unspecified product	protein_coding	GO:0006812;GO:0015299;GO:0016020;GO:0016021;GO:0055085;GO:1902600	cation transport;solute:proton antiporter activity;membrane;integral component of membrane;transmembrane transport;proton transmembrane transport
AGAP009005	88.0936	2.62823	0.33751	7.78711	6.85601e-15	4.37134e-13		solute carrier family 30 (zinc transporter)%2C member 2	protein_coding	GO:0005385;GO:0005886;GO:0006812;GO:0006829;GO:0008324;GO:0010043;GO:0016020;GO:0016021;GO:0055085;GO:0061088;GO:0071577;GO:0098655	zinc ion transmembrane transporter activity;plasma membrane;cation transport;zinc ion transport;cation transmembrane transporter activity;response to zinc ion;membrane;integral component of membrane;transmembrane transport;regulation of sequestering of zinc ion;zinc ion transmembrane transport;cation transmembrane transport
AGAP003195	79.7778	-2.36354	0.304792	-7.7546	8.8624e-15	5.60118e-13		fatty acyl-CoA elongase	protein_coding	GO:0006629;GO:0006631;GO:0006633;GO:0009922;GO:0016020;GO:0016021;GO:0016740;GO:0019367;GO:0030148;GO:0030176;GO:0034625;GO:0034626;GO:0042761;GO:0102336;GO:0102337;GO:0102338;GO:0102756	lipid metabolic process;fatty acid metabolic process;fatty acid biosynthetic process;fatty acid elongase activity;membrane;integral component of membrane;transferase activity;fatty acid elongation, saturated fatty acid;sphingolipid biosynthetic process;integral component of endoplasmic reticulum membrane;fatty acid elongation, monounsaturated fatty acid;fatty acid elongation, polyunsaturated fatt…
AGAP009591	174.295	-1.88174	0.242675	-7.75416	8.89334e-15	5.60118e-13		formyltetrahydrofolate dehydrogenase	protein_coding	GO:0003824;GO:0004029;GO:0005737;GO:0006730;GO:0009058;GO:0009258;GO:0016155;GO:0016491;GO:0016620;GO:0016742;GO:0055114	catalytic activity;aldehyde dehydrogenase (NAD+) activity;cytoplasm;one-carbon metabolic process;biosynthetic process;10-formyltetrahydrofolate catabolic process;formyltetrahydrofolate dehydrogenase activity;oxidoreductase activity;oxidoreductase activity, acting on the aldehyde or oxo group of donors, NAD or NADP as acceptor;hydroxymethyl-, formyl- and related transferase activity;obsolete oxida…
AGAP006972	540.8	1.31997	0.170513	7.74118	9.84991e-15	6.16604e-13		unspecified product	protein_coding
AGAP001333	213.503	1.93234	0.250241	7.72192	1.14592e-14	7.13026e-13	st	protein scarlet	protein_coding	GO:0000166;GO:0005524;GO:0005886;GO:0016020;GO:0016021;GO:0016887;GO:0042626;GO:0055085	nucleotide binding;ATP binding;plasma membrane;membrane;integral component of membrane;ATP hydrolysis activity;ATPase-coupled transmembrane transporter activity;transmembrane transport
AGAP000206	214.637	1.28786	0.166942	7.71445	1.21509e-14	7.51539e-13		unspecified product	protein_coding	GO:0016020;GO:0016021	membrane;integral component of membrane
AGAP007349	756.139	-0.892896	0.115929	-7.70208	1.33865e-14	8.23034e-13		unspecified product	protein_coding
AGAP000184	670.311	-0.889355	0.115483	-7.70117	1.34831e-14	8.24066e-13		malate dehydrogenase (oxaloacetate-decarboxylating)(NADP+)	protein_coding	GO:0004470;GO:0004471;GO:0004473;GO:0005739;GO:0006090;GO:0006108;GO:0016491;GO:0046872;GO:0051287;GO:0055114	malic enzyme activity;malate dehydrogenase (decarboxylating) (NAD+) activity;malate dehydrogenase (decarboxylating) (NADP+) activity;mitochondrion;pyruvate metabolic process;malate metabolic process;oxidoreductase activity;metal ion binding;NAD binding;obsolete oxidation-reduction process
AGAP002049	826.39	-0.856751	0.111381	-7.69211	1.44725e-14	8.79329e-13		phosphatidylethanolamine binding protein 1	protein_coding
AGAP008125	272.776	-1.16132	0.151072	-7.68722	1.50372e-14	9.08301e-13		all-trans-retinol dehydrogenase (NAD+)	protein_coding	GO:0005811;GO:0016491;GO:0016616	lipid droplet;oxidoreductase activity;oxidoreductase activity, acting on the CH-OH group of donors, NAD or NADP as acceptor
AGAP002559	1130.32	-0.769288	0.100175	-7.67944	1.59779e-14	9.59513e-13		alpha-tocopherol transfer protein-like protein	protein_coding	GO:1902936	phosphatidylinositol bisphosphate binding
AGAP003900	337.927	-1.11057	0.14492	-7.66329	1.81235e-14	1.08207e-12		NADH dehydrogenase (ubiquinone) 1 alpha subcomplex 7	protein_coding	GO:0005743;GO:0005747;GO:0006120;GO:0008137;GO:0042773	mitochondrial inner membrane;mitochondrial respiratory chain complex I;mitochondrial electron transport, NADH to ubiquinone;NADH dehydrogenase (ubiquinone) activity;ATP synthesis coupled electron transport
AGAP029673	624.221	0.840034	0.110095	7.63006	2.34645e-14	1.3929e-12		unspecified product	protein_coding
AGAP009232	380.359	-1.14897	0.150685	-7.62498	2.44064e-14	1.44053e-12		unspecified product	protein_coding	GO:0003779;GO:0007010;GO:0007015;GO:0007300;GO:0051015	actin binding;cytoskeleton organization;actin filament organization;ovarian nurse cell to oocyte transport;actin filament binding
AGAP008054	114.106	-1.70161	0.223638	-7.60879	2.76674e-14	1.62373e-12	SAP3	sensory appendage protein 3	protein_coding
AGAP005889	1550	-0.760297	0.0999577	-7.60619	2.82286e-14	1.64731e-12		unspecified product	protein_coding
AGAP002890	618.737	-1.04819	0.137913	-7.60038	2.95262e-14	1.71335e-12		Lipid storage droplets surface-binding protein 1	protein_coding	GO:0005811;GO:0005829;GO:0010890;GO:0019915	lipid droplet;cytosol;positive regulation of sequestering of triglyceride;lipid storage
AGAP004164	3924.81	-0.76893	0.101319	-7.58922	3.21848e-14	1.85719e-12	GSTD1-4	glutathione S-transferase delta class 1	protein_coding	GO:0004364;GO:0005515;GO:0005576;GO:0005737;GO:0006749;GO:0016740;GO:0016829;GO:0018833	glutathione transferase activity;protein binding;extracellular region;cytoplasm;glutathione metabolic process;transferase activity;lyase activity;DDT-dehydrochlorinase activity
AGAP011788	5828.8	-0.619082	0.0816181	-7.58511	3.32214e-14	1.90635e-12	CLIPA14	CLIP-domain serine protease [Source:UniProtKB/TrEMBL%3BAcc:A0A1S4H7K2]	protein_coding	GO:0004252;GO:0006508	serine-type endopeptidase activity;proteolysis
AGAP000571	206.471	1.43547	0.190006	7.55489	4.19205e-14	2.39225e-12	CLIPC5	CLIP-domain serine protease	protein_coding	GO:0004252;GO:0005576;GO:0006508;GO:0008233;GO:0008236;GO:0016787	serine-type endopeptidase activity;extracellular region;proteolysis;peptidase activity;serine-type peptidase activity;hydrolase activity
AGAP029515	304.698	-1.42092	0.188628	-7.53291	4.96228e-14	2.81623e-12		Peptidase M12B domain-containing protein [Source:UniProtKB/TrEMBL%3BAcc:A0A453Z0T3]	protein_coding	GO:0004222;GO:0006508;GO:0008237	metalloendopeptidase activity;proteolysis;metallopeptidase activity
AGAP001982	394.063	1.16874	0.155971	7.4933	6.71607e-14	3.79072e-12		unspecified product	protein_coding	GO:0005615;GO:0016020;GO:0016021	extracellular space;membrane;integral component of membrane
AGAP006176	47.0964	-2.87802	0.385078	-7.47387	7.78689e-14	4.37124e-12		unspecified product	protein_coding	GO:0004322;GO:0005507;GO:0005743;GO:0005886;GO:0006826;GO:0016491;GO:0016682;GO:0046872;GO:0055072;GO:0055114	ferroxidase activity;copper ion binding;mitochondrial inner membrane;plasma membrane;iron ion transport;oxidoreductase activity;oxidoreductase activity, acting on diphenols and related substances as donors, oxygen as acceptor;metal ion binding;iron ion homeostasis;obsolete oxidation-reduction process
AGAP005635	704.573	0.90674	0.121613	7.45595	8.9221e-14	4.98143e-12		KRAP_IP3R_bind domain-containing protein [Source:UniProtKB/TrEMBL%3BAcc:A0A1S4GQI1]	protein_coding	GO:0005102	signaling receptor binding
AGAP005645	1583.21	-0.776561	0.10419	-7.45335	9.10012e-14	5.0535e-12		dehydrogenase/reductase SDR family member 11 precursor	protein_coding	GO:0016491;GO:0055114	oxidoreductase activity;obsolete oxidation-reduction process
AGAP005548	469.918	3.61017	0.485231	7.44011	1.00605e-13	5.55696e-12		alpha-crystallin B chain	protein_coding	GO:0046872	metal ion binding
AGAP010787	344.809	1.08553	0.146244	7.42268	1.1477e-13	6.27533e-12		timeless	protein_coding	GO:0000076;GO:0000228;GO:0003677;GO:0005634;GO:0006281;GO:0009649;GO:0031298;GO:0043111;GO:0048478;GO:0048511	DNA replication checkpoint signaling;nuclear chromosome;DNA binding;nucleus;DNA repair;entrainment of circadian clock;replication fork protection complex;replication fork arrest;replication fork protection;rhythmic process
AGAP004615	833.006	0.838399	0.112952	7.42262	1.14826e-13	6.27533e-12		DNA polymerase epsilon subunit 1	protein_coding	GO:0000166;GO:0000278;GO:0003676;GO:0003677;GO:0003887;GO:0005634;GO:0006260;GO:0006272;GO:0006281;GO:0006287;GO:0006297;GO:0008270;GO:0008310;GO:0008622;GO:0016740;GO:0016779;GO:0045004;GO:0046872;GO:0051536;GO:0051539;GO:0071897;GO:0090305	nucleotide binding;mitotic cell cycle;nucleic acid binding;DNA binding;DNA-directed DNA polymerase activity;nucleus;DNA replication;leading strand elongation;DNA repair;base-excision repair, gap-filling;nucleotide-excision repair, DNA gap filling;zinc ion binding;single-stranded DNA 3'-5' exodeoxyribonuclease activity;epsilon DNA polymerase complex;transferase activity;nucleotidyltransferase acti…
AGAP003913	68.9472	2.19291	0.295495	7.42114	1.16117e-13	6.3125e-12		Histone H2A [Source:UniProtKB/TrEMBL%3BAcc:Q7Q2C4]	protein_coding	GO:0000786;GO:0003677;GO:0005634;GO:0005694;GO:0006325;GO:0031507;GO:0046982	nucleosome;DNA binding;nucleus;chromosome;chromatin organization;heterochromatin assembly;protein heterodimerization activity
AGAP006973	203.798	1.4288	0.192782	7.4115	1.24879e-13	6.75325e-12		unspecified product	protein_coding
AGAP006605	296.374	1.71502	0.231548	7.40673	1.29452e-13	6.96409e-12		PDZ domain-containing protein [Source:UniProtKB/TrEMBL%3BAcc:A0A1S4GSN2]	protein_coding	GO:0005515	protein binding
AGAP000147	4507.27	0.851358	0.115432	7.37543	1.63821e-13	8.76741e-12		PDZ-binding kinase	protein_coding	GO:0000278;GO:0004672;GO:0004674;GO:0005524;GO:0006468	mitotic cell cycle;protein kinase activity;protein serine/threonine kinase activity;ATP binding;protein phosphorylation
AGAP003688	330.366	1.13799	0.154327	7.37389	1.65717e-13	8.79623e-12		threonine aldolase	protein_coding	GO:0003824;GO:0005829;GO:0006520;GO:0006545;GO:0006567;GO:0008732;GO:0016829	catalytic activity;cytosol;cellular amino acid metabolic process;glycine biosynthetic process;threonine catabolic process;L-allo-threonine aldolase activity;lyase activity
AGAP011830	15497.2	-0.529861	0.0718591	-7.37361	1.66063e-13	8.79623e-12		myo-inositol-1-phosphate synthase	protein_coding	GO:0004512;GO:0005737;GO:0006021;GO:0008654	inositol-3-phosphate synthase activity;cytoplasm;inositol biosynthetic process;phospholipid biosynthetic process
AGAP029592	3029.1	0.661604	0.0899951	7.35155	1.95916e-13	1.03246e-11		unspecified product	protein_coding	GO:0023052	signaling
AGAP001791	1267.8	-0.750061	0.102076	-7.34806	2.01098e-13	1.05439e-11		unspecified product	protein_coding	GO:0004222;GO:0006508;GO:0008237	metalloendopeptidase activity;proteolysis;metallopeptidase activity
AGAP005450	988.673	-0.865688	0.117844	-7.34602	2.042e-13	1.06525e-11		unspecified product	protein_coding	GO:0005515	protein binding
AGAP010510	10330.8	-0.689378	0.0943246	-7.30857	2.70009e-13	1.40147e-11		Tubulin beta chain [Source:UniProtKB/TrEMBL%3BAcc:Q7PPR6]	protein_coding	GO:0000166;GO:0000226;GO:0000278;GO:0003924;GO:0005200;GO:0005525;GO:0005737;GO:0005856;GO:0005874;GO:0007010;GO:0007017	nucleotide binding;microtubule cytoskeleton organization;mitotic cell cycle;GTPase activity;structural constituent of cytoskeleton;GTP binding;cytoplasm;cytoskeleton;microtubule;cytoskeleton organization;microtubule-based process
AGAP012308	199.533	-1.4374	0.197148	-7.29099	3.07684e-13	1.58903e-11		ornithine decarboxylase	protein_coding	GO:0003824;GO:0004586;GO:0005737;GO:0006596;GO:0033387	catalytic activity;ornithine decarboxylase activity;cytoplasm;polyamine biosynthetic process;putrescine biosynthetic process from ornithine
AGAP005547	687.575	3.32114	0.455628	7.28914	3.11929e-13	1.60294e-11		alpha-crystallin B chain	protein_coding	GO:0046872	metal ion binding
AGAP004476	603.653	-0.838242	0.115374	-7.26542	3.7188e-13	1.90156e-11		solute carrier family 18 (vesicular monoamine)%2C member 2	protein_coding	GO:0005335;GO:0006836;GO:0008504;GO:0015842;GO:0015844;GO:0016020;GO:0016021;GO:0022857;GO:0030672;GO:0043195;GO:0051610;GO:0055085	serotonin:sodium symporter activity;neurotransmitter transport;monoamine transmembrane transporter activity;aminergic neurotransmitter loading into synaptic vesicle;monoamine transport;membrane;integral component of membrane;transmembrane transporter activity;synaptic vesicle membrane;terminal bouton;serotonin uptake;transmembrane transport
AGAP028729	179.675	-1.35313	0.186676	-7.24856	4.21222e-13	2.14325e-11	ABCG18	ATP-binding cassette transporter (ABC transporter) family G member 18 [Source:UniProtKB/TrEMBL%3BAcc:A0A1S4HFH3]	protein_coding	GO:0000166;GO:0005524;GO:0016020;GO:0016021;GO:0016887;GO:0140359	nucleotide binding;ATP binding;membrane;integral component of membrane;ATP hydrolysis activity;ABC-type transporter activity
AGAP008879	2347.73	1.01417	0.140121	7.23784	4.55897e-13	2.30832e-11		unspecified product	protein_coding	GO:0016020;GO:0016021	membrane;integral component of membrane
AGAP006818	3723.62	0.682268	0.0942984	7.23521	4.64809e-13	2.33746e-11		ribonucleoside-diphosphate reductase subunit M2	protein_coding	GO:0004748;GO:0005829;GO:0009263;GO:0016020;GO:0016021;GO:0016491;GO:0055114	ribonucleoside-diphosphate reductase activity, thioredoxin disulfide as acceptor;cytosol;deoxyribonucleotide biosynthetic process;membrane;integral component of membrane;oxidoreductase activity;obsolete oxidation-reduction process
AGAP028542	42.155	2.90846	0.402009	7.23481	4.66179e-13	2.33746e-11		unspecified product	protein_coding
AGAP006570	1018.47	-0.838637	0.115937	-7.23358	4.70424e-13	2.34735e-11		myo-inositol-1(or 4)-monophosphatase	protein_coding	GO:0006020;GO:0006021;GO:0007165;GO:0008934;GO:0016787;GO:0046854;GO:0046855;GO:0046872;GO:0052832;GO:0052833;GO:0052834	inositol metabolic process;inositol biosynthetic process;signal transduction;inositol monophosphate 1-phosphatase activity;hydrolase activity;phosphatidylinositol phosphate biosynthetic process;inositol phosphate dephosphorylation;metal ion binding;inositol monophosphate 3-phosphatase activity;inositol monophosphate 4-phosphatase activity;inositol monophosphate phosphatase activity
AGAP029259	47.6995	6.60303	0.914602	7.21957	5.21531e-13	2.58985e-11		unspecified product	protein_coding	GO:0016020;GO:0016021	membrane;integral component of membrane
AGAP003238	945.733	-1.11771	0.154875	-7.21684	5.32079e-13	2.62959e-11		N-myc downstream regulated	protein_coding
AGAP001473	1144.45	-0.753674	0.104472	-7.21415	5.42714e-13	2.66938e-11		propionyl-CoA synthetase	protein_coding	GO:0003824;GO:0016405;GO:0016878	catalytic activity;CoA-ligase activity;acid-thiol ligase activity
AGAP007645	1013.28	-0.801912	0.111231	-7.20944	5.61823e-13	2.75027e-11		unspecified product	protein_coding
AGAP001101	261.595	1.17202	0.163621	7.16299	7.89352e-13	3.84586e-11	COEBE2O	carboxylesterase	protein_coding	GO:0005615;GO:0016787;GO:0052689	extracellular space;hydrolase activity;carboxylic ester hydrolase activity
AGAP007264	331.557	-1.06678	0.149125	-7.15355	8.45602e-13	4.10058e-11		elongation of very long chain fatty acids protein 4	protein_coding	GO:0006629;GO:0006631;GO:0006633;GO:0009922;GO:0016020;GO:0016021;GO:0016740;GO:0019367;GO:0030148;GO:0030176;GO:0034625;GO:0034626;GO:0042761;GO:0102336;GO:0102337;GO:0102338;GO:0102756	lipid metabolic process;fatty acid metabolic process;fatty acid biosynthetic process;fatty acid elongase activity;membrane;integral component of membrane;transferase activity;fatty acid elongation, saturated fatty acid;sphingolipid biosynthetic process;integral component of endoplasmic reticulum membrane;fatty acid elongation, monounsaturated fatty acid;fatty acid elongation, polyunsaturated fatt…
AGAP007100	87.1259	-1.92882	0.269988	-7.14412	9.05759e-13	4.37177e-11		unspecified product	protein_coding	GO:0016021	integral component of membrane
AGAP005293	560.676	-0.83987	0.117748	-7.13278	9.83603e-13	4.72541e-11		Tubulin beta chain [Source:UniProtKB/TrEMBL%3BAcc:Q7PFA8]	protein_coding	GO:0000226;GO:0000278;GO:0003924;GO:0005200;GO:0005525;GO:0005737;GO:0005874;GO:0007017	microtubule cytoskeleton organization;mitotic cell cycle;GTPase activity;structural constituent of cytoskeleton;GTP binding;cytoplasm;microtubule;microtubule-based process
AGAP003197	85.8863	-1.93804	0.272192	-7.12012	1.07833e-12	5.15649e-11		fatty acyl-CoA elongase	protein_coding	GO:0006629;GO:0006631;GO:0006633;GO:0009922;GO:0016020;GO:0016021;GO:0016740;GO:0019367;GO:0030148;GO:0030176;GO:0034625;GO:0034626;GO:0042761;GO:0102336;GO:0102337;GO:0102338;GO:0102756	lipid metabolic process;fatty acid metabolic process;fatty acid biosynthetic process;fatty acid elongase activity;membrane;integral component of membrane;transferase activity;fatty acid elongation, saturated fatty acid;sphingolipid biosynthetic process;integral component of endoplasmic reticulum membrane;fatty acid elongation, monounsaturated fatty acid;fatty acid elongation, polyunsaturated fatt…
AGAP009604	291.267	1.60083	0.224903	7.11785	1.09626e-12	5.21808e-11		unspecified product	protein_coding
AGAP011161	812.746	-0.857288	0.12062	-7.10732	1.18317e-12	5.60592e-11		transketolase	protein_coding	GO:0003824;GO:0004802;GO:0030976;GO:0046872	catalytic activity;transketolase activity;thiamine pyrophosphate binding;metal ion binding
AGAP010769	2278.65	-0.672013	0.0945839	-7.10494	1.20378e-12	5.67757e-11		glucosamine-phosphate N-acetyltransferase	protein_coding	GO:0004343;GO:0005783;GO:0005793;GO:0005794;GO:0006048;GO:0008080;GO:0016740;GO:0016746;GO:0048029	glucosamine 6-phosphate N-acetyltransferase activity;endoplasmic reticulum;endoplasmic reticulum-Golgi intermediate compartment;Golgi apparatus;UDP-N-acetylglucosamine biosynthetic process;N-acetyltransferase activity;transferase activity;acyltransferase activity;monosaccharide binding
AGAP011232	97.8029	2.18978	0.30923	7.08142	1.42686e-12	6.69913e-11		MYND-type domain-containing protein [Source:UniProtKB/TrEMBL%3BAcc:A0A1S4H6Y8]	protein_coding	GO:0005515;GO:0043229;GO:0046872	protein binding;intracellular organelle;metal ion binding
AGAP007358	2715.44	-0.633559	0.0894884	-7.07979	1.44375e-12	6.74773e-11		CRAL-TRIO domain-containing protein [Source:UniProtKB/TrEMBL%3BAcc:Q7PT25]	protein_coding
AGAP002738	135.765	1.41444	0.200664	7.04877	1.80502e-12	8.39822e-11	SCRB5	Class B Scavenger Receptor (CD36 domain).	protein_coding	GO:0005886;GO:0016020;GO:0016021	plasma membrane;membrane;integral component of membrane
AGAP009608	421.784	1.13911	0.162064	7.02874	2.08401e-12	9.6528e-11		C2H2-type domain-containing protein [Source:UniProtKB/TrEMBL%3BAcc:A0A1S4H1J7]	protein_coding	GO:0003676;GO:0008234	nucleic acid binding;cysteine-type peptidase activity
AGAP003012	4377.29	-0.707051	0.100652	-7.02474	2.14473e-12	9.88967e-11		unspecified product	protein_coding	GO:0016021	integral component of membrane
AGAP029597	256.152	-1.05131	0.149704	-7.02264	2.17709e-12	9.9943e-11		unspecified product	protein_coding	GO:0005515;GO:0005634;GO:0005737;GO:0016567;GO:0019005	protein binding;nucleus;cytoplasm;protein ubiquitination;SCF ubiquitin ligase complex
AGAP003803	1362.16	0.71078	0.101437	7.00714	2.43239e-12	1.11169e-10		anastral spindle 1	protein_coding	GO:0005813;GO:0005814;GO:0005829;GO:0008017;GO:0046599	centrosome;centriole;cytosol;microtubule binding;regulation of centriole replication
AGAP000025	3314.41	0.696791	0.0995157	7.00182	2.52664e-12	1.14968e-10		unspecified product	protein_coding	GO:0006405;GO:0006606;GO:0008139;GO:0017056;GO:0044613;GO:0044615;GO:0046872	RNA export from nucleus;protein import into nucleus;nuclear localization sequence binding;structural constituent of nuclear pore;nuclear pore central transport channel;nuclear pore nuclear basket;metal ion binding
AGAP001118	2097.53	-0.600362	0.0859291	-6.98671	2.81415e-12	1.27488e-10		unspecified product	protein_coding
AGAP002644	134.783	1.99408	0.286041	6.97129	3.14037e-12	1.41646e-10		phospholipid-translocating ATPase	protein_coding	GO:0000166;GO:0000287;GO:0005215;GO:0005524;GO:0005794;GO:0005886;GO:0007030;GO:0015914;GO:0016020;GO:0016021;GO:0016887;GO:0045332;GO:0140326	nucleotide binding;magnesium ion binding;transporter activity;ATP binding;Golgi apparatus;plasma membrane;Golgi organization;phospholipid transport;membrane;integral component of membrane;ATP hydrolysis activity;phospholipid translocation;ATPase-coupled intramembrane lipid transporter activity
AGAP006932	5882.61	0.641994	0.0921636	6.9658	3.26542e-12	1.46646e-10		citron Rho-interacting kinase	protein_coding	GO:0000166;GO:0000281;GO:0004672;GO:0004674;GO:0005524;GO:0005737;GO:0005856;GO:0006468;GO:0007266;GO:0015629;GO:0016301;GO:0016310;GO:0016740;GO:0018107;GO:0030866;GO:0031032;GO:0032154;GO:0035556;GO:0048598;GO:0072518;GO:1901888	nucleotide binding;mitotic cytokinesis;protein kinase activity;protein serine/threonine kinase activity;ATP binding;cytoplasm;cytoskeleton;protein phosphorylation;Rho protein signal transduction;actin cytoskeleton;kinase activity;phosphorylation;transferase activity;peptidyl-threonine phosphorylation;cortical actin cytoskeleton organization;actomyosin structure organization;cleavage furrow;intrac…
AGAP013530	5826.35	-0.597923	0.0858682	-6.96327	3.3247e-12	1.48662e-10		unspecified product	protein_coding
AGAP001375	1376	0.669979	0.0963255	6.95536	3.51657e-12	1.56469e-10		serine protease inhibitor (serpin) 12	protein_coding	GO:0004867;GO:0005615	serine-type endopeptidase inhibitor activity;extracellular space
AGAP003162	141	1.37839	0.198191	6.95484	3.52961e-12	1.56469e-10		unspecified product	protein_coding
AGAP007169	2331.33	0.606295	0.0872029	6.9527	3.58363e-12	1.58185e-10		sestrin	protein_coding	GO:0005634;GO:0005737;GO:0016239;GO:0016684;GO:0031932;GO:0055114;GO:0061700;GO:0070728;GO:0071230;GO:0071233;GO:1901031;GO:1904262;GO:1990253	nucleus;cytoplasm;positive regulation of macroautophagy;oxidoreductase activity, acting on peroxide as acceptor;TORC2 complex;obsolete oxidation-reduction process;GATOR2 complex;leucine binding;cellular response to amino acid stimulus;cellular response to leucine;regulation of response to reactive oxygen species;negative regulation of TORC1 signaling;cellular response to leucine starvation
AGAP003350	2906.5	0.964957	0.138967	6.94381	3.81675e-12	1.67758e-10		phosphoenolpyruvate carboxykinase (GTP)	protein_coding	GO:0004611;GO:0004613;GO:0005525;GO:0005623;GO:0005829;GO:0006090;GO:0006094;GO:0016301;GO:0016310;GO:0017076;GO:0019543;GO:0030145;GO:0033993;GO:0042594;GO:0046327;GO:0046872;GO:0071333	phosphoenolpyruvate carboxykinase activity;phosphoenolpyruvate carboxykinase (GTP) activity;GTP binding;obsolete cell;cytosol;pyruvate metabolic process;gluconeogenesis;kinase activity;phosphorylation;purine nucleotide binding;propionate catabolic process;manganese ion binding;response to lipid;response to starvation;glycerol biosynthetic process from pyruvate;metal ion binding;cellular response …
AGAP004205	1078.68	-0.716218	0.103426	-6.92492	4.36218e-12	1.90919e-10		N-sulfoglucosamine sulfohydrolase	protein_coding	GO:0003824;GO:0005539;GO:0006027;GO:0008449;GO:0008484;GO:0016250;GO:0030200	catalytic activity;glycosaminoglycan binding;glycosaminoglycan catabolic process;N-acetylglucosamine-6-sulfatase activity;sulfuric ester hydrolase activity;N-sulfoglucosamine sulfohydrolase activity;heparan sulfate proteoglycan catabolic process
AGAP007790	426.579	-0.962114	0.140099	-6.86738	6.53938e-12	2.85001e-10		Sodium/potassium-transporting ATPase subunit beta [Source:UniProtKB/TrEMBL%3BAcc:A0A1S4GW77]	protein_coding	GO:0005890;GO:0006813;GO:0006814	sodium:potassium-exchanging ATPase complex;potassium ion transport;sodium ion transport
AGAP001409	30.2667	8.40851	1.23466	6.8104	9.73274e-12	4.22393e-10		odorant-binding protein antennal 3	protein_coding	GO:0005549;GO:0007608;GO:0050896	odorant binding;sensory perception of smell;response to stimulus
AGAP003911	46.2558	2.42444	0.356036	6.80954	9.79146e-12	4.23163e-10		Histone H2A [Source:UniProtKB/TrEMBL%3BAcc:Q7Q2C6]	protein_coding	GO:0000786;GO:0003677;GO:0005634;GO:0005694;GO:0006325;GO:0031507;GO:0046982	nucleosome;DNA binding;nucleus;chromosome;chromatin organization;heterochromatin assembly;protein heterodimerization activity
AGAP001486	2747.13	-0.650157	0.0957212	-6.79219	1.1044e-11	4.75308e-10		unspecified product	protein_coding
AGAP013432	152.748	-1.30214	0.191776	-6.78989	1.1222e-11	4.80965e-10		unspecified product	protein_coding
AGAP028371	27956	-0.71171	0.104949	-6.78149	1.18941e-11	5.07663e-10	COX3	cytochrome c oxidase subunit III [Source:European Nucleotide Archive%3BAcc:COX3]	protein_coding	GO:0004129;GO:0005739;GO:0005743;GO:0006123;GO:0009055;GO:0009060;GO:0015002;GO:0015453;GO:0016020;GO:0016021;GO:0016491;GO:0019646;GO:0022904;GO:0055085;GO:0055114;GO:1902600	cytochrome-c oxidase activity;mitochondrion;mitochondrial inner membrane;mitochondrial electron transport, cytochrome c to oxygen;electron transfer activity;aerobic respiration;obsolete heme-copper terminal oxidase activity;oxidoreduction-driven active transmembrane transporter activity;membrane;integral component of membrane;oxidoreductase activity;aerobic electron transport chain;respiratory el…
AGAP029431	83.8162	1.82693	0.269519	6.7785	1.21431e-11	5.16156e-10		DDE Tnp4 domain-containing protein [Source:UniProtKB/TrEMBL%3BAcc:A0A453YZY0]	protein_coding	GO:0004518;GO:0046872	nuclease activity;metal ion binding
AGAP003066	316.282	-1.02447	0.151204	-6.77543	1.24041e-11	5.25089e-10	CYP304B1	cytochrome P450	protein_coding	GO:0004497;GO:0005506;GO:0016491;GO:0016705;GO:0020037;GO:0046872;GO:0055114	monooxygenase activity;iron ion binding;oxidoreductase activity;oxidoreductase activity, acting on paired donors, with incorporation or reduction of molecular oxygen;heme binding;metal ion binding;obsolete oxidation-reduction process
AGAP002331	53.9735	2.85741	0.422471	6.76356	1.34639e-11	5.66475e-10	ESP	sodium-independent sulfate anion transporter	protein_coding	GO:0005887;GO:0008271;GO:0008272;GO:0015116;GO:0015301;GO:0016020;GO:0016021;GO:0055085;GO:0098656;GO:1902358	integral component of plasma membrane;secondary active sulfate transmembrane transporter activity;sulfate transport;sulfate transmembrane transporter activity;obsolete anion:anion antiporter activity;membrane;integral component of membrane;transmembrane transport;anion transmembrane transport;sulfate transmembrane transport
AGAP010393	1487.07	0.701954	0.103791	6.76317	1.35004e-11	5.66475e-10		unspecified product	protein_coding	GO:0000723;GO:0005634	telomere maintenance;nucleus
AGAP012201	1312.31	0.737142	0.109001	6.76268	1.35463e-11	5.66475e-10		Histone H2B [Source:UniProtKB/Swiss-Prot%3BAcc:Q27442]	protein_coding	GO:0000786;GO:0003677;GO:0005634;GO:0005694;GO:0006334;GO:0044877;GO:0046982	nucleosome;DNA binding;nucleus;chromosome;nucleosome assembly;protein-containing complex binding;protein heterodimerization activity
AGAP008280	3739.5	-0.576946	0.0854578	-6.75125	1.4658e-11	6.10082e-10	D7r5	D7 short form salivary protein	protein_coding	GO:0005549;GO:0007608;GO:0050896	odorant binding;sensory perception of smell;response to stimulus
AGAP008385	583.943	-0.821388	0.121673	-6.75076	1.47072e-11	6.10082e-10		unspecified product	protein_coding	GO:0016020;GO:0016021	membrane;integral component of membrane
AGAP011178	215.268	1.76622	0.262226	6.73549	1.63382e-11	6.75029e-10		zinc/iron regulated transporter-related protein 1	protein_coding	GO:0005385;GO:0005886;GO:0016020;GO:0016021;GO:0030001;GO:0046873;GO:0055085;GO:0071577	zinc ion transmembrane transporter activity;plasma membrane;membrane;integral component of membrane;metal ion transport;metal ion transmembrane transporter activity;transmembrane transport;zinc ion transmembrane transport
AGAP005978	2527.59	0.813213	0.121206	6.70936	1.95486e-11	8.04452e-10		zinc finger and SCAN domain containing 2	protein_coding	GO:0003676	nucleic acid binding
AGAP006062	1050.43	0.675384	0.100711	6.70616	1.99813e-11	8.18995e-10		unspecified product	protein_coding	GO:0003677;GO:0005524;GO:0005634;GO:0016887;GO:0061860	DNA binding;ATP binding;nucleus;ATP hydrolysis activity;DNA clamp unloader activity
AGAP004685	989.784	1.05441	0.157913	6.67715	2.43637e-11	9.94674e-10		DNA replication ATP-dependent helicase Dna2	protein_coding	GO:0003677;GO:0003723;GO:0004386;GO:0005524;GO:0005634;GO:0005694;GO:0005737;GO:0006281;GO:0016887;GO:0017108;GO:0017116;GO:0032508;GO:0033567;GO:0046872;GO:0051539;GO:0071932	DNA binding;RNA binding;helicase activity;ATP binding;nucleus;chromosome;cytoplasm;DNA repair;ATP hydrolysis activity;5'-flap endonuclease activity;single-stranded DNA helicase activity;DNA duplex unwinding;DNA replication, Okazaki fragment processing;metal ion binding;4 iron, 4 sulfur cluster binding;replication fork reversal
AGAP029734	122.078	1.7161	0.257121	6.6743	2.48419e-11	1.0102e-09		unspecified product	protein_coding	GO:0005515;GO:0043229;GO:0046872	protein binding;intracellular organelle;metal ion binding
AGAP001130	775.511	0.997565	0.149667	6.66525	2.64218e-11	1.07024e-09		poly(A) RNA polymerase GLD2	protein_coding	GO:0016779	nucleotidyltransferase activity
AGAP029481	2078.82	0.617377	0.0928773	6.64723	2.98656e-11	1.20501e-09		unspecified product	protein_coding	GO:0000226;GO:0001578;GO:0005856;GO:0008017;GO:0032465	microtubule cytoskeleton organization;microtubule bundle formation;cytoskeleton;microtubule binding;regulation of cytokinesis
AGAP002327	45.3626	-2.49512	0.375575	-6.64347	3.0638e-11	1.23136e-09		glucosyl/glucuronosyl transferases	protein_coding	GO:0008194;GO:0016020;GO:0016021;GO:0016740;GO:0016757;GO:0016758;GO:0043231	UDP-glycosyltransferase activity;membrane;integral component of membrane;transferase activity;glycosyltransferase activity;hexosyltransferase activity;intracellular membrane-bounded organelle
AGAP010280	640.062	-0.742117	0.111725	-6.64234	3.08733e-11	1.23601e-09		yellow protein	protein_coding	GO:0005576	extracellular region
AGAP004345	2829.27	0.632929	0.0953043	6.64113	3.11281e-11	1.2414e-09		unspecified product	protein_coding	GO:0000226;GO:0000281;GO:0003677;GO:0005623;GO:0005730;GO:0005737;GO:0005819;GO:0005874;GO:0005876;GO:0007076;GO:0008017;GO:0040001;GO:0072686	microtubule cytoskeleton organization;mitotic cytokinesis;DNA binding;obsolete cell;nucleolus;cytoplasm;spindle;microtubule;spindle microtubule;mitotic chromosome condensation;microtubule binding;establishment of mitotic spindle localization;mitotic spindle
AGAP000756	1441.62	-0.691572	0.104217	-6.63586	3.22609e-11	1.28163e-09		carboxypeptidase M	protein_coding	GO:0004181;GO:0005615;GO:0006508;GO:0006518;GO:0008270;GO:0016485	metallocarboxypeptidase activity;extracellular space;proteolysis;peptide metabolic process;zinc ion binding;protein processing
AGAP002478	3354.05	0.541224	0.081614	6.63151	3.32263e-11	1.31492e-09		cyclin B	protein_coding	GO:0000079;GO:0000307;GO:0004672;GO:0005634;GO:0005737;GO:0006468;GO:0010389;GO:0016538;GO:0019901;GO:0044772	regulation of cyclin-dependent protein serine/threonine kinase activity;cyclin-dependent protein kinase holoenzyme complex;protein kinase activity;nucleus;cytoplasm;protein phosphorylation;regulation of G2/M transition of mitotic cell cycle;cyclin-dependent protein serine/threonine kinase regulator activity;protein kinase binding;mitotic cell cycle phase transition
AGAP007688	600.965	0.889681	0.134287	6.62524	3.46676e-11	1.36672e-09		PAS domain containing serine/threonine kinase	protein_coding	GO:0004672;GO:0004674;GO:0005524;GO:0005634;GO:0005737;GO:0005829;GO:0006468;GO:0035556;GO:0045719	protein kinase activity;protein serine/threonine kinase activity;ATP binding;nucleus;cytoplasm;cytosol;protein phosphorylation;intracellular signal transduction;negative regulation of glycogen biosynthetic process
AGAP011620	322.663	1.0362	0.156988	6.60052	4.09707e-11	1.60907e-09		collagen%2C type I/II/III/V/XI/XXIV/XXVII alpha	protein_coding	GO:0005201;GO:0005615;GO:0030198;GO:0031012	extracellular matrix structural constituent;extracellular space;extracellular matrix organization;extracellular matrix
AGAP003201	630.98	0.906349	0.137402	6.59632	4.21475e-11	1.64902e-09		unspecified product	protein_coding
AGAP028477	1639.58	0.642806	0.0975434	6.58995	4.39988e-11	1.71496e-09		unspecified product	protein_coding
AGAP002993	523.932	0.825121	0.125232	6.58876	4.43519e-11	1.72222e-09		unspecified product	protein_coding	GO:0000122;GO:0000977;GO:0000981;GO:0003676;GO:0005634;GO:0006357;GO:0009880;GO:0016348;GO:0045944;GO:0048619	negative regulation of transcription by RNA polymerase II;RNA polymerase II transcription regulatory region sequence-specific DNA binding;DNA-binding transcription factor activity, RNA polymerase II-specific;nucleic acid binding;nucleus;regulation of transcription by RNA polymerase II;embryonic pattern specification;imaginal disc-derived leg joint morphogenesis;positive regulation of transcriptio…
AGAP000099	2664.61	0.656522	0.0998481	6.57521	4.85853e-11	1.87954e-09	STAT2	JAKSTAT pathway signalling transcription factor	protein_coding	GO:0000978;GO:0001228;GO:0003677;GO:0003700;GO:0005634;GO:0005737;GO:0005829;GO:0006355;GO:0006357;GO:0006952;GO:0007165;GO:0007259;GO:0009653;GO:0042127;GO:0045944;GO:0048468;GO:0048731	RNA polymerase II cis-regulatory region sequence-specific DNA binding;DNA-binding transcription activator activity, RNA polymerase II-specific;DNA binding;DNA-binding transcription factor activity;nucleus;cytoplasm;cytosol;regulation of DNA-templated transcription;regulation of transcription by RNA polymerase II;defense response;signal transduction;receptor signaling pathway via JAK-STAT;anatomic…
AGAP006347	150.991	1.49303	0.227565	6.56092	5.34779e-11	2.06109e-09		potassium voltage-gated channel KQT-like subfamily%2C invertebrate	protein_coding	GO:0005216;GO:0005249;GO:0005251;GO:0005267;GO:0005516;GO:0006811;GO:0006813;GO:0008076;GO:0016020;GO:0016021;GO:0034765;GO:0055085;GO:0071805	ion channel activity;voltage-gated potassium channel activity;delayed rectifier potassium channel activity;potassium channel activity;calmodulin binding;ion transport;potassium ion transport;voltage-gated potassium channel complex;membrane;integral component of membrane;regulation of ion transmembrane transport;transmembrane transport;potassium ion transmembrane transport
AGAP002248	1490.16	0.596623	0.0910462	6.55297	5.64051e-11	2.16583e-09		kinesin family member C1	protein_coding	GO:0000166;GO:0003774;GO:0003777;GO:0005524;GO:0005634;GO:0005815;GO:0005871;GO:0005874;GO:0007018;GO:0008017;GO:0008569;GO:0016887;GO:0072686;GO:0090307	nucleotide binding;cytoskeletal motor activity;microtubule motor activity;ATP binding;nucleus;microtubule organizing center;kinesin complex;microtubule;microtubule-based movement;microtubule binding;minus-end-directed microtubule motor activity;ATP hydrolysis activity;mitotic spindle;mitotic spindle assembly
AGAP004814	209.515	1.17998	0.180398	6.54096	6.11247e-11	2.33836e-09		unspecified product	protein_coding
AGAP010926	652.329	0.901557	0.138012	6.53247	6.46954e-11	2.46583e-09		unspecified product	protein_coding
AGAP008014	862.496	-0.694627	0.106346	-6.53174	6.50087e-11	2.46866e-09		unspecified product	protein_coding
AGAP002403	1322.89	-0.635435	0.0973284	-6.52877	6.63115e-11	2.50891e-09		Nudix hydrolase domain-containing protein [Source:UniProtKB/TrEMBL%3BAcc:Q7QC17]	protein_coding	GO:0000287;GO:0044715;GO:0044716	magnesium ion binding;8-oxo-dGDP phosphatase activity;8-oxo-GDP phosphatase activity
AGAP029559	331.132	-1.09081	0.167856	-6.49847	8.1141e-11	3.05878e-09	CTLMA6	C-type lectin (CTL) - mannose binding	protein_coding	GO:0009897;GO:0030246	external side of plasma membrane;carbohydrate binding
AGAP003051	406.762	-0.826162	0.127222	-6.49384	8.36757e-11	3.14286e-09		stearoyl-CoA desaturase (delta-9 desaturase)	protein_coding	GO:0004768;GO:0005506;GO:0005789;GO:0006629;GO:0006633;GO:0006636;GO:0016020;GO:0016021;GO:0016491;GO:0016717;GO:0055114	stearoyl-CoA 9-desaturase activity;iron ion binding;endoplasmic reticulum membrane;lipid metabolic process;fatty acid biosynthetic process;unsaturated fatty acid biosynthetic process;membrane;integral component of membrane;oxidoreductase activity;oxidoreductase activity, acting on paired donors, with oxidation of a pair of donors resulting in the reduction of molecular oxygen to two molecules of …
AGAP002070	162.34	-1.25153	0.192789	-6.49169	8.48792e-11	3.17651e-09		unspecified product	protein_coding
AGAP003906	774.107	-0.767122	0.118365	-6.48097	9.11337e-11	3.39827e-09		unspecified product	protein_coding	GO:0005768;GO:0007032;GO:0016197;GO:0071203	endosome;endosome organization;endosomal transport;WASH complex
AGAP008191	2037	0.629985	0.0972999	6.47467	9.50189e-11	3.53039e-09		cyclin E	protein_coding	GO:0005634	nucleus
AGAP013476	167.729	1.17042	0.181177	6.46005	1.04665e-10	3.87486e-09		unspecified product	protein_coding
AGAP005321	1862.79	0.582931	0.0902569	6.45858	1.0569e-10	3.89882e-09		unspecified product	protein_coding	GO:0003677;GO:0030174;GO:0071163	DNA binding;regulation of DNA-templated DNA replication initiation;DNA replication preinitiation complex assembly
AGAP007533	292.12	0.993805	0.154164	6.44641	1.14534e-10	4.21003e-09		DNA polymerase theta	protein_coding	GO:0003676;GO:0003677;GO:0003887;GO:0005524;GO:0005737;GO:0006260;GO:0006261;GO:0006302;GO:0071897;GO:0097681	nucleic acid binding;DNA binding;DNA-directed DNA polymerase activity;ATP binding;cytoplasm;DNA replication;DNA-templated DNA replication;double-strand break repair;DNA biosynthetic process;double-strand break repair via alternative nonhomologous end joining
AGAP004766	1330.8	0.646626	0.100534	6.43192	1.25999e-10	4.61503e-09		unspecified product	protein_coding	GO:0005515;GO:0005737;GO:0016020;GO:0016191;GO:0098793;GO:0098978	protein binding;cytoplasm;membrane;synaptic vesicle uncoating;presynapse;glutamatergic synapse
AGAP009151	1780.38	0.610174	0.095081	6.41741	1.38614e-10	5.05918e-09		BEN domain-containing protein [Source:UniProtKB/TrEMBL%3BAcc:A0A1S4H0A7]	protein_coding	GO:0003677	DNA binding
AGAP007293	104.249	1.61429	0.251999	6.40593	1.49452e-10	5.43552e-09	IAP7	inhibitor of apoptosis 7	protein_coding	GO:0005634;GO:0005737;GO:0005876;GO:0006915;GO:0016567;GO:0031398;GO:0043027;GO:0043066;GO:0043154;GO:0046872;GO:0051726;GO:0061630;GO:0090263;GO:1990001	nucleus;cytoplasm;spindle microtubule;apoptotic process;protein ubiquitination;positive regulation of protein ubiquitination;cysteine-type endopeptidase inhibitor activity involved in apoptotic process;negative regulation of apoptotic process;negative regulation of cysteine-type endopeptidase activity involved in apoptotic process;metal ion binding;regulation of cell cycle;ubiquitin protein ligas…
AGAP004952	845.605	0.807527	0.126465	6.38537	1.70984e-10	6.19682e-09		CBF1 interacting corepressor	protein_coding	GO:0003714;GO:0005634;GO:0045892;GO:1903507	transcription corepressor activity;nucleus;negative regulation of DNA-templated transcription;negative regulation of nucleic acid-templated transcription
AGAP011204	1026.8	0.789767	0.123916	6.3734	1.84885e-10	6.67718e-09		aubergine	protein_coding	GO:0003676;GO:0005515;GO:0005737;GO:0031047;GO:0061980	nucleic acid binding;protein binding;cytoplasm;gene silencing by RNA;regulatory RNA binding
AGAP000011	104.22	2.20093	0.345694	6.3667	1.93141e-10	6.95105e-09		Branched-chain-amino-acid aminotransferase [Source:UniProtKB/TrEMBL%3BAcc:Q7QEI9]	protein_coding	GO:0003824;GO:0004084;GO:0005739;GO:0009081;GO:0009098;GO:0009099;GO:0050048;GO:0052654;GO:0052655;GO:0052656	catalytic activity;branched-chain-amino-acid transaminase activity;mitochondrion;branched-chain amino acid metabolic process;leucine biosynthetic process;valine biosynthetic process;L-leucine:2-oxoglutarate aminotransferase activity;L-leucine transaminase activity;L-valine transaminase activity;L-isoleucine transaminase activity
AGAP010294	5494.25	-0.573119	0.0900579	-6.36389	1.96711e-10	7.05494e-09		unspecified product	protein_coding
AGAP004944	864.637	-0.770722	0.121119	-6.36333	1.97432e-10	7.05631e-09		unspecified product	protein_coding	GO:0005524;GO:0005634;GO:0005737;GO:0005829;GO:0005886;GO:0016192;GO:0016887;GO:0031072;GO:0034620;GO:0042026;GO:0044183;GO:0051082;GO:0051085;GO:0051787	ATP binding;nucleus;cytoplasm;cytosol;plasma membrane;vesicle-mediated transport;ATP hydrolysis activity;heat shock protein binding;cellular response to unfolded protein;protein refolding;protein folding chaperone;unfolded protein binding;chaperone cofactor-dependent protein refolding;misfolded protein binding
AGAP000372	718.917	1.10489	0.173654	6.36256	1.98417e-10	7.06708e-09		unspecified product	protein_coding	GO:0003677;GO:0003723;GO:0005515;GO:0005634;GO:0006355	DNA binding;RNA binding;protein binding;nucleus;regulation of DNA-templated transcription
AGAP013088	327.905	1.00454	0.158326	6.34475	2.2278e-10	7.90755e-09		unspecified product	protein_coding	GO:0016020;GO:0016021	membrane;integral component of membrane
AGAP000194	71.4459	-1.90695	0.301133	-6.33256	2.41122e-10	8.52927e-09	CYP4C25	cytochrome P450	protein_coding	GO:0004497;GO:0005506;GO:0016020;GO:0016021;GO:0016491;GO:0016705;GO:0020037;GO:0046872;GO:0055114	monooxygenase activity;iron ion binding;membrane;integral component of membrane;oxidoreductase activity;oxidoreductase activity, acting on paired donors, with incorporation or reduction of molecular oxygen;heme binding;metal ion binding;obsolete oxidation-reduction process
AGAP005515	343.451	-0.958756	0.151485	-6.32906	2.46664e-10	8.69554e-09		Fatty acyl-CoA reductase [Source:UniProtKB/TrEMBL%3BAcc:Q7Q745]	protein_coding	GO:0005777;GO:0006629;GO:0016020;GO:0016021;GO:0016491;GO:0035336;GO:0043231;GO:0055114;GO:0080019;GO:0102965	peroxisome;lipid metabolic process;membrane;integral component of membrane;oxidoreductase activity;long-chain fatty-acyl-CoA metabolic process;intracellular membrane-bounded organelle;obsolete oxidation-reduction process;fatty-acyl-CoA reductase (alcohol-forming) activity;alcohol-forming fatty acyl-CoA reductase activity
AGAP001763	2051.87	-0.550502	0.0870207	-6.3261	2.51437e-10	8.83365e-09	Fatp	fatty acid transporter protein 1	protein_coding	GO:0001676;GO:0003824;GO:0004467;GO:0005324;GO:0005783;GO:0015909;GO:0016020;GO:0016021;GO:0070328	long-chain fatty acid metabolic process;catalytic activity;long-chain fatty acid-CoA ligase activity;long-chain fatty acid transporter activity;endoplasmic reticulum;long-chain fatty acid transport;membrane;integral component of membrane;triglyceride homeostasis
AGAP006016	602.357	-0.738079	0.116903	-6.31357	2.72666e-10	9.547e-09		decaprenyl-diphosphate synthase subunit 2	protein_coding	GO:0004659;GO:0006744;GO:0008299;GO:0016740;GO:1990234	prenyltransferase activity;ubiquinone biosynthetic process;isoprenoid biosynthetic process;transferase activity;transferase complex
AGAP013094	202.369	-1.0816	0.171429	-6.30933	2.80254e-10	9.77955e-09		Elongation of very long chain fatty acids protein [Source:UniProtKB/TrEMBL%3BAcc:F5HMZ4]	protein_coding	GO:0006629;GO:0006631;GO:0006633;GO:0009922;GO:0016020;GO:0016021;GO:0016740;GO:0019367;GO:0030148;GO:0030176;GO:0034625;GO:0034626;GO:0042761;GO:0102336;GO:0102337;GO:0102338;GO:0102756	lipid metabolic process;fatty acid metabolic process;fatty acid biosynthetic process;fatty acid elongase activity;membrane;integral component of membrane;transferase activity;fatty acid elongation, saturated fatty acid;sphingolipid biosynthetic process;integral component of endoplasmic reticulum membrane;fatty acid elongation, monounsaturated fatty acid;fatty acid elongation, polyunsaturated fatt…
AGAP006654	53.8326	-2.15079	0.340939	-6.30844	2.81863e-10	9.80256e-09		3-beta-hydroxy-delta-5-steroid dehydrogenase%2C steroid delta-isomerase	protein_coding	GO:0003854;GO:0006694;GO:0016491;GO:0016616;GO:0055114	3-beta-hydroxy-delta5-steroid dehydrogenase activity;steroid biosynthetic process;oxidoreductase activity;oxidoreductase activity, acting on the CH-OH group of donors, NAD or NADP as acceptor;obsolete oxidation-reduction process
AGAP001445	330.812	-0.905935	0.143795	-6.30017	2.97329e-10	1.03057e-08		unspecified product	protein_coding
AGAP010863	288.444	3.68205	0.585773	6.28581	3.26151e-10	1.12669e-08		unspecified product	protein_coding	GO:0005328;GO:0006836;GO:0015293;GO:0016020;GO:0016021;GO:0055085	neurotransmitter:sodium symporter activity;neurotransmitter transport;symporter activity;membrane;integral component of membrane;transmembrane transport
AGAP002982	5311.86	0.555657	0.0884829	6.27982	3.38972e-10	1.16708e-08		E3 SUMO-protein ligase RanBP2	protein_coding	GO:0005096;GO:0005515;GO:0005634;GO:0005643;GO:0005737;GO:0006913;GO:0043547;GO:0046872;GO:0046907;GO:0050790	GTPase activator activity;protein binding;nucleus;nuclear pore;cytoplasm;nucleocytoplasmic transport;positive regulation of GTPase activity;metal ion binding;intracellular transport;regulation of catalytic activity
AGAP028453	483.921	-0.844335	0.134571	-6.27427	3.51289e-10	1.20547e-08		unspecified product	protein_coding	GO:0016020;GO:0016021	membrane;integral component of membrane
AGAP009521	298.412	-0.922023	0.14748	-6.25184	4.05646e-10	1.38739e-08		unspecified product	protein_coding	GO:0005515	protein binding
AGAP000473	500.393	0.757472	0.121277	6.24581	4.21608e-10	1.43722e-08		Aa_trans domain-containing protein [Source:UniProtKB/TrEMBL%3BAcc:Q7QFG5]	protein_coding	GO:0003333;GO:0015171;GO:0016021	amino acid transmembrane transport;amino acid transmembrane transporter activity;integral component of membrane
AGAP001636	481.567	0.767661	0.1231	6.23605	4.48754e-10	1.52473e-08		serine/threonine-protein kinase greatwall	protein_coding	GO:0000166;GO:0004672;GO:0004674;GO:0005524;GO:0005634;GO:0006468;GO:0016301;GO:0016310;GO:0016740;GO:0018105;GO:0035556	nucleotide binding;protein kinase activity;protein serine/threonine kinase activity;ATP binding;nucleus;protein phosphorylation;kinase activity;phosphorylation;transferase activity;peptidyl-serine phosphorylation;intracellular signal transduction
AGAP006660	8484.76	-0.525901	0.0844629	-6.22642	4.77213e-10	1.61611e-08		Isocitrate dehydrogenase [NADP] [Source:UniProtKB/TrEMBL%3BAcc:Q7Q537]	protein_coding	GO:0000287;GO:0004450;GO:0005739;GO:0005777;GO:0005829;GO:0006097;GO:0006099;GO:0006102;GO:0006739;GO:0016491;GO:0016616;GO:0046872;GO:0051287;GO:0055114	magnesium ion binding;isocitrate dehydrogenase (NADP+) activity;mitochondrion;peroxisome;cytosol;glyoxylate cycle;tricarboxylic acid cycle;isocitrate metabolic process;NADP metabolic process;oxidoreductase activity;oxidoreductase activity, acting on the CH-OH group of donors, NAD or NADP as acceptor;metal ion binding;NAD binding;obsolete oxidation-reduction process
AGAP003049	45.8039	-2.30678	0.371699	-6.20604	5.43348e-10	1.83407e-08		stearoyl-CoA desaturase (delta-9 desaturase)	protein_coding	GO:0004768;GO:0005506;GO:0005789;GO:0006629;GO:0006633;GO:0006636;GO:0016020;GO:0016021;GO:0016491;GO:0016717;GO:0055114	stearoyl-CoA 9-desaturase activity;iron ion binding;endoplasmic reticulum membrane;lipid metabolic process;fatty acid biosynthetic process;unsaturated fatty acid biosynthetic process;membrane;integral component of membrane;oxidoreductase activity;oxidoreductase activity, acting on paired donors, with oxidation of a pair of donors resulting in the reduction of molecular oxygen to two molecules of …
AGAP013051	1698.87	-0.568685	0.0917617	-6.19741	5.73989e-10	1.93118e-08		unspecified product	protein_coding	GO:0003676;GO:0003723;GO:0003730;GO:0005634;GO:0007283;GO:0008266;GO:0034046;GO:0048026;GO:0051252;GO:1990904	nucleic acid binding;RNA binding;mRNA 3'-UTR binding;nucleus;spermatogenesis;poly(U) RNA binding;poly(G) binding;positive regulation of mRNA splicing, via spliceosome;regulation of RNA metabolic process;ribonucleoprotein complex
AGAP002071	1119.7	0.603348	0.0974264	6.19286	5.90827e-10	1.98138e-08	ABCD1	ATP-binding cassette transporter (ABC transporter) family D member 1	protein_coding	GO:0000166;GO:0005324;GO:0005524;GO:0005778;GO:0006635;GO:0007031;GO:0015910;GO:0016020;GO:0016021;GO:0016887;GO:0042626;GO:0042760;GO:0055085;GO:0140359	nucleotide binding;long-chain fatty acid transporter activity;ATP binding;peroxisomal membrane;fatty acid beta-oxidation;peroxisome organization;long-chain fatty acid import into peroxisome;membrane;integral component of membrane;ATP hydrolysis activity;ATPase-coupled transmembrane transporter activity;very long-chain fatty acid catabolic process;transmembrane transport;ABC-type transporter activ…
AGAP001597	1157.45	-0.588846	0.0951776	-6.18682	6.13909e-10	2.05213e-08		Chitin-binding type-2 domain-containing protein [Source:UniProtKB/TrEMBL%3BAcc:A0A1S4GCK4]	protein_coding	GO:0005576;GO:0008061	extracellular region;chitin binding
AGAP003664	93.7908	-1.50552	0.243489	-6.18311	6.28512e-10	2.09416e-08		Envelysin	protein_coding	GO:0004222;GO:0006508;GO:0008233;GO:0008237;GO:0008270;GO:0016787;GO:0046872	metalloendopeptidase activity;proteolysis;peptidase activity;metallopeptidase activity;zinc ion binding;hydrolase activity;metal ion binding
AGAP006592	862.012	-0.797007	0.129222	-6.16774	6.9273e-10	2.29595e-08		unspecified product	protein_coding	GO:0000977;GO:0001227;GO:0003676;GO:0003700;GO:0005515;GO:0005634;GO:0005737;GO:0006355;GO:0031490;GO:0042826;GO:0043229;GO:0043565;GO:0045165	RNA polymerase II transcription regulatory region sequence-specific DNA binding;DNA-binding transcription repressor activity, RNA polymerase II-specific;nucleic acid binding;DNA-binding transcription factor activity;protein binding;nucleus;cytoplasm;regulation of DNA-templated transcription;chromatin DNA binding;histone deacetylase binding;intracellular organelle;sequence-specific DNA binding;cel…
AGAP005290	622.775	0.695371	0.112747	6.16756	6.9352e-10	2.29595e-08		unspecified product	protein_coding	GO:0000281;GO:0000724;GO:0005813;GO:0030496;GO:0032266;GO:0032465;GO:0046872	mitotic cytokinesis;double-strand break repair via homologous recombination;centrosome;midbody;phosphatidylinositol-3-phosphate binding;regulation of cytokinesis;metal ion binding
AGAP004937	3400.84	0.880554	0.142904	6.16188	7.18869e-10	2.37227e-08		unspecified product	protein_coding	GO:0003676	nucleic acid binding
AGAP005714	136.107	-1.27424	0.20684	-6.16052	7.25058e-10	2.38507e-08		unspecified product	protein_coding	GO:0005509	calcium ion binding
AGAP006775	2479.3	0.702797	0.114178	6.15529	7.49422e-10	2.45739e-08		glucosyl/glucuronosyl transferases	protein_coding	GO:0008194;GO:0015020;GO:0016020;GO:0016021;GO:0016740;GO:0016757;GO:0016758;GO:0043231	UDP-glycosyltransferase activity;glucuronosyltransferase activity;membrane;integral component of membrane;transferase activity;glycosyltransferase activity;hexosyltransferase activity;intracellular membrane-bounded organelle
AGAP009896	399.096	0.869642	0.141355	6.1522	7.6415e-10	2.49775e-08		proton-coupled amino acid transporter	protein_coding	GO:0003333;GO:0005774;GO:0015171;GO:0016020;GO:0016021	amino acid transmembrane transport;vacuolar membrane;amino acid transmembrane transporter activity;membrane;integral component of membrane
AGAP005124	3626.74	0.498248	0.0810671	6.14612	7.94036e-10	2.58725e-08		aldehyde dehydrogenase	protein_coding	GO:0004028;GO:0004029;GO:0005737;GO:0006081;GO:0016020;GO:0016021;GO:0016491;GO:0016620;GO:0055114	3-chloroallyl aldehyde dehydrogenase activity;aldehyde dehydrogenase (NAD+) activity;cytoplasm;cellular aldehyde metabolic process;membrane;integral component of membrane;oxidoreductase activity;oxidoreductase activity, acting on the aldehyde or oxo group of donors, NAD or NADP as acceptor;obsolete oxidation-reduction process
AGAP008584	455.546	-0.881875	0.143792	-6.13299	8.62415e-10	2.80122e-08		lysosomal alpha-mannosidase	protein_coding	GO:0003824;GO:0004559;GO:0005774;GO:0005975;GO:0006013;GO:0006517;GO:0008152;GO:0016020;GO:0016021;GO:0016787;GO:0016798;GO:0030246;GO:0046872	catalytic activity;alpha-mannosidase activity;vacuolar membrane;carbohydrate metabolic process;mannose metabolic process;protein deglycosylation;metabolic process;membrane;integral component of membrane;hydrolase activity;hydrolase activity, acting on glycosyl bonds;carbohydrate binding;metal ion binding
AGAP011789	4197.99	-0.534625	0.0872283	-6.12902	8.842e-10	2.86298e-08	CLIPA6	CLIP-domain serine protease	protein_coding	GO:0004252;GO:0005615;GO:0006508	serine-type endopeptidase activity;extracellular space;proteolysis
AGAP011902	8587.33	0.610964	0.0997143	6.12715	8.94663e-10	2.88781e-08		unspecified product	protein_coding	GO:0003677;GO:0005515	DNA binding;protein binding
AGAP003417	655.984	0.712746	0.116393	6.12359	9.14874e-10	2.94384e-08		unspecified product	protein_coding	GO:0005096;GO:0006886;GO:0090630	GTPase activator activity;intracellular protein transport;activation of GTPase activity
AGAP006762	107.197	1.71621	0.28055	6.11733	9.51578e-10	3.05244e-08		diacylglycerol kinase (ATP dependent)	protein_coding	GO:0000166;GO:0003951;GO:0004143;GO:0005509;GO:0005524;GO:0005886;GO:0007165;GO:0007205;GO:0016301;GO:0016310;GO:0016740;GO:0035556;GO:0046339;GO:0046486;GO:0046834	nucleotide binding;NAD+ kinase activity;diacylglycerol kinase activity;calcium ion binding;ATP binding;plasma membrane;signal transduction;protein kinase C-activating G protein-coupled receptor signaling pathway;kinase activity;phosphorylation;transferase activity;intracellular signal transduction;diacylglycerol metabolic process;glycerolipid metabolic process;lipid phosphorylation
AGAP003487	663.488	-0.659914	0.107956	-6.11278	9.7912e-10	3.13106e-08		Mesenchymal stem cell protein DSCD75	protein_coding
AGAP005661	162.425	1.41737	0.232505	6.0961	1.08687e-09	3.46489e-08		Ftz transcription factor	protein_coding	GO:0003677;GO:0003700;GO:0004879;GO:0006355;GO:0008270;GO:0043565	DNA binding;DNA-binding transcription factor activity;nuclear receptor activity;regulation of DNA-templated transcription;zinc ion binding;sequence-specific DNA binding
AGAP006472	1790.36	0.598081	0.0982486	6.08742	1.14743e-09	3.6467e-08		Kinesin motor domain-containing protein [Source:UniProtKB/TrEMBL%3BAcc:Q5TQX2]	protein_coding	GO:0000278;GO:0003777;GO:0005524;GO:0005874;GO:0007018;GO:0008017;GO:0008574	mitotic cell cycle;microtubule motor activity;ATP binding;microtubule;microtubule-based movement;microtubule binding;plus-end-directed microtubule motor activity
AGAP028390	9710.3	-0.71562	0.117691	-6.08051	1.19803e-09	3.79583e-08	tRNA-Leu	unspecified product	tRNA
AGAP011694	84.3235	1.91718	0.315428	6.07805	1.21656e-09	3.84277e-08		DUF4203 domain-containing protein [Source:UniProtKB/TrEMBL%3BAcc:A0A1S4H887]	protein_coding	GO:0005886;GO:0016020;GO:0016021;GO:0090263	plasma membrane;membrane;integral component of membrane;positive regulation of canonical Wnt signaling pathway
AGAP001290	1044.87	0.610757	0.100961	6.04946	1.45334e-09	4.57668e-08		Replication factor C subunit 1 [Source:UniProtKB/TrEMBL%3BAcc:Q7PUQ3]	protein_coding	GO:0000166;GO:0003677;GO:0003689;GO:0005524;GO:0005634;GO:0005663;GO:0006260;GO:0006281;GO:0016887	nucleotide binding;DNA binding;DNA clamp loader activity;ATP binding;nucleus;DNA replication factor C complex;DNA replication;DNA repair;ATP hydrolysis activity
AGAP002485	353.87	-1.00814	0.166712	-6.04721	1.4738e-09	4.62701e-08		unspecified product	protein_coding	GO:0016020;GO:0016021	membrane;integral component of membrane
AGAP008998	330.431	-0.895565	0.148118	-6.0463	1.48206e-09	4.63884e-08	CLIPD7	CLIP-domain serine protease [Source:UniProtKB/TrEMBL%3BAcc:A0A1S4H0K2]	protein_coding	GO:0004252;GO:0005615;GO:0006508	serine-type endopeptidase activity;extracellular space;proteolysis
AGAP004707	72.4096	1.95793	0.324411	6.03534	1.58623e-09	4.94991e-08	para	voltage-gated sodium channel	protein_coding	GO:0001518;GO:0005216;GO:0005244;GO:0005248;GO:0005261;GO:0005272;GO:0005509;GO:0005886;GO:0006811;GO:0006814;GO:0016020;GO:0016021;GO:0019228;GO:0034220;GO:0034765;GO:0035725;GO:0055085;GO:0086010	voltage-gated sodium channel complex;ion channel activity;voltage-gated ion channel activity;voltage-gated sodium channel activity;cation channel activity;sodium channel activity;calcium ion binding;plasma membrane;ion transport;sodium ion transport;membrane;integral component of membrane;neuronal action potential;ion transmembrane transport;regulation of ion transmembrane transport;sodium ion tr…
AGAP007672	1947.71	-0.622617	0.103248	-6.0303	1.63658e-09	5.09164e-08		pancreatic triacylglycerol lipase	protein_coding	GO:0004806;GO:0005576;GO:0005615;GO:0006629;GO:0016042;GO:0016298;GO:0052689	triglyceride lipase activity;extracellular region;extracellular space;lipid metabolic process;lipid catabolic process;lipase activity;carboxylic ester hydrolase activity
AGAP000085	111.975	-1.34574	0.223345	-6.02538	1.68712e-09	5.22016e-08	CPR129	cuticular protein RR-2 family 129	protein_coding	GO:0008010;GO:0042302;GO:0062129	structural constituent of chitin-based larval cuticle;structural constituent of cuticle;chitin-based extracellular matrix
AGAP013463	1121.56	-0.642655	0.106659	-6.0253	1.688e-09	5.22016e-08		unspecified product	protein_coding	GO:0005216;GO:0005515;GO:0006811;GO:0016020;GO:0016021;GO:0034220;GO:0034703;GO:0050896;GO:0055085	ion channel activity;protein binding;ion transport;membrane;integral component of membrane;ion transmembrane transport;cation channel complex;response to stimulus;transmembrane transport
AGAP009008	2859.12	-0.562549	0.0934503	-6.01977	1.7467e-09	5.38557e-08		unspecified product	protein_coding
AGAP007826	2548.29	0.648527	0.107914	6.00968	1.85887e-09	5.71435e-08		Structural maintenance of chromosomes protein [Source:UniProtKB/TrEMBL%3BAcc:Q7Q3D7]	protein_coding	GO:0005515;GO:0005524;GO:0005634;GO:0005694;GO:0007076;GO:0016887;GO:0051276	protein binding;ATP binding;nucleus;chromosome;mitotic chromosome condensation;ATP hydrolysis activity;chromosome organization
AGAP005892	2279.63	0.738771	0.123052	6.00372	1.9285e-09	5.91082e-08		importin beta-2	protein_coding	GO:0005634;GO:0005737;GO:0006606;GO:0006886;GO:0008139;GO:0031267;GO:0061608	nucleus;cytoplasm;protein import into nucleus;intracellular protein transport;nuclear localization sequence binding;small GTPase binding;nuclear import signal receptor activity
AGAP002552	27.2067	3.05983	0.510015	5.9995	1.97929e-09	6.04476e-08		glucose dehydrogenase (acceptor)	protein_coding	GO:0016614;GO:0050660;GO:0055114	oxidoreductase activity, acting on CH-OH group of donors;flavin adenine dinucleotide binding;obsolete oxidation-reduction process
AGAP002286	324.106	-0.96712	0.16121	-5.99912	1.9839e-09	6.04476e-08		unspecified product	protein_coding	GO:0005739;GO:0016020;GO:0016021;GO:0016279;GO:0018022;GO:0018023;GO:1905273;GO:1905706	mitochondrion;membrane;integral component of membrane;protein-lysine N-methyltransferase activity;peptidyl-lysine methylation;peptidyl-lysine trimethylation;positive regulation of proton-transporting ATP synthase activity, rotational mechanism;regulation of mitochondrial ATP synthesis coupled proton transport
AGAP000472	1407.06	0.688327	0.114945	5.9883	2.12049e-09	6.44193e-08		chordin	protein_coding	GO:0005515;GO:0007275;GO:0007389;GO:0009790	protein binding;multicellular organism development;pattern specification process;embryo development
AGAP010042	341.574	-0.829623	0.138664	-5.98295	2.1913e-09	6.63753e-08		solute carrier organic anion transporter family member	protein_coding	GO:0005515;GO:0005886;GO:0005887;GO:0006811;GO:0015347;GO:0016020;GO:0016021;GO:0043252;GO:0055085	protein binding;plasma membrane;integral component of plasma membrane;ion transport;sodium-independent organic anion transmembrane transporter activity;membrane;integral component of membrane;sodium-independent organic anion transport;transmembrane transport
AGAP007572	20.5991	4.35434	0.727914	5.98194	2.20497e-09	6.65939e-08		All-trans/9-cis	protein_coding	GO:0016491	oxidoreductase activity
AGAP006468	5373.9	-0.556081	0.092987	-5.98021	2.22856e-09	6.71101e-08		unspecified product	protein_coding	GO:0003779	actin binding
AGAP003702	3212.2	0.519663	0.0869873	5.97401	2.31487e-09	6.95067e-08		tolkin	protein_coding	GO:0004222;GO:0005509;GO:0006508;GO:0008233;GO:0008237;GO:0008270;GO:0016787;GO:0046872	metalloendopeptidase activity;calcium ion binding;proteolysis;peptidase activity;metallopeptidase activity;zinc ion binding;hydrolase activity;metal ion binding
AGAP004963	3596.41	0.568204	0.0952934	5.96268	2.48141e-09	7.42912e-08		cyclin B	protein_coding	GO:0000079;GO:0000307;GO:0004672;GO:0005634;GO:0005737;GO:0005813;GO:0006468;GO:0016538;GO:0019901;GO:0044772	regulation of cyclin-dependent protein serine/threonine kinase activity;cyclin-dependent protein kinase holoenzyme complex;protein kinase activity;nucleus;cytoplasm;centrosome;protein phosphorylation;cyclin-dependent protein serine/threonine kinase regulator activity;protein kinase binding;mitotic cell cycle phase transition
AGAP029735	213.078	0.975548	0.163994	5.9487	2.70286e-09	8.06875e-08		unspecified product	protein_coding	GO:0005515;GO:0043229;GO:0046872	protein binding;intracellular organelle;metal ion binding
AGAP006942	2361.44	0.603195	0.101442	5.94621	2.74417e-09	8.16846e-08		Importin-4	protein_coding	GO:0005515;GO:0005634;GO:0005737;GO:0006606;GO:0006886;GO:0008139;GO:0031267;GO:0061608	protein binding;nucleus;cytoplasm;protein import into nucleus;intracellular protein transport;nuclear localization sequence binding;small GTPase binding;nuclear import signal receptor activity
AGAP006785	166.451	1.25794	0.211904	5.9364	2.91355e-09	8.64279e-08		unspecified product	protein_coding	GO:0005515;GO:0008344;GO:0048512;GO:0050804	protein binding;adult locomotory behavior;circadian behavior;modulation of chemical synaptic transmission
AGAP008465	205.324	-1.08796	0.183282	-5.93602	2.92026e-09	8.64279e-08	CPLCG22	cuticular protein CPLCG family (CPLCG22)	protein_coding
AGAP001950	343.565	0.930381	0.156761	5.93502	2.93801e-09	8.6705e-08		membrane-associated tyrosine- and threonine-specific cdc2-inhibitory kinase	protein_coding	GO:0004672;GO:0004674;GO:0005524;GO:0005634;GO:0006468	protein kinase activity;protein serine/threonine kinase activity;ATP binding;nucleus;protein phosphorylation
AGAP010724	706.545	-0.737055	0.124433	-5.92331	3.15531e-09	9.28525e-08		Histone H4 [Source:UniProtKB/TrEMBL%3BAcc:Q7PCX0]	protein_coding	GO:0000786;GO:0003677;GO:0005634;GO:0006334;GO:0006352;GO:0046982	nucleosome;DNA binding;nucleus;nucleosome assembly;DNA-templated transcription initiation;protein heterodimerization activity
AGAP003067	1063.92	-0.666069	0.112488	-5.92126	3.19488e-09	9.37497e-08	CYP304C1	cytochrome P450	protein_coding	GO:0004497;GO:0005506;GO:0016491;GO:0016705;GO:0020037;GO:0046872;GO:0055114	monooxygenase activity;iron ion binding;oxidoreductase activity;oxidoreductase activity, acting on paired donors, with incorporation or reduction of molecular oxygen;heme binding;metal ion binding;obsolete oxidation-reduction process
AGAP005448	287.522	-0.892752	0.151024	-5.91132	3.39385e-09	9.93061e-08		B9 domain-containing protein 2	protein_coding	GO:0005737;GO:0005929;GO:0060271	cytoplasm;cilium;cilium assembly
AGAP000575	1254.42	0.669516	0.113437	5.90211	3.58889e-09	1.04717e-07		kinesin family member 4/7/21/27	protein_coding	GO:0000166;GO:0003774;GO:0003777;GO:0005524;GO:0005871;GO:0005874;GO:0007018;GO:0007052;GO:0008017;GO:0016887	nucleotide binding;cytoskeletal motor activity;microtubule motor activity;ATP binding;kinesin complex;microtubule;microtubule-based movement;mitotic spindle organization;microtubule binding;ATP hydrolysis activity
AGAP007138	1314.94	-0.55769	0.0945582	-5.89784	3.68284e-09	1.0688e-07		Wurst	protein_coding	GO:0016020;GO:0016021	membrane;integral component of membrane
AGAP003342	196.817	1.04747	0.177604	5.8978	3.68373e-09	1.0688e-07		unspecified product	protein_coding	GO:0000111;GO:0003677;GO:0003684;GO:0003697;GO:0005634;GO:0005737;GO:0006289;GO:0006298;GO:0071942	nucleotide-excision repair factor 2 complex;DNA binding;damaged DNA binding;single-stranded DNA binding;nucleus;cytoplasm;nucleotide-excision repair;mismatch repair;XPC complex
AGAP003665	116.869	-1.40001	0.237777	-5.88791	3.91116e-09	1.12947e-07		unspecified product	protein_coding
AGAP006761	335.814	-0.853507	0.144963	-5.88776	3.91471e-09	1.12947e-07		3-glucan binding protein [Source:UniProtKB/TrEMBL%3BAcc:Q7QIB2]	protein_coding	GO:0004553;GO:0005975;GO:0030246;GO:0045087	hydrolase activity, hydrolyzing O-glycosyl compounds;carbohydrate metabolic process;carbohydrate binding;innate immune response
AGAP028491	309.548	-0.853749	0.145088	-5.88435	3.99633e-09	1.14981e-07	AQP2	aquaporin	protein_coding	GO:0005886;GO:0006833;GO:0015250;GO:0015267;GO:0016020;GO:0016021;GO:0055085	plasma membrane;water transport;water channel activity;channel activity;membrane;integral component of membrane;transmembrane transport
AGAP029805	1634.34	0.531982	0.0904244	5.88317	4.02485e-09	1.1548e-07		unspecified product	protein_coding
AGAP002735	5172.4	0.563291	0.0959845	5.86856	4.39605e-09	1.2578e-07		histone acetyltransferase MYST4	protein_coding	GO:0000123;GO:0000786;GO:0003677;GO:0003712;GO:0003899;GO:0004402;GO:0005634;GO:0006334;GO:0006351;GO:0006355;GO:0016573;GO:0042393;GO:0043966;GO:0045892;GO:0045944;GO:0046872;GO:0070776	histone acetyltransferase complex;nucleosome;DNA binding;transcription coregulator activity;DNA-directed 5'-3' RNA polymerase activity;histone acetyltransferase activity;nucleus;nucleosome assembly;DNA-templated transcription;regulation of DNA-templated transcription;histone acetylation;histone binding;histone H3 acetylation;negative regulation of DNA-templated transcription;positive regulation o…
AGAP001949	1276.73	0.578228	0.0986111	5.86372	4.52599e-09	1.29141e-07		unspecified product	protein_coding
AGAP008859	1924.15	0.770133	0.131355	5.86299	4.54609e-09	1.29357e-07		unspecified product	protein_coding	GO:0005158;GO:0008286;GO:0040008;GO:0048477	insulin receptor binding;insulin receptor signaling pathway;regulation of growth;oogenesis
AGAP009478	450.864	0.710996	0.121355	5.85881	4.66198e-09	1.32285e-07		unspecified product	protein_coding
AGAP003206	412.952	0.752796	0.128499	5.85836	4.6746e-09	1.32285e-07		unspecified product	protein_coding	GO:0008028;GO:0015718;GO:0016020;GO:0016021;GO:0022857;GO:0055085	monocarboxylic acid transmembrane transporter activity;monocarboxylic acid transport;membrane;integral component of membrane;transmembrane transporter activity;transmembrane transport
AGAP001821	212.054	-0.955227	0.163124	-5.85582	4.74648e-09	1.33952e-07		unspecified product	protein_coding	GO:0005737;GO:0015031	cytoplasm;protein transport
AGAP007798	1703.63	0.634329	0.10841	5.85118	4.88086e-09	1.37149e-07		Wee1-like protein kinase [Source:UniProtKB/TrEMBL%3BAcc:A0A1S4GWA8]	protein_coding	GO:0000166;GO:0000278;GO:0000287;GO:0004672;GO:0004713;GO:0004715;GO:0005524;GO:0005634;GO:0006468;GO:0007093;GO:0018108;GO:0046872	nucleotide binding;mitotic cell cycle;magnesium ion binding;protein kinase activity;protein tyrosine kinase activity;non-membrane spanning protein tyrosine kinase activity;ATP binding;nucleus;protein phosphorylation;mitotic cell cycle checkpoint signaling;peptidyl-tyrosine phosphorylation;metal ion binding
AGAP004052	4434	0.631105	0.107863	5.851	4.88631e-09	1.37149e-07		unspecified product	protein_coding	GO:0000122;GO:0000978;GO:0000981;GO:0003677;GO:0005634;GO:0006355;GO:0006357;GO:0045944	negative regulation of transcription by RNA polymerase II;RNA polymerase II cis-regulatory region sequence-specific DNA binding;DNA-binding transcription factor activity, RNA polymerase II-specific;DNA binding;nucleus;regulation of DNA-templated transcription;regulation of transcription by RNA polymerase II;positive regulation of transcription by RNA polymerase II
AGAP012029	419.219	0.775315	0.1328	5.83821	5.27652e-09	1.477e-07		centriolar protein POC1	protein_coding	GO:0005515;GO:0005814;GO:0036064;GO:0060271	protein binding;centriole;ciliary basal body;cilium assembly
AGAP010152	997.073	0.588576	0.100866	5.83522	5.37192e-09	1.49964e-07		gem associated protein 5	protein_coding	GO:0005515	protein binding
AGAP013259	1384.77	0.725307	0.124496	5.82595	5.67881e-09	1.58104e-07		RNA-binding protein MEX3	protein_coding	GO:0003676;GO:0003723;GO:0051171;GO:0060255;GO:0080090	nucleic acid binding;RNA binding;regulation of nitrogen compound metabolic process;regulation of macromolecule metabolic process;regulation of primary metabolic process
AGAP008059	4386.14	0.567506	0.0974817	5.82167	5.82621e-09	1.61771e-07	CSP1	chemosensory protein 1	protein_coding
AGAP008350	188.983	1.19965	0.206735	5.80284	6.5202e-09	1.80555e-07	DBLOX	Double Oxidase: Two Peroxidase domains.	protein_coding	GO:0004601;GO:0006979;GO:0020037;GO:0055114;GO:0098869	peroxidase activity;response to oxidative stress;heme binding;obsolete oxidation-reduction process;cellular oxidant detoxification
AGAP003680	707.354	-0.639862	0.110303	-5.80097	6.59316e-09	1.82088e-07	ABCH2	ATP-binding cassette transporter (ABC transporter) family H member 2	protein_coding	GO:0000166;GO:0005524;GO:0016020;GO:0016021;GO:0016887;GO:0043190;GO:0055085	nucleotide binding;ATP binding;membrane;integral component of membrane;ATP hydrolysis activity;ATP-binding cassette (ABC) transporter complex;transmembrane transport
AGAP000869	4410.24	0.598468	0.103206	5.79875	6.68125e-09	1.84028e-07		partitioning defective protein 3	protein_coding	GO:0000226;GO:0005515;GO:0005912;GO:0005938;GO:0007049;GO:0007155;GO:0008104;GO:0016324;GO:0030010;GO:0035091;GO:0043296;GO:0045197;GO:0051301;GO:0051660	microtubule cytoskeleton organization;protein binding;adherens junction;cell cortex;cell cycle;cell adhesion;protein localization;apical plasma membrane;establishment of cell polarity;phosphatidylinositol binding;apical junction complex;establishment or maintenance of epithelial cell apical/basal polarity;cell division;establishment of centrosome localization
AGAP000198	4003.24	-0.798308	0.137746	-5.79549	6.81232e-09	1.8714e-07	Cht5-5	Chitinase [Source:UniProtKB/TrEMBL%3BAcc:A0A1S4G846]	protein_coding	GO:0004553;GO:0004568;GO:0005576;GO:0005737;GO:0005975;GO:0006030;GO:0006032;GO:0008061;GO:0008152;GO:0016787;GO:0016798	hydrolase activity, hydrolyzing O-glycosyl compounds;chitinase activity;extracellular region;cytoplasm;carbohydrate metabolic process;chitin metabolic process;chitin catabolic process;chitin binding;metabolic process;hydrolase activity;hydrolase activity, acting on glycosyl bonds
AGAP006967	1459.54	0.528642	0.0912755	5.79172	6.96674e-09	1.90651e-07		unspecified product	protein_coding
AGAP029544	1134.48	0.727459	0.125609	5.79148	6.97705e-09	1.90651e-07		unspecified product	protein_coding	GO:0000079;GO:0000307;GO:0004672;GO:0005634;GO:0005737;GO:0006468;GO:0016538;GO:0019901;GO:0044772;GO:1900087	regulation of cyclin-dependent protein serine/threonine kinase activity;cyclin-dependent protein kinase holoenzyme complex;protein kinase activity;nucleus;cytoplasm;protein phosphorylation;cyclin-dependent protein serine/threonine kinase regulator activity;protein kinase binding;mitotic cell cycle phase transition;positive regulation of G1/S transition of mitotic cell cycle
AGAP009944	966.361	-0.704451	0.121684	-5.7892	7.07238e-09	1.92746e-07		Retinal dehydrogenase 2	protein_coding	GO:0004029;GO:0016491;GO:0016620;GO:0055114	aldehyde dehydrogenase (NAD+) activity;oxidoreductase activity;oxidoreductase activity, acting on the aldehyde or oxo group of donors, NAD or NADP as acceptor;obsolete oxidation-reduction process
AGAP029517	3231.67	0.740317	0.127909	5.78785	7.12915e-09	1.93782e-07		unspecified product	protein_coding
AGAP004693	2224.8	-0.712347	0.123089	-5.78723	7.15558e-09	1.9399e-07		unspecified product	protein_coding	GO:0003700;GO:0005634;GO:0006355;GO:0008270;GO:0043565	DNA-binding transcription factor activity;nucleus;regulation of DNA-templated transcription;zinc ion binding;sequence-specific DNA binding
AGAP008830	832.527	-0.671007	0.116218	-5.77369	7.75521e-09	2.09695e-07		non-lysosomal glucosylceramidase	protein_coding	GO:0003824;GO:0004348;GO:0004553;GO:0005975;GO:0006629;GO:0006680;GO:0008152;GO:0008422;GO:0016020;GO:0016787;GO:0016798	catalytic activity;glucosylceramidase activity;hydrolase activity, hydrolyzing O-glycosyl compounds;carbohydrate metabolic process;lipid metabolic process;glucosylceramide catabolic process;metabolic process;beta-glucosidase activity;membrane;hydrolase activity;hydrolase activity, acting on glycosyl bonds
AGAP004318	90.4828	2.07511	0.360717	5.75274	8.78078e-09	2.36806e-07	CLIPC3	CLIP-domain serine protease	protein_coding	GO:0004252;GO:0006508;GO:0008233;GO:0008236;GO:0016787	serine-type endopeptidase activity;proteolysis;peptidase activity;serine-type peptidase activity;hydrolase activity
AGAP004962	2770.08	0.534231	0.0928759	5.7521	8.81439e-09	2.37093e-07		cyclin B	protein_coding	GO:0000079;GO:0000307;GO:0004672;GO:0005634;GO:0005737;GO:0005813;GO:0006468;GO:0016538;GO:0019901;GO:0044772	regulation of cyclin-dependent protein serine/threonine kinase activity;cyclin-dependent protein kinase holoenzyme complex;protein kinase activity;nucleus;cytoplasm;centrosome;protein phosphorylation;cyclin-dependent protein serine/threonine kinase regulator activity;protein kinase binding;mitotic cell cycle phase transition
AGAP000697	61.0337	1.76352	0.306744	5.74915	8.96922e-09	2.40631e-07		unspecified product	protein_coding
AGAP013535	31.8639	3.12096	0.543189	5.74563	9.15798e-09	2.45059e-07		unspecified product	protein_coding	GO:0016020;GO:0016021	membrane;integral component of membrane
AGAP007755	160.55	1.09843	0.191253	5.74334	9.28265e-09	2.47325e-07		MFS domain-containing protein [Source:UniProtKB/TrEMBL%3BAcc:A0A1S4GW37]	protein_coding	GO:0005351;GO:0005886;GO:0005887;GO:0008643;GO:0016020;GO:0016021;GO:0022857;GO:0034219;GO:0046323;GO:0051119;GO:0055085;GO:1902600	carbohydrate:proton symporter activity;plasma membrane;integral component of plasma membrane;carbohydrate transport;membrane;integral component of membrane;transmembrane transporter activity;carbohydrate transmembrane transport;glucose import;sugar transmembrane transporter activity;transmembrane transport;proton transmembrane transport
AGAP012627	297.333	0.846217	0.147342	5.7432	9.29054e-09	2.47325e-07		unspecified product	protein_coding
AGAP000275	711.928	0.771315	0.134381	5.73978	9.48012e-09	2.51723e-07		epidermal retinal dehydrogenase	protein_coding	GO:0005811;GO:0016020;GO:0016021;GO:0016491;GO:0016616;GO:0055114	lipid droplet;membrane;integral component of membrane;oxidoreductase activity;oxidoreductase activity, acting on the CH-OH group of donors, NAD or NADP as acceptor;obsolete oxidation-reduction process
AGAP010790	256.615	-0.900014	0.156956	-5.73417	9.79926e-09	2.5953e-07		unspecified product	protein_coding	GO:0005524;GO:0007018;GO:0008569;GO:0030286;GO:0045505;GO:0051959	ATP binding;microtubule-based movement;minus-end-directed microtubule motor activity;dynein complex;dynein intermediate chain binding;dynein light intermediate chain binding
AGAP011893	98.7903	1.56733	0.27361	5.72833	1.01423e-08	2.67929e-07		Potentail helicase MOV-10	protein_coding	GO:0003723;GO:0004386;GO:0005737;GO:0005829;GO:0016887;GO:0032574;GO:0035194;GO:0043186	RNA binding;helicase activity;cytoplasm;cytosol;ATP hydrolysis activity;5'-3' RNA helicase activity;post-transcriptional gene silencing by RNA;P granule
AGAP000745	141.626	-1.45044	0.253238	-5.72758	1.01871e-08	2.68424e-07		unspecified product	protein_coding	GO:0042302	structural constituent of cuticle
AGAP003889	320.723	-0.789276	0.137896	-5.72372	1.04218e-08	2.73911e-07		NADPH-dependent diflavin oxidoreductase 1 [Source:UniProtKB/TrEMBL%3BAcc:Q7QK01]	protein_coding	GO:0003958;GO:0005737;GO:0005829;GO:0010181;GO:0016226;GO:0016491;GO:0016651;GO:0016709;GO:0050660;GO:0050661;GO:0055114	NADPH-hemoprotein reductase activity;cytoplasm;cytosol;FMN binding;iron-sulfur cluster assembly;oxidoreductase activity;oxidoreductase activity, acting on NAD(P)H;oxidoreductase activity, acting on paired donors, with incorporation or reduction of molecular oxygen, NAD(P)H as one donor, and incorporation of one atom of oxygen;flavin adenine dinucleotide binding;NADP binding;obsolete oxidation-red…
AGAP004780	2088.6	0.698825	0.122173	5.71997	1.06546e-08	2.79317e-07		cyclin-dependent kinase 12/13	protein_coding	GO:0000307;GO:0004672;GO:0004693;GO:0005524;GO:0005634;GO:0005694;GO:0006368;GO:0006468;GO:0008024;GO:0008134;GO:0008353;GO:0030332;GO:0032968;GO:0045944;GO:0051726;GO:0070816	cyclin-dependent protein kinase holoenzyme complex;protein kinase activity;cyclin-dependent protein serine/threonine kinase activity;ATP binding;nucleus;chromosome;transcription elongation by RNA polymerase II promoter;protein phosphorylation;cyclin/CDK positive transcription elongation factor complex;transcription factor binding;RNA polymerase II CTD heptapeptide repeat kinase activity;cyclin bi…
AGAP001705	587.686	-0.682973	0.119481	-5.71618	1.08947e-08	2.84889e-07		unspecified product	protein_coding	GO:0016020;GO:0016021	membrane;integral component of membrane
AGAP001336	1134.8	0.933533	0.163399	5.71322	1.10858e-08	2.89155e-07		unspecified product	protein_coding	GO:0016020;GO:0016021;GO:0022857;GO:0055085	membrane;integral component of membrane;transmembrane transporter activity;transmembrane transport
AGAP029770	140.908	1.34958	0.236285	5.71166	1.11879e-08	2.91082e-07		CLIP domain-containing serine protease [Source:UniProtKB/TrEMBL%3BAcc:Q7QBP4]	protein_coding	GO:0004252;GO:0005576;GO:0006508;GO:0008233;GO:0008236;GO:0016787	serine-type endopeptidase activity;extracellular region;proteolysis;peptidase activity;serine-type peptidase activity;hydrolase activity
AGAP012746	234.599	-0.983835	0.172527	-5.70249	1.18068e-08	3.06414e-07		Phyhd1 protein	protein_coding
AGAP006947	501.09	0.816196	0.143283	5.69638	1.2238e-08	3.16807e-07		unspecified product	protein_coding	GO:0016020;GO:0016021	membrane;integral component of membrane
AGAP000406	1980.45	0.676334	0.118796	5.69326	1.24637e-08	3.21844e-07		Rho-associated protein kinase	protein_coding	GO:0000166;GO:0000281;GO:0004672;GO:0004674;GO:0005524;GO:0005737;GO:0005856;GO:0005886;GO:0006468;GO:0007266;GO:0016301;GO:0016310;GO:0016740;GO:0018107;GO:0030866;GO:0031032;GO:0031267;GO:0035556;GO:0046872;GO:0048598;GO:0072518;GO:1901888	nucleotide binding;mitotic cytokinesis;protein kinase activity;protein serine/threonine kinase activity;ATP binding;cytoplasm;cytoskeleton;plasma membrane;protein phosphorylation;Rho protein signal transduction;kinase activity;phosphorylation;transferase activity;peptidyl-threonine phosphorylation;cortical actin cytoskeleton organization;actomyosin structure organization;small GTPase binding;intr…
AGAP000546	903.279	0.939622	0.165158	5.68921	1.27626e-08	3.28739e-07		acyl-CoA-binding protein	protein_coding	GO:0000062	fatty-acyl-CoA binding
AGAP011812	31.2574	2.64965	0.46614	5.68423	1.31406e-08	3.37635e-07		elongation of very long chain fatty acids	protein_coding	GO:0006629;GO:0006631;GO:0006633;GO:0009922;GO:0016020;GO:0016021;GO:0016740;GO:0019367;GO:0030148;GO:0030176;GO:0034625;GO:0034626;GO:0042761;GO:0102336;GO:0102337;GO:0102338;GO:0102756	lipid metabolic process;fatty acid metabolic process;fatty acid biosynthetic process;fatty acid elongase activity;membrane;integral component of membrane;transferase activity;fatty acid elongation, saturated fatty acid;sphingolipid biosynthetic process;integral component of endoplasmic reticulum membrane;fatty acid elongation, monounsaturated fatty acid;fatty acid elongation, polyunsaturated fatt…
AGAP011126	850.656	-0.64607	0.11367	-5.68373	1.31789e-08	3.37779e-07		spermidine synthase	protein_coding	GO:0003824;GO:0004766;GO:0006595;GO:0006596;GO:0008295;GO:0016740	catalytic activity;spermidine synthase activity;polyamine metabolic process;polyamine biosynthetic process;spermidine biosynthetic process;transferase activity
AGAP008235	32.7211	2.49445	0.43892	5.68314	1.32241e-08	3.38098e-07		unspecified product	protein_coding	GO:0003676;GO:0005634;GO:0008270	nucleic acid binding;nucleus;zinc ion binding
AGAP009338	1889.64	0.557323	0.098118	5.68013	1.34591e-08	3.43256e-07		Cell division cycle 20%2C cofactor of APC complex [Source:UniProtKB/TrEMBL%3BAcc:A0A1S4H1K1]	protein_coding	GO:0005515;GO:0010997;GO:0097027;GO:1904668	protein binding;anaphase-promoting complex binding;ubiquitin-protein transferase activator activity;positive regulation of ubiquitin protein ligase activity
AGAP013496	260.741	-0.846819	0.149259	-5.67349	1.39915e-08	3.55955e-07	Cht5-3	chitinase	protein_coding	GO:0004568;GO:0005576;GO:0005975;GO:0006032;GO:0008061;GO:0008152;GO:0016787;GO:0016798	chitinase activity;extracellular region;carbohydrate metabolic process;chitin catabolic process;chitin binding;metabolic process;hydrolase activity;hydrolase activity, acting on glycosyl bonds
AGAP003187	2092.68	0.668305	0.117826	5.67199	1.41149e-08	3.58213e-07		protein-tyrosine phosphatase	protein_coding	GO:0004721;GO:0004725;GO:0005515;GO:0006470;GO:0008045;GO:0009653;GO:0016020;GO:0016021;GO:0016043;GO:0016311;GO:0016787;GO:0016791;GO:0035335;GO:0040011;GO:0042221;GO:0048666	phosphoprotein phosphatase activity;protein tyrosine phosphatase activity;protein binding;protein dephosphorylation;motor neuron axon guidance;anatomical structure morphogenesis;membrane;integral component of membrane;cellular component organization;dephosphorylation;hydrolase activity;phosphatase activity;peptidyl-tyrosine dephosphorylation;locomotion;response to chemical;neuron development
AGAP006990	3176.7	0.641263	0.113091	5.67033	1.42521e-08	3.60808e-07		AT-rich interactive domain-containing protein 2	protein_coding	GO:0003677;GO:0005634;GO:0006355	DNA binding;nucleus;regulation of DNA-templated transcription
AGAP001718	310.893	0.896132	0.15857	5.65133	1.59213e-08	4.02082e-07		unspecified product	protein_coding
AGAP007413	2520.44	0.572614	0.101436	5.64506	1.6512e-08	4.15981e-07		BRCT domain-containing protein [Source:UniProtKB/TrEMBL%3BAcc:A0A1S4GV36]	protein_coding
AGAP010282	951.897	0.635599	0.112628	5.64335	1.66776e-08	4.19131e-07		DNA mismatch repair protein MSH2 [Source:UniProtKB/TrEMBL%3BAcc:A0A1S4H3L1]	protein_coding	GO:0003677;GO:0005524;GO:0005634;GO:0006298;GO:0030983;GO:0032300	DNA binding;ATP binding;nucleus;mismatch repair;mismatched DNA binding;mismatch repair complex
AGAP029461	68.3154	1.76997	0.313808	5.6403	1.69759e-08	4.25591e-07		unspecified product	protein_coding
AGAP010715	4559.39	0.490938	0.0870528	5.63954	1.70509e-08	4.26438e-07		Anillin/rhotekin	protein_coding	GO:0000281;GO:0000915;GO:0005826;GO:0030865;GO:0031106;GO:1904498	mitotic cytokinesis;actomyosin contractile ring assembly;actomyosin contractile ring;cortical cytoskeleton organization;septin ring organization;protein localization to mitotic actomyosin contractile ring
AGAP004761	272.196	-0.863049	0.153138	-5.63576	1.74293e-08	4.34848e-07		unspecified product	protein_coding	GO:0003779;GO:0007010;GO:0016043;GO:0022604;GO:0030036;GO:0031267	actin binding;cytoskeleton organization;cellular component organization;regulation of cell morphogenesis;actin cytoskeleton organization;small GTPase binding
AGAP002983	2542.4	0.507591	0.0901467	5.63073	1.79449e-08	4.456e-07		unspecified product	protein_coding	GO:0005515;GO:0046872	protein binding;metal ion binding
AGAP008035	1071.15	0.657771	0.116818	5.63071	1.79465e-08	4.456e-07		unspecified product	protein_coding	GO:0000166;GO:0003774;GO:0003777;GO:0005515;GO:0005524;GO:0005871;GO:0005874;GO:0007018;GO:0008017;GO:0016887;GO:0030705;GO:0051649	nucleotide binding;cytoskeletal motor activity;microtubule motor activity;protein binding;ATP binding;kinesin complex;microtubule;microtubule-based movement;microtubule binding;ATP hydrolysis activity;cytoskeleton-dependent intracellular transport;establishment of localization in cell
AGAP003742	11411.7	0.487377	0.086628	5.62609	1.84345e-08	4.56619e-07		regulator of chromosome condensation	protein_coding	GO:0003682;GO:0005085;GO:0005737;GO:0031291;GO:1901673	chromatin binding;guanyl-nucleotide exchange factor activity;cytoplasm;Ran protein signal transduction;regulation of mitotic spindle assembly
AGAP006404	72.8452	2.03492	0.362297	5.61672	1.94621e-08	4.80918e-07		unspecified product	protein_coding
AGAP013292	1451.13	0.513319	0.0914064	5.61579	1.95667e-08	4.82348e-07		Rho-GAP domain-containing protein [Source:UniProtKB/TrEMBL%3BAcc:A0A1S4HBK6]	protein_coding	GO:0007165	signal transduction
AGAP004964	87.1889	1.38925	0.247415	5.61507	1.96484e-08	4.83209e-07		unspecified product	protein_coding	GO:0016020;GO:0016021	membrane;integral component of membrane
AGAP006089	4356.56	0.688888	0.122839	5.60807	2.04592e-08	5.01955e-07		unspecified product	protein_coding	GO:0003676;GO:0003723	nucleic acid binding;RNA binding
AGAP008845	2581.15	0.476084	0.0849648	5.60331	2.10296e-08	5.14728e-07		unspecified product	protein_coding	GO:0000977;GO:0003676;GO:0005634;GO:0008270;GO:0043565	RNA polymerase II transcription regulatory region sequence-specific DNA binding;nucleic acid binding;nucleus;zinc ion binding;sequence-specific DNA binding
AGAP001929	1492.3	0.514836	0.0919457	5.59935	2.15161e-08	5.25391e-07		DNA polymerase alpha subunit A	protein_coding	GO:0000166;GO:0001882;GO:0003676;GO:0003677;GO:0003682;GO:0003688;GO:0003697;GO:0003887;GO:0005634;GO:0005658;GO:0006260;GO:0006272;GO:0006273;GO:0016740;GO:0016779;GO:0017076;GO:0019103;GO:0043625;GO:0046872;GO:0051536;GO:0051539;GO:0071897;GO:1902975	nucleotide binding;nucleoside binding;nucleic acid binding;DNA binding;chromatin binding;DNA replication origin binding;single-stranded DNA binding;DNA-directed DNA polymerase activity;nucleus;alpha DNA polymerase:primase complex;DNA replication;leading strand elongation;lagging strand elongation;transferase activity;nucleotidyltransferase activity;purine nucleotide binding;pyrimidine nucleotide …
AGAP013026	804.99	1.9078	0.340791	5.59815	2.16657e-08	5.27794e-07		unspecified product	protein_coding	GO:0005634	nucleus
AGAP002581	47.8593	1.96436	0.351078	5.59523	2.20331e-08	5.35481e-07		unspecified product	protein_coding	GO:0003677;GO:0003688;GO:0003697;GO:0005524;GO:0005634;GO:0006270;GO:0032508;GO:0042555	DNA binding;DNA replication origin binding;single-stranded DNA binding;ATP binding;nucleus;DNA replication initiation;DNA duplex unwinding;MCM complex
AGAP012193	388.049	-0.77348	0.138415	-5.58811	2.29551e-08	5.56581e-07		ubiquitin-conjugating enzyme E2 F	protein_coding	GO:0000166;GO:0005524;GO:0005634;GO:0016740;GO:0019788;GO:0045116;GO:0061631	nucleotide binding;ATP binding;nucleus;transferase activity;NEDD8 transferase activity;protein neddylation;ubiquitin conjugating enzyme activity
AGAP004484	1444.7	-0.559863	0.100302	-5.58175	2.38107e-08	5.75975e-07		CDGSH iron sulfur domain-containing protein 2 homolog	protein_coding	GO:0005741;GO:0005789;GO:0010506;GO:0016020;GO:0016021;GO:0043231;GO:0046872;GO:0051537	mitochondrial outer membrane;endoplasmic reticulum membrane;regulation of autophagy;membrane;integral component of membrane;intracellular membrane-bounded organelle;metal ion binding;2 iron, 2 sulfur cluster binding
AGAP012270	525.935	-0.680662	0.121999	-5.57927	2.41537e-08	5.82905e-07		unspecified product	protein_coding	GO:0004252;GO:0006508	serine-type endopeptidase activity;proteolysis
AGAP013166	473.759	-0.688475	0.123694	-5.56596	2.60719e-08	6.27732e-07	Cht5-1	chitinase	protein_coding	GO:0004568;GO:0005576;GO:0005975;GO:0006032;GO:0008061;GO:0008152;GO:0016787;GO:0016798	chitinase activity;extracellular region;carbohydrate metabolic process;chitin catabolic process;chitin binding;metabolic process;hydrolase activity;hydrolase activity, acting on glycosyl bonds
AGAP006989	719.111	0.723334	0.129975	5.56518	2.6188e-08	6.29059e-07		Subito	protein_coding	GO:0000166;GO:0003774;GO:0003777;GO:0005524;GO:0005634;GO:0005871;GO:0005874;GO:0007018;GO:0008017;GO:0016887;GO:0051649	nucleotide binding;cytoskeletal motor activity;microtubule motor activity;ATP binding;nucleus;kinesin complex;microtubule;microtubule-based movement;microtubule binding;ATP hydrolysis activity;establishment of localization in cell
AGAP005374	798.907	0.599725	0.107836	5.56145	2.67545e-08	6.41177e-07		FHA domain-containing protein [Source:UniProtKB/TrEMBL%3BAcc:A0A1S4GPT2]	protein_coding	GO:0005515	protein binding
AGAP004703	1603.45	0.51017	0.091782	5.5585	2.72099e-08	6.50582e-07		DNA-directed RNA polymerase III subunit RPC1	protein_coding	GO:0001056;GO:0003677;GO:0003899;GO:0005666;GO:0006351;GO:0006383;GO:0016740;GO:0016779	RNA polymerase III activity;DNA binding;DNA-directed 5'-3' RNA polymerase activity;RNA polymerase III complex;DNA-templated transcription;transcription by RNA polymerase III;transferase activity;nucleotidyltransferase activity
AGAP008665	409.587	-0.708481	0.127495	-5.55691	2.74586e-08	6.55011e-07		unspecified product	protein_coding	GO:0003676;GO:0005634;GO:0008168;GO:0008757;GO:0009007;GO:0032259;GO:0032775;GO:0043414;GO:0090304	nucleic acid binding;nucleus;methyltransferase activity;S-adenosylmethionine-dependent methyltransferase activity;site-specific DNA-methyltransferase (adenine-specific) activity;methylation;DNA methylation on adenine;macromolecule methylation;nucleic acid metabolic process
AGAP004579	461.351	0.754548	0.135899	5.55228	2.81966e-08	6.71065e-07	cdk2	cyclin-dependent kinase 2	protein_coding	GO:0000082;GO:0000166;GO:0000307;GO:0004672;GO:0004674;GO:0004693;GO:0005524;GO:0005634;GO:0005737;GO:0006468;GO:0007165;GO:0007275;GO:0008284;GO:0010389;GO:0010468;GO:0030332	G1/S transition of mitotic cell cycle;nucleotide binding;cyclin-dependent protein kinase holoenzyme complex;protein kinase activity;protein serine/threonine kinase activity;cyclin-dependent protein serine/threonine kinase activity;ATP binding;nucleus;cytoplasm;protein phosphorylation;signal transduction;multicellular organism development;positive regulation of cell population proliferation;regula…
AGAP029638	3551.49	0.523416	0.0944284	5.543	2.9734e-08	7.06029e-07		unspecified product	protein_coding	GO:0005515;GO:0005737;GO:0007165;GO:0016301;GO:0016310	protein binding;cytoplasm;signal transduction;kinase activity;phosphorylation
AGAP009701	4264.81	-0.457877	0.0827422	-5.53378	3.13407e-08	7.42472e-07	Aats-ala	Alanyl-tRNA synthetase [Source:UniProtKB/TrEMBL%3BAcc:A0A1S4H1T1]	protein_coding	GO:0000049;GO:0000166;GO:0002161;GO:0003676;GO:0003723;GO:0004812;GO:0004813;GO:0005524;GO:0005737;GO:0005739;GO:0006400;GO:0006412;GO:0006419;GO:0008270;GO:0016597;GO:0016874;GO:0043039;GO:0046872;GO:0106074	tRNA binding;nucleotide binding;aminoacyl-tRNA editing activity;nucleic acid binding;RNA binding;aminoacyl-tRNA ligase activity;alanine-tRNA ligase activity;ATP binding;cytoplasm;mitochondrion;tRNA modification;translation;alanyl-tRNA aminoacylation;zinc ion binding;amino acid binding;ligase activity;tRNA aminoacylation;metal ion binding;aminoacyl-tRNA metabolism involved in translational fidelity
AGAP029546	505.803	0.712823	0.128909	5.52964	3.2088e-08	7.58438e-07		Ig-like domain-containing protein [Source:UniProtKB/TrEMBL%3BAcc:A0A453Z0B6]	protein_coding
AGAP005253	235.371	1.18598	0.214496	5.52912	3.2185e-08	7.58992e-07		unspecified product	protein_coding	GO:0005515;GO:0043229;GO:0046872	protein binding;intracellular organelle;metal ion binding
AGAP003414	449.483	-0.706932	0.128231	-5.51297	3.5283e-08	8.29704e-07		3-hydroxyacyl-CoA dehydrogenase / 3-hydroxy-2-methylbutyryl-CoA dehydrogenase	protein_coding	GO:0004303;GO:0005739;GO:0006631;GO:0008209;GO:0008210;GO:0016491;GO:0055114	estradiol 17-beta-dehydrogenase activity;mitochondrion;fatty acid metabolic process;androgen metabolic process;estrogen metabolic process;oxidoreductase activity;obsolete oxidation-reduction process
AGAP005828	179.867	-1.06957	0.19402	-5.51266	3.53442e-08	8.29704e-07		unspecified product	protein_coding	GO:0005874;GO:0019799;GO:0071929	microtubule;tubulin N-acetyltransferase activity;alpha-tubulin acetylation
AGAP029055	2519.97	-0.480777	0.0873071	-5.50673	3.65556e-08	8.56197e-07		unspecified product	protein_coding	GO:0016020;GO:0016021	membrane;integral component of membrane
AGAP004866	3608.43	0.582531	0.105795	5.50624	3.66579e-08	8.56651e-07		unspecified product	protein_coding	GO:0005515;GO:0006351;GO:0016817;GO:0046872	protein binding;DNA-templated transcription;hydrolase activity, acting on acid anhydrides;metal ion binding
AGAP004348	2276.57	0.54615	0.0992023	5.50542	3.68296e-08	8.5872e-07		unspecified product	protein_coding
AGAP000346	94.1508	1.55445	0.282655	5.49946	3.80959e-08	8.86244e-07	SPZ1	spaetzle-like cytokine 1	protein_coding	GO:0005121;GO:0005576;GO:0005615;GO:0007165;GO:0007399;GO:0008083;GO:0008592;GO:0021556;GO:0045087	Toll binding;extracellular region;extracellular space;signal transduction;nervous system development;growth factor activity;regulation of Toll signaling pathway;central nervous system formation;innate immune response
AGAP002428	526.404	-0.682377	0.124302	-5.48969	4.02647e-08	9.34594e-07		unspecified product	protein_coding	GO:0005887;GO:0016020;GO:0016021;GO:0019991	integral component of plasma membrane;membrane;integral component of membrane;septate junction assembly
AGAP009617	358.891	-0.774541	0.141161	-5.48692	4.09e-08	9.47211e-07		fatty-acid amide hydrolase 2	protein_coding
AGAP013038	317.878	0.778381	0.14188	5.4862	4.10667e-08	9.48944e-07		NTP_transf_2 domain-containing protein [Source:UniProtKB/TrEMBL%3BAcc:A0A1S4HBX5]	protein_coding	GO:0016779	nucleotidyltransferase activity
AGAP002341	891.549	-0.614069	0.112131	-5.47637	4.34142e-08	1.00095e-06		unspecified product	protein_coding
AGAP028372	253.94	-0.871473	0.15924	-5.47271	4.43207e-08	1.01957e-06	tRNA-Gly	tRNA-Gly for anticodon UCC	tRNA
AGAP005914	764.965	0.624258	0.114249	5.46402	4.65471e-08	1.06841e-06	SP11644	unspecified product	protein_coding	GO:0006508;GO:0008236;GO:0008239;GO:0016020;GO:0016021	proteolysis;serine-type peptidase activity;dipeptidyl-peptidase activity;membrane;integral component of membrane
AGAP008929	3311.05	-0.458529	0.0839263	-5.46347	4.66912e-08	1.06934e-06		threonyl-tRNA synthetase	protein_coding	GO:0000166;GO:0004812;GO:0004829;GO:0005524;GO:0005737;GO:0006418;GO:0006435;GO:0043039	nucleotide binding;aminoacyl-tRNA ligase activity;threonine-tRNA ligase activity;ATP binding;cytoplasm;tRNA aminoacylation for protein translation;threonyl-tRNA aminoacylation;tRNA aminoacylation
AGAP011514	105.224	-1.19652	0.219184	-5.459	4.78836e-08	1.09269e-06		Cytoplasmic actin [Source:UniProtKB/TrEMBL%3BAcc:A0A1S4H6U0]	protein_coding	GO:0000166;GO:0000281;GO:0005524;GO:0005737;GO:0005856;GO:0015629	nucleotide binding;mitotic cytokinesis;ATP binding;cytoplasm;cytoskeleton;actin cytoskeleton
AGAP028389	1106.22	-0.639242	0.117102	-5.45885	4.79224e-08	1.09269e-06	ND1	NADH dehydrogenase subunit 1 [Source:European Nucleotide Archive%3BAcc:ND1]	protein_coding	GO:0003954;GO:0005739;GO:0005743;GO:0005747;GO:0008137;GO:0009060;GO:0016020;GO:0016021;GO:0055114;GO:0070469	NADH dehydrogenase activity;mitochondrion;mitochondrial inner membrane;mitochondrial respiratory chain complex I;NADH dehydrogenase (ubiquinone) activity;aerobic respiration;membrane;integral component of membrane;obsolete oxidation-reduction process;respirasome
AGAP007939	1622.26	-0.528946	0.0969693	-5.45478	4.90336e-08	1.11557e-06		starch phosphorylase	protein_coding	GO:0004645;GO:0005737;GO:0005975;GO:0005980;GO:0008184;GO:0016740;GO:0016757;GO:0030170;GO:0102250;GO:0102499	1,4-alpha-oligoglucan phosphorylase activity;cytoplasm;carbohydrate metabolic process;glycogen catabolic process;glycogen phosphorylase activity;transferase activity;glycosyltransferase activity;pyridoxal phosphate binding;linear malto-oligosaccharide phosphorylase activity;SHG alpha-glucan phosphorylase activity
AGAP005407	255.801	0.860041	0.157802	5.45014	5.03297e-08	1.14254e-06		unspecified product	protein_coding	GO:0000775;GO:0005634;GO:0045132	chromosome, centromeric region;nucleus;meiotic chromosome segregation
AGAP028382	3300.05	-0.594612	0.109121	-5.44911	5.06218e-08	1.14665e-06	ND4	NADH dehydrogenase subunit 4 [Source:European Nucleotide Archive%3BAcc:ND4]	protein_coding	GO:0003954;GO:0005739;GO:0005747;GO:0006120;GO:0008137;GO:0009060;GO:0015990;GO:0016020;GO:0016021;GO:0031966;GO:0042773;GO:0045271;GO:0048039;GO:0055114;GO:0070469	NADH dehydrogenase activity;mitochondrion;mitochondrial respiratory chain complex I;mitochondrial electron transport, NADH to ubiquinone;NADH dehydrogenase (ubiquinone) activity;aerobic respiration;electron transport coupled proton transport;membrane;integral component of membrane;mitochondrial membrane;ATP synthesis coupled electron transport;respiratory chain complex I;ubiquinone binding;obsole…
AGAP013064	21.1714	3.08618	0.567527	5.43794	5.38998e-08	1.21823e-06		unspecified product	protein_coding
AGAP006939	2532.11	0.600576	0.110551	5.43259	5.5542e-08	1.25261e-06		Armitage	protein_coding	GO:0003723;GO:0004386;GO:0005829;GO:0016887;GO:0032574;GO:0035194;GO:0043186	RNA binding;helicase activity;cytosol;ATP hydrolysis activity;5'-3' RNA helicase activity;post-transcriptional gene silencing by RNA;P granule
AGAP012407	43490.6	-0.434394	0.0800011	-5.42985	5.64002e-08	1.26919e-06		protein disulfide-isomerase A1	protein_coding	GO:0003756;GO:0005623;GO:0005783;GO:0005788;GO:0006457;GO:0016853;GO:0034976;GO:0045454	protein disulfide isomerase activity;obsolete cell;endoplasmic reticulum;endoplasmic reticulum lumen;protein folding;isomerase activity;response to endoplasmic reticulum stress;cell redox homeostasis
AGAP007775	741.266	0.663969	0.122313	5.42845	5.6845e-08	1.27642e-06		ATP-dependent DNA helicase PIF1 [Source:UniProtKB/TrEMBL%3BAcc:Q7Q395]	protein_coding	GO:0000002;GO:0000166;GO:0000723;GO:0003677;GO:0003678;GO:0004386;GO:0005524;GO:0005634;GO:0005657;GO:0005739;GO:0006260;GO:0006281;GO:0006310;GO:0006974;GO:0016787;GO:0016887;GO:0032508;GO:0043139	mitochondrial genome maintenance;nucleotide binding;telomere maintenance;DNA binding;DNA helicase activity;helicase activity;ATP binding;nucleus;replication fork;mitochondrion;DNA replication;DNA repair;DNA recombination;cellular response to DNA damage stimulus;hydrolase activity;ATP hydrolysis activity;DNA duplex unwinding;5'-3' DNA helicase activity
AGAP010142	86.1919	1.33454	0.246195	5.42066	5.93796e-08	1.33044e-06	Dat	dopamine N-acetyltransferase	protein_coding	GO:0005737;GO:0008080	cytoplasm;N-acetyltransferase activity
AGAP029653	3109.32	0.526548	0.0972779	5.41282	6.20392e-08	1.38702e-06		unspecified product	protein_coding	GO:0007275;GO:0009966;GO:0016020	multicellular organism development;regulation of signal transduction;membrane
AGAP003165	394.183	-0.760837	0.140578	-5.41222	6.22484e-08	1.38869e-06		Succinate-semialdehyde dehydrogenase I	protein_coding	GO:0004777;GO:0009013;GO:0016491;GO:0016620;GO:0055114	succinate-semialdehyde dehydrogenase (NAD+) activity;succinate-semialdehyde dehydrogenase [NAD(P)+] activity;oxidoreductase activity;oxidoreductase activity, acting on the aldehyde or oxo group of donors, NAD or NADP as acceptor;obsolete oxidation-reduction process
AGAP009635	2947.74	0.631898	0.116884	5.40618	6.43818e-08	1.43319e-06		unspecified product	protein_coding
AGAP000570	26.1667	3.00008	0.555022	5.40534	6.46871e-08	1.43689e-06		unspecified product	protein_coding
AGAP012160	1499.78	0.5411	0.100124	5.40428	6.50708e-08	1.44231e-06		kinetochore-associated protein 1	protein_coding
AGAP000787	539.624	0.846736	0.15684	5.3987	6.71237e-08	1.48463e-06		unspecified product	protein_coding	GO:0004842;GO:0005515;GO:0006511;GO:0061630	ubiquitin-protein transferase activity;protein binding;ubiquitin-dependent protein catabolic process;ubiquitin protein ligase activity
AGAP007563	2376.32	-0.576027	0.106733	-5.3969	6.78015e-08	1.49641e-06		unspecified product	protein_coding	GO:0005515;GO:0048856	protein binding;anatomical structure development
AGAP013219	37.3643	-2.07063	0.383698	-5.3965	6.79525e-08	1.49655e-06		elongation of very long chain fatty acids protein 7	protein_coding	GO:0006629;GO:0006631;GO:0006633;GO:0009922;GO:0016020;GO:0016021;GO:0016740;GO:0019367;GO:0030148;GO:0030176;GO:0034625;GO:0034626;GO:0042761;GO:0102336;GO:0102337;GO:0102338;GO:0102756	lipid metabolic process;fatty acid metabolic process;fatty acid biosynthetic process;fatty acid elongase activity;membrane;integral component of membrane;transferase activity;fatty acid elongation, saturated fatty acid;sphingolipid biosynthetic process;integral component of endoplasmic reticulum membrane;fatty acid elongation, monounsaturated fatty acid;fatty acid elongation, polyunsaturated fatt…
AGAP000029	12548.2	0.610137	0.113222	5.38888	7.08987e-08	1.55811e-06		E1A/CREB-binding protein	protein_coding	GO:0003712;GO:0004402;GO:0005515;GO:0006355;GO:0008270;GO:0016573	transcription coregulator activity;histone acetyltransferase activity;protein binding;regulation of DNA-templated transcription;zinc ion binding;histone acetylation
AGAP012715	68.7805	1.50075	0.278595	5.38686	7.16979e-08	1.57233e-06		unspecified product	protein_coding
AGAP010985	484.419	0.757602	0.140736	5.38313	7.32022e-08	1.60192e-06		Centrosomal protein CEP135 [Source:UniProtKB/TrEMBL%3BAcc:A0A1S4H6F2]	protein_coding
AGAP004957	673.337	0.609169	0.113175	5.38254	7.34407e-08	1.60374e-06		origin recognition complex subunit 1	protein_coding	GO:0000166;GO:0000278;GO:0003677;GO:0003682;GO:0003688;GO:0005524;GO:0005634;GO:0005664;GO:0006260;GO:0006270;GO:0016887;GO:0033314	nucleotide binding;mitotic cell cycle;DNA binding;chromatin binding;DNA replication origin binding;ATP binding;nucleus;nuclear origin of replication recognition complex;DNA replication;DNA replication initiation;ATP hydrolysis activity;mitotic DNA replication checkpoint signaling
AGAP028413	24.6373	3.00086	0.557593	5.38181	7.37413e-08	1.60691e-06		unspecified product	protein_coding	GO:0042302	structural constituent of cuticle
AGAP001798	179.779	-0.949473	0.176647	-5.37499	7.65869e-08	1.6654e-06		unspecified product	protein_coding	GO:0004252;GO:0005515;GO:0006508	serine-type endopeptidase activity;protein binding;proteolysis
AGAP013122	391.089	-0.699912	0.130356	-5.36922	7.90774e-08	1.71595e-06		sulfatase modifying factor 1	protein_coding	GO:0005783	endoplasmic reticulum
AGAP000160	96.7056	-1.30751	0.244121	-5.356	8.50856e-08	1.84245e-06		unspecified product	protein_coding
AGAP029480	1542.38	-0.529544	0.099005	-5.34866	8.86086e-08	1.91472e-06		unspecified product	protein_coding	GO:0005515;GO:0005737;GO:0006511;GO:0019005;GO:0035556;GO:0043161	protein binding;cytoplasm;ubiquitin-dependent protein catabolic process;SCF ubiquitin ligase complex;intracellular signal transduction;proteasome-mediated ubiquitin-dependent protein catabolic process
AGAP007889	1437.4	-0.5276	0.0987298	-5.34388	9.09783e-08	1.96183e-06		UDP-N-acetylglucosamine pyrophosphorylase [Source:UniProtKB/TrEMBL%3BAcc:A0A1S4GWJ6]	protein_coding	GO:0003977;GO:0006048;GO:0070569	UDP-N-acetylglucosamine diphosphorylase activity;UDP-N-acetylglucosamine biosynthetic process;uridylyltransferase activity
AGAP002123	3568.04	0.601191	0.112586	5.33984	9.30286e-08	2.00101e-06	Axn	axin	protein_coding	GO:0005737;GO:0016055;GO:0090090	cytoplasm;Wnt signaling pathway;negative regulation of canonical Wnt signaling pathway
AGAP000255	2701.58	0.595801	0.111583	5.33954	9.3183e-08	2.00101e-06		unspecified product	protein_coding	GO:0005515;GO:0005886;GO:0110165	protein binding;plasma membrane;cellular anatomical entity
AGAP011454	1623.47	0.570846	0.107142	5.32793	9.93365e-08	2.12873e-06		rotatin	protein_coding	GO:0005813;GO:0005814;GO:0007099;GO:0010457;GO:0032053;GO:0036064;GO:0044782	centrosome;centriole;centriole replication;centriole-centriole cohesion;ciliary basal body organization;ciliary basal body;cilium organization
AGAP007608	8960.21	0.599985	0.112702	5.32364	1.01711e-07	2.1751e-06		MADS-box transcription enhancer factor 2%2C invertebrate	protein_coding	GO:0000977;GO:0003677;GO:0005634;GO:0045944;GO:0046983	RNA polymerase II transcription regulatory region sequence-specific DNA binding;DNA binding;nucleus;positive regulation of transcription by RNA polymerase II;protein dimerization activity
AGAP000005	14910	0.554485	0.104176	5.32258	1.02309e-07	2.18157e-06		high mobility group protein B1	protein_coding	GO:0003677;GO:0005634;GO:0005694;GO:0005737;GO:0006310;GO:0006338;GO:0006355;GO:0006357;GO:0008134;GO:0008301;GO:0045089;GO:0045944	DNA binding;nucleus;chromosome;cytoplasm;DNA recombination;chromatin remodeling;regulation of DNA-templated transcription;regulation of transcription by RNA polymerase II;transcription factor binding;DNA binding, bending;positive regulation of innate immune response;positive regulation of transcription by RNA polymerase II
AGAP028484	75.3529	1.50813	0.283357	5.32235	1.02436e-07	2.18157e-06		unspecified product	protein_coding	GO:0016020;GO:0016021;GO:0030246	membrane;integral component of membrane;carbohydrate binding
AGAP028200	241.447	-0.859451	0.161592	-5.31865	1.04541e-07	2.22181e-06	CPLCP9	cuticular protein (putative) CPLCP9	protein_coding
AGAP005629	509.423	0.652055	0.122627	5.31741	1.05255e-07	2.2324e-06		unspecified product	protein_coding
AGAP012587	327.129	-0.782967	0.147257	-5.317	1.05492e-07	2.23283e-06		unspecified product	protein_coding	GO:0016020;GO:0016021	membrane;integral component of membrane
AGAP001510	591.599	2.07835	0.391032	5.31504	1.06636e-07	2.25243e-06		unspecified product	protein_coding
AGAP006120	402.808	-0.739682	0.139271	-5.31111	1.08962e-07	2.29687e-06		unspecified product	protein_coding	GO:0004252;GO:0006508;GO:0008233;GO:0008236;GO:0016787	serine-type endopeptidase activity;proteolysis;peptidase activity;serine-type peptidase activity;hydrolase activity
AGAP010006	1031.93	0.559916	0.105517	5.30639	1.11818e-07	2.35228e-06		ENT domain-containing protein [Source:UniProtKB/TrEMBL%3BAcc:A0A1S4H3K4]	protein_coding	GO:0005634;GO:0006355	nucleus;regulation of DNA-templated transcription
AGAP003616	1098.62	0.592312	0.111757	5.29999	1.15811e-07	2.43133e-06		unspecified product	protein_coding	GO:0005515;GO:0005634;GO:0006336;GO:0031491	protein binding;nucleus;DNA replication-independent chromatin assembly;nucleosome binding
AGAP007541	2543.14	0.537007	0.101335	5.29935	1.16216e-07	2.43488e-06		DnaJ homolog subfamily C member 2	protein_coding	GO:0003677;GO:0005829;GO:0006450;GO:0030544;GO:0043022;GO:0051083	DNA binding;cytosol;regulation of translational fidelity;Hsp70 protein binding;ribosome binding;'de novo' cotranslational protein folding
AGAP028652	79.9617	1.80024	0.33985	5.29716	1.1762e-07	2.4593e-06		unspecified product	protein_coding
AGAP000558	2062.92	0.535371	0.101093	5.29581	1.18489e-07	2.47248e-06		mannosyl-oligosaccharide alpha-1%2C2-mannosidase	protein_coding	GO:0000139;GO:0003824;GO:0004571;GO:0005509;GO:0005783;GO:0005975;GO:0006491;GO:0008152;GO:0016020;GO:0016021;GO:0016787;GO:0016798	Golgi membrane;catalytic activity;mannosyl-oligosaccharide 1,2-alpha-mannosidase activity;calcium ion binding;endoplasmic reticulum;carbohydrate metabolic process;N-glycan processing;metabolic process;membrane;integral component of membrane;hydrolase activity;hydrolase activity, acting on glycosyl bonds
AGAP005170	2103.89	-0.49955	0.0943449	-5.29494	1.19057e-07	2.47571e-06		unspecified product	protein_coding	GO:0016020;GO:0016021;GO:0016491;GO:0046872;GO:0055114	membrane;integral component of membrane;oxidoreductase activity;metal ion binding;obsolete oxidation-reduction process
AGAP007867	98077.2	0.447826	0.0845779	5.29484	1.19124e-07	2.47571e-06		unspecified product	protein_coding
AGAP006017	2413.22	0.572755	0.108204	5.29326	1.20152e-07	2.49207e-06		serine/threonine-protein phosphatase 6 regulatory subunit 3	protein_coding	GO:0005634;GO:0005829;GO:0019888;GO:0019903;GO:0043666	nucleus;cytosol;protein phosphatase regulator activity;protein phosphatase binding;regulation of phosphoprotein phosphatase activity
AGAP012487	127.185	-1.0725	0.202651	-5.29232	1.20771e-07	2.49989e-06	CPR152	cuticular protein RR-2 family 152	protein_coding	GO:0031012;GO:0042302	extracellular matrix;structural constituent of cuticle
AGAP005796	2342.47	0.552615	0.104506	5.28786	1.23757e-07	2.55658e-06		pebble	protein_coding	GO:0005085;GO:0005096;GO:0005634;GO:0005737;GO:0016043;GO:0043547;GO:2000431	guanyl-nucleotide exchange factor activity;GTPase activator activity;nucleus;cytoplasm;cellular component organization;positive regulation of GTPase activity;regulation of cytokinesis, actomyosin contractile ring assembly
AGAP005749	1017.82	-0.743479	0.140968	-5.27411	1.334e-07	2.75027e-06	GSTO1	glutathione S-transferase omega class 1	protein_coding	GO:0004364;GO:0005515;GO:0005737;GO:0006749;GO:0016740;GO:0045174;GO:0055114;GO:0098869	glutathione transferase activity;protein binding;cytoplasm;glutathione metabolic process;transferase activity;glutathione dehydrogenase (ascorbate) activity;obsolete oxidation-reduction process;cellular oxidant detoxification
AGAP029706	351.608	0.731499	0.138884	5.26696	1.38698e-07	2.8538e-06		unspecified product	protein_coding	GO:0006281;GO:0070182	DNA repair;DNA polymerase binding
AGAP007726	1793.45	0.529269	0.100576	5.26239	1.42194e-07	2.91993e-06		ArfGAP with SH3 domain%2C ankyrin repeat and PH domain 2	protein_coding	GO:0005096;GO:0005515;GO:0005737;GO:0043547;GO:0046872	GTPase activator activity;protein binding;cytoplasm;positive regulation of GTPase activity;metal ion binding
AGAP002711	2374.11	0.539201	0.102477	5.26168	1.42742e-07	2.92536e-06		stardust%2C isoform B	protein_coding	GO:0005515;GO:0005886;GO:0005923;GO:0016020;GO:0070830;GO:0090162	protein binding;plasma membrane;bicellular tight junction;membrane;bicellular tight junction assembly;establishment of epithelial cell polarity
AGAP002889	1398.7	-0.515295	0.0979465	-5.26098	1.43288e-07	2.93073e-06		NADH dehydrogenase (ubiquinone) 1 subcomplex unknown 2	protein_coding	GO:0005739;GO:0005743;GO:0005747;GO:0006120;GO:0008137;GO:0016020;GO:0016021;GO:0055114;GO:0070469	mitochondrion;mitochondrial inner membrane;mitochondrial respiratory chain complex I;mitochondrial electron transport, NADH to ubiquinone;NADH dehydrogenase (ubiquinone) activity;membrane;integral component of membrane;obsolete oxidation-reduction process;respirasome
AGAP028223	228.495	3.25123	0.618035	5.26059	1.43591e-07	2.93112e-06		unspecified product	protein_coding
AGAP027998	2808.02	0.523656	0.0995774	5.25878	1.45014e-07	2.95002e-06		unspecified product	protein_coding
AGAP011158	237.017	-0.897776	0.170722	-5.25869	1.45088e-07	2.95002e-06		Kynurenine--oxoglutarate transaminase 3 isoform 1	protein_coding	GO:0003824;GO:0005737;GO:0005739;GO:0006520;GO:0009058;GO:0016212;GO:0030170;GO:0036137;GO:0070189;GO:0097052;GO:0097053	catalytic activity;cytoplasm;mitochondrion;cellular amino acid metabolic process;biosynthetic process;kynurenine-oxoglutarate transaminase activity;pyridoxal phosphate binding;kynurenine aminotransferase activity;kynurenine metabolic process;L-kynurenine metabolic process;L-kynurenine catabolic process
AGAP002024	1872.96	0.586585	0.111594	5.25643	1.4688e-07	2.98059e-06		unspecified product	protein_coding	GO:0005737;GO:0005856;GO:0005886;GO:0005905;GO:0008092;GO:0016020;GO:0030136;GO:0048268;GO:0072583	cytoplasm;cytoskeleton;plasma membrane;clathrin-coated pit;cytoskeletal protein binding;membrane;clathrin-coated vesicle;clathrin coat assembly;clathrin-dependent endocytosis
AGAP005754	450.047	-0.659387	0.125497	-5.25421	1.48658e-07	3.01077e-06		glucosyl/glucuronosyl transferases	protein_coding	GO:0008194;GO:0016020;GO:0016021;GO:0016740;GO:0016758;GO:0043231	UDP-glycosyltransferase activity;membrane;integral component of membrane;transferase activity;hexosyltransferase activity;intracellular membrane-bounded organelle
AGAP002569	2563.62	-0.467361	0.0889594	-5.25365	1.49113e-07	3.01407e-06		serine incorporator 1	protein_coding	GO:0006658;GO:0006665;GO:0016020;GO:0016021	phosphatidylserine metabolic process;sphingolipid metabolic process;membrane;integral component of membrane
AGAP009471	880.667	-0.692658	0.131921	-5.25056	1.51636e-07	3.05397e-06	ABCG19	ATP-binding cassette transporter (ABC transporter) family G member 19	protein_coding	GO:0000166;GO:0005524;GO:0005886;GO:0016020;GO:0016021;GO:0016887;GO:0042626;GO:0055085	nucleotide binding;ATP binding;plasma membrane;membrane;integral component of membrane;ATP hydrolysis activity;ATPase-coupled transmembrane transporter activity;transmembrane transport
AGAP029526	1320.71	0.502883	0.0957778	5.25051	1.51678e-07	3.05397e-06		unspecified product	protein_coding	GO:0016020;GO:0016021	membrane;integral component of membrane
AGAP006803	1407.84	0.500241	0.0953302	5.24745	1.54218e-07	3.09721e-06		kinesin family member 18/19	protein_coding	GO:0000070;GO:0000166;GO:0003774;GO:0003777;GO:0005524;GO:0005634;GO:0005871;GO:0005874;GO:0007018;GO:0007019;GO:0008017;GO:0008574;GO:0016887;GO:0051649;GO:0061673;GO:1990023	mitotic sister chromatid segregation;nucleotide binding;cytoskeletal motor activity;microtubule motor activity;ATP binding;nucleus;kinesin complex;microtubule;microtubule-based movement;microtubule depolymerization;microtubule binding;plus-end-directed microtubule motor activity;ATP hydrolysis activity;establishment of localization in cell;mitotic spindle astral microtubule;mitotic spindle midzone
AGAP000577	1311.14	0.498191	0.0949441	5.2472	1.54426e-07	3.09721e-06		AMP deaminase	protein_coding	GO:0003876;GO:0005829;GO:0006188;GO:0009168;GO:0016787;GO:0019239;GO:0032264;GO:0046033;GO:0046872	AMP deaminase activity;cytosol;IMP biosynthetic process;purine ribonucleoside monophosphate biosynthetic process;hydrolase activity;deaminase activity;IMP salvage;AMP metabolic process;metal ion binding
AGAP029070	32936.5	-0.416189	0.0793303	-5.24628	1.55202e-07	3.10216e-06		unspecified product	protein_coding
AGAP009110	85.9951	1.52731	0.291128	5.24619	1.55273e-07	3.10216e-06		unspecified product	protein_coding	GO:0030246	carbohydrate binding
AGAP008657	278.042	-0.97041	0.185053	-5.24396	1.57166e-07	3.1339e-06		unspecified product	protein_coding
AGAP028743	106.774	-1.20602	0.230051	-5.24239	1.58511e-07	3.15464e-06		unspecified product	protein_coding	GO:0005737;GO:0005886	cytoplasm;plasma membrane
AGAP006665	1850.45	0.59315	0.113189	5.24035	1.60274e-07	3.1836e-06		unspecified product	protein_coding	GO:0005515;GO:0019901	protein binding;protein kinase binding
AGAP028387	32340.5	-0.572095	0.109195	-5.23918	1.6129e-07	3.19762e-06	CYTB	cytochrome b [Source:European Nucleotide Archive%3BAcc:CYTB]	protein_coding	GO:0005739;GO:0005743;GO:0006122;GO:0008121;GO:0009055;GO:0009535;GO:0016020;GO:0016021;GO:0016491;GO:0022904;GO:0045275;GO:0046872;GO:0055114;GO:0070469	mitochondrion;mitochondrial inner membrane;mitochondrial electron transport, ubiquinol to cytochrome c;ubiquinol-cytochrome-c reductase activity;electron transfer activity;chloroplast thylakoid membrane;membrane;integral component of membrane;oxidoreductase activity;respiratory electron transport chain;respiratory chain complex III;metal ion binding;obsolete oxidation-reduction process;respirasome
AGAP008899	637.036	0.666015	0.127208	5.23565	1.64407e-07	3.24768e-06		proto-oncogene tyrosine-protein kinase Ret	protein_coding	GO:0004672;GO:0004713;GO:0004714;GO:0005509;GO:0005524;GO:0005886;GO:0005887;GO:0006468;GO:0007155;GO:0007156;GO:0007169;GO:0007275;GO:0016020;GO:0016021;GO:0018108;GO:0030424;GO:0033674;GO:0043235	protein kinase activity;protein tyrosine kinase activity;transmembrane receptor protein tyrosine kinase activity;calcium ion binding;ATP binding;plasma membrane;integral component of plasma membrane;protein phosphorylation;cell adhesion;homophilic cell adhesion via plasma membrane adhesion molecules;transmembrane receptor protein tyrosine kinase signaling pathway;multicellular organism developmen…
AGAP012346	892.266	0.628559	0.120055	5.23561	1.64443e-07	3.24768e-06		unspecified product	protein_coding	GO:0000122;GO:0000977;GO:0001227;GO:0003677;GO:0005634;GO:0006355;GO:0009952;GO:0030154;GO:0046983;GO:0050767	negative regulation of transcription by RNA polymerase II;RNA polymerase II transcription regulatory region sequence-specific DNA binding;DNA-binding transcription repressor activity, RNA polymerase II-specific;DNA binding;nucleus;regulation of DNA-templated transcription;anterior/posterior pattern specification;cell differentiation;protein dimerization activity;regulation of neurogenesis
AGAP003468	562.596	-0.818164	0.156386	-5.2317	1.67954e-07	3.31068e-06		unspecified product	protein_coding	GO:0016021	integral component of membrane
AGAP013544	2433.93	-0.53178	0.10172	-5.22786	1.71482e-07	3.37378e-06		L-gulonate 3-dehydrogenase	protein_coding	GO:0003857;GO:0006631;GO:0016491;GO:0016616;GO:0055114;GO:0070403	3-hydroxyacyl-CoA dehydrogenase activity;fatty acid metabolic process;oxidoreductase activity;oxidoreductase activity, acting on the CH-OH group of donors, NAD or NADP as acceptor;obsolete oxidation-reduction process;NAD+ binding
AGAP002369	317.582	-0.934623	0.179163	-5.21659	1.82243e-07	3.57869e-06		vesicular acetylcholine transporter	protein_coding	GO:0005277;GO:0006836;GO:0007268;GO:0015695;GO:0016020;GO:0016021;GO:0022857;GO:0030121;GO:0030122;GO:0042908;GO:0042910;GO:0043195;GO:0055085;GO:0072488;GO:1901374	acetylcholine transmembrane transporter activity;neurotransmitter transport;chemical synaptic transmission;organic cation transport;membrane;integral component of membrane;transmembrane transporter activity;AP-1 adaptor complex;AP-2 adaptor complex;xenobiotic transport;xenobiotic transmembrane transporter activity;terminal bouton;transmembrane transport;ammonium transmembrane transport;acetate es…
AGAP008694	218.787	0.985553	0.188979	5.21515	1.83673e-07	3.59993e-06		HAUS-augmin3 domain-containing protein [Source:UniProtKB/TrEMBL%3BAcc:A0A1S4GZ04]	protein_coding	GO:0005737;GO:0005819;GO:0005874;GO:0007049;GO:0051225;GO:0051301;GO:0070652	cytoplasm;spindle;microtubule;cell cycle;spindle assembly;cell division;HAUS complex
AGAP004541	2404.97	0.583603	0.111952	5.21296	1.85847e-07	3.63564e-06		WRKY domain-containing protein [Source:UniProtKB/TrEMBL%3BAcc:A0A1S4GM20]	protein_coding	GO:0003677;GO:0003700;GO:0005634;GO:0006355;GO:0008270;GO:0043565	DNA binding;DNA-binding transcription factor activity;nucleus;regulation of DNA-templated transcription;zinc ion binding;sequence-specific DNA binding
AGAP006133	9219.5	0.596509	0.114447	5.21209	1.86724e-07	3.64587e-06		nucleosome-remodeling factor subunit BPTF	protein_coding	GO:0000978;GO:0005515;GO:0006338;GO:0006357;GO:0016589;GO:0035064;GO:0042766;GO:0046872	RNA polymerase II cis-regulatory region sequence-specific DNA binding;protein binding;chromatin remodeling;regulation of transcription by RNA polymerase II;NURF complex;methylated histone binding;obsolete nucleosome mobilization;metal ion binding
AGAP029374	105.618	1.25807	0.242722	5.18318	2.18137e-07	4.24838e-06		unspecified product	protein_coding	GO:0005634;GO:0008270	nucleus;zinc ion binding
AGAP003960	1686.04	-0.523939	0.101089	-5.18295	2.18403e-07	4.24838e-06		unspecified product	protein_coding	GO:0004252;GO:0006508	serine-type endopeptidase activity;proteolysis
AGAP003453	106.599	1.33677	0.258353	5.17422	2.28862e-07	4.44345e-06		unspecified product	protein_coding	GO:0016020;GO:0016021	membrane;integral component of membrane
AGAP010138	1032.75	0.565102	0.109289	5.17072	2.332e-07	4.51918e-06		uncharacterized protein yjbQ	protein_coding
AGAP006794	830.058	0.769017	0.148752	5.1698	2.3435e-07	4.53296e-06		unspecified product	protein_coding	GO:0003676	nucleic acid binding
AGAP013533	1375.51	0.625081	0.121024	5.16494	2.40521e-07	4.64363e-06		unspecified product	protein_coding	GO:0005615;GO:0032504	extracellular space;multicellular organism reproduction
AGAP010156	5979.24	-0.414556	0.0803715	-5.158	2.49603e-07	4.80998e-06		ATP citrate lyase	protein_coding	GO:0000166;GO:0003824;GO:0003878;GO:0005524;GO:0005737;GO:0005829;GO:0006085;GO:0006101;GO:0006629;GO:0006633;GO:0016740;GO:0046872;GO:0046912;GO:0048037	nucleotide binding;catalytic activity;ATP citrate synthase activity;ATP binding;cytoplasm;cytosol;acetyl-CoA biosynthetic process;citrate metabolic process;lipid metabolic process;fatty acid biosynthetic process;transferase activity;metal ion binding;acyltransferase activity, acyl groups converted into alkyl on transfer;obsolete cofactor binding
AGAP000461	10606.1	0.535572	0.103879	5.15571	2.52666e-07	4.85993e-06		Odz%2C odd Oz/ten-m homolog 2 (Drosophila)	protein_coding	GO:0008045;GO:0016020;GO:0016021	motor neuron axon guidance;membrane;integral component of membrane
AGAP000158	1655.59	0.521083	0.101145	5.15186	2.57911e-07	4.95161e-06		histone arginine demethylase	protein_coding
AGAP001748	1987.37	-0.446075	0.0866564	-5.14763	2.63796e-07	5.0552e-06		chitin synthase	protein_coding	GO:0004100;GO:0006035;GO:0016020;GO:0016021;GO:0016758;GO:0030428;GO:0071944	chitin synthase activity;cuticle chitin biosynthetic process;membrane;integral component of membrane;hexosyltransferase activity;cell septum;cell periphery
AGAP009649	6859.93	-0.43337	0.0841979	-5.14703	2.64637e-07	5.06191e-06		solute carrier family 17%2C member 5	protein_coding	GO:0006820;GO:0016020;GO:0016021;GO:0022857;GO:0055085	anion transport;membrane;integral component of membrane;transmembrane transporter activity;transmembrane transport
AGAP002989	274.318	0.840258	0.163521	5.13853	2.76893e-07	5.28655e-06		gamma-interferon-inducible lysosomal thiol reductase	protein_coding	GO:0016491;GO:0016671	oxidoreductase activity;oxidoreductase activity, acting on a sulfur group of donors, disulfide as acceptor
AGAP001563	237.281	0.913926	0.177978	5.13506	2.82047e-07	5.37278e-06		glycerol kinase	protein_coding	GO:0004370;GO:0005524;GO:0005739;GO:0005975;GO:0006071;GO:0006072;GO:0006641;GO:0016020;GO:0016021;GO:0016301;GO:0016310;GO:0016740;GO:0016773;GO:0019563;GO:0046167	glycerol kinase activity;ATP binding;mitochondrion;carbohydrate metabolic process;glycerol metabolic process;glycerol-3-phosphate metabolic process;triglyceride metabolic process;membrane;integral component of membrane;kinase activity;phosphorylation;transferase activity;phosphotransferase activity, alcohol group as acceptor;glycerol catabolic process;glycerol-3-phosphate biosynthetic process
AGAP010658	21.0485	2.94553	0.573641	5.1348	2.82449e-07	5.37278e-06		unspecified product	protein_coding
AGAP013495	6022.42	0.476781	0.0928743	5.13361	2.84234e-07	5.3968e-06		unspecified product	protein_coding	GO:0036396;GO:0080009	RNA N6-methyladenosine methyltransferase complex;mRNA methylation
AGAP013287	474.284	0.871759	0.170205	5.1218	3.02625e-07	5.73545e-06		RHD domain-containing protein [Source:UniProtKB/TrEMBL%3BAcc:A0A453YYJ4]	protein_coding	GO:0000977;GO:0000978;GO:0000981;GO:0003677;GO:0003682;GO:0003700;GO:0005634;GO:0005667;GO:0005829;GO:0006355;GO:0006357;GO:0007399;GO:0008134;GO:0009605;GO:0045944;GO:0048468	RNA polymerase II transcription regulatory region sequence-specific DNA binding;RNA polymerase II cis-regulatory region sequence-specific DNA binding;DNA-binding transcription factor activity, RNA polymerase II-specific;DNA binding;chromatin binding;DNA-binding transcription factor activity;nucleus;transcription regulator complex;cytosol;regulation of DNA-templated transcription;regulation of tra…
AGAP007180	23028	0.541677	0.10581	5.11932	3.06637e-07	5.80083e-06		Tet_JBP domain-containing protein [Source:UniProtKB/TrEMBL%3BAcc:A0A1S4GV20]	protein_coding	GO:0005506;GO:0005634;GO:0006211;GO:0008270;GO:0045944;GO:0070579;GO:0070989;GO:0080111	iron ion binding;nucleus;5-methylcytosine catabolic process;zinc ion binding;positive regulation of transcription by RNA polymerase II;methylcytosine dioxygenase activity;oxidative demethylation;DNA demethylation
AGAP001346	544.106	-0.624185	0.121969	-5.11756	3.09509e-07	5.84446e-06		unspecified product	protein_coding	GO:0016020;GO:0016021	membrane;integral component of membrane
AGAP000262	215.754	-0.990423	0.19397	-5.10605	3.28963e-07	6.20046e-06		unspecified product	protein_coding	GO:0005623;GO:0009055;GO:0015035;GO:0022900;GO:0045454;GO:0055114;GO:0097573	obsolete cell;electron transfer activity;protein-disulfide reductase activity;electron transport chain;cell redox homeostasis;obsolete oxidation-reduction process;glutathione oxidoreductase activity
AGAP009975	1835.84	0.563699	0.110478	5.10237	3.3543e-07	6.30079e-06		protein-tyrosine phosphatase	protein_coding	GO:0004721;GO:0004725;GO:0005737;GO:0005856;GO:0006470;GO:0009887;GO:0016043;GO:0016311;GO:0016787;GO:0016791;GO:0035335;GO:0040011;GO:0042221;GO:0048666;GO:0071944	phosphoprotein phosphatase activity;protein tyrosine phosphatase activity;cytoplasm;cytoskeleton;protein dephosphorylation;animal organ morphogenesis;cellular component organization;dephosphorylation;hydrolase activity;phosphatase activity;peptidyl-tyrosine dephosphorylation;locomotion;response to chemical;neuron development;cell periphery
AGAP013115	858.506	0.616203	0.120769	5.10233	3.35505e-07	6.30079e-06		unspecified product	protein_coding
AGAP001625	280.042	-0.75394	0.147776	-5.1019	3.36261e-07	6.30353e-06		unspecified product	protein_coding	GO:0005741;GO:0035694	mitochondrial outer membrane;mitochondrial protein catabolic process
AGAP028363	80.78	-1.29439	0.253775	-5.10055	3.38663e-07	6.33705e-06	tRNA-Tyr	unspecified product	tRNA
AGAP029543	1338.59	0.641774	0.12607	5.09061	3.56912e-07	6.66644e-06		unspecified product	protein_coding	GO:0004725;GO:0006470;GO:0008138;GO:0016311;GO:0016314;GO:0016791;GO:0035335;GO:0048468	protein tyrosine phosphatase activity;protein dephosphorylation;protein tyrosine/serine/threonine phosphatase activity;dephosphorylation;phosphatidylinositol-3,4,5-trisphosphate 3-phosphatase activity;phosphatase activity;peptidyl-tyrosine dephosphorylation;cell development
AGAP012885	362.507	-0.686215	0.13496	-5.08457	3.68452e-07	6.85953e-06		Histone H4 [Source:UniProtKB/TrEMBL%3BAcc:Q7PCX0]	protein_coding	GO:0000786;GO:0003677;GO:0005634;GO:0005694;GO:0006334;GO:0006352;GO:0046982	nucleosome;DNA binding;nucleus;chromosome;nucleosome assembly;DNA-templated transcription initiation;protein heterodimerization activity
AGAP001809	109.885	-1.1063	0.217582	-5.08451	3.68578e-07	6.85953e-06		tetratricopeptide repeat domain 26	protein_coding	GO:0005515;GO:0030992;GO:0035720;GO:0035735;GO:0036064;GO:0042802;GO:0097546;GO:0120170	protein binding;intraciliary transport particle B;intraciliary anterograde transport;intraciliary transport involved in cilium assembly;ciliary basal body;identical protein binding;ciliary base;intraciliary transport particle B binding
AGAP008469	560.865	0.575636	0.113293	5.08095	3.75557e-07	6.97685e-06		unspecified product	protein_coding
AGAP000806	85.6729	1.29104	0.25437	5.07543	3.86625e-07	7.16957e-06		Angiopoietin-like 1	protein_coding	GO:0005615;GO:0062023	extracellular space;collagen-containing extracellular matrix
AGAP002418	101.57	1.20748	0.237981	5.07387	3.89803e-07	7.21555e-06	CYP4D15	cytochrome P450	protein_coding	GO:0004497;GO:0005506;GO:0016491;GO:0016705;GO:0020037;GO:0046872;GO:0055114	monooxygenase activity;iron ion binding;oxidoreductase activity;oxidoreductase activity, acting on paired donors, with incorporation or reduction of molecular oxygen;heme binding;metal ion binding;obsolete oxidation-reduction process
AGAP029555	2845.97	0.692001	0.136445	5.07164	3.94409e-07	7.28774e-06		Mitogen-activated protein kinase [Source:UniProtKB/TrEMBL%3BAcc:A0A453Z036]	protein_coding	GO:0000165;GO:0000166;GO:0004672;GO:0004674;GO:0004705;GO:0004707;GO:0005524;GO:0005634;GO:0005737;GO:0006468;GO:0007254;GO:0007258;GO:0009605;GO:0010468;GO:0016301;GO:0016310;GO:0016740;GO:0033554;GO:0035556;GO:0106310	MAPK cascade;nucleotide binding;protein kinase activity;protein serine/threonine kinase activity;JUN kinase activity;MAP kinase activity;ATP binding;nucleus;cytoplasm;protein phosphorylation;JNK cascade;JUN phosphorylation;response to external stimulus;regulation of gene expression;kinase activity;phosphorylation;transferase activity;cellular response to stress;intracellular signal transduction;p…
AGAP000907	65.5278	1.51507	0.299315	5.06181	4.15289e-07	7.64671e-06		unspecified product	protein_coding	GO:0001676;GO:0003824;GO:0004467;GO:0016405;GO:0046949	long-chain fatty acid metabolic process;catalytic activity;long-chain fatty acid-CoA ligase activity;CoA-ligase activity;fatty-acyl-CoA biosynthetic process
AGAP007393	32769.8	-0.439057	0.0867393	-5.0618	4.15317e-07	7.64671e-06		protein disulfide isomerase family A%2C member 3	protein_coding	GO:0003756;GO:0005623;GO:0005783;GO:0005788;GO:0006457;GO:0016853;GO:0034976;GO:0045454	protein disulfide isomerase activity;obsolete cell;endoplasmic reticulum;endoplasmic reticulum lumen;protein folding;isomerase activity;response to endoplasmic reticulum stress;cell redox homeostasis
AGAP007866	38.624	-1.96909	0.389198	-5.05936	4.20672e-07	7.73152e-06	SPZ4	spaetzle-like cytokine 4	protein_coding	GO:0005121;GO:0005576;GO:0005615;GO:0007165;GO:0007399;GO:0008083;GO:0008592;GO:0021556;GO:0045087	Toll binding;extracellular region;extracellular space;signal transduction;nervous system development;growth factor activity;regulation of Toll signaling pathway;central nervous system formation;innate immune response
AGAP011859	1243.15	-0.487304	0.0964936	-5.05012	4.41535e-07	8.10056e-06		beta-glucuronidase	protein_coding	GO:0004553;GO:0004566;GO:0005615;GO:0005764;GO:0005975;GO:0008152;GO:0016020;GO:0016021;GO:0016787;GO:0016798;GO:0019391;GO:0030246	hydrolase activity, hydrolyzing O-glycosyl compounds;beta-glucuronidase activity;extracellular space;lysosome;carbohydrate metabolic process;metabolic process;membrane;integral component of membrane;hydrolase activity;hydrolase activity, acting on glycosyl bonds;glucuronoside catabolic process;carbohydrate binding
AGAP009447	4142.59	0.517113	0.102413	5.0493	4.4344e-07	8.12109e-06		S-adenosylmethionine synthetase	protein_coding	GO:0000166;GO:0004478;GO:0005524;GO:0005829;GO:0006556;GO:0006730;GO:0016740;GO:0046872	nucleotide binding;methionine adenosyltransferase activity;ATP binding;cytosol;S-adenosylmethionine biosynthetic process;one-carbon metabolic process;transferase activity;metal ion binding
AGAP010736	565.745	0.653308	0.129399	5.04878	4.44639e-07	8.12864e-06		unspecified product	protein_coding	GO:0005737;GO:0007155;GO:0007349;GO:0016020;GO:0045296;GO:0051015	cytoplasm;cell adhesion;cellularization;membrane;cadherin binding;actin filament binding
AGAP009312	109.456	-1.13717	0.225521	-5.04241	4.59703e-07	8.38643e-06		CRAL-TRIO domain-containing protein [Source:UniProtKB/TrEMBL%3BAcc:A0A1S4H0P5]	protein_coding	GO:1902936	phosphatidylinositol bisphosphate binding
AGAP009167	1674.84	0.511085	0.101363	5.04214	4.60364e-07	8.38643e-06		unspecified product	protein_coding	GO:0005515	protein binding
AGAP012184	19144.2	-0.430133	0.0853178	-5.04154	4.61792e-07	8.39549e-06		FK506-binding protein 1	protein_coding	GO:0000413;GO:0003755;GO:0005737;GO:0016853;GO:0061077	protein peptidyl-prolyl isomerization;peptidyl-prolyl cis-trans isomerase activity;cytoplasm;isomerase activity;chaperone-mediated protein folding
AGAP029909	12088.5	-0.368203	0.073038	-5.04126	4.62487e-07	8.39549e-06		unspecified product	protein_coding	GO:0005515	protein binding
AGAP010539	682.86	0.715173	0.141922	5.03919	4.67516e-07	8.47189e-06		coiled-coil and C2 domain-containing protein 1-like	protein_coding	GO:0000122;GO:0000981;GO:0001227;GO:0005634	negative regulation of transcription by RNA polymerase II;DNA-binding transcription factor activity, RNA polymerase II-specific;DNA-binding transcription repressor activity, RNA polymerase II-specific;nucleus
AGAP004884	857.513	0.666888	0.13252	5.03235	4.84507e-07	8.76441e-06		muskelin	protein_coding	GO:0005515;GO:0005737	protein binding;cytoplasm
AGAP010457	563.847	0.634932	0.126186	5.03171	4.86113e-07	8.77808e-06		thymidylate synthase	protein_coding	GO:0004799;GO:0005739;GO:0005829;GO:0006231;GO:0016741;GO:0032259	thymidylate synthase activity;mitochondrion;cytosol;dTMP biosynthetic process;transferase activity, transferring one-carbon groups;methylation
AGAP004977	38.9849	-1.86963	0.371886	-5.02742	4.97126e-07	8.96127e-06	PPO6	prophenoloxidase 6	protein_coding	GO:0004497;GO:0016491;GO:0046872;GO:0055114	monooxygenase activity;oxidoreductase activity;metal ion binding;obsolete oxidation-reduction process
AGAP001507	8352.09	-0.422814	0.0842112	-5.02087	5.14371e-07	9.25599e-06		procollagen-lysine%2C 2-oxoglutarate 5-dioxygenase	protein_coding	GO:0005506;GO:0005783;GO:0008475;GO:0016491;GO:0016705;GO:0017185;GO:0031418;GO:0055114	iron ion binding;endoplasmic reticulum;procollagen-lysine 5-dioxygenase activity;oxidoreductase activity;oxidoreductase activity, acting on paired donors, with incorporation or reduction of molecular oxygen;peptidyl-lysine hydroxylation;L-ascorbic acid binding;obsolete oxidation-reduction process
AGAP006205	3250.48	0.423573	0.0844618	5.01496	5.30435e-07	9.52847e-06		ribosome biogenesis ATPase	protein_coding	GO:0005524;GO:0005634;GO:0016887;GO:0042254;GO:0051973;GO:1990275	ATP binding;nucleus;ATP hydrolysis activity;ribosome biogenesis;positive regulation of telomerase activity;preribosome binding
AGAP001754	6671.22	0.493614	0.0984858	5.01203	5.38574e-07	9.65787e-06		nucleoprotein TPR	protein_coding	GO:0005643;GO:0006406;GO:0006606;GO:0017056;GO:0034399;GO:1901673	nuclear pore;mRNA export from nucleus;protein import into nucleus;structural constituent of nuclear pore;nuclear periphery;regulation of mitotic spindle assembly
AGAP003925	1850.15	0.489068	0.0977214	5.00471	5.59448e-07	1.00148e-05		kinesin family member 1/13/14	protein_coding	GO:0000166;GO:0003774;GO:0003777;GO:0005515;GO:0005524;GO:0005871;GO:0005874;GO:0007018;GO:0008017;GO:0008574;GO:0016887;GO:0035091;GO:0051649	nucleotide binding;cytoskeletal motor activity;microtubule motor activity;protein binding;ATP binding;kinesin complex;microtubule;microtubule-based movement;microtubule binding;plus-end-directed microtubule motor activity;ATP hydrolysis activity;phosphatidylinositol binding;establishment of localization in cell
AGAP012641	144.863	-1.00241	0.200419	-5.00155	5.68719e-07	1.01631e-05		aldose reductase	protein_coding	GO:0004032;GO:0005829;GO:0008106;GO:0016491;GO:0047834;GO:0055114	alditol:NADP+ 1-oxidoreductase activity;cytosol;alcohol dehydrogenase (NADP+) activity;oxidoreductase activity;D-threo-aldose 1-dehydrogenase activity;obsolete oxidation-reduction process
AGAP009077	424.768	-0.697074	0.139412	-5.00011	5.72969e-07	1.02147e-05	mRpS14	28S ribosomal protein S14%2C mitochondrial	protein_coding	GO:0003735;GO:0005763;GO:0005840;GO:0006412;GO:0015935	structural constituent of ribosome;mitochondrial small ribosomal subunit;ribosome;translation;small ribosomal subunit
AGAP013338	2374	-0.455688	0.0911393	-4.99991	5.73582e-07	1.02147e-05		unspecified product	protein_coding	GO:0030425;GO:0031175;GO:0048168	dendrite;neuron projection development;regulation of neuronal synaptic plasticity
AGAP013279	106.749	-1.1297	0.226027	-4.99809	5.79001e-07	1.02935e-05		unspecified product	protein_coding
AGAP005187	4302.4	0.551373	0.11046	4.9916	5.98804e-07	1.06163e-05		Bromo domain-containing protein [Source:UniProtKB/TrEMBL%3BAcc:A0A1S4GND3]	protein_coding	GO:0004402;GO:0005515;GO:0006355;GO:0016573;GO:0031213	histone acetyltransferase activity;protein binding;regulation of DNA-templated transcription;histone acetylation;RSF complex
AGAP007333	1561.2	0.627486	0.125712	4.99147	5.99218e-07	1.06163e-05		p70 ribosomal S6 kinase	protein_coding	GO:0000166;GO:0004672;GO:0004674;GO:0004711;GO:0004712;GO:0005524;GO:0005634;GO:0005737;GO:0006468;GO:0007165;GO:0016301;GO:0016310;GO:0016740;GO:0018105;GO:0031929;GO:0035556;GO:0106310	nucleotide binding;protein kinase activity;protein serine/threonine kinase activity;ribosomal protein S6 kinase activity;protein serine/threonine/tyrosine kinase activity;ATP binding;nucleus;cytoplasm;protein phosphorylation;signal transduction;kinase activity;phosphorylation;transferase activity;peptidyl-serine phosphorylation;TOR signaling;intracellular signal transduction;protein serine kinase…
AGAP002257	3447.67	-0.405307	0.0812583	-4.98788	6.10447e-07	1.07968e-05		tetraspanin 14	protein_coding	GO:0005887;GO:0016020;GO:0016021	integral component of plasma membrane;membrane;integral component of membrane
AGAP004239	4107.95	0.488286	0.0981158	4.97663	6.47007e-07	1.14238e-05		polo-like kinase 1	protein_coding	GO:0000278;GO:0000922;GO:0004672;GO:0004674;GO:0004712;GO:0005515;GO:0005524;GO:0005634;GO:0005737;GO:0005813;GO:0006468;GO:0032465;GO:0106310	mitotic cell cycle;spindle pole;protein kinase activity;protein serine/threonine kinase activity;protein serine/threonine/tyrosine kinase activity;protein binding;ATP binding;nucleus;cytoplasm;centrosome;protein phosphorylation;regulation of cytokinesis;protein serine kinase activity
AGAP007693	2757.32	-0.441027	0.0886689	-4.97387	6.56302e-07	1.15682e-05		serine protease inhibitor (serpin) 7	protein_coding	GO:0004867;GO:0005615	serine-type endopeptidase inhibitor activity;extracellular space
AGAP009784	1296.46	0.478706	0.0962763	4.97221	6.61951e-07	1.16479e-05		serine/threonine-protein kinase Chk2	protein_coding	GO:0004672;GO:0004674;GO:0005515;GO:0005524;GO:0005634;GO:0005737;GO:0006468;GO:0042770;GO:0044773	protein kinase activity;protein serine/threonine kinase activity;protein binding;ATP binding;nucleus;cytoplasm;protein phosphorylation;signal transduction in response to DNA damage;mitotic DNA damage checkpoint signaling
AGAP010406	345.389	0.773485	0.155629	4.97007	6.69301e-07	1.17572e-05		origin recognition complex subunit 3	protein_coding	GO:0003677;GO:0003688;GO:0005656;GO:0005664;GO:0006260;GO:0006267;GO:0006270;GO:0031261	DNA binding;DNA replication origin binding;nuclear pre-replicative complex;nuclear origin of replication recognition complex;DNA replication;pre-replicative complex assembly involved in nuclear cell cycle DNA replication;DNA replication initiation;DNA replication preinitiation complex
AGAP005881	2538.12	0.564793	0.113771	4.96429	6.89534e-07	1.2092e-05		sentrin-specific protease 7	protein_coding	GO:0005634;GO:0006508;GO:0008234;GO:0010571;GO:0031431;GO:0043539;GO:0071902;GO:1901987	nucleus;proteolysis;cysteine-type peptidase activity;positive regulation of nuclear cell cycle DNA replication;Dbf4-dependent protein kinase complex;protein serine/threonine kinase activator activity;positive regulation of protein serine/threonine kinase activity;regulation of cell cycle phase transition
AGAP002476	315.451	0.73359	0.147804	4.96328	6.93141e-07	1.21347e-05		unspecified product	protein_coding	GO:0005634;GO:0007095;GO:0010997;GO:0032147;GO:0033314	nucleus;mitotic G2 DNA damage checkpoint signaling;anaphase-promoting complex binding;activation of protein kinase activity;mitotic DNA replication checkpoint signaling
AGAP003190	586.289	0.576676	0.116215	4.96216	6.97142e-07	1.21841e-05		unspecified product	protein_coding	GO:0005524;GO:0006298;GO:0030983	ATP binding;mismatch repair;mismatched DNA binding
AGAP001366	1110.66	0.484808	0.097845	4.95486	7.23813e-07	1.26288e-05		Peptidase S1 domain-containing protein [Source:UniProtKB/TrEMBL%3BAcc:A0A1S4GCD6]	protein_coding	GO:0004252;GO:0006508	serine-type endopeptidase activity;proteolysis
AGAP007532	1629.29	-0.44745	0.0903522	-4.95229	7.33452e-07	1.27754e-05		vinculin	protein_coding	GO:0003779;GO:0005198;GO:0005737;GO:0005886;GO:0005912;GO:0007155;GO:0015629;GO:0051015	actin binding;structural molecule activity;cytoplasm;plasma membrane;adherens junction;cell adhesion;actin cytoskeleton;actin filament binding
AGAP001980	432.593	0.652975	0.131979	4.94758	7.51422e-07	1.30664e-05		unspecified product	protein_coding	GO:0016020;GO:0016021;GO:0022857;GO:0055085	membrane;integral component of membrane;transmembrane transporter activity;transmembrane transport
AGAP006971	19.5967	-3.24329	0.655906	-4.94475	7.62426e-07	1.32176e-05		unspecified product	protein_coding
AGAP006128	2004.91	0.516333	0.104422	4.94468	7.62676e-07	1.32176e-05		protein AIR1/2	protein_coding	GO:0003676;GO:0008270	nucleic acid binding;zinc ion binding
AGAP029366	145.074	1.02543	0.207528	4.94118	7.76512e-07	1.34348e-05		Retrotrans_gag domain-containing protein [Source:UniProtKB/TrEMBL%3BAcc:A0A453YZ95]	protein_coding
AGAP010382	4172.21	0.441233	0.0893163	4.94011	7.80769e-07	1.34859e-05	Ars2	Serrate RNA effector molecule homolog	protein_coding	GO:0003676;GO:0005515;GO:0005634;GO:0005654;GO:0006397;GO:0016604;GO:0031047;GO:0031053	nucleic acid binding;protein binding;nucleus;nucleoplasm;mRNA processing;nuclear body;gene silencing by RNA;primary miRNA processing
AGAP010265	3259.53	0.53161	0.107629	4.9393	7.84049e-07	1.35199e-05		Delta%2C transcript variant A	protein_coding	GO:0005112;GO:0005509;GO:0005886;GO:0007154;GO:0007219;GO:0007275;GO:0016020;GO:0016021;GO:0032502;GO:0045746	Notch binding;calcium ion binding;plasma membrane;cell communication;Notch signaling pathway;multicellular organism development;membrane;integral component of membrane;developmental process;negative regulation of Notch signaling pathway
AGAP003814	1701.55	-0.450793	0.0912891	-4.93808	7.88938e-07	1.35811e-05		very-long-chain (3R)-3-hydroxyacyl-(acyl-carrier protein) dehydratase	protein_coding	GO:0005783;GO:0005789;GO:0006629;GO:0006631;GO:0006633;GO:0016020;GO:0016021;GO:0016829;GO:0018812;GO:0030148;GO:0030176;GO:0030497;GO:0042761;GO:0102158;GO:0102343;GO:0102344;GO:0102345	endoplasmic reticulum;endoplasmic reticulum membrane;lipid metabolic process;fatty acid metabolic process;fatty acid biosynthetic process;membrane;integral component of membrane;lyase activity;3-hydroxyacyl-CoA dehydratase activity;sphingolipid biosynthetic process;integral component of endoplasmic reticulum membrane;fatty acid elongation;very long-chain fatty acid biosynthetic process;very-long-…
AGAP012131	73.3721	-1.30073	0.263425	-4.93777	7.90223e-07	1.35811e-05		unspecified product	protein_coding	GO:0005576;GO:0006030;GO:0008061	extracellular region;chitin metabolic process;chitin binding
AGAP008807	3767.42	0.45069	0.0913204	4.93526	8.00431e-07	1.37336e-05		unspecified product	protein_coding	GO:0005319;GO:0006869	lipid transporter activity;lipid transport
AGAP009083	2735.54	0.617405	0.125351	4.92542	8.4179e-07	1.44193e-05		CCHC-type domain-containing protein [Source:UniProtKB/TrEMBL%3BAcc:A0A1S4H042]	protein_coding	GO:0003676;GO:0008270	nucleic acid binding;zinc ion binding
AGAP010145	186.628	-0.888114	0.180397	-4.92311	8.51789e-07	1.45664e-05		Yellow [Source:UniProtKB/TrEMBL%3BAcc:A0A1S4H3W2]	protein_coding	GO:0005576	extracellular region
AGAP001039	531.602	-0.745964	0.151724	-4.91658	8.80692e-07	1.50358e-05	CYP307A1	cytochrome P450	protein_coding	GO:0004497;GO:0005506;GO:0016020;GO:0016021;GO:0016491;GO:0016705;GO:0020037;GO:0046872;GO:0055114	monooxygenase activity;iron ion binding;membrane;integral component of membrane;oxidoreductase activity;oxidoreductase activity, acting on paired donors, with incorporation or reduction of molecular oxygen;heme binding;metal ion binding;obsolete oxidation-reduction process
AGAP009201	3469.97	-0.43145	0.0878156	-4.91314	8.96292e-07	1.52769e-05		collagen type IV alpha	protein_coding	GO:0005201;GO:0005581;GO:0005604;GO:0005615;GO:0016020;GO:0030198;GO:0031012	extracellular matrix structural constituent;collagen trimer;basement membrane;extracellular space;membrane;extracellular matrix organization;extracellular matrix
AGAP001649	275.793	-0.74551	0.151789	-4.91149	9.03872e-07	1.53807e-05		Glucosylceramidase [Source:UniProtKB/TrEMBL%3BAcc:Q7PXX9]	protein_coding	GO:0004348;GO:0006629;GO:0006665;GO:0006680;GO:0008152;GO:0016787;GO:0016798	glucosylceramidase activity;lipid metabolic process;sphingolipid metabolic process;glucosylceramide catabolic process;metabolic process;hydrolase activity;hydrolase activity, acting on glycosyl bonds
AGAP028210	88.6826	-1.28833	0.262516	-4.90763	9.21833e-07	1.56479e-05	SRPN13	serine protease inhibitor (serpin) 13	protein_coding	GO:0005615	extracellular space
AGAP002788	1154.08	-0.525887	0.107163	-4.90734	9.23199e-07	1.56479e-05		MICOS complex subunit [Source:UniProtKB/TrEMBL%3BAcc:Q7QCS7]	protein_coding	GO:0005739;GO:0005743;GO:0042407;GO:0061617	mitochondrion;mitochondrial inner membrane;cristae formation;MICOS complex
AGAP007178	4533.4	0.704793	0.143626	4.90714	9.24121e-07	1.56479e-05		CXXC-type domain-containing protein [Source:UniProtKB/TrEMBL%3BAcc:A0A1S4GUE1]	protein_coding	GO:0003677;GO:0005737;GO:0008270	DNA binding;cytoplasm;zinc ion binding
AGAP003546	9852.07	0.466876	0.0951767	4.90536	9.32559e-07	1.5765e-05		unspecified product	protein_coding	GO:0005515;GO:0042981	protein binding;regulation of apoptotic process
AGAP009047	468.456	0.683946	0.139439	4.905	9.34269e-07	1.57681e-05		replication factor C subunit 3/5	protein_coding	GO:0003677;GO:0003689;GO:0005524;GO:0005634;GO:0005663;GO:0006260;GO:0006261;GO:0006281	DNA binding;DNA clamp loader activity;ATP binding;nucleus;DNA replication factor C complex;DNA replication;DNA-templated DNA replication;DNA repair
AGAP013231	82.1603	1.34999	0.275297	4.90377	9.40156e-07	1.58415e-05		Nitrilase homolog 2	protein_coding	GO:0006107;GO:0006528;GO:0006541;GO:0006807;GO:0016811;GO:0050152	oxaloacetate metabolic process;asparagine metabolic process;glutamine metabolic process;nitrogen compound metabolic process;hydrolase activity, acting on carbon-nitrogen (but not peptide) bonds, in linear amides;omega-amidase activity
AGAP004446	2379.45	0.552622	0.112724	4.90242	9.46628e-07	1.59246e-05		BAH domain-containing protein [Source:UniProtKB/TrEMBL%3BAcc:A0A1S4GLS2]	protein_coding	GO:0003682	chromatin binding
AGAP012953	478.43	0.592212	0.120858	4.90008	9.57986e-07	1.60895e-05		epidermal retinal dehydrogenase	protein_coding	GO:0005811;GO:0016020;GO:0016021;GO:0016491;GO:0016616;GO:0055114	lipid droplet;membrane;integral component of membrane;oxidoreductase activity;oxidoreductase activity, acting on the CH-OH group of donors, NAD or NADP as acceptor;obsolete oxidation-reduction process
AGAP028386	178.58	-0.999087	0.204334	-4.88949	1.01098e-06	1.6952e-05	ND6	NADH dehydrogenase subunit 6 [Source:European Nucleotide Archive%3BAcc:ND6]	protein_coding	GO:0005739;GO:0008137;GO:0016020;GO:0016021;GO:0031966;GO:0055114;GO:0070469	mitochondrion;NADH dehydrogenase (ubiquinone) activity;membrane;integral component of membrane;mitochondrial membrane;obsolete oxidation-reduction process;respirasome
AGAP029456	8363.59	0.543099	0.111113	4.8878	1.0197e-06	1.70705e-05		Protein kinase domain-containing protein [Source:UniProtKB/TrEMBL%3BAcc:A0A453YZN7]	protein_coding	GO:0004672;GO:0004674;GO:0005524;GO:0005634;GO:0005737;GO:0006468;GO:0016055;GO:0018105	protein kinase activity;protein serine/threonine kinase activity;ATP binding;nucleus;cytoplasm;protein phosphorylation;Wnt signaling pathway;peptidyl-serine phosphorylation
AGAP005826	2433.2	0.612364	0.125317	4.88652	1.02633e-06	1.71536e-05		PH domain-containing protein [Source:UniProtKB/TrEMBL%3BAcc:A0A1S4GQG0]	protein_coding
AGAP006774	49.0812	-1.60946	0.329404	-4.88598	1.02914e-06	1.71728e-05		FCH and double SH3 domains protein 2	protein_coding	GO:0005515;GO:0007274;GO:0008289;GO:0030833;GO:0031594;GO:0042995;GO:0055037	protein binding;neuromuscular synaptic transmission;lipid binding;regulation of actin filament polymerization;neuromuscular junction;cell projection;recycling endosome
AGAP005317	693.281	-0.529105	0.108344	-4.88358	1.04179e-06	1.73559e-05		MFS transporter%2C PCFT/HCP family%2C solute carrier family 46 (folate transporter	protein_coding	GO:0016020;GO:0016021;GO:0022857;GO:0055085	membrane;integral component of membrane;transmembrane transporter activity;transmembrane transport
AGAP003652	908.703	-0.572585	0.117304	-4.88122	1.05431e-06	1.75362e-05		aldehyde dehydrogenase (NAD+)	protein_coding	GO:0004029;GO:0016491;GO:0016620;GO:0055114	aldehyde dehydrogenase (NAD+) activity;oxidoreductase activity;oxidoreductase activity, acting on the aldehyde or oxo group of donors, NAD or NADP as acceptor;obsolete oxidation-reduction process
AGAP000203	979.295	0.602167	0.12371	4.86755	1.12989e-06	1.8763e-05		inositol-1%2C4%2C5-trisphosphate 5-phosphatase	protein_coding	GO:0003824;GO:0004445;GO:0016787;GO:0016791;GO:0046855;GO:0046856;GO:0048016;GO:0052658;GO:0052659	catalytic activity;inositol-polyphosphate 5-phosphatase activity;hydrolase activity;phosphatase activity;inositol phosphate dephosphorylation;phosphatidylinositol dephosphorylation;inositol phosphate-mediated signaling;inositol-1,4,5-trisphosphate 5-phosphatase activity;inositol-1,3,4,5-tetrakisphosphate 5-phosphatase activity
AGAP000747	1131.61	0.575113	0.118307	4.8612	1.16676e-06	1.93442e-05		mitogen-activated protein kinase kinase kinase 5	protein_coding	GO:0000165;GO:0000166;GO:0004672;GO:0004709;GO:0004712;GO:0005515;GO:0005524;GO:0006468;GO:0016301;GO:0016310;GO:0016740;GO:0046872;GO:0106310	MAPK cascade;nucleotide binding;protein kinase activity;MAP kinase kinase kinase activity;protein serine/threonine/tyrosine kinase activity;protein binding;ATP binding;protein phosphorylation;kinase activity;phosphorylation;transferase activity;metal ion binding;protein serine kinase activity
AGAP029516	3252.9	0.591722	0.121826	4.85712	1.19107e-06	1.97157e-05		unspecified product	protein_coding	GO:0000226;GO:0005515;GO:0005516;GO:0005737;GO:0005874;GO:0007026;GO:0008017;GO:0030507;GO:0031122;GO:0031175;GO:0036449;GO:0051011	microtubule cytoskeleton organization;protein binding;calmodulin binding;cytoplasm;microtubule;negative regulation of microtubule depolymerization;microtubule binding;spectrin binding;cytoplasmic microtubule organization;neuron projection development;microtubule minus-end;microtubule minus-end binding
AGAP006975	214.68	0.784081	0.161517	4.85447	1.20707e-06	1.99485e-05		unspecified product	protein_coding
AGAP006501	82.1292	-1.493	0.307594	-4.8538	1.21117e-06	1.99842e-05		unspecified product	protein_coding
AGAP010835	220.418	0.95268	0.196454	4.84938	1.23851e-06	2.04028e-05		GINS complex subunit 1 (Psf1 homolog)	protein_coding	GO:0000811;GO:0006260;GO:0032508;GO:1902983	GINS complex;DNA replication;DNA duplex unwinding;DNA strand elongation involved in mitotic DNA replication
AGAP012059	845.176	-0.512208	0.105652	-4.84808	1.24663e-06	2.05039e-05		unspecified product	protein_coding	GO:0005515	protein binding
AGAP001871	625.622	0.590734	0.121933	4.84475	1.2677e-06	2.08174e-05		Ro ribonucleoprotein autoantigen	protein_coding	GO:0003723;GO:0005737;GO:1990904	RNA binding;cytoplasm;ribonucleoprotein complex
AGAP028064	261.589	-0.73009	0.150763	-4.84263	1.28134e-06	2.10079e-05	LRIM16B	Leucine-rich immune protein (TM) [Source:UniProtKB/TrEMBL%3BAcc:A0A1S4HE44]	protein_coding	GO:0005515;GO:0016020;GO:0016021	protein binding;membrane;integral component of membrane
AGAP007623	2951.66	0.595634	0.123045	4.84077	1.29335e-06	2.11712e-05		CLIP-associating protein 1/2	protein_coding	GO:0000226;GO:0005694;GO:0005794;GO:0005815;GO:0005828;GO:0005881;GO:0043515;GO:0051010	microtubule cytoskeleton organization;chromosome;Golgi apparatus;microtubule organizing center;kinetochore microtubule;cytoplasmic microtubule;kinetochore binding;microtubule plus-end binding
AGAP009745	1326.62	0.562336	0.116181	4.84017	1.29726e-06	2.12017e-05		Sugar transporter ERD6-like 4	protein_coding	GO:0005351;GO:0005887;GO:0016020;GO:0016021;GO:0022857;GO:0034219;GO:0046323;GO:0055085;GO:1902600	carbohydrate:proton symporter activity;integral component of plasma membrane;membrane;integral component of membrane;transmembrane transporter activity;carbohydrate transmembrane transport;glucose import;transmembrane transport;proton transmembrane transport
AGAP001518	2371.01	0.486092	0.100462	4.83855	1.30792e-06	2.1342e-05		unspecified product	protein_coding	GO:0003676;GO:0008270	nucleic acid binding;zinc ion binding
AGAP004039	4701.04	0.554314	0.114603	4.83681	1.31937e-06	2.1495e-05		afadin	protein_coding	GO:0005515;GO:0005912;GO:0007155;GO:0007165;GO:0030154;GO:0032880;GO:0048856;GO:0050839	protein binding;adherens junction;cell adhesion;signal transduction;cell differentiation;regulation of protein localization;anatomical structure development;cell adhesion molecule binding
AGAP002649	3637.13	0.533662	0.110474	4.83067	1.36073e-06	2.21339e-05		unspecified product	protein_coding	GO:0005739;GO:0106306;GO:0106307	mitochondrion;;
AGAP001864	529.397	-0.614043	0.127131	-4.83	1.36532e-06	2.21736e-05	CYP4H15	cytochrome P450	protein_coding	GO:0004497;GO:0005506;GO:0016491;GO:0016705;GO:0020037;GO:0046872;GO:0055114	monooxygenase activity;iron ion binding;oxidoreductase activity;oxidoreductase activity, acting on paired donors, with incorporation or reduction of molecular oxygen;heme binding;metal ion binding;obsolete oxidation-reduction process
AGAP001099	4237.74	0.506842	0.105197	4.81802	1.44987e-06	2.35098e-05		Polybromo-1	protein_coding	GO:0003682;GO:0005515;GO:0006338;GO:0016586	chromatin binding;protein binding;chromatin remodeling;RSC-type complex
AGAP011750	416.592	-0.660884	0.137211	-4.81656	1.46057e-06	2.3646e-05		alpha-N-acetylglucosaminidase	protein_coding	GO:0016787	hydrolase activity
AGAP004068	83.1499	1.15823	0.240495	4.81605	1.4643e-06	2.36561e-05		unspecified product	protein_coding
AGAP008716	1554	0.455426	0.0945682	4.81585	1.46576e-06	2.36561e-05		unspecified product	protein_coding
AGAP011641	155.542	-0.902796	0.187546	-4.81373	1.48142e-06	2.38714e-05		unspecified product	protein_coding	GO:0016020;GO:0016021	membrane;integral component of membrane
AGAP001303	52.914	-1.62448	0.337698	-4.81045	1.50593e-06	2.42286e-05	SAP1	chemosensory protein 6	protein_coding
AGAP004504	1917.06	0.432796	0.0899992	4.80889	1.51768e-06	2.43796e-05		unspecified product	protein_coding	GO:0005543;GO:0005768;GO:0005794;GO:0005886;GO:0006897;GO:0016020;GO:0016192;GO:0030125;GO:0030276	phospholipid binding;endosome;Golgi apparatus;plasma membrane;endocytosis;membrane;vesicle-mediated transport;clathrin vesicle coat;clathrin binding
AGAP007821	75.6723	1.21932	0.25371	4.80596	1.54013e-06	2.47018e-05		unspecified product	protein_coding	GO:0005576;GO:0008200;GO:0009405	extracellular region;ion channel inhibitor activity;obsolete pathogenesis
AGAP013357	2675.11	0.495015	0.103026	4.80477	1.5493e-06	2.48105e-05		unspecified product	protein_coding	GO:0006396	RNA processing
AGAP000395	816.255	-0.554186	0.115422	-4.80139	1.5757e-06	2.51942e-05		endoplasmic reticulum protein	protein_coding	GO:0005783;GO:0005788;GO:0009306	endoplasmic reticulum;endoplasmic reticulum lumen;protein secretion
AGAP003885	1046.71	0.633771	0.132032	4.80011	1.58575e-06	2.53157e-05		zinc finger protein GLIS1/3	protein_coding	GO:0000122;GO:0000977;GO:0000978;GO:0000981;GO:0003676;GO:0005634;GO:0006357;GO:0007417;GO:0045944	negative regulation of transcription by RNA polymerase II;RNA polymerase II transcription regulatory region sequence-specific DNA binding;RNA polymerase II cis-regulatory region sequence-specific DNA binding;DNA-binding transcription factor activity, RNA polymerase II-specific;nucleic acid binding;nucleus;regulation of transcription by RNA polymerase II;central nervous system development;positive…
AGAP000893	2405.43	-0.588993	0.122721	-4.79945	1.59104e-06	2.53608e-05		unspecified product	protein_coding	GO:0005515	protein binding
AGAP004873	1240.74	0.549181	0.114474	4.79745	1.60701e-06	2.5576e-05		unspecified product	protein_coding
AGAP012225	70.5717	-1.30292	0.272149	-4.78754	1.68842e-06	2.68303e-05		GpcrRhopsn4 domain-containing protein [Source:UniProtKB/TrEMBL%3BAcc:A0A1S4H8M3]	protein_coding	GO:0007186;GO:0016020;GO:0016021;GO:0019236	G protein-coupled receptor signaling pathway;membrane;integral component of membrane;response to pheromone
AGAP004552	120.461	-1.12232	0.234536	-4.78527	1.70756e-06	2.70927e-05		unspecified product	protein_coding	GO:0004252;GO:0005615;GO:0006508;GO:0008233;GO:0008236;GO:0016787	serine-type endopeptidase activity;extracellular space;proteolysis;peptidase activity;serine-type peptidase activity;hydrolase activity
AGAP012352	2724.64	-0.42798	0.0894771	-4.78312	1.72592e-06	2.73421e-05		Niemann-Pick C2 protein	protein_coding	GO:0015918;GO:0032934	sterol transport;sterol binding
AGAP010972	711.298	-0.565018	0.118341	-4.77448	1.80175e-06	2.84997e-05		unspecified product	protein_coding
AGAP011246	154.259	0.938861	0.196656	4.77413	1.80487e-06	2.85053e-05		origin recognition complex subunit 6	protein_coding	GO:0003677;GO:0005664;GO:0006260;GO:0006270	DNA binding;nuclear origin of replication recognition complex;DNA replication;DNA replication initiation
AGAP008355	27.7679	2.24133	0.469525	4.77362	1.80945e-06	2.85341e-05		unspecified product	protein_coding
AGAP029587	378.276	1.03667	0.217357	4.76943	1.84749e-06	2.90895e-05		Methyltransferase-like protein [Source:UniProtKB/TrEMBL%3BAcc:A0A453Z0V4]	protein_coding	GO:0001510;GO:0008168;GO:0016740;GO:0032259	RNA methylation;methyltransferase activity;transferase activity;methylation
AGAP000711	2155.4	0.477848	0.100241	4.76698	1.87004e-06	2.93998e-05		unspecified product	protein_coding
AGAP007980	175.306	2.5703	0.539339	4.76566	1.88241e-06	2.95492e-05	CPCFC1	cuticular protein CPCFC family (CPCFC1)	protein_coding	GO:0042302	structural constituent of cuticle
AGAP004427	421.518	-0.643945	0.135216	-4.76232	1.91377e-06	2.99959e-05		tubulin monoglycylase TTLL15	protein_coding	GO:0005524;GO:0006464;GO:0016020;GO:0016021	ATP binding;;membrane;integral component of membrane
AGAP006606	1464.95	0.435011	0.0913771	4.76062	1.93003e-06	3.0205e-05		unspecified product	protein_coding	GO:0003676	nucleic acid binding
AGAP029113	8767.3	0.632239	0.1329	4.75725	1.96249e-06	3.06665e-05		unspecified product	protein_coding
AGAP010686	5930.76	0.487577	0.10259	4.7527	2.00718e-06	3.12741e-05		DUF4801 domain-containing protein [Source:UniProtKB/TrEMBL%3BAcc:A0A1S4H5I1]	protein_coding	GO:0000122;GO:0000977;GO:0001228;GO:0001708;GO:0003700;GO:0005634;GO:0006355;GO:0045944	negative regulation of transcription by RNA polymerase II;RNA polymerase II transcription regulatory region sequence-specific DNA binding;DNA-binding transcription activator activity, RNA polymerase II-specific;cell fate specification;DNA-binding transcription factor activity;nucleus;regulation of DNA-templated transcription;positive regulation of transcription by RNA polymerase II
AGAP003405	1096.76	0.649978	0.13676	4.75267	2.00743e-06	3.12741e-05		adenylosuccinate synthase	protein_coding	GO:0000166;GO:0000287;GO:0004019;GO:0005525;GO:0005737;GO:0006164;GO:0006167;GO:0016874;GO:0044208;GO:0046040;GO:0046872	nucleotide binding;magnesium ion binding;adenylosuccinate synthase activity;GTP binding;cytoplasm;purine nucleotide biosynthetic process;AMP biosynthetic process;ligase activity;'de novo' AMP biosynthetic process;IMP metabolic process;metal ion binding
AGAP004272	672.213	-0.645969	0.136024	-4.74892	2.04509e-06	3.18128e-05	GPRBOS	putative boss-like receptor	protein_coding	GO:0004930;GO:0005118;GO:0005887;GO:0007186;GO:0007601;GO:0008066;GO:0016020;GO:0016021	G protein-coupled receptor activity;sevenless binding;integral component of plasma membrane;G protein-coupled receptor signaling pathway;visual perception;glutamate receptor activity;membrane;integral component of membrane
AGAP012447	227.844	-0.750175	0.158042	-4.74668	2.06785e-06	3.21185e-05	GLURIIe	ionotropic receptor GLURIIe	protein_coding	GO:0004970;GO:0005216;GO:0005886;GO:0006811;GO:0008066;GO:0015276;GO:0016020;GO:0016021;GO:0030054;GO:0034220;GO:0035235;GO:0035249;GO:0038023;GO:0045202;GO:0045211;GO:0050804;GO:0060078;GO:0098839;GO:1904315	ionotropic glutamate receptor activity;ion channel activity;plasma membrane;ion transport;glutamate receptor activity;ligand-gated ion channel activity;membrane;integral component of membrane;cell junction;ion transmembrane transport;ionotropic glutamate receptor signaling pathway;synaptic transmission, glutamatergic;signaling receptor activity;synapse;postsynaptic membrane;modulation of chemical…
AGAP005508	3296.6	0.575104	0.121225	4.74411	2.09426e-06	3.24799e-05		unspecified product	protein_coding	GO:0003779;GO:0007009	actin binding;plasma membrane organization
AGAP012191	189.846	-0.81686	0.172308	-4.74069	2.1299e-06	3.29831e-05		mitochondrial succinate dehydrogenase assembly factor 2	protein_coding	GO:0005739;GO:0005759;GO:0006099;GO:0006121;GO:0018293;GO:0034553	mitochondrion;mitochondrial matrix;tricarboxylic acid cycle;mitochondrial electron transport, succinate to ubiquinone;protein-FAD linkage;mitochondrial respiratory chain complex II assembly
AGAP000865	2226.22	0.513858	0.10853	4.73472	2.19362e-06	3.39189e-05		unspecified product	protein_coding	GO:0005085;GO:0005096;GO:0007165;GO:0035556;GO:0043547	guanyl-nucleotide exchange factor activity;GTPase activator activity;signal transduction;intracellular signal transduction;positive regulation of GTPase activity
AGAP011992	139.666	1.13485	0.239813	4.73223	2.22066e-06	3.42857e-05		lysosomal acid lipase	protein_coding	GO:0016042;GO:0016787;GO:0016788	lipid catabolic process;hydrolase activity;hydrolase activity, acting on ester bonds
AGAP011492	523.324	-0.565784	0.119584	-4.73127	2.23114e-06	3.43708e-05		Uncharacterized MFS-type transporter C19orf28	protein_coding	GO:0005887;GO:0008643;GO:0015293;GO:0016020;GO:0016021;GO:0055085;GO:0071702	integral component of plasma membrane;carbohydrate transport;symporter activity;membrane;integral component of membrane;transmembrane transport;organic substance transport
AGAP007022	1463.19	0.473772	0.100139	4.73112	2.23282e-06	3.43708e-05		unspecified product	protein_coding	GO:0003824	catalytic activity
AGAP004598	220.896	-0.789419	0.166974	-4.72779	2.26973e-06	3.4887e-05		Phosphoserine aminotransferase [Source:UniProtKB/TrEMBL%3BAcc:Q5TRW7]	protein_coding	GO:0003824;GO:0004648;GO:0005737;GO:0006564;GO:0008483;GO:0008652;GO:0016740;GO:0030170;GO:0044248;GO:1901575	catalytic activity;O-phospho-L-serine:2-oxoglutarate aminotransferase activity;cytoplasm;L-serine biosynthetic process;transaminase activity;cellular amino acid biosynthetic process;transferase activity;pyridoxal phosphate binding;cellular catabolic process;organic substance catabolic process
AGAP028501	282.855	-0.703403	0.148812	-4.72678	2.28106e-06	3.5009e-05		unspecified product	protein_coding
AGAP005475	183.461	-0.808444	0.171108	-4.72478	2.3037e-06	3.5304e-05		unspecified product	protein_coding
AGAP001259	1935.84	0.407309	0.0862165	4.72426	2.30958e-06	3.53065e-05		SH2 domain-containing protein [Source:UniProtKB/TrEMBL%3BAcc:A0A1S4GC16]	protein_coding	GO:0009653;GO:0048468	anatomical structure morphogenesis;cell development
AGAP006935	8558.64	0.485084	0.102682	4.72416	2.3107e-06	3.53065e-05		unspecified product	protein_coding	GO:0006397	mRNA processing
AGAP005541	2653.52	0.526075	0.111502	4.71807	2.38098e-06	3.63267e-05		protein Jumonji	protein_coding	GO:0003677;GO:0005634;GO:0006338;GO:0016577;GO:0032452;GO:0032454;GO:0034721;GO:0035097;GO:0051864	DNA binding;nucleus;chromatin remodeling;histone demethylation;histone demethylase activity;histone H3-methyl-lysine-9 demethylase activity;histone H3-K4 demethylation, trimethyl-H3-K4-specific;histone methyltransferase complex;histone H3-methyl-lysine-36 demethylase activity
AGAP003145	303.898	0.893169	0.189334	4.71742	2.38851e-06	3.63877e-05		unspecified product	protein_coding	GO:0003676	nucleic acid binding
AGAP029539	3291.49	0.629748	0.133758	4.70813	2.50006e-06	3.80311e-05		unspecified product	protein_coding	GO:0000122;GO:0000976;GO:0000977;GO:0000981;GO:0003677;GO:0003700;GO:0003707;GO:0004879;GO:0005634;GO:0006355;GO:0006629;GO:0007275;GO:0008134;GO:0008270;GO:0030154;GO:0030374;GO:0033993;GO:0035076;GO:0035100;GO:0038023;GO:0042632;GO:0043565;GO:0045944;GO:0046872;GO:0055088;GO:0071222;GO:0090575;GO:0098531	negative regulation of transcription by RNA polymerase II;transcription cis-regulatory region binding;RNA polymerase II transcription regulatory region sequence-specific DNA binding;DNA-binding transcription factor activity, RNA polymerase II-specific;DNA binding;DNA-binding transcription factor activity;nuclear steroid receptor activity;nuclear receptor activity;nucleus;regulation of DNA-templat…
AGAP005388	809.914	-0.487464	0.1036	-4.70526	2.53547e-06	3.8513e-05		cellular retinaldehyde binding protein	protein_coding	GO:1902936	phosphatidylinositol bisphosphate binding
AGAP010600	4660.68	0.384477	0.0818263	4.6987	2.61827e-06	3.97123e-05	ILP2	insulin-like peptide 2	protein_coding	GO:0005179;GO:0005576;GO:0007165;GO:0007166;GO:0046854	hormone activity;extracellular region;signal transduction;cell surface receptor signaling pathway;phosphatidylinositol phosphate biosynthetic process
AGAP004849	891.622	0.495873	0.10563	4.69445	2.6732e-06	4.04861e-05		DnaJ homolog subfamily C member 9	protein_coding	GO:0005634;GO:0005737;GO:0031072	nucleus;cytoplasm;heat shock protein binding
AGAP011717	8087.97	0.447612	0.0953705	4.6934	2.687e-06	4.06355e-05		unspecified product	protein_coding	GO:0003676;GO:0005515	nucleic acid binding;protein binding
AGAP008352	475.616	0.677505	0.144372	4.69279	2.6951e-06	4.06984e-05		DNA polymerase delta subunit 3 [Source:UniProtKB/TrEMBL%3BAcc:A0A1S4GY12]	protein_coding	GO:0003887;GO:0005634;GO:0006260;GO:0006271;GO:0006297;GO:0043625;GO:0071897;GO:1904161	DNA-directed DNA polymerase activity;nucleus;DNA replication;DNA strand elongation involved in DNA replication;nucleotide-excision repair, DNA gap filling;delta DNA polymerase complex;DNA biosynthetic process;DNA synthesis involved in UV-damage excision repair
AGAP009180	2141.16	0.616434	0.131452	4.68942	2.73987e-06	4.1314e-05		protein son of sevenless	protein_coding	GO:0000786;GO:0003677;GO:0005085;GO:0007264;GO:0016043;GO:0046982	nucleosome;DNA binding;guanyl-nucleotide exchange factor activity;small GTPase mediated signal transduction;cellular component organization;protein heterodimerization activity
AGAP008997	212.787	-0.805879	0.171931	-4.68723	2.76932e-06	4.16972e-05		Peptidase S1 domain-containing protein [Source:UniProtKB/TrEMBL%3BAcc:A0A1S4GZV2]	protein_coding	GO:0004252;GO:0006508	serine-type endopeptidase activity;proteolysis
AGAP003987	1658.45	-0.450404	0.0961739	-4.68322	2.824e-06	4.24586e-05		complement component 1 Q subcomponent-binding protein%2C mitochondrial	protein_coding	GO:0003729;GO:0005739;GO:0005759;GO:0008494;GO:0042256;GO:0070131;GO:0097177	mRNA binding;mitochondrion;mitochondrial matrix;translation activator activity;mature ribosome assembly;positive regulation of mitochondrial translation;mitochondrial ribosome binding
AGAP012251	579.622	-0.568716	0.121513	-4.68028	2.86486e-06	4.30104e-05		inorganic phosphate cotransporter	protein_coding	GO:0005886;GO:0006820;GO:0016020;GO:0016021;GO:0022857;GO:0055085	plasma membrane;anion transport;membrane;integral component of membrane;transmembrane transporter activity;transmembrane transport
AGAP003319	536.475	-0.554391	0.118492	-4.67871	2.8868e-06	4.32768e-05		unspecified product	protein_coding	GO:0002020;GO:0005515;GO:0005576;GO:0005615;GO:0008191;GO:0010033;GO:0010951;GO:0031012;GO:0046872;GO:0051045	protease binding;protein binding;extracellular region;extracellular space;metalloendopeptidase inhibitor activity;response to organic substance;negative regulation of endopeptidase activity;extracellular matrix;metal ion binding;negative regulation of membrane protein ectodomain proteolysis
AGAP007484	108.913	-1.01624	0.217356	-4.67546	2.93291e-06	4.39044e-05		MFS domain-containing protein [Source:UniProtKB/TrEMBL%3BAcc:Q7QJF0]	protein_coding	GO:0016020;GO:0016021;GO:0022857;GO:0055085	membrane;integral component of membrane;transmembrane transporter activity;transmembrane transport
AGAP002671	789.482	0.621219	0.132987	4.67127	2.99339e-06	4.4745e-05		beta-1%2C3-galactosyltransferase 1	protein_coding	GO:0005783;GO:0005794;GO:0006486;GO:0006487;GO:0006493;GO:0008375;GO:0008376;GO:0008378;GO:0008499;GO:0009312;GO:0016020;GO:0016021;GO:0016758	endoplasmic reticulum;Golgi apparatus;protein glycosylation;protein N-linked glycosylation;protein O-linked glycosylation;acetylglucosaminyltransferase activity;acetylgalactosaminyltransferase activity;galactosyltransferase activity;UDP-galactose:beta-N-acetylglucosamine beta-1,3-galactosyltransferase activity;oligosaccharide biosynthetic process;membrane;integral component of membrane;hexosyltra…
AGAP028060	1016.17	-0.500854	0.107252	-4.66988	3.01371e-06	4.49521e-05		glucuronosyltransferase	protein_coding	GO:0008194;GO:0015020;GO:0016020;GO:0016021;GO:0016740;GO:0016757;GO:0016758;GO:0043231	UDP-glycosyltransferase activity;glucuronosyltransferase activity;membrane;integral component of membrane;transferase activity;glycosyltransferase activity;hexosyltransferase activity;intracellular membrane-bounded organelle
AGAP006382	3658.67	0.409776	0.0877515	4.66973	3.01596e-06	4.49521e-05		Rho guanine exchange factor	protein_coding	GO:0005085;GO:0005515;GO:0016043	guanyl-nucleotide exchange factor activity;protein binding;cellular component organization
AGAP028622	167.638	1.15126	0.246555	4.66939	3.02094e-06	4.49615e-05		unspecified product	protein_coding	GO:0005515;GO:0043229;GO:0046872	protein binding;intracellular organelle;metal ion binding
AGAP008960	18.7252	-3.15943	0.677466	-4.66359	3.10735e-06	4.6181e-05		Cuticular protein RR-2 family 110 [Source:UniProtKB/TrEMBL%3BAcc:A0A1S4GZR7]	protein_coding	GO:0042302	structural constituent of cuticle
AGAP006705	15.3945	-3.35888	0.720413	-4.66243	3.1249e-06	4.63301e-05		ZP domain-containing protein [Source:UniProtKB/TrEMBL%3BAcc:A0A1S4GSZ7]	protein_coding	GO:0016020;GO:0016021	membrane;integral component of membrane
AGAP007989	1159.35	0.438859	0.0941285	4.66234	3.12635e-06	4.63301e-05		MCM3AP_GANP domain-containing protein [Source:UniProtKB/TrEMBL%3BAcc:A0A1S4GWW6]	protein_coding	GO:0003676;GO:0005634;GO:0005737;GO:0006406;GO:0070390	nucleic acid binding;nucleus;cytoplasm;mRNA export from nucleus;transcription export complex 2
AGAP003151	465.986	-0.665619	0.142888	-4.65834	3.18776e-06	4.71724e-05		unspecified product	protein_coding	GO:0000149;GO:0005085;GO:0005515;GO:0005769;GO:0005770;GO:0005829;GO:0005886;GO:0030133;GO:0043005;GO:0045022;GO:0048812;GO:0097422	SNARE binding;guanyl-nucleotide exchange factor activity;protein binding;early endosome;late endosome;cytosol;plasma membrane;transport vesicle;neuron projection;early endosome to late endosome transport;neuron projection morphogenesis;tubular endosome
AGAP001380	1762.18	-0.468169	0.100542	-4.65647	3.21675e-06	4.75334e-05		translation initiation factor 6	protein_coding	GO:0000054;GO:0000460;GO:0000470;GO:0003743;GO:0005634;GO:0005730;GO:0005737;GO:0005829;GO:0006412;GO:0006413;GO:0030687;GO:0042254;GO:0042256;GO:0042273;GO:0043022;GO:0043023;GO:1902626	ribosomal subunit export from nucleus;maturation of 5.8S rRNA;maturation of LSU-rRNA;translation initiation factor activity;nucleus;nucleolus;cytoplasm;cytosol;translation;translational initiation;preribosome, large subunit precursor;ribosome biogenesis;mature ribosome assembly;ribosomal large subunit biogenesis;ribosome binding;ribosomal large subunit binding;assembly of large subunit precursor …
AGAP029116	12461.9	0.498586	0.107188	4.65149	3.29546e-06	4.86268e-05		unspecified product	protein_coding	GO:0000159;GO:0004722;GO:0005515;GO:0005737;GO:0006470;GO:0008287;GO:0019888;GO:0043666	protein phosphatase type 2A complex;protein serine/threonine phosphatase activity;protein binding;cytoplasm;protein dephosphorylation;protein serine/threonine phosphatase complex;protein phosphatase regulator activity;regulation of phosphoprotein phosphatase activity
AGAP003571	1111.1	0.458913	0.0987006	4.64955	3.32663e-06	4.90167e-05		threonine dehydratase	protein_coding	GO:0003941;GO:0004794;GO:0006565;GO:0006567	L-serine ammonia-lyase activity;L-threonine ammonia-lyase activity;L-serine catabolic process;threonine catabolic process
AGAP029048	112.844	1.03544	0.222972	4.64382	3.42024e-06	5.03243e-05		Electroneutral potassium-chloride cotransporter 1	protein_coding	GO:0005623;GO:0005887;GO:0006811;GO:0006884;GO:0007268;GO:0015377;GO:0015379;GO:0016020;GO:0016021;GO:0022857;GO:0045202;GO:0055064;GO:0055075;GO:0055085;GO:0071477;GO:0071805;GO:1902476;GO:1990573	obsolete cell;integral component of plasma membrane;ion transport;cell volume homeostasis;chemical synaptic transmission;cation:chloride symporter activity;potassium:chloride symporter activity;membrane;integral component of membrane;transmembrane transporter activity;synapse;chloride ion homeostasis;potassium ion homeostasis;transmembrane transport;cellular hypotonic salinity response;potassium …
AGAP005865	3486.7	-0.416047	0.0896436	-4.64113	3.46513e-06	5.09122e-05		fumarylacetoacetase	protein_coding	GO:0003824;GO:0004334;GO:0006559;GO:0006572;GO:0009072;GO:0016787;GO:0046872;GO:1902000	catalytic activity;fumarylacetoacetase activity;L-phenylalanine catabolic process;tyrosine catabolic process;aromatic amino acid family metabolic process;hydrolase activity;metal ion binding;homogentisate catabolic process
AGAP006424	90.2185	-1.17648	0.253828	-4.63494	3.57034e-06	5.23835e-05		cyanogenic beta-glucosidase	protein_coding	GO:0004553;GO:0005975;GO:0008422	hydrolase activity, hydrolyzing O-glycosyl compounds;carbohydrate metabolic process;beta-glucosidase activity
AGAP009106	296.891	0.803876	0.173684	4.62837	3.6855e-06	5.39965e-05		CBM39 domain-containing protein [Source:UniProtKB/TrEMBL%3BAcc:A0A1S4H069]	protein_coding	GO:0030246	carbohydrate binding
AGAP029538	2038.63	0.476221	0.103021	4.62259	3.78987e-06	5.5447e-05		Protein kinase C [Source:UniProtKB/TrEMBL%3BAcc:A0A453Z0U0]	protein_coding	GO:0000166;GO:0004672;GO:0004674;GO:0004697;GO:0004698;GO:0004712;GO:0005515;GO:0005524;GO:0005634;GO:0005737;GO:0005886;GO:0006468;GO:0007163;GO:0016301;GO:0016310;GO:0016740;GO:0035556;GO:0046872;GO:0106310	nucleotide binding;protein kinase activity;protein serine/threonine kinase activity;protein kinase C activity;calcium-dependent protein kinase C activity;protein serine/threonine/tyrosine kinase activity;protein binding;ATP binding;nucleus;cytoplasm;plasma membrane;protein phosphorylation;establishment or maintenance of cell polarity;kinase activity;phosphorylation;transferase activity;intracellu…
AGAP003200	767.371	-0.536899	0.116178	-4.62133	3.81281e-06	5.57037e-05		NipSnap homolog 2	protein_coding	GO:0005739	mitochondrion
AGAP006996	2141.46	-0.445846	0.0965059	-4.61989	3.83946e-06	5.60138e-05		mitochondrial translation elongation factor TU	protein_coding	GO:0000166;GO:0003746;GO:0003924;GO:0005525;GO:0005739;GO:0006414;GO:0070125	nucleotide binding;translation elongation factor activity;GTPase activity;GTP binding;mitochondrion;translational elongation;mitochondrial translational elongation
AGAP002170	1012.01	-0.467591	0.101219	-4.61958	3.84509e-06	5.60169e-05		NADH dehydrogenase (ubiquinone) flavoprotein 2	protein_coding	GO:0003954;GO:0005747;GO:0006120;GO:0016491;GO:0022904;GO:0046872;GO:0051536;GO:0051537;GO:0055114	NADH dehydrogenase activity;mitochondrial respiratory chain complex I;mitochondrial electron transport, NADH to ubiquinone;oxidoreductase activity;respiratory electron transport chain;metal ion binding;iron-sulfur cluster binding;2 iron, 2 sulfur cluster binding;obsolete oxidation-reduction process
AGAP011745	791.674	0.48853	0.105776	4.61852	3.86491e-06	5.62262e-05		Bestrophin homolog [Source:UniProtKB/TrEMBL%3BAcc:Q7PZ58]	protein_coding	GO:0005254;GO:0005886;GO:0006811;GO:0006821;GO:0016020;GO:0016021;GO:0034707;GO:1902476	chloride channel activity;plasma membrane;ion transport;chloride transport;membrane;integral component of membrane;chloride channel complex;chloride transmembrane transport
AGAP006678	5726.82	0.45717	0.0990401	4.616	3.91199e-06	5.68311e-05		cyclin T	protein_coding	GO:0000079;GO:0005634;GO:0006351;GO:0006357;GO:0008024;GO:0016538;GO:0032786;GO:0045737;GO:0061575	regulation of cyclin-dependent protein serine/threonine kinase activity;nucleus;DNA-templated transcription;regulation of transcription by RNA polymerase II;cyclin/CDK positive transcription elongation factor complex;cyclin-dependent protein serine/threonine kinase regulator activity;positive regulation of DNA-templated transcription, elongation;positive regulation of cyclin-dependent protein ser…
AGAP000017	7206.48	0.492024	0.10662	4.61476	3.93551e-06	5.70069e-05		unspecified product	protein_coding	GO:0005515	protein binding
AGAP000876	326.083	0.657288	0.142437	4.61457	3.93909e-06	5.70069e-05		BHLH domain-containing protein [Source:UniProtKB/TrEMBL%3BAcc:Q7PNK3]	protein_coding	GO:0000977;GO:0000981;GO:0003700;GO:0006357;GO:0007423;GO:0030182;GO:0045944;GO:0046983;GO:0050767;GO:0090575	RNA polymerase II transcription regulatory region sequence-specific DNA binding;DNA-binding transcription factor activity, RNA polymerase II-specific;DNA-binding transcription factor activity;regulation of transcription by RNA polymerase II;sensory organ development;neuron differentiation;positive regulation of transcription by RNA polymerase II;protein dimerization activity;regulation of neuroge…
AGAP009200	5989.49	-0.417079	0.0903847	-4.61449	3.94065e-06	5.70069e-05		collagen type IV alpha	protein_coding	GO:0005201;GO:0005581;GO:0005604;GO:0005615;GO:0016020;GO:0030198;GO:0031012	extracellular matrix structural constituent;collagen trimer;basement membrane;extracellular space;membrane;extracellular matrix organization;extracellular matrix
AGAP002425	490.877	0.562196	0.121933	4.6107	4.01309e-06	5.79737e-05		cysteine sulfinic acid decarboxylase	protein_coding	GO:0003824;GO:0016829;GO:0016830;GO:0016831;GO:0019752;GO:0030170	catalytic activity;lyase activity;carbon-carbon lyase activity;carboxy-lyase activity;carboxylic acid metabolic process;pyridoxal phosphate binding
AGAP007258	7632.41	-0.421907	0.0915154	-4.61023	4.02215e-06	5.80234e-05		aconitate hydratase 1 / homoaconitase	protein_coding	GO:0003994;GO:0005623;GO:0005737;GO:0005739;GO:0005829;GO:0006099;GO:0006101;GO:0006879;GO:0010040;GO:0046872;GO:0047780;GO:0051536;GO:0051539	aconitate hydratase activity;obsolete cell;cytoplasm;mitochondrion;cytosol;tricarboxylic acid cycle;citrate metabolic process;cellular iron ion homeostasis;response to iron(II) ion;metal ion binding;citrate dehydratase activity;iron-sulfur cluster binding;4 iron, 4 sulfur cluster binding
AGAP007659	629.79	-0.658496	0.142963	-4.60606	4.10365e-06	5.91166e-05		unspecified product	protein_coding	GO:0016747	acyltransferase activity, transferring groups other than amino-acyl groups
AGAP011881	3505.29	0.488239	0.106047	4.60397	4.14521e-06	5.96322e-05		polycomb protein SUZ12	protein_coding	GO:0003676;GO:0005634;GO:0006807;GO:0044238;GO:0046872;GO:0071704	nucleic acid binding;nucleus;nitrogen compound metabolic process;primary metabolic process;metal ion binding;organic substance metabolic process
AGAP011584	946.23	-0.464318	0.100906	-4.60149	4.19474e-06	6.02608e-05		unspecified product	protein_coding	GO:0006508;GO:0008236;GO:0016020;GO:0016021	proteolysis;serine-type peptidase activity;membrane;integral component of membrane
AGAP007292	31.9196	2.00158	0.435175	4.59949	4.23528e-06	6.07586e-05	IAP3	inhibitor of apoptosis 3	protein_coding	GO:0005634;GO:0005737;GO:0005876;GO:0006915;GO:0016567;GO:0031398;GO:0043027;GO:0043066;GO:0043154;GO:0046872;GO:0051726;GO:0061630;GO:0090263;GO:1990001	nucleus;cytoplasm;spindle microtubule;apoptotic process;protein ubiquitination;positive regulation of protein ubiquitination;cysteine-type endopeptidase inhibitor activity involved in apoptotic process;negative regulation of apoptotic process;negative regulation of cysteine-type endopeptidase activity involved in apoptotic process;metal ion binding;regulation of cell cycle;ubiquitin protein ligas…
AGAP010062	8399.89	0.435523	0.0948396	4.59221	4.38576e-06	6.28301e-05		zinc finger%2C SWIM-type containing 5	protein_coding	GO:0008270;GO:0031462;GO:1902667	zinc ion binding;Cul2-RING ubiquitin ligase complex;regulation of axon guidance
AGAP007339	26.4325	-2.17599	0.473977	-4.59093	4.41278e-06	6.31297e-05		troponin C%2C isoform 3	protein_coding	GO:0000226;GO:0005509;GO:0019722;GO:0030234	microtubule cytoskeleton organization;calcium ion binding;calcium-mediated signaling;enzyme regulator activity
AGAP003997	1155.33	0.596922	0.130096	4.58831	4.46853e-06	6.38388e-05		casein kinase 1%2C gamma	protein_coding	GO:0000166;GO:0004672;GO:0004674;GO:0005524;GO:0005634;GO:0005737;GO:0005886;GO:0006468;GO:0006897;GO:0016055;GO:0018105;GO:0090263	nucleotide binding;protein kinase activity;protein serine/threonine kinase activity;ATP binding;nucleus;cytoplasm;plasma membrane;protein phosphorylation;endocytosis;Wnt signaling pathway;peptidyl-serine phosphorylation;positive regulation of canonical Wnt signaling pathway
AGAP001730	4764.56	0.534872	0.116632	4.58599	4.51844e-06	6.44627e-05		cyclin G2	protein_coding	GO:0000079;GO:0000307;GO:0004672;GO:0005634;GO:0005737;GO:0006468;GO:0016538;GO:0019901;GO:0044772;GO:0051726	regulation of cyclin-dependent protein serine/threonine kinase activity;cyclin-dependent protein kinase holoenzyme complex;protein kinase activity;nucleus;cytoplasm;protein phosphorylation;cyclin-dependent protein serine/threonine kinase regulator activity;protein kinase binding;mitotic cell cycle phase transition;regulation of cell cycle
AGAP006069	1198.07	-0.54576	0.11905	-4.58427	4.55566e-06	6.4904e-05		unspecified product	protein_coding	GO:0005515	protein binding
AGAP010332	525.22	0.528117	0.115258	4.58205	4.60445e-06	6.55087e-05		C2H2-type domain-containing protein [Source:UniProtKB/TrEMBL%3BAcc:A0A1S4H4H6]	protein_coding	GO:0003676	nucleic acid binding
AGAP009831	1070.49	-0.497908	0.108681	-4.58136	4.61961e-06	6.56341e-05		unspecified product	protein_coding
AGAP012817	66.4361	1.27678	0.278743	4.58047	4.63932e-06	6.58235e-05		unspecified product	protein_coding	GO:0004252;GO:0006508	serine-type endopeptidase activity;proteolysis
AGAP004802	2608.38	-0.441286	0.096355	-4.57979	4.65444e-06	6.59475e-05		4-hydroxyphenylpyruvate dioxygenase [Source:UniProtKB/TrEMBL%3BAcc:Q7Q2T3]	protein_coding	GO:0000139;GO:0003868;GO:0004462;GO:0005789;GO:0006572;GO:0009072;GO:0016701;GO:0046872;GO:0055114	Golgi membrane;4-hydroxyphenylpyruvate dioxygenase activity;lactoylglutathione lyase activity;endoplasmic reticulum membrane;tyrosine catabolic process;aromatic amino acid family metabolic process;oxidoreductase activity, acting on single donors with incorporation of molecular oxygen;metal ion binding;obsolete oxidation-reduction process
AGAP009197	1379.11	-0.514385	0.11238	-4.5772	4.71246e-06	6.66781e-05	GSTE3	glutathione S-transferase epsilon class 3	protein_coding	GO:0004364;GO:0005515;GO:0005737;GO:0006749;GO:0016740	glutathione transferase activity;protein binding;cytoplasm;glutathione metabolic process;transferase activity
AGAP008254	685.719	-0.589359	0.128819	-4.57508	4.76041e-06	6.72644e-05		VWFC domain-containing protein [Source:UniProtKB/TrEMBL%3BAcc:A0A1S4GXQ9]	protein_coding	GO:0005515	protein binding
AGAP003217	209.096	-0.781898	0.171302	-4.56443	5.00847e-06	7.06728e-05	mRpS6	28S ribosomal protein S6%2C mitochondrial	protein_coding	GO:0003735;GO:0005763;GO:0005840;GO:0006412;GO:0019843;GO:0070181	structural constituent of ribosome;mitochondrial small ribosomal subunit;ribosome;translation;rRNA binding;small ribosomal subunit rRNA binding
AGAP012729	199.975	-0.773999	0.169732	-4.56012	5.11254e-06	7.20428e-05		unspecified product	protein_coding
AGAP005030	8260.08	0.505345	0.110834	4.55948	5.12798e-06	7.21619e-05		C2H2-type domain-containing protein [Source:UniProtKB/TrEMBL%3BAcc:A0A453YRI6]	protein_coding	GO:0003676	nucleic acid binding
AGAP003068	115.104	-0.947102	0.207819	-4.55735	5.18038e-06	7.28002e-05		unspecified product	protein_coding
AGAP013260	2463.32	-0.444525	0.0975698	-4.55597	5.21446e-06	7.30997e-05	Cht5-4	chitinase	protein_coding	GO:0004568;GO:0005576;GO:0005975;GO:0006032;GO:0008061;GO:0008152;GO:0016787;GO:0016798	chitinase activity;extracellular region;carbohydrate metabolic process;chitin catabolic process;chitin binding;metabolic process;hydrolase activity;hydrolase activity, acting on glycosyl bonds
AGAP000884	883.059	0.522484	0.114683	4.55591	5.21585e-06	7.30997e-05		ubiquitin carboxyl-terminal hydrolase 1	protein_coding	GO:0004197;GO:0004843;GO:0005634;GO:0005829;GO:0006282;GO:0006511;GO:0016579	cysteine-type endopeptidase activity;cysteine-type deubiquitinase activity;nucleus;cytosol;regulation of DNA repair;ubiquitin-dependent protein catabolic process;protein deubiquitination
AGAP011219	1491.12	0.470858	0.10339	4.5542	5.2586e-06	7.3599e-05		unspecified product	protein_coding	GO:0000070;GO:0000775;GO:0005634;GO:0007049;GO:0032133;GO:0051233;GO:0051301	mitotic sister chromatid segregation;chromosome, centromeric region;nucleus;cell cycle;chromosome passenger complex;spindle midzone;cell division
AGAP007801	508.06	0.573161	0.125871	4.55357	5.27432e-06	7.37192e-05		vrille	protein_coding	GO:0003700;GO:0005634;GO:0006355;GO:0007623;GO:0110165	DNA-binding transcription factor activity;nucleus;regulation of DNA-templated transcription;circadian rhythm;cellular anatomical entity
AGAP004124	306.965	-0.699131	0.153579	-4.55225	5.30764e-06	7.40847e-05	Osi24	protein osiris 24	protein_coding	GO:0016020;GO:0016021	membrane;integral component of membrane
AGAP001073	2332.81	0.387854	0.0852336	4.55048	5.35233e-06	7.46076e-05		unspecified product	protein_coding	GO:0003676;GO:0005515;GO:0005634;GO:0006357;GO:0051171;GO:0060255;GO:0080090	nucleic acid binding;protein binding;nucleus;regulation of transcription by RNA polymerase II;regulation of nitrogen compound metabolic process;regulation of macromolecule metabolic process;regulation of primary metabolic process
AGAP000058	3501.2	0.458672	0.100815	4.54964	5.37366e-06	7.4804e-05		unspecified product	protein_coding	GO:0000122;GO:0000978;GO:0000981;GO:0003676;GO:0003677;GO:0005634;GO:0006355;GO:0008270;GO:0043565;GO:0045893;GO:0046872	negative regulation of transcription by RNA polymerase II;RNA polymerase II cis-regulatory region sequence-specific DNA binding;DNA-binding transcription factor activity, RNA polymerase II-specific;nucleic acid binding;DNA binding;nucleus;regulation of DNA-templated transcription;zinc ion binding;sequence-specific DNA binding;positive regulation of DNA-templated transcription;metal ion binding
AGAP008061	2923.82	-0.415288	0.0912992	-4.54865	5.39905e-06	7.50563e-05	IDGF4	imaginal disc growth factor 4	protein_coding	GO:0004568;GO:0005576;GO:0005737;GO:0005975;GO:0006032;GO:0008061	chitinase activity;extracellular region;cytoplasm;carbohydrate metabolic process;chitin catabolic process;chitin binding
AGAP002906	654.878	-0.499827	0.110019	-4.5431	5.54322e-06	7.69569e-05		Uncharacterized aarF domain-containing protein kinase 4	protein_coding	GO:0005739;GO:0006744;GO:0016301;GO:0016310;GO:0031314	mitochondrion;ubiquinone biosynthetic process;kinase activity;phosphorylation;extrinsic component of mitochondrial inner membrane
AGAP009616	119.47	0.962609	0.211906	4.54262	5.55594e-06	7.703e-05	pHCl-2	pH-sensitive chloride channel 2 [Source:UniProtKB/Swiss-Prot%3BAcc:A0A1S4H2E2]	protein_coding	GO:0004888;GO:0005216;GO:0005230;GO:0005886;GO:0006811;GO:0016020;GO:0016021;GO:0034220	transmembrane signaling receptor activity;ion channel activity;extracellular ligand-gated ion channel activity;plasma membrane;ion transport;membrane;integral component of membrane;ion transmembrane transport
AGAP000512	8171.34	0.418678	0.0921963	4.54116	5.59458e-06	7.74617e-05		Transcriptional enhancer factor [Source:UniProtKB/TrEMBL%3BAcc:A0A1S4G9T4]	protein_coding	GO:0003677;GO:0003700;GO:0005634;GO:0005667;GO:0006355;GO:0035329;GO:0043565;GO:0045944;GO:0048568	DNA binding;DNA-binding transcription factor activity;nucleus;transcription regulator complex;regulation of DNA-templated transcription;hippo signaling;sequence-specific DNA binding;positive regulation of transcription by RNA polymerase II;embryonic organ development
AGAP012189	275.804	-0.803387	0.177064	-4.53727	5.69868e-06	7.87975e-05		abhydrolase domain-containing protein 12	protein_coding	GO:0004622;GO:0005789;GO:0016020;GO:0016021;GO:0047372	lysophospholipase activity;endoplasmic reticulum membrane;membrane;integral component of membrane;acylglycerol lipase activity
AGAP003703	2807.9	0.378711	0.0835007	4.53543	5.74873e-06	7.93832e-05		abnormal spindle-like microcephaly-associated protein	protein_coding	GO:0000278;GO:0000922;GO:0005515;GO:0005516;GO:0005634;GO:0005737;GO:0007051;GO:0051295	mitotic cell cycle;spindle pole;protein binding;calmodulin binding;nucleus;cytoplasm;spindle organization;establishment of meiotic spindle localization
AGAP005783	1600.58	0.427493	0.0942759	4.53449	5.77423e-06	7.96288e-05		PH domain-containing protein [Source:UniProtKB/TrEMBL%3BAcc:A0A1S4GR34]	protein_coding	GO:0000281;GO:0000915;GO:0005826;GO:0030865;GO:0031106;GO:1904498	mitotic cytokinesis;actomyosin contractile ring assembly;actomyosin contractile ring;cortical cytoskeleton organization;septin ring organization;protein localization to mitotic actomyosin contractile ring
AGAP005282	405.39	-0.664531	0.146587	-4.53336	5.80526e-06	7.995e-05		guanine deaminase	protein_coding	GO:0005829;GO:0006147;GO:0008270;GO:0008892;GO:0016787;GO:0016810;GO:0019239;GO:0046098;GO:0046872	cytosol;guanine catabolic process;zinc ion binding;guanine deaminase activity;hydrolase activity;hydrolase activity, acting on carbon-nitrogen (but not peptide) bonds;deaminase activity;guanine metabolic process;metal ion binding
AGAP010551	5382.49	0.464666	0.102507	4.53304	5.81419e-06	7.99664e-05		STE20-like kinase [Source:UniProtKB/TrEMBL%3BAcc:A0A1S4H4C9]	protein_coding	GO:0004672;GO:0004674;GO:0005524;GO:0006468	protein kinase activity;protein serine/threonine kinase activity;ATP binding;protein phosphorylation
AGAP029549	4635.12	0.504663	0.111358	4.5319	5.8456e-06	8.02915e-05		TAFH domain-containing protein [Source:UniProtKB/TrEMBL%3BAcc:A0A453Z0U3]	protein_coding	GO:0003677;GO:0003700;GO:0005669;GO:0006351;GO:0006352;GO:0006355;GO:0008134;GO:0016020;GO:0016021;GO:0045944;GO:0046982	DNA binding;DNA-binding transcription factor activity;transcription factor TFIID complex;DNA-templated transcription;DNA-templated transcription initiation;regulation of DNA-templated transcription;transcription factor binding;membrane;integral component of membrane;positive regulation of transcription by RNA polymerase II;protein heterodimerization activity
AGAP005111	1054.61	0.488225	0.107756	4.53084	5.87494e-06	8.05874e-05		palmitoyltransferase ZDHHC14	protein_coding	GO:0005783;GO:0005794;GO:0006612;GO:0016020;GO:0016021;GO:0016409;GO:0016740;GO:0016746;GO:0018230;GO:0019706	endoplasmic reticulum;Golgi apparatus;protein targeting to membrane;membrane;integral component of membrane;palmitoyltransferase activity;transferase activity;acyltransferase activity;peptidyl-L-cysteine S-palmitoylation;protein-cysteine S-palmitoyltransferase activity
AGAP009284	558.978	0.725492	0.160141	4.53033	5.88911e-06	8.06746e-05		unspecified product	protein_coding	GO:0016021;GO:0055085	integral component of membrane;transmembrane transport
AGAP010408	44.2259	-1.51601	0.334994	-4.52548	6.02581e-06	8.24379e-05		unspecified product	protein_coding	GO:0005887;GO:0016021	integral component of plasma membrane;integral component of membrane
AGAP005483	253.407	-0.698405	0.154348	-4.52488	6.04297e-06	8.25632e-05		transcription factor grauzone	protein_coding	GO:0003676;GO:0003700;GO:0005634;GO:0006355;GO:0008270	nucleic acid binding;DNA-binding transcription factor activity;nucleus;regulation of DNA-templated transcription;zinc ion binding
AGAP029446	3312.17	0.532958	0.11792	4.51966	6.19404e-06	8.45155e-05		unspecified product	protein_coding	GO:0005085;GO:0005515;GO:0005524;GO:0005737;GO:0007411;GO:0007417;GO:0016043;GO:0035556	guanyl-nucleotide exchange factor activity;protein binding;ATP binding;cytoplasm;axon guidance;central nervous system development;cellular component organization;intracellular signal transduction
AGAP028649	464.361	2.19405	0.485691	4.51739	6.26064e-06	8.52141e-05		unspecified product	protein_coding	GO:0005789;GO:0015031;GO:0016020;GO:0016021	endoplasmic reticulum membrane;protein transport;membrane;integral component of membrane
AGAP012403	1347.98	0.600673	0.13297	4.51735	6.26174e-06	8.52141e-05		unspecified product	protein_coding	GO:0000124;GO:0003712;GO:0006357;GO:1903506	SAGA complex;transcription coregulator activity;regulation of transcription by RNA polymerase II;regulation of nucleic acid-templated transcription
AGAP029636	3377.85	0.548707	0.121489	4.51653	6.28617e-06	8.54341e-05		unspecified product	protein_coding	GO:0005515;GO:0016021;GO:0048856	protein binding;integral component of membrane;anatomical structure development
AGAP005809	1947.41	0.387484	0.0858161	4.51528	6.32332e-06	8.5826e-05		protein phosphatase inhibitor 2	protein_coding	GO:0004864;GO:0009966;GO:0032515;GO:0043666	protein phosphatase inhibitor activity;regulation of signal transduction;negative regulation of phosphoprotein phosphatase activity;regulation of phosphoprotein phosphatase activity
AGAP000354	973.059	0.634065	0.140501	4.51289	6.39505e-06	8.66857e-05		unspecified product	protein_coding	GO:0046872	metal ion binding
AGAP009632	331.573	0.644874	0.142999	4.50966	6.49329e-06	8.79019e-05		ataxia telangiectasia mutated family protein	protein_coding	GO:0000077;GO:0000166;GO:0000723;GO:0004674;GO:0004712;GO:0005515;GO:0005524;GO:0005634;GO:0006281;GO:0006974;GO:0008630;GO:0010212;GO:0016301;GO:0016310;GO:0016572;GO:0016740;GO:0106310;GO:1904262	DNA damage checkpoint signaling;nucleotide binding;telomere maintenance;protein serine/threonine kinase activity;protein serine/threonine/tyrosine kinase activity;protein binding;ATP binding;nucleus;DNA repair;cellular response to DNA damage stimulus;intrinsic apoptotic signaling pathway in response to DNA damage;response to ionizing radiation;kinase activity;phosphorylation;obsolete histone phos…
AGAP011562	1315.7	-0.45871	0.101753	-4.50805	6.54255e-06	8.84529e-05	Oseg4	outer segment 4	protein_coding	GO:0005515;GO:0005930;GO:0030991;GO:0035721;GO:0060271	protein binding;axoneme;intraciliary transport particle A;intraciliary retrograde transport;cilium assembly
AGAP001600	249.708	-0.703195	0.15621	-4.5016	6.74434e-06	9.10619e-05		Ser/Thr protein phosphatase/nucleotidase	protein_coding	GO:0000166;GO:0005886;GO:0006196;GO:0008253;GO:0009166;GO:0016311;GO:0016787	nucleotide binding;plasma membrane;AMP catabolic process;5'-nucleotidase activity;nucleotide catabolic process;dephosphorylation;hydrolase activity
AGAP004438	4389.07	0.486783	0.108167	4.50028	6.78656e-06	9.15122e-05		transcription factor Sp%2C invertebrate	protein_coding	GO:0000981;GO:0003676;GO:0005634;GO:0006357	DNA-binding transcription factor activity, RNA polymerase II-specific;nucleic acid binding;nucleus;regulation of transcription by RNA polymerase II
AGAP009512	1042.18	0.453313	0.100751	4.49935	6.81613e-06	9.17911e-05		E3 ubiquitin-protein ligase UBR7	protein_coding	GO:0005737;GO:0008270;GO:0016567;GO:0046872;GO:0061630	cytoplasm;zinc ion binding;protein ubiquitination;metal ion binding;ubiquitin protein ligase activity
AGAP000064	7397.8	0.482606	0.10729	4.49814	6.85504e-06	9.21949e-05	plexA	plexin A	protein_coding	GO:0002116;GO:0005515;GO:0005887;GO:0007162;GO:0007165;GO:0008045;GO:0008360;GO:0016020;GO:0016021;GO:0017154;GO:0030334;GO:0043087;GO:0050772;GO:0071526;GO:0097374;GO:1902287	semaphorin receptor complex;protein binding;integral component of plasma membrane;negative regulation of cell adhesion;signal transduction;motor neuron axon guidance;regulation of cell shape;membrane;integral component of membrane;semaphorin receptor activity;regulation of cell migration;regulation of GTPase activity;positive regulation of axonogenesis;semaphorin-plexin signaling pathway;sensory …
AGAP005259	2018.07	0.453534	0.10087	4.49622	6.91731e-06	9.28674e-05		PHD-type domain-containing protein [Source:UniProtKB/TrEMBL%3BAcc:A0A1S4GPG2]	protein_coding	GO:0003700;GO:0005634;GO:0045944;GO:0046872	DNA-binding transcription factor activity;nucleus;positive regulation of transcription by RNA polymerase II;metal ion binding
AGAP010160	909.951	0.515524	0.114662	4.49604	6.92302e-06	9.28674e-05		myosin I	protein_coding	GO:0000166;GO:0003774;GO:0003779;GO:0005515;GO:0005524;GO:0005737;GO:0016459	nucleotide binding;cytoskeletal motor activity;actin binding;protein binding;ATP binding;cytoplasm;myosin complex
AGAP012374	1181.23	-0.465025	0.103634	-4.48717	7.21768e-06	9.66945e-05		NADH dehydrogenase (ubiquinone) 1 beta subcomplex 3	protein_coding	GO:0005739;GO:0005747;GO:0016020;GO:0016021;GO:0022900;GO:0032981	mitochondrion;mitochondrial respiratory chain complex I;membrane;integral component of membrane;electron transport chain;mitochondrial respiratory chain complex I assembly
AGAP007734	78.3636	1.21344	0.27054	4.48524	7.28334e-06	9.74477e-05		unspecified product	protein_coding
AGAP001503	155.783	0.858895	0.191543	4.48409	7.32249e-06	9.78242e-05		separase	protein_coding	GO:0000280;GO:0004197;GO:0005634;GO:0006508;GO:0008233;GO:0098813	nuclear division;cysteine-type endopeptidase activity;nucleus;proteolysis;peptidase activity;nuclear chromosome segregation
AGAP011623	678.669	0.549103	0.122462	4.48386	7.33042e-06	9.78242e-05		SMC_N domain-containing protein [Source:UniProtKB/TrEMBL%3BAcc:A0A1S4H736]	protein_coding	GO:0000724;GO:0005524;GO:0005634;GO:0006281;GO:0007062;GO:0016887;GO:0030915	double-strand break repair via homologous recombination;ATP binding;nucleus;DNA repair;sister chromatid cohesion;ATP hydrolysis activity;Smc5-Smc6 complex
AGAP002290	2266.84	0.503381	0.112367	4.4798	7.47126e-06	9.9575e-05		negative elongation factor A	protein_coding	GO:0032021;GO:0034244	NELF complex;negative regulation of transcription elongation by RNA polymerase II
AGAP007285	1107.6	0.61651	0.137642	4.47907	7.49692e-06	9.97883e-05		alpha-L-fucosidase	protein_coding	GO:0004560;GO:0005764;GO:0005975;GO:0006004;GO:0008152;GO:0016139;GO:0016787;GO:0016798	alpha-L-fucosidase activity;lysosome;carbohydrate metabolic process;fucose metabolic process;metabolic process;glycoside catabolic process;hydrolase activity;hydrolase activity, acting on glycosyl bonds
AGAP000453	5465.94	0.485131	0.108339	4.47788	7.53881e-06	0.000100217		unspecified product	protein_coding	GO:0003729;GO:0005634;GO:0005737;GO:0017148;GO:0036464	mRNA binding;nucleus;cytoplasm;negative regulation of translation;cytoplasmic ribonucleoprotein granule
AGAP001786	10930.9	0.617452	0.137908	4.47727	7.56048e-06	0.000100376		unspecified product	protein_coding	GO:0003677;GO:0006338;GO:0016514;GO:0035060	DNA binding;chromatin remodeling;SWI/SNF complex;brahma complex
AGAP004096	4001.66	0.520633	0.116375	4.47376	7.68556e-06	0.000101851		Serine/threonine-protein phosphatase 2A 56 kDa regulatory subunit epsilon	protein_coding	GO:0000159;GO:0005634;GO:0005829;GO:0006470;GO:0007165;GO:0019888;GO:0031952;GO:0043666;GO:0072542	protein phosphatase type 2A complex;nucleus;cytosol;protein dephosphorylation;signal transduction;protein phosphatase regulator activity;regulation of protein autophosphorylation;regulation of phosphoprotein phosphatase activity;protein phosphatase activator activity
AGAP000803	165.601	-0.862821	0.192869	-4.4736	7.69132e-06	0.000101851		ionotropic receptor GLURIIa	protein_coding	GO:0004970;GO:0005216;GO:0006811;GO:0015276;GO:0016020;GO:0038023	ionotropic glutamate receptor activity;ion channel activity;ion transport;ligand-gated ion channel activity;membrane;signaling receptor activity
AGAP010981	11328.9	0.499457	0.111655	4.47322	7.70502e-06	0.000101902		unspecified product	protein_coding	GO:0003676;GO:0005634;GO:0008270	nucleic acid binding;nucleus;zinc ion binding
AGAP013009	383.944	-0.709696	0.159003	-4.46342	8.06633e-06	0.000106544		unspecified product	protein_coding
AGAP029769	77.8118	1.61901	0.36285	4.46191	8.12322e-06	0.000107158	CLIPB9	CLIP-domain serine protease	protein_coding	GO:0002376;GO:0004252;GO:0005615;GO:0006508;GO:0008233;GO:0008236;GO:0016787;GO:0035008	immune system process;serine-type endopeptidase activity;extracellular space;proteolysis;peptidase activity;serine-type peptidase activity;hydrolase activity;positive regulation of melanization defense response
AGAP004198	76.4324	-1.17956	0.264398	-4.46132	8.14574e-06	0.000107318	SRPN19	serine protease inhibitor (serpin) 19	protein_coding	GO:0004867;GO:0005615;GO:0010951	serine-type endopeptidase inhibitor activity;extracellular space;negative regulation of endopeptidase activity
AGAP028685	616.725	0.544775	0.122185	4.45862	8.24899e-06	0.00010854		DUF4806 domain-containing protein [Source:UniProtKB/TrEMBL%3BAcc:A0A1S4HE03]	protein_coding
AGAP001889	33.8122	-1.84504	0.413943	-4.45724	8.30214e-06	0.0001091		unspecified product	protein_coding
AGAP003408	469.045	-0.604447	0.135668	-4.45534	8.37614e-06	0.000109933		aldose reductase	protein_coding	GO:0004032;GO:0005829;GO:0008106;GO:0016491;GO:0047834;GO:0055114	alditol:NADP+ 1-oxidoreductase activity;cytosol;alcohol dehydrogenase (NADP+) activity;oxidoreductase activity;D-threo-aldose 1-dehydrogenase activity;obsolete oxidation-reduction process
AGAP005501	185.06	0.766448	0.172075	4.45414	8.42285e-06	0.000110406		dehydrogenase/reductase SDR family member 11 precursor	protein_coding	GO:0016491;GO:0055114	oxidoreductase activity;obsolete oxidation-reduction process
AGAP008969	816.681	0.537276	0.120719	4.45063	8.56191e-06	0.000112079		Cyclin Y [Source:UniProtKB/TrEMBL%3BAcc:A0A1S4GZQ6]	protein_coding	GO:0000079;GO:0019901	regulation of cyclin-dependent protein serine/threonine kinase activity;protein kinase binding
AGAP007654	1373.97	-0.483784	0.108706	-4.45037	8.5722e-06	0.000112079		Ras-related protein Rab-32	protein_coding	GO:0003924;GO:0005525;GO:0005739;GO:0005794;GO:0005802;GO:0006886;GO:0012505;GO:0016020;GO:0016192;GO:0031982;GO:0032438;GO:0032482;GO:0042470	GTPase activity;GTP binding;mitochondrion;Golgi apparatus;trans-Golgi network;intracellular protein transport;endomembrane system;membrane;vesicle-mediated transport;vesicle;melanosome organization;Rab protein signal transduction;melanosome
AGAP000165	683.064	-0.5389	0.121099	-4.45009	8.58363e-06	0.000112086	GSTMS1	glutathione transferase microsomal 1	protein_coding	GO:0001516;GO:0004364;GO:0016020;GO:0016021;GO:0016740;GO:0050220;GO:0055114	prostaglandin biosynthetic process;glutathione transferase activity;membrane;integral component of membrane;transferase activity;prostaglandin-E synthase activity;obsolete oxidation-reduction process
AGAP003882	2472.52	0.382989	0.0861253	4.44688	8.71248e-06	0.000113625		transcription initiation factor TFIID subunit 1	protein_coding	GO:0004402;GO:0005515;GO:0005634;GO:0005669;GO:0016251;GO:0016573;GO:0017025;GO:0043565;GO:0045944;GO:0051123	histone acetyltransferase activity;protein binding;nucleus;transcription factor TFIID complex;RNA polymerase II general transcription initiation factor activity;histone acetylation;TBP-class protein binding;sequence-specific DNA binding;positive regulation of transcription by RNA polymerase II;RNA polymerase II preinitiation complex assembly
AGAP012827	12.7563	3.36076	0.755933	4.44584	8.75471e-06	0.000114032		unspecified product	protein_coding	GO:0004252;GO:0006508	serine-type endopeptidase activity;proteolysis
AGAP004890	2090.32	0.418273	0.0940976	4.4451	8.78516e-06	0.000114285		ribose-phosphate pyrophosphokinase	protein_coding	GO:0000287;GO:0002189;GO:0004749;GO:0005524;GO:0005737;GO:0006015;GO:0006164;GO:0009116;GO:0009156;GO:0009165;GO:0016301;GO:0044249	magnesium ion binding;ribose phosphate diphosphokinase complex;ribose phosphate diphosphokinase activity;ATP binding;cytoplasm;5-phosphoribose 1-diphosphate biosynthetic process;purine nucleotide biosynthetic process;nucleoside metabolic process;ribonucleoside monophosphate biosynthetic process;nucleotide biosynthetic process;kinase activity;cellular biosynthetic process
AGAP010048	1096.67	0.461109	0.103746	4.44457	8.80667e-06	0.000114339		MFS_1_like domain-containing protein [Source:UniProtKB/TrEMBL%3BAcc:A0A1S4H2T3]	protein_coding	GO:0016020;GO:0016021	membrane;integral component of membrane
AGAP008382	2926.72	-0.40018	0.0900403	-4.44446	8.81147e-06	0.000114339		nuclear receptor subfamily 2 group C	protein_coding	GO:0000977;GO:0003677;GO:0003700;GO:0003707;GO:0005634;GO:0006355;GO:0006357;GO:0008270;GO:0030154;GO:0043401;GO:0043565;GO:0046872;GO:0048856	RNA polymerase II transcription regulatory region sequence-specific DNA binding;DNA binding;DNA-binding transcription factor activity;nuclear steroid receptor activity;nucleus;regulation of DNA-templated transcription;regulation of transcription by RNA polymerase II;zinc ion binding;cell differentiation;steroid hormone mediated signaling pathway;sequence-specific DNA binding;metal ion binding;ana…
AGAP009251	369.369	0.606567	0.136513	4.44328	8.85985e-06	0.000114822		unspecified product	protein_coding	GO:0004252;GO:0006508	serine-type endopeptidase activity;proteolysis
AGAP001376	107.583	1.21019	0.272568	4.43996	8.99759e-06	0.000116461	SRPN17	serine protease inhibitor (serpin) 17	protein_coding	GO:0004867;GO:0005615;GO:0010951	serine-type endopeptidase inhibitor activity;extracellular space;negative regulation of endopeptidase activity
AGAP003780	10204.5	-0.363056	0.0817791	-4.43947	9.01801e-06	0.00011658		unspecified product	protein_coding	GO:0016614;GO:0050660	oxidoreductase activity, acting on CH-OH group of donors;flavin adenine dinucleotide binding
AGAP011743	10.2475	5.86037	1.32033	4.43858	9.05548e-06	0.000116918		ATPase_AAA_core domain-containing protein [Source:UniProtKB/TrEMBL%3BAcc:A0A1S4H7H4]	protein_coding	GO:0005524;GO:0016887	ATP binding;ATP hydrolysis activity
AGAP028112	67.4986	1.35141	0.30451	4.43798	9.08063e-06	0.000117096		unspecified product	protein_coding
AGAP029564	19327	-0.354827	0.0799646	-4.43731	9.10914e-06	0.000117317		Ig-like domain-containing protein [Source:UniProtKB/TrEMBL%3BAcc:A0A453YZX7]	protein_coding	GO:0016020;GO:0016021	membrane;integral component of membrane
AGAP000043	4047.49	0.632568	0.142613	4.43555	9.18386e-06	0.000118132		tousled-like kinase	protein_coding	GO:0004672;GO:0005524;GO:0006468	protein kinase activity;ATP binding;protein phosphorylation
AGAP007587	2472.74	0.421207	0.0949924	4.43411	9.24527e-06	0.000118774		unspecified product	protein_coding	GO:0004672;GO:0004674;GO:0005524;GO:0006468;GO:0007165;GO:0031267	protein kinase activity;protein serine/threonine kinase activity;ATP binding;protein phosphorylation;signal transduction;small GTPase binding
AGAP002868	33.6596	1.8409	0.415382	4.43182	9.34408e-06	0.000119894	CYP6P1	cytochrome P450	protein_coding	GO:0004497;GO:0005506;GO:0016491;GO:0016705;GO:0020037;GO:0046872;GO:0055114	monooxygenase activity;iron ion binding;oxidoreductase activity;oxidoreductase activity, acting on paired donors, with incorporation or reduction of molecular oxygen;heme binding;metal ion binding;obsolete oxidation-reduction process
AGAP003315	927.282	-0.443042	0.0999774	-4.43142	9.36126e-06	0.000119966		tryptophanyl-tRNA synthetase	protein_coding	GO:0000166;GO:0004812;GO:0004830;GO:0005524;GO:0005737;GO:0006412;GO:0006418;GO:0006436;GO:0016874	nucleotide binding;aminoacyl-tRNA ligase activity;tryptophan-tRNA ligase activity;ATP binding;cytoplasm;translation;tRNA aminoacylation for protein translation;tryptophanyl-tRNA aminoacylation;ligase activity
AGAP009664	2677.65	0.50113	0.113159	4.42855	9.48704e-06	0.000121427		nuclear receptor coactivator 2	protein_coding	GO:0005634;GO:0006355;GO:0016922;GO:0030374;GO:0032870;GO:0045944;GO:0046983;GO:1903508	nucleus;regulation of DNA-templated transcription;nuclear receptor binding;nuclear receptor coactivator activity;cellular response to hormone stimulus;positive regulation of transcription by RNA polymerase II;protein dimerization activity;positive regulation of nucleic acid-templated transcription
AGAP006741	163.335	-0.81844	0.184889	-4.42666	9.57034e-06	0.000122342		unspecified product	protein_coding
AGAP000146	1117.32	0.576422	0.130326	4.42293	9.73725e-06	0.000124321		unspecified product	protein_coding
AGAP001343	579.308	0.541984	0.12268	4.41787	9.96794e-06	0.00012711		fatty acyl-CoA reductase 2	protein_coding	GO:0005777;GO:0006629;GO:0016020;GO:0016021;GO:0016491;GO:0035336;GO:0043231;GO:0055114;GO:0080019;GO:0102965;GO:1901568	peroxisome;lipid metabolic process;membrane;integral component of membrane;oxidoreductase activity;long-chain fatty-acyl-CoA metabolic process;intracellular membrane-bounded organelle;obsolete oxidation-reduction process;fatty-acyl-CoA reductase (alcohol-forming) activity;alcohol-forming fatty acyl-CoA reductase activity;fatty acid derivative metabolic process
AGAP008909	2013.88	-0.495633	0.112288	-4.41394	1.01508e-05	0.000129282		unspecified product	protein_coding
AGAP003686	122.07	-0.918491	0.208119	-4.41329	1.01813e-05	0.00012951		Peptidase S1 domain-containing protein [Source:UniProtKB/TrEMBL%3BAcc:A0A1S4GJG9]	protein_coding	GO:0004252;GO:0005576;GO:0006508	serine-type endopeptidase activity;extracellular region;proteolysis
AGAP006638	981.563	-0.450461	0.102144	-4.41004	1.0335e-05	0.000131304		Oatp58Dc	protein_coding	GO:0005515;GO:0005886;GO:0005887;GO:0006811;GO:0015347;GO:0016020;GO:0016021;GO:0043252;GO:0055085	protein binding;plasma membrane;integral component of plasma membrane;ion transport;sodium-independent organic anion transmembrane transporter activity;membrane;integral component of membrane;sodium-independent organic anion transport;transmembrane transport
AGAP012611	85.3207	1.13061	0.256429	4.40907	1.03815e-05	0.000131553		translation initiation factor eIF-2B subunit alpha	protein_coding	GO:0003743;GO:0005085;GO:0005851;GO:0006413;GO:0006446;GO:0044237;GO:0050790	translation initiation factor activity;guanyl-nucleotide exchange factor activity;eukaryotic translation initiation factor 2B complex;translational initiation;regulation of translational initiation;cellular metabolic process;regulation of catalytic activity
AGAP006373	4998.71	0.523992	0.118847	4.40895	1.03873e-05	0.000131553		unspecified product	protein_coding
AGAP010642	95.5043	-1.03978	0.235841	-4.40884	1.03928e-05	0.000131553		WH2 domain-containing protein [Source:UniProtKB/TrEMBL%3BAcc:Q5TUK5]	protein_coding	GO:0003779	actin binding
AGAP005510	865.529	0.634103	0.143901	4.40652	1.05045e-05	0.000132804		oxysterol binding protein-like 9	protein_coding	GO:0005829;GO:0006869;GO:0008289;GO:0015248;GO:0016020;GO:0032934;GO:0043231	cytosol;lipid transport;lipid binding;sterol transporter activity;membrane;sterol binding;intracellular membrane-bounded organelle
AGAP029982	894.123	0.641578	0.145714	4.40299	1.06771e-05	0.000134778		unspecified product	protein_coding	GO:0003676;GO:0003723	nucleic acid binding;RNA binding
AGAP008697	2214.6	0.390662	0.0887306	4.40279	1.06868e-05	0.000134778		U3 small nucleolar ribonucleoprotein protein LCP5 [Source:UniProtKB/TrEMBL%3BAcc:A0A1S4GZQ0]	protein_coding	GO:0000462;GO:0005730;GO:0032040	maturation of SSU-rRNA from tricistronic rRNA transcript (SSU-rRNA, 5.8S rRNA, LSU-rRNA);nucleolus;small-subunit processome
AGAP009489	570.527	-0.561354	0.127615	-4.39883	1.08838e-05	0.000137096		Cytidine deaminase [Source:UniProtKB/TrEMBL%3BAcc:Q7QG43]	protein_coding	GO:0003824;GO:0004126;GO:0005829;GO:0008270;GO:0009972;GO:0016787;GO:0046872;GO:0047844	catalytic activity;cytidine deaminase activity;cytosol;zinc ion binding;cytidine deamination;hydrolase activity;metal ion binding;deoxycytidine deaminase activity
AGAP028379	54.187	-1.31268	0.2985	-4.39758	1.09463e-05	0.000137657	tRNA-Phe	unspecified product	tRNA
AGAP002902	1974.03	0.547761	0.124568	4.39729	1.09613e-05	0.000137657		mothers against decapentaplegic homolog 4	protein_coding	GO:0000978;GO:0000981;GO:0003677;GO:0003700;GO:0005515;GO:0005634;GO:0005667;GO:0005737;GO:0006355;GO:0007179;GO:0009653;GO:0009791;GO:0030154;GO:0030509;GO:0046872;GO:0050793;GO:0051239;GO:0060395;GO:0070411;GO:0071144	RNA polymerase II cis-regulatory region sequence-specific DNA binding;DNA-binding transcription factor activity, RNA polymerase II-specific;DNA binding;DNA-binding transcription factor activity;protein binding;nucleus;transcription regulator complex;cytoplasm;regulation of DNA-templated transcription;transforming growth factor beta receptor signaling pathway;anatomical structure morphogenesis;pos…
AGAP029534	8142.95	0.455709	0.103637	4.39715	1.09683e-05	0.000137657		unspecified product	protein_coding	GO:0003676	nucleic acid binding
AGAP013084	500.01	-0.572705	0.130271	-4.39624	1.10142e-05	0.000138066		unspecified product	protein_coding
AGAP008354	1958.71	0.545618	0.124223	4.39225	1.12185e-05	0.000140456		non-receptor tyrosine kinase%2C hopscotch	protein_coding	GO:0004672;GO:0004713;GO:0005524;GO:0006468	protein kinase activity;protein tyrosine kinase activity;ATP binding;protein phosphorylation
AGAP009177	676.174	-0.497637	0.113347	-4.39039	1.13145e-05	0.000141486		Fe2OG dioxygenase domain-containing protein [Source:UniProtKB/TrEMBL%3BAcc:A0A1S4H0A6]	protein_coding	GO:0005506;GO:0016020;GO:0016021;GO:0016491;GO:0016705;GO:0031418;GO:0051213;GO:0055114	iron ion binding;membrane;integral component of membrane;oxidoreductase activity;oxidoreductase activity, acting on paired donors, with incorporation or reduction of molecular oxygen;L-ascorbic acid binding;dioxygenase activity;obsolete oxidation-reduction process
AGAP010389	627.137	0.667815	0.152134	4.38964	1.13541e-05	0.00014181		Prestin	protein_coding	GO:0008271;GO:0008272;GO:0015116;GO:0016020;GO:0016021;GO:0055085	secondary active sulfate transmembrane transporter activity;sulfate transport;sulfate transmembrane transporter activity;membrane;integral component of membrane;transmembrane transport
AGAP000550	130.938	-0.943177	0.215111	-4.3846	1.162e-05	0.000144955		unspecified product	protein_coding	GO:0007160;GO:0016020;GO:0016021	cell-matrix adhesion;membrane;integral component of membrane
AGAP001446	1971.57	0.501718	0.114462	4.38326	1.16916e-05	0.000145673		AMP-activated protein kinase%2C gamma regulatory subunit	protein_coding	GO:0005634;GO:0005737;GO:0006468;GO:0016208;GO:0019887;GO:0019901;GO:0031588;GO:0032559;GO:0042149;GO:0050790;GO:0071900	nucleus;cytoplasm;protein phosphorylation;AMP binding;protein kinase regulator activity;protein kinase binding;nucleotide-activated protein kinase complex;adenyl ribonucleotide binding;cellular response to glucose starvation;regulation of catalytic activity;regulation of protein serine/threonine kinase activity
AGAP004369	636.364	-0.523906	0.119667	-4.37802	1.19762e-05	0.000148845		unspecified product	protein_coding
AGAP009305	1061.63	-0.438982	0.100271	-4.37796	1.19796e-05	0.000148845		glucosamine-6-phosphate isomerase	protein_coding	GO:0004342;GO:0005737;GO:0005975;GO:0006043;GO:0006044;GO:0006046;GO:0006048;GO:0006091;GO:0019262;GO:0042802	glucosamine-6-phosphate deaminase activity;cytoplasm;carbohydrate metabolic process;glucosamine catabolic process;N-acetylglucosamine metabolic process;N-acetylglucosamine catabolic process;UDP-N-acetylglucosamine biosynthetic process;generation of precursor metabolites and energy;N-acetylneuraminate catabolic process;identical protein binding
AGAP004806	19.4956	2.70615	0.618156	4.37778	1.19894e-05	0.000148845	GALE6	galectin 6	protein_coding	GO:0016936;GO:0030246	galactoside binding;carbohydrate binding
AGAP010373	461.409	0.552536	0.126291	4.37511	1.21369e-05	0.000150494		arginine-tRNA-protein transferase	protein_coding	GO:0004057;GO:0016598	arginyltransferase activity;protein arginylation
AGAP005057	187.025	-0.923514	0.211177	-4.37317	1.22457e-05	0.000151661		RIC3 domain-containing protein [Source:UniProtKB/TrEMBL%3BAcc:A0A1S4GNQ1]	protein_coding	GO:0005783;GO:0007271;GO:0016020;GO:0016021;GO:0033130;GO:0034394;GO:0043005;GO:0043025;GO:0043231;GO:0045202	endoplasmic reticulum;synaptic transmission, cholinergic;membrane;integral component of membrane;acetylcholine receptor binding;protein localization to cell surface;neuron projection;neuronal cell body;intracellular membrane-bounded organelle;synapse
AGAP012226	3454.32	0.548069	0.125359	4.372	1.23116e-05	0.000152295		unspecified product	protein_coding	GO:0005515;GO:0007155;GO:0016020;GO:0016021;GO:0048856	protein binding;cell adhesion;membrane;integral component of membrane;anatomical structure development
AGAP004430	3809.26	0.369991	0.0846746	4.36956	1.24498e-05	0.0001537		5'-3' exoribonuclease 1	protein_coding	GO:0000956;GO:0003676;GO:0003723;GO:0004518;GO:0004527;GO:0004534;GO:0005634;GO:0005737;GO:0008409;GO:0016075;GO:0016787;GO:0090305	nuclear-transcribed mRNA catabolic process;nucleic acid binding;RNA binding;nuclease activity;exonuclease activity;5'-3' exoribonuclease activity;nucleus;cytoplasm;5'-3' exonuclease activity;rRNA catabolic process;hydrolase activity;nucleic acid phosphodiester bond hydrolysis
AGAP001659	28.7791	1.85068	0.423549	4.36946	1.24552e-05	0.0001537		hexamerin	protein_coding
AGAP029350	508.571	0.622954	0.142578	4.36921	1.24698e-05	0.0001537		unspecified product	protein_coding
AGAP013274	86.7937	1.05826	0.242239	4.36865	1.25019e-05	0.000153912		L-allo-threonine aldolase	protein_coding	GO:0003824;GO:0005829;GO:0006520;GO:0006545;GO:0006567;GO:0008732;GO:0016829	catalytic activity;cytosol;cellular amino acid metabolic process;glycine biosynthetic process;threonine catabolic process;L-allo-threonine aldolase activity;lyase activity
AGAP029385	4732.13	-0.475631	0.108973	-4.36465	1.27324e-05	0.000156564		Lipocln_cytosolic_FA-bd_dom domain-containing protein [Source:UniProtKB/TrEMBL%3BAcc:A0A453YZH3]	protein_coding	GO:0031409	pigment binding
AGAP000870	3581.62	0.518604	0.118833	4.36414	1.27625e-05	0.000156746		unspecified product	protein_coding	GO:0007165	signal transduction
AGAP011791	10.9106	4.4328	1.01676	4.35974	1.30218e-05	0.000159741	CLIPA1	CLIP-domain serine protease	protein_coding	GO:0004252;GO:0006508;GO:0008233	serine-type endopeptidase activity;proteolysis;peptidase activity
AGAP028052	228.847	-0.683562	0.156929	-4.35587	1.32539e-05	0.000162395		unspecified product	protein_coding	GO:0005507;GO:0016491	copper ion binding;oxidoreductase activity
AGAP010404	1219.62	-0.467299	0.107315	-4.35445	1.33402e-05	0.00016326	GSTS1	glutathione S-transferase sigma class 1	protein_coding	GO:0004364;GO:0005515;GO:0006749;GO:0016740	glutathione transferase activity;protein binding;glutathione metabolic process;transferase activity
AGAP002281	756.672	0.471743	0.108366	4.35324	1.34142e-05	0.000163807		unspecified product	protein_coding	GO:0005737;GO:0030121;GO:0030276;GO:0032588;GO:0046907	cytoplasm;AP-1 adaptor complex;clathrin binding;trans-Golgi network membrane;intracellular transport
AGAP005302	43.4355	1.56806	0.360208	4.3532	1.34166e-05	0.000163807		DIRAS family%2C GTP-binding Ras-like 2	protein_coding	GO:0000166;GO:0003924;GO:0005525;GO:0005886;GO:0007165;GO:0016020;GO:0019003	nucleotide binding;GTPase activity;GTP binding;plasma membrane;signal transduction;membrane;GDP binding
AGAP005035	1568.18	0.464014	0.10677	4.34591	1.387e-05	0.000169142		DNA helicase INO80	protein_coding	GO:0003677;GO:0005524;GO:0005634;GO:0006281;GO:0006338;GO:0006351;GO:0016887;GO:0031011;GO:0042393;GO:0042766;GO:0043138;GO:0043618;GO:0140658	DNA binding;ATP binding;nucleus;DNA repair;chromatin remodeling;DNA-templated transcription;ATP hydrolysis activity;Ino80 complex;histone binding;obsolete nucleosome mobilization;3'-5' DNA helicase activity;regulation of transcription from RNA polymerase II promoter in response to stress;ATP-dependent chromatin remodeler activity
AGAP007501	291.757	-0.674053	0.155137	-4.34488	1.39352e-05	0.000169737		unspecified product	protein_coding	GO:0005778;GO:0005783;GO:0005789;GO:0016020;GO:0016021;GO:0031410;GO:0051131;GO:2000010	peroxisomal membrane;endoplasmic reticulum;endoplasmic reticulum membrane;membrane;integral component of membrane;cytoplasmic vesicle;chaperone-mediated protein complex assembly;positive regulation of protein localization to cell surface
AGAP029635	2752.96	0.531762	0.122443	4.34294	1.4059e-05	0.000171043		unspecified product	protein_coding	GO:0005524;GO:0016887;GO:0140658	ATP binding;ATP hydrolysis activity;ATP-dependent chromatin remodeler activity
AGAP001194	37.0482	-1.74127	0.401211	-4.34004	1.42454e-05	0.000173107		unspecified product	protein_coding	GO:0000226;GO:0003779;GO:0005829;GO:0005874;GO:0005875;GO:0007409;GO:0008017;GO:0015631;GO:0016358;GO:0030425;GO:0031114;GO:0042995;GO:0043025;GO:0045202	microtubule cytoskeleton organization;actin binding;cytosol;microtubule;microtubule associated complex;axonogenesis;microtubule binding;tubulin binding;dendrite development;dendrite;regulation of microtubule depolymerization;cell projection;neuronal cell body;synapse
AGAP012991	12949.1	-0.335737	0.077379	-4.33887	1.43219e-05	0.000173675		Fascin [Source:UniProtKB/TrEMBL%3BAcc:F5HLZ2]	protein_coding	GO:0005737;GO:0007015;GO:0007163;GO:0015629;GO:0016477;GO:0030036;GO:0030674;GO:0051015;GO:0051017	cytoplasm;actin filament organization;establishment or maintenance of cell polarity;actin cytoskeleton;cell migration;actin cytoskeleton organization;protein-macromolecule adaptor activity;actin filament binding;actin filament bundle assembly
AGAP008867	16911.9	-0.43815	0.100984	-4.33881	1.43258e-05	0.000173675		regucalcin protein	protein_coding	GO:0004341;GO:0005509;GO:0019853	gluconolactonase activity;calcium ion binding;L-ascorbic acid biosynthetic process
AGAP003647	2780.49	-0.411088	0.0947983	-4.33645	1.44805e-05	0.000175344		unspecified product	protein_coding	GO:0005515;GO:0016020;GO:0016021;GO:0072546	protein binding;membrane;integral component of membrane;EMC complex
AGAP000894	1393.77	0.483807	0.111581	4.33592	1.45149e-05	0.000175555		unspecified product	protein_coding	GO:0005515	protein binding
AGAP001135	2812.62	0.363979	0.0839878	4.33372	1.46613e-05	0.000177119		DNA replication licensing factor MCM3	protein_coding	GO:0000166;GO:0000727;GO:0003677;GO:0003678;GO:0003688;GO:0003697;GO:0004386;GO:0005524;GO:0005634;GO:0006260;GO:0006267;GO:0006270;GO:0006271;GO:0016787;GO:0016887;GO:0032508;GO:0042555;GO:0071162;GO:1902975	nucleotide binding;double-strand break repair via break-induced replication;DNA binding;DNA helicase activity;DNA replication origin binding;single-stranded DNA binding;helicase activity;ATP binding;nucleus;DNA replication;pre-replicative complex assembly involved in nuclear cell cycle DNA replication;DNA replication initiation;DNA strand elongation involved in DNA replication;hydrolase activity;…
AGAP004982	147.637	0.814509	0.18799	4.33272	1.47282e-05	0.000177719		unspecified product	protein_coding	GO:0003676;GO:0003723;GO:0003729;GO:0005634;GO:0005737	nucleic acid binding;RNA binding;mRNA binding;nucleus;cytoplasm
AGAP000779	4616.55	0.418394	0.0966279	4.32995	1.49141e-05	0.000179752		zinc finger homeobox protein 1/2	protein_coding	GO:0000981;GO:0003676;GO:0003677;GO:0005634;GO:0006355;GO:0043565	DNA-binding transcription factor activity, RNA polymerase II-specific;nucleic acid binding;DNA binding;nucleus;regulation of DNA-templated transcription;sequence-specific DNA binding
AGAP003887	446.948	0.720934	0.166684	4.32516	1.52422e-05	0.000183492		Knickkopf	protein_coding	GO:0016020;GO:0016021	membrane;integral component of membrane
AGAP002051	2285.56	-0.360473	0.0833686	-4.32385	1.53332e-05	0.000184374	ABCG14	ATP-binding cassette transporter (ABC transporter) family G member 14	protein_coding	GO:0000166;GO:0005524;GO:0005886;GO:0016020;GO:0016021;GO:0016887;GO:0042626;GO:0055085	nucleotide binding;ATP binding;plasma membrane;membrane;integral component of membrane;ATP hydrolysis activity;ATPase-coupled transmembrane transporter activity;transmembrane transport
AGAP028038	422.1	-0.575149	0.133045	-4.32297	1.53946e-05	0.000184896		unspecified product	protein_coding	GO:0005515	protein binding
AGAP000678	1310.77	0.552829	0.127924	4.32154	1.54947e-05	0.000185883		WD repeat-containing protein 68	protein_coding	GO:0005515;GO:0005634	protein binding;nucleus
AGAP004682	1178.88	0.430716	0.0996896	4.32057	1.55625e-05	0.000186479		U4/U6 small nuclear ribonucleoprotein PRP3	protein_coding	GO:0000398;GO:0046540	mRNA splicing, via spliceosome;U4/U6 x U5 tri-snRNP complex
AGAP007534	1368.43	-0.398831	0.0923539	-4.31851	1.57083e-05	0.000188009		unspecified product	protein_coding
AGAP009659	5229.71	0.474362	0.109853	4.31815	1.57342e-05	0.0001881		TPR_REGION domain-containing protein [Source:UniProtKB/TrEMBL%3BAcc:A0A1S4H2L4]	protein_coding	GO:0005515	protein binding
AGAP006534	11181.2	0.451374	0.104546	4.31748	1.57818e-05	0.000188451		unspecified product	protein_coding	GO:0003676	nucleic acid binding
AGAP004723	1342.94	0.430129	0.0996683	4.31561	1.59166e-05	0.000189841		chromobox protein homolog 1	protein_coding	GO:0000792;GO:0003682;GO:0005634	heterochromatin;chromatin binding;nucleus
AGAP004457	1079.02	-0.496655	0.115091	-4.31534	1.59356e-05	0.000189848		Sugar transporter ERD6-like 4	protein_coding	GO:0005351;GO:0005887;GO:0016020;GO:0016021;GO:0022857;GO:0034219;GO:0046323;GO:0055085;GO:1902600	carbohydrate:proton symporter activity;integral component of plasma membrane;membrane;integral component of membrane;transmembrane transporter activity;carbohydrate transmembrane transport;glucose import;transmembrane transport;proton transmembrane transport
AGAP010388	1296.39	0.446304	0.103469	4.31343	1.60742e-05	0.000191279		glucuronyl/N-acetylglucosaminyl transferase EXT1	protein_coding	GO:0005783;GO:0005789;GO:0005794;GO:0006486;GO:0008375;GO:0015012;GO:0015020;GO:0016020;GO:0016021;GO:0016757	endoplasmic reticulum;endoplasmic reticulum membrane;Golgi apparatus;protein glycosylation;acetylglucosaminyltransferase activity;heparan sulfate proteoglycan biosynthetic process;glucuronosyltransferase activity;membrane;integral component of membrane;glycosyltransferase activity
AGAP001884	2723.67	-0.395491	0.0917198	-4.31195	1.61822e-05	0.000192343		fumarate hydratase%2C class II	protein_coding	GO:0003824;GO:0004333;GO:0005739;GO:0006099;GO:0006106;GO:0006108;GO:0016829;GO:0045239	catalytic activity;fumarate hydratase activity;mitochondrion;tricarboxylic acid cycle;fumarate metabolic process;malate metabolic process;lyase activity;tricarboxylic acid cycle enzyme complex
AGAP001601	321.503	-0.6218	0.144356	-4.30741	1.65178e-05	0.000196106		Ser/Thr protein phosphatase/nucleotidase	protein_coding	GO:0000166;GO:0005886;GO:0006196;GO:0008253;GO:0009166;GO:0016311;GO:0016787	nucleotide binding;plasma membrane;AMP catabolic process;5'-nucleotidase activity;nucleotide catabolic process;dephosphorylation;hydrolase activity
AGAP002550	328.042	-0.616546	0.143268	-4.30343	1.68175e-05	0.000199435		unspecified product	protein_coding
AGAP009576	209.404	0.745919	0.173398	4.30178	1.69429e-05	0.000200691		collagen alpha 1	protein_coding	GO:0005201;GO:0005615;GO:0016020;GO:0016021;GO:0030198;GO:0031012;GO:0048731	extracellular matrix structural constituent;extracellular space;membrane;integral component of membrane;extracellular matrix organization;extracellular matrix;system development
AGAP012653	23.2091	2.28177	0.530566	4.30064	1.70308e-05	0.000201502		unspecified product	protein_coding
AGAP009901	1988.27	0.408851	0.0950882	4.2997	1.7103e-05	0.00020193		diphosphoinositol-polyphosphate diphosphatase	protein_coding	GO:0000298;GO:0005634;GO:0005737;GO:0008486;GO:0016787;GO:0034431;GO:0034432;GO:0050072;GO:0071543;GO:1901907;GO:1901909;GO:1901911	endopolyphosphatase activity;nucleus;cytoplasm;diphosphoinositol-polyphosphate diphosphatase activity;hydrolase activity;bis(5'-adenosyl)-hexaphosphatase activity;bis(5'-adenosyl)-pentaphosphatase activity;m7G(5')pppN diphosphatase activity;diphosphoinositol polyphosphate metabolic process;diadenosine pentaphosphate catabolic process;diadenosine hexaphosphate catabolic process;adenosine 5'-(hexah…
AGAP009434	537.394	-0.529208	0.123081	-4.29966	1.71061e-05	0.00020193		Valacyclovir hydrolase	protein_coding	GO:0016787	hydrolase activity
AGAP011193	72.3682	1.48107	0.34451	4.29905	1.7153e-05	0.000202226		H15 domain-containing protein [Source:UniProtKB/TrEMBL%3BAcc:A0A1S4H614]	protein_coding	GO:0000786;GO:0003677;GO:0003690;GO:0005634;GO:0005694;GO:0006334;GO:0006355;GO:0016584;GO:0030261;GO:0031492;GO:0031936;GO:0045910	nucleosome;DNA binding;double-stranded DNA binding;nucleus;chromosome;nucleosome assembly;regulation of DNA-templated transcription;obsolete nucleosome positioning;chromosome condensation;nucleosomal DNA binding;obsolete negative regulation of chromatin silencing;negative regulation of DNA recombination
AGAP001389	83.1574	-1.13643	0.264357	-4.29883	1.71704e-05	0.000202226		homeobox protein HEX	protein_coding	GO:0000978;GO:0000981;GO:0003677;GO:0005634;GO:0006355;GO:0006357;GO:0030154	RNA polymerase II cis-regulatory region sequence-specific DNA binding;DNA-binding transcription factor activity, RNA polymerase II-specific;DNA binding;nucleus;regulation of DNA-templated transcription;regulation of transcription by RNA polymerase II;cell differentiation
AGAP005758	86.3483	1.12162	0.261093	4.29588	1.74002e-05	0.0002047	COEAE3D	carboxylesterase	protein_coding	GO:0005615;GO:0016787;GO:0052689	extracellular space;hydrolase activity;carboxylic ester hydrolase activity
AGAP029562	225.538	0.679907	0.158381	4.29287	1.76378e-05	0.000207259		unspecified product	protein_coding	GO:0000077;GO:0005634;GO:0006281;GO:0008408;GO:0030896;GO:0090305	DNA damage checkpoint signaling;nucleus;DNA repair;3'-5' exonuclease activity;checkpoint clamp complex;nucleic acid phosphodiester bond hydrolysis
AGAP005632	728.921	0.542901	0.126482	4.29232	1.7682e-05	0.000207542		gamma-soluble NSF attachment protein	protein_coding	GO:0005483;GO:0005515;GO:0005774;GO:0006886;GO:0019905;GO:0031201	soluble NSF attachment protein activity;protein binding;vacuolar membrane;intracellular protein transport;syntaxin binding;SNARE complex
AGAP000878	1193.15	0.470776	0.109689	4.29191	1.77144e-05	0.000207687		achaete-scute complex protein	protein_coding	GO:0000977;GO:0000981;GO:0003677;GO:0003700;GO:0006357;GO:0007423;GO:0008134;GO:0030182;GO:0045944;GO:0046983;GO:0050767;GO:0090575	RNA polymerase II transcription regulatory region sequence-specific DNA binding;DNA-binding transcription factor activity, RNA polymerase II-specific;DNA binding;DNA-binding transcription factor activity;regulation of transcription by RNA polymerase II;sensory organ development;transcription factor binding;neuron differentiation;positive regulation of transcription by RNA polymerase II;protein di…
AGAP000562	7145.33	0.405784	0.0945778	4.29048	1.78286e-05	0.000208772		unspecified product	protein_coding	GO:0003779;GO:0005856;GO:0008092	actin binding;cytoskeleton;cytoskeletal protein binding
AGAP001207	386.953	-0.581108	0.135455	-4.29005	1.78634e-05	0.000208772		COMM domain-containing protein 4	protein_coding
AGAP006771	1814.75	0.409251	0.0953966	4.29	1.78676e-05	0.000208772		eiger	protein_coding	GO:0005125;GO:0005164;GO:0005515;GO:0005615;GO:0006955;GO:0007165;GO:0016020;GO:0016021;GO:0048018	cytokine activity;tumor necrosis factor receptor binding;protein binding;extracellular space;immune response;signal transduction;membrane;integral component of membrane;receptor ligand activity
AGAP028617	5863.05	0.406097	0.0947076	4.2879	1.80373e-05	0.000210517		Sortilin-related receptor [Source:UniProtKB/TrEMBL%3BAcc:A0A1S4HDY0]	protein_coding	GO:0000139;GO:0005515;GO:0005576;GO:0005789;GO:0005886;GO:0006897;GO:0016021;GO:0030658;GO:0031901;GO:0032585;GO:0055038	Golgi membrane;protein binding;extracellular region;endoplasmic reticulum membrane;plasma membrane;endocytosis;integral component of membrane;transport vesicle membrane;early endosome membrane;multivesicular body membrane;recycling endosome membrane
AGAP000180	527.27	-0.620984	0.144904	-4.28549	1.82339e-05	0.00021238		phosphoribosylaminoimidazole carboxylase	protein_coding	GO:0004638;GO:0004639;GO:0005524;GO:0005829;GO:0006164;GO:0006189;GO:0043727	phosphoribosylaminoimidazole carboxylase activity;phosphoribosylaminoimidazolesuccinocarboxamide synthase activity;ATP binding;cytosol;purine nucleotide biosynthetic process;'de novo' IMP biosynthetic process;5-amino-4-imidazole carboxylate lyase activity
AGAP010308	1169.63	0.508171	0.118581	4.28544	1.8238e-05	0.00021238		nucleolar complex protein 3	protein_coding	GO:0003682;GO:0005634;GO:0005730	chromatin binding;nucleus;nucleolus
AGAP002610	6820.56	0.443644	0.103581	4.28307	1.84328e-05	0.000214406		unspecified product	protein_coding	GO:0003676;GO:0003700;GO:0005634;GO:0006355;GO:0007275;GO:0043565	nucleic acid binding;DNA-binding transcription factor activity;nucleus;regulation of DNA-templated transcription;multicellular organism development;sequence-specific DNA binding
AGAP000410	496.365	0.640995	0.149781	4.27955	1.87274e-05	0.000217398		histone deacetylase 4/5	protein_coding	GO:0000118;GO:0004407;GO:0005634;GO:0006325;GO:0016575;GO:0016787;GO:0019222;GO:0032041;GO:0046872;GO:0070932	histone deacetylase complex;histone deacetylase activity;nucleus;chromatin organization;histone deacetylation;hydrolase activity;regulation of metabolic process;NAD-dependent histone deacetylase activity (H3-K14 specific);metal ion binding;histone H3 deacetylation
AGAP000785	1717.81	-0.405033	0.0946452	-4.27949	1.87321e-05	0.000217398		Synaptic vesicle protein	protein_coding	GO:0016020;GO:0016021;GO:0022857;GO:0055085	membrane;integral component of membrane;transmembrane transporter activity;transmembrane transport
AGAP004166	129.504	-0.947077	0.221369	-4.27828	1.88345e-05	0.000218341		unspecified product	protein_coding	GO:0005509;GO:0005886;GO:0005887;GO:0007155;GO:0007156;GO:0016020;GO:0016021	calcium ion binding;plasma membrane;integral component of plasma membrane;cell adhesion;homophilic cell adhesion via plasma membrane adhesion molecules;membrane;integral component of membrane
AGAP029806	82.8457	2.91178	0.68131	4.27381	1.92165e-05	0.000222519		unspecified product	protein_coding	GO:0005242;GO:0005244;GO:0006811;GO:0006813;GO:0016020;GO:0016021;GO:0034220;GO:0034765;GO:0071805;GO:1990573	inward rectifier potassium channel activity;voltage-gated ion channel activity;ion transport;potassium ion transport;membrane;integral component of membrane;ion transmembrane transport;regulation of ion transmembrane transport;potassium ion transmembrane transport;potassium ion import across plasma membrane
AGAP004665	486.527	-0.651609	0.152587	-4.2704	1.95126e-05	0.000225695		cytochrome P450	protein_coding	GO:0004497;GO:0005506;GO:0005737;GO:0006082;GO:0006805;GO:0008395;GO:0016705;GO:0016712;GO:0020037;GO:0043231	monooxygenase activity;iron ion binding;cytoplasm;organic acid metabolic process;xenobiotic metabolic process;steroid hydroxylase activity;oxidoreductase activity, acting on paired donors, with incorporation or reduction of molecular oxygen;oxidoreductase activity, acting on paired donors, with incorporation or reduction of molecular oxygen, reduced flavin or flavoprotein as one donor, and incorp…
AGAP007421	261.591	0.66949	0.15685	4.26835	1.96928e-05	0.000227524		unspecified product	protein_coding	GO:0009063;GO:0016052;GO:0050023	cellular amino acid catabolic process;carbohydrate catabolic process;L-fuconate dehydratase activity
AGAP006826	32.3071	-1.72208	0.403507	-4.26778	1.97425e-05	0.000227844		integrin alpha-ps	protein_coding	GO:0007155;GO:0007157;GO:0007229;GO:0008305;GO:0016020;GO:0016021;GO:0031589	cell adhesion;heterophilic cell-cell adhesion via plasma membrane cell adhesion molecules;integrin-mediated signaling pathway;integrin complex;membrane;integral component of membrane;cell-substrate adhesion
AGAP003467	19.0395	-2.37302	0.556427	-4.26474	2.00131e-05	0.000230709	Osi16	protein osiris 16	protein_coding	GO:0016020;GO:0016021	membrane;integral component of membrane
AGAP007646	55.1337	1.33449	0.312938	4.26438	2.00459e-05	0.000230829		unspecified product	protein_coding	GO:0005509;GO:0016020;GO:0016021;GO:0030672;GO:0046928	calcium ion binding;membrane;integral component of membrane;synaptic vesicle membrane;regulation of neurotransmitter secretion
AGAP009249	28.7812	1.86838	0.438184	4.26391	2.00884e-05	0.000231062		unspecified product	protein_coding	GO:0004252;GO:0006508	serine-type endopeptidase activity;proteolysis
AGAP000989	301.62	-0.61719	0.144841	-4.26115	2.03381e-05	0.000233673	CPAP3-A1a	cuticular protein	protein_coding	GO:0005576;GO:0006030;GO:0008061	extracellular region;chitin metabolic process;chitin binding
AGAP004637	3283.83	0.452778	0.106277	4.26035	2.04107e-05	0.000234247		transcriptional activator cubitus interruptus	protein_coding	GO:0000977;GO:0003676;GO:0005634;GO:0006357;GO:0046872	RNA polymerase II transcription regulatory region sequence-specific DNA binding;nucleic acid binding;nucleus;regulation of transcription by RNA polymerase II;metal ion binding
AGAP001877	5650.03	0.432921	0.101692	4.25718	2.07025e-05	0.000237332		unspecified product	protein_coding	GO:0000123;GO:0004402;GO:0005634;GO:0006355;GO:0042393;GO:0043966;GO:0045892;GO:0045944;GO:0046872;GO:0070776	histone acetyltransferase complex;histone acetyltransferase activity;nucleus;regulation of DNA-templated transcription;histone binding;histone H3 acetylation;negative regulation of DNA-templated transcription;positive regulation of transcription by RNA polymerase II;metal ion binding;MOZ/MORF histone acetyltransferase complex
AGAP000996	614.272	0.498071	0.117128	4.25236	2.11533e-05	0.000242231		ZZ-type domain-containing protein [Source:UniProtKB/TrEMBL%3BAcc:A0A1S4GAP1]	protein_coding	GO:0007268;GO:0008270;GO:0016010;GO:0045202;GO:0046716;GO:0050804	chemical synaptic transmission;zinc ion binding;dystrophin-associated glycoprotein complex;synapse;muscle cell cellular homeostasis;modulation of chemical synaptic transmission
AGAP012613	676.062	-0.490228	0.115298	-4.25185	2.12015e-05	0.000242514		unspecified product	protein_coding	GO:0016020;GO:0016021	membrane;integral component of membrane
AGAP003751	236.382	-0.698375	0.164266	-4.2515	2.12345e-05	0.000242623	CPAP1-C	cuticular protein	protein_coding	GO:0005576;GO:0006030;GO:0008061	extracellular region;chitin metabolic process;chitin binding
AGAP002830	1779.1	-0.438427	0.103209	-4.24797	2.15716e-05	0.000246048		C-1-tetrahydrofolate synthase%2C mitochondrial precursor	protein_coding	GO:0003824;GO:0004329;GO:0004477;GO:0004488;GO:0005524;GO:0005737;GO:0005829;GO:0009113;GO:0009257;GO:0035999;GO:0055114	catalytic activity;formate-tetrahydrofolate ligase activity;methenyltetrahydrofolate cyclohydrolase activity;methylenetetrahydrofolate dehydrogenase (NADP+) activity;ATP binding;cytoplasm;cytosol;purine nucleobase biosynthetic process;10-formyltetrahydrofolate biosynthetic process;tetrahydrofolate interconversion;obsolete oxidation-reduction process
AGAP010386	3740.16	-0.352394	0.0829624	-4.24764	2.16035e-05	0.000246048		Translocating chain-associated membrane protein 2	protein_coding	GO:0005791;GO:0006616;GO:0016020;GO:0016021;GO:0030176;GO:0045048;GO:0046513;GO:0050291	rough endoplasmic reticulum;SRP-dependent cotranslational protein targeting to membrane, translocation;membrane;integral component of membrane;integral component of endoplasmic reticulum membrane;protein insertion into ER membrane;ceramide biosynthetic process;sphingosine N-acyltransferase activity
AGAP013352	376.77	0.707369	0.166533	4.24762	2.16057e-05	0.000246048		unspecified product	protein_coding
AGAP008160	8146.41	0.396932	0.0934661	4.2468	2.16847e-05	0.000246675		myb proto-oncogene protein	protein_coding	GO:0000278;GO:0003677;GO:0005634;GO:0045893	mitotic cell cycle;DNA binding;nucleus;positive regulation of DNA-templated transcription
AGAP003171	630.062	0.507145	0.11943	4.24636	2.17272e-05	0.000246887		nucleolar protein 12	protein_coding	GO:0001731;GO:0003676;GO:0003723;GO:0033592;GO:0034057;GO:0043024;GO:0097010	formation of translation preinitiation complex;nucleic acid binding;RNA binding;RNA strand annealing activity;RNA strand-exchange activity;ribosomal small subunit binding;eukaryotic translation initiation factor 4F complex assembly
AGAP001420	589.734	-0.490224	0.115488	-4.24478	2.18804e-05	0.000248354		2%2C3-bisphosphoglycerate-dependent phosphoglycerate mutase	protein_coding	GO:0003824;GO:0004082;GO:0004619;GO:0006096;GO:0016853;GO:0016868	catalytic activity;bisphosphoglycerate mutase activity;phosphoglycerate mutase activity;glycolytic process;isomerase activity;intramolecular transferase activity, phosphotransferases
AGAP000463	3646.9	0.436685	0.102898	4.24388	2.19687e-05	0.000249083		SAP domain-containing protein [Source:UniProtKB/TrEMBL%3BAcc:A0A1S4G8W3]	protein_coding	GO:0005634;GO:0005737;GO:0006355;GO:0030374;GO:1903508	nucleus;cytoplasm;regulation of DNA-templated transcription;nuclear receptor coactivator activity;positive regulation of nucleic acid-templated transcription
AGAP002769	77.6498	-1.12054	0.264108	-4.24273	2.20813e-05	0.000250085		C-4 methylsterol oxidase	protein_coding	GO:0000254;GO:0005506;GO:0005789;GO:0008610;GO:0016020;GO:0016021;GO:0016126;GO:0016491;GO:0055114	C-4 methylsterol oxidase activity;iron ion binding;endoplasmic reticulum membrane;lipid biosynthetic process;membrane;integral component of membrane;sterol biosynthetic process;oxidoreductase activity;obsolete oxidation-reduction process
AGAP013538	2113.31	0.449311	0.105961	4.24035	2.23171e-05	0.000252479		unspecified product	protein_coding	GO:0046872	metal ion binding
AGAP009036	897.425	0.445158	0.10502	4.23878	2.24738e-05	0.000253974		solute carrier family 9 (sodium/hydrogen exchanger)%2C member 3	protein_coding	GO:0005623;GO:0005886;GO:0006811;GO:0006812;GO:0006814;GO:0006885;GO:0015297;GO:0015299;GO:0015385;GO:0015386;GO:0016020;GO:0016021;GO:0035725;GO:0051453;GO:0055085;GO:0071805;GO:0098656;GO:0098719;GO:1902600	obsolete cell;plasma membrane;ion transport;cation transport;sodium ion transport;regulation of pH;antiporter activity;solute:proton antiporter activity;sodium:proton antiporter activity;potassium:proton antiporter activity;membrane;integral component of membrane;sodium ion transmembrane transport;regulation of intracellular pH;transmembrane transport;potassium ion transmembrane transport;anion t…
AGAP000399	13181.8	0.38545	0.0909816	4.23657	2.26958e-05	0.000256202		squid	protein_coding	GO:0003676;GO:0003723;GO:0003729;GO:0005634;GO:0005654;GO:0010468;GO:0043565;GO:0051252;GO:1990837;GO:1990904	nucleic acid binding;RNA binding;mRNA binding;nucleus;nucleoplasm;regulation of gene expression;sequence-specific DNA binding;regulation of RNA metabolic process;sequence-specific double-stranded DNA binding;ribonucleoprotein complex
AGAP007162	44.3692	-1.49799	0.353821	-4.23375	2.29827e-05	0.000259157		alpha-crystallin chain A	protein_coding	GO:0005212;GO:0046872	structural constituent of eye lens;metal ion binding
AGAP005404	3521.23	-0.341299	0.0806225	-4.2333	2.30287e-05	0.000259393		lectin%2C mannose-binding 1	protein_coding	GO:0000139;GO:0005537;GO:0005789;GO:0005793;GO:0006888;GO:0007029;GO:0007030;GO:0016020;GO:0016021;GO:0030134	Golgi membrane;mannose binding;endoplasmic reticulum membrane;endoplasmic reticulum-Golgi intermediate compartment;endoplasmic reticulum to Golgi vesicle-mediated transport;endoplasmic reticulum organization;Golgi organization;membrane;integral component of membrane;COPII-coated ER to Golgi transport vesicle
AGAP028366	23201	-0.475755	0.112417	-4.23205	2.31574e-05	0.000260558	COX2	cytochrome c oxidase subunit II [Source:European Nucleotide Archive%3BAcc:COX2]	protein_coding	GO:0004129;GO:0005507;GO:0005739;GO:0005743;GO:0016020;GO:0016021;GO:0016491;GO:0022900;GO:0042773;GO:0046872;GO:0055114;GO:0070469;GO:1902600	cytochrome-c oxidase activity;copper ion binding;mitochondrion;mitochondrial inner membrane;membrane;integral component of membrane;oxidoreductase activity;electron transport chain;ATP synthesis coupled electron transport;metal ion binding;obsolete oxidation-reduction process;respirasome;proton transmembrane transport
AGAP007544	625.065	0.490067	0.115864	4.22967	2.34034e-05	0.00026304		chromatin assembly factor 1 subunit B	protein_coding	GO:0005515;GO:0005634;GO:0006334;GO:0006335;GO:0033186	protein binding;nucleus;nucleosome assembly;DNA replication-dependent chromatin assembly;CAF-1 complex
AGAP003848	255.712	-0.686557	0.162351	-4.22886	2.34882e-05	0.000263706		acyl-CoA thioesterase 9.1	protein_coding	GO:0005739;GO:0006637;GO:0047617;GO:0052689	mitochondrion;acyl-CoA metabolic process;acyl-CoA hydrolase activity;carboxylic ester hydrolase activity
AGAP007641	734.939	0.506927	0.119987	4.22484	2.3911e-05	0.000268143		unspecified product	protein_coding
AGAP011070	1563.23	0.579929	0.137274	4.22461	2.39353e-05	0.000268143		unspecified product	protein_coding
AGAP011507	199.581	-0.723152	0.171375	-4.21971	2.44616e-05	0.000273741		unspecified product	protein_coding
AGAP004097	336.029	-0.63076	0.149585	-4.21674	2.47855e-05	0.000277066		3-hydroxyisobutyryl-CoA hydrolase%2C mitochondrial [Source:UniProtKB/TrEMBL%3BAcc:Q7PH36]	protein_coding	GO:0003860;GO:0005739;GO:0006574;GO:0009083;GO:0016787	3-hydroxyisobutyryl-CoA hydrolase activity;mitochondrion;valine catabolic process;branched-chain amino acid catabolic process;hydrolase activity
AGAP008005	1997.2	-0.3764	0.0892961	-4.2152	2.49561e-05	0.000278672		DUF4773 domain-containing protein [Source:UniProtKB/TrEMBL%3BAcc:A0A1S4GWZ6]	protein_coding
AGAP010155	1607.31	-0.39289	0.0932628	-4.21272	2.52315e-05	0.000281207		unspecified product	protein_coding	GO:0003878;GO:0005829;GO:0006085;GO:0006633;GO:0046912	ATP citrate synthase activity;cytosol;acetyl-CoA biosynthetic process;fatty acid biosynthetic process;acyltransferase activity, acyl groups converted into alkyl on transfer
AGAP000163	946.681	-0.49374	0.117204	-4.21266	2.52376e-05	0.000281207	GSTMS2	glutathione transferase microsomal 2	protein_coding	GO:0001516;GO:0004364;GO:0016020;GO:0016021;GO:0016740;GO:0050220;GO:0055114	prostaglandin biosynthetic process;glutathione transferase activity;membrane;integral component of membrane;transferase activity;prostaglandin-E synthase activity;obsolete oxidation-reduction process
AGAP004392	1713.9	0.513668	0.122096	4.20709	2.58679e-05	0.000287919		DNA polymerase alpha subunit B	protein_coding	GO:0003677;GO:0003887;GO:0005634;GO:0005658;GO:0006260;GO:0006270;GO:0046982;GO:0071897	DNA binding;DNA-directed DNA polymerase activity;nucleus;alpha DNA polymerase:primase complex;DNA replication;DNA replication initiation;protein heterodimerization activity;DNA biosynthetic process
AGAP005837	23.2512	-2.01617	0.479314	-4.20637	2.59506e-05	0.000288529	COEJHE5E	carboxylesterase	protein_coding	GO:0005615;GO:0016787;GO:0052689	extracellular space;hydrolase activity;carboxylic ester hydrolase activity
AGAP004382	1546.67	-0.399021	0.0949212	-4.2037	2.62583e-05	0.000291637	GSTD3	glutathione S-transferase delta class 3	protein_coding	GO:0004364;GO:0005515;GO:0005737;GO:0006749;GO:0016740	glutathione transferase activity;protein binding;cytoplasm;glutathione metabolic process;transferase activity
AGAP009566	23192.5	0.45372	0.107961	4.20262	2.6384e-05	0.000292718		zinc finger protein 271	protein_coding	GO:0003676	nucleic acid binding
AGAP005026	148.393	1.02266	0.243382	4.20189	2.64701e-05	0.000293358		Histone H4 [Source:UniProtKB/TrEMBL%3BAcc:Q7PCX0]	protein_coding	GO:0000786;GO:0003677;GO:0005634;GO:0005694;GO:0006334;GO:0006352;GO:0046982	nucleosome;DNA binding;nucleus;chromosome;nucleosome assembly;DNA-templated transcription initiation;protein heterodimerization activity
AGAP010722	369.996	0.57297	0.136382	4.20122	2.65486e-05	0.000293912		unspecified product	protein_coding	GO:0003676;GO:0003723	nucleic acid binding;RNA binding
AGAP010499	533.76	-0.541472	0.128922	-4.19998	2.66933e-05	0.000295199	AD20590	S-(hydroxymethyl)glutathione dehydrogenase [Source:UniProtKB/TrEMBL%3BAcc:A0A1S4H465]	protein_coding	GO:0004022;GO:0004024;GO:0005829;GO:0006069;GO:0008270;GO:0016491;GO:0046294;GO:0046872;GO:0051903;GO:0055114;GO:0106321;GO:0106322	alcohol dehydrogenase (NAD+) activity;alcohol dehydrogenase activity, zinc-dependent;cytosol;ethanol oxidation;zinc ion binding;oxidoreductase activity;formaldehyde catabolic process;metal ion binding;S-(hydroxymethyl)glutathione dehydrogenase activity;obsolete oxidation-reduction process;S-(hydroxymethyl)glutathione dehydrogenase NADP activity;S-(hydroxymethyl)glutathione dehydrogenase NAD activ…
AGAP006655	25.0169	-2.01471	0.47979	-4.19915	2.67917e-05	0.000295969		unspecified product	protein_coding	GO:0016020;GO:0016021	membrane;integral component of membrane
AGAP012394	266.555	-0.903573	0.215228	-4.19821	2.69028e-05	0.000296879		peptide-methionine (S)-S-oxide reductase	protein_coding	GO:0005737;GO:0008113;GO:0034599;GO:0036456;GO:0055114	cytoplasm;peptide-methionine (S)-S-oxide reductase activity;cellular response to oxidative stress;L-methionine-(S)-S-oxide reductase activity;obsolete oxidation-reduction process
AGAP012481	1985.33	0.409128	0.0974681	4.19756	2.69801e-05	0.000297415		histone-lysine N-methyltransferase SETD8	protein_coding	GO:0005515;GO:0005634;GO:0005694;GO:0008168;GO:0016740;GO:0018024;GO:0032259;GO:0034968	protein binding;nucleus;chromosome;methyltransferase activity;transferase activity;histone-lysine N-methyltransferase activity;methylation;histone lysine methylation
AGAP009308	85.7236	1.4402	0.343189	4.19654	2.71025e-05	0.000298445		unspecified product	protein_coding
AGAP029941	271.946	0.645049	0.153793	4.19427	2.73749e-05	0.000301124		unspecified product	protein_coding
AGAP005633	3015.41	0.39765	0.0948505	4.19239	2.76033e-05	0.000303314		unspecified product	protein_coding	GO:0016020;GO:0016021	membrane;integral component of membrane
AGAP012087	1838.17	0.389097	0.0928211	4.19191	2.76618e-05	0.000303633		7SK snRNA methylphosphate capping enzyme	protein_coding	GO:0001510;GO:0008168;GO:0008171;GO:0008173;GO:0017069;GO:0040031	RNA methylation;methyltransferase activity;O-methyltransferase activity;RNA methyltransferase activity;snRNA binding;snRNA modification
AGAP009049	64.0605	-1.36328	0.325343	-4.19027	2.78618e-05	0.000305504	Cht16	Chitinase [Source:UniProtKB/TrEMBL%3BAcc:A0A1S4GZY6]	protein_coding	GO:0004553;GO:0004568;GO:0005576;GO:0005975;GO:0006032;GO:0008061;GO:0008152;GO:0016787;GO:0016798	hydrolase activity, hydrolyzing O-glycosyl compounds;chitinase activity;extracellular region;carbohydrate metabolic process;chitin catabolic process;chitin binding;metabolic process;hydrolase activity;hydrolase activity, acting on glycosyl bonds
AGAP006184	385.271	-0.609714	0.145533	-4.18952	2.79548e-05	0.000306199		unspecified product	protein_coding
AGAP008582	2146.87	-0.432391	0.103243	-4.18811	2.81286e-05	0.000307776		Alpha-mannosidase [Source:UniProtKB/TrEMBL%3BAcc:A0A1S4GYP5]	protein_coding	GO:0003824;GO:0004559;GO:0005774;GO:0005975;GO:0006013;GO:0006517;GO:0008152;GO:0016787;GO:0016798;GO:0030246;GO:0046872	catalytic activity;alpha-mannosidase activity;vacuolar membrane;carbohydrate metabolic process;mannose metabolic process;protein deglycosylation;metabolic process;hydrolase activity;hydrolase activity, acting on glycosyl bonds;carbohydrate binding;metal ion binding
AGAP004050	180.505	0.848643	0.202761	4.18544	2.84616e-05	0.000311071		Doublesex female isoform	protein_coding	GO:0000978;GO:0000981;GO:0003677;GO:0003700;GO:0005634;GO:0006355;GO:0006357;GO:0007548;GO:0043565;GO:0046872	RNA polymerase II cis-regulatory region sequence-specific DNA binding;DNA-binding transcription factor activity, RNA polymerase II-specific;DNA binding;DNA-binding transcription factor activity;nucleus;regulation of DNA-templated transcription;regulation of transcription by RNA polymerase II;sex differentiation;sequence-specific DNA binding;metal ion binding
AGAP001168	1371.25	0.468463	0.111933	4.18521	2.849e-05	0.000311071		unspecified product	protein_coding	GO:0005634;GO:0032204	nucleus;regulation of telomere maintenance
AGAP010220	2038.51	0.399246	0.0954452	4.18298	2.8771e-05	0.000313789		Proliferating cell nuclear antigen [Source:UniProtKB/TrEMBL%3BAcc:Q7Q0Q0]	protein_coding	GO:0003677;GO:0005634;GO:0006260;GO:0006272;GO:0006275;GO:0006298;GO:0019985;GO:0030337;GO:0043626	DNA binding;nucleus;DNA replication;leading strand elongation;regulation of DNA replication;mismatch repair;translesion synthesis;DNA polymerase processivity factor activity;PCNA complex
AGAP009561	557.002	0.473223	0.113137	4.18276	2.87997e-05	0.000313789		unspecified product	protein_coding
AGAP001867	840.644	0.57165	0.136696	4.18192	2.8906e-05	0.000314616		mitogen-activated protein kinase kinase 7	protein_coding	GO:0000165;GO:0000187;GO:0004672;GO:0004674;GO:0004708;GO:0005524;GO:0005737;GO:0006468;GO:0007257;GO:0007346;GO:0008545;GO:0031098;GO:0032147;GO:0051403	MAPK cascade;obsolete activation of MAPK activity;protein kinase activity;protein serine/threonine kinase activity;MAP kinase kinase activity;ATP binding;cytoplasm;protein phosphorylation;obsolete activation of JUN kinase activity;regulation of mitotic cell cycle;JUN kinase kinase activity;stress-activated protein kinase signaling cascade;activation of protein kinase activity;stress-activated MAP…
AGAP013386	2449.53	0.422849	0.101126	4.1814	2.8972e-05	0.000315002		DNA polymerase zeta	protein_coding	GO:0000166;GO:0000724;GO:0003676;GO:0003677;GO:0003887;GO:0005634;GO:0006281;GO:0016035;GO:0019985;GO:0042276;GO:0043625;GO:0046872;GO:0051536;GO:0090305	nucleotide binding;double-strand break repair via homologous recombination;nucleic acid binding;DNA binding;DNA-directed DNA polymerase activity;nucleus;DNA repair;zeta DNA polymerase complex;translesion synthesis;error-prone translesion synthesis;delta DNA polymerase complex;metal ion binding;iron-sulfur cluster binding;nucleic acid phosphodiester bond hydrolysis
AGAP013506	166.601	0.803304	0.192168	4.18023	2.9122e-05	0.0003163	UPD3A	JAK/STAT pathway cytokine unpaired 3 variant A	protein_coding	GO:0016020;GO:0016021	membrane;integral component of membrane
AGAP001886	2375.56	0.448396	0.107276	4.17985	2.91706e-05	0.000316495		unspecified product	protein_coding	GO:0000147;GO:0003779;GO:0005884;GO:0006897;GO:0008360;GO:0030048;GO:0030479;GO:0051015;GO:0051127;GO:0051666	actin cortical patch assembly;actin binding;actin filament;endocytosis;regulation of cell shape;actin filament-based movement;actin cortical patch;actin filament binding;positive regulation of actin nucleation;actin cortical patch localization
AGAP009451	450.076	-0.596164	0.142641	-4.17945	2.9221e-05	0.000316709		Rhomboid-like protein [Source:UniProtKB/TrEMBL%3BAcc:A0A1S4H171]	protein_coding	GO:0004252;GO:0006508;GO:0016020;GO:0016021	serine-type endopeptidase activity;proteolysis;membrane;integral component of membrane
AGAP010777	2701.16	0.467856	0.112036	4.17593	2.96775e-05	0.00032132		unspecified product	protein_coding	GO:0000981;GO:0006357;GO:0040034	DNA-binding transcription factor activity, RNA polymerase II-specific;regulation of transcription by RNA polymerase II;regulation of development, heterochronic
AGAP003618	3221.99	0.45333	0.108592	4.17461	2.98493e-05	0.000322841		serine/threonine-protein kinase LATS1/2	protein_coding	GO:0000082;GO:0000278;GO:0004672;GO:0004674;GO:0005524;GO:0006468;GO:0018105;GO:0035329;GO:0035556;GO:0043065;GO:0046620	G1/S transition of mitotic cell cycle;mitotic cell cycle;protein kinase activity;protein serine/threonine kinase activity;ATP binding;protein phosphorylation;peptidyl-serine phosphorylation;hippo signaling;intracellular signal transduction;positive regulation of apoptotic process;regulation of organ growth
AGAP009642	4620.44	-0.357556	0.0857698	-4.16879	3.0622e-05	0.000330852		prohibitin 2	protein_coding	GO:0005739;GO:0005743;GO:0016020	mitochondrion;mitochondrial inner membrane;membrane
AGAP011749	450.434	-0.540018	0.129657	-4.16498	3.11385e-05	0.000336081		unspecified product	protein_coding	GO:0016020;GO:0016021	membrane;integral component of membrane
AGAP011771	501.561	0.558367	0.134169	4.16166	3.15941e-05	0.000340642		DUF4781 domain-containing protein [Source:UniProtKB/TrEMBL%3BAcc:A0A1S4H8L6]	protein_coding
AGAP009950	3340.36	0.547613	0.131627	4.16035	3.17766e-05	0.000342252		unspecified product	protein_coding	GO:0003690;GO:0003700;GO:0005634;GO:0006355;GO:0007366;GO:0008023;GO:0010468;GO:0032783	double-stranded DNA binding;DNA-binding transcription factor activity;nucleus;regulation of DNA-templated transcription;periodic partitioning by pair rule gene;transcription elongation factor complex;regulation of gene expression;super elongation complex
AGAP001455	2692.41	0.431548	0.103741	4.15984	3.18466e-05	0.00034265		unspecified product	protein_coding
AGAP001029	917.483	0.570449	0.137185	4.15826	3.20685e-05	0.000344678		unspecified product	protein_coding	GO:0003677;GO:0003682;GO:0005634	DNA binding;chromatin binding;nucleus
AGAP007083	143.201	0.839641	0.202002	4.15661	3.23008e-05	0.000346814		unspecified product	protein_coding
AGAP006961	5435.82	-0.53077	0.12774	-4.15509	3.25161e-05	0.000348763		molecular chaperone HtpG	protein_coding	GO:0005524;GO:0005737;GO:0005829;GO:0005886;GO:0006457;GO:0009986;GO:0016887;GO:0032991;GO:0034605;GO:0048471;GO:0050821;GO:0051082;GO:0097718	ATP binding;cytoplasm;cytosol;plasma membrane;protein folding;cell surface;ATP hydrolysis activity;protein-containing complex;cellular response to heat;perinuclear region of cytoplasm;protein stabilization;unfolded protein binding;disordered domain specific binding
AGAP011666	13.9018	2.77542	0.668348	4.15266	3.28635e-05	0.000352123		unspecified product	protein_coding
AGAP012524	804.024	-0.513438	0.123769	-4.14837	3.34854e-05	0.000357925		unspecified product	protein_coding
AGAP013055	3626.11	0.57303	0.138139	4.14822	3.35067e-05	0.000357925		unspecified product	protein_coding
AGAP000319	748.55	0.605622	0.146001	4.14806	3.35308e-05	0.000357925		katanin p80 WD40 repeat-containing subunit	protein_coding	GO:0000922;GO:0005515;GO:0005737;GO:0005813;GO:0005815;GO:0005819;GO:0005856;GO:0005874;GO:0007019;GO:0007049;GO:0008017;GO:0008352;GO:0008568;GO:0051013;GO:0051301	spindle pole;protein binding;cytoplasm;centrosome;microtubule organizing center;spindle;cytoskeleton;microtubule;microtubule depolymerization;cell cycle;microtubule binding;katanin complex;microtubule severing ATPase activity;microtubule severing;cell division
AGAP009915	2829.2	0.423042	0.101988	4.14797	3.35436e-05	0.000357925		DUF4210 domain-containing protein [Source:UniProtKB/TrEMBL%3BAcc:A0A1S4H376]	protein_coding
AGAP002178	7848.41	0.494301	0.119336	4.14209	3.44161e-05	0.000366857		homeobox protein homothorax	protein_coding	GO:0003677;GO:0005634;GO:0006355	DNA binding;nucleus;regulation of DNA-templated transcription
AGAP004240	896.482	-0.438005	0.105777	-4.14083	3.4605e-05	0.00036849	CycC	cyclin C	protein_coding	GO:0000079;GO:0005634;GO:0006357;GO:0016538;GO:0016592;GO:0045944	regulation of cyclin-dependent protein serine/threonine kinase activity;nucleus;regulation of transcription by RNA polymerase II;cyclin-dependent protein serine/threonine kinase regulator activity;mediator complex;positive regulation of transcription by RNA polymerase II
AGAP001543	54.735	-1.24411	0.300547	-4.13948	3.481e-05	0.000370291	TWDL11	cuticular protein TWDL family (TWDL11)	protein_coding
AGAP008551	1008.61	0.548275	0.132527	4.13708	3.51746e-05	0.000373572		mothers against decapentaplegic homolog 1	protein_coding	GO:0003677;GO:0003700;GO:0005515;GO:0005634;GO:0005667;GO:0005737;GO:0006355;GO:0007179;GO:0009791;GO:0046872;GO:0050793;GO:0051239	DNA binding;DNA-binding transcription factor activity;protein binding;nucleus;transcription regulator complex;cytoplasm;regulation of DNA-templated transcription;transforming growth factor beta receptor signaling pathway;post-embryonic development;metal ion binding;regulation of developmental process;regulation of multicellular organismal process
AGAP003755	4669.7	0.44845	0.1084	4.13698	3.51908e-05	0.000373572		unspecified product	protein_coding	GO:0000123;GO:0035035;GO:0043981;GO:0043982;GO:0043984;GO:0043995;GO:0043996;GO:0044545;GO:0046972	histone acetyltransferase complex;histone acetyltransferase binding;histone H4-K5 acetylation;histone H4-K8 acetylation;histone H4-K16 acetylation;histone acetyltransferase activity (H4-K5 specific);histone acetyltransferase activity (H4-K8 specific);NSL complex;histone acetyltransferase activity (H4-K16 specific)
AGAP006479	984.565	0.444357	0.107492	4.13386	3.56722e-05	0.000378294		myosin V	protein_coding	GO:0000166;GO:0003774;GO:0003779;GO:0005515;GO:0005524;GO:0005737;GO:0016459;GO:0051015	nucleotide binding;cytoskeletal motor activity;actin binding;protein binding;ATP binding;cytoplasm;myosin complex;actin filament binding
AGAP010415	2095.79	0.388569	0.0941365	4.12772	3.66378e-05	0.000388135		unspecified product	protein_coding	GO:0004252;GO:0006508	serine-type endopeptidase activity;proteolysis
AGAP000185	513.894	0.694973	0.168467	4.12529	3.70275e-05	0.000391861		double stranded RNA-specific editase	protein_coding	GO:0003723;GO:0003725;GO:0003726;GO:0004000;GO:0005634;GO:0005730;GO:0005737;GO:0006382;GO:0006396;GO:0008251;GO:0010468	RNA binding;double-stranded RNA binding;double-stranded RNA adenosine deaminase activity;adenosine deaminase activity;nucleus;nucleolus;cytoplasm;adenosine to inosine editing;RNA processing;tRNA-specific adenosine deaminase activity;regulation of gene expression
AGAP003124	2770.42	-0.385641	0.0935295	-4.1232	3.73645e-05	0.000394814		dihydropyrimidinase	protein_coding	GO:0004157;GO:0005737;GO:0005829;GO:0006208;GO:0016787;GO:0016810;GO:0016812	dihydropyrimidinase activity;cytoplasm;cytosol;pyrimidine nucleobase catabolic process;hydrolase activity;hydrolase activity, acting on carbon-nitrogen (but not peptide) bonds;hydrolase activity, acting on carbon-nitrogen (but not peptide) bonds, in cyclic amides
AGAP007323	56.1231	1.28954	0.31276	4.12309	3.73829e-05	0.000394814		unspecified product	protein_coding	GO:0016021	integral component of membrane
AGAP029493	643.958	0.686248	0.166462	4.12256	3.74685e-05	0.000395314		SCAPER_N domain-containing protein [Source:UniProtKB/TrEMBL%3BAcc:A0A453YZT3]	protein_coding
AGAP004588	711.915	0.454079	0.110164	4.12183	3.75869e-05	0.000396158		unspecified product	protein_coding	GO:0003729;GO:0005515	mRNA binding;protein binding
AGAP004112	1767.33	0.521063	0.126474	4.11991	3.79023e-05	0.000399076		Protein kinase domain-containing protein [Source:UniProtKB/TrEMBL%3BAcc:A0A1S4GK54]	protein_coding	GO:0004672;GO:0004674;GO:0005524;GO:0005634;GO:0005737;GO:0006468;GO:0030036	protein kinase activity;protein serine/threonine kinase activity;ATP binding;nucleus;cytoplasm;protein phosphorylation;actin cytoskeleton organization
AGAP000336	2711.04	0.415177	0.100871	4.11591	3.85656e-05	0.000405646		transcription initiation factor TFIID TATA-box-binding protein	protein_coding	GO:0000978;GO:0000979;GO:0003677;GO:0003700;GO:0005667;GO:0006352;GO:0006355;GO:0006366;GO:0008134	RNA polymerase II cis-regulatory region sequence-specific DNA binding;RNA polymerase II core promoter sequence-specific DNA binding;DNA binding;DNA-binding transcription factor activity;transcription regulator complex;DNA-templated transcription initiation;regulation of DNA-templated transcription;transcription by RNA polymerase II;transcription factor binding
AGAP002985	1371.32	0.405267	0.0985135	4.11382	3.89172e-05	0.000408878		Structural maintenance of chromosomes protein 6 [Source:UniProtKB/TrEMBL%3BAcc:F7IWF2]	protein_coding	GO:0000724;GO:0003684;GO:0003697;GO:0005524;GO:0005634;GO:0006281;GO:0016887;GO:0030915;GO:0033743;GO:0035861;GO:0055114	double-strand break repair via homologous recombination;damaged DNA binding;single-stranded DNA binding;ATP binding;nucleus;DNA repair;ATP hydrolysis activity;Smc5-Smc6 complex;peptide-methionine (R)-S-oxide reductase activity;site of double-strand break;obsolete oxidation-reduction process
AGAP003420	24.3784	-1.90857	0.463967	-4.11359	3.89552e-05	0.000408878	Osi22	protein osiris 22	protein_coding	GO:0016020;GO:0016021	membrane;integral component of membrane
AGAP029908	4647.02	0.600418	0.145967	4.11337	3.89916e-05	0.000408878		unspecified product	protein_coding	GO:0003700;GO:0006355;GO:0043565	DNA-binding transcription factor activity;regulation of DNA-templated transcription;sequence-specific DNA binding
AGAP005660	84.5355	1.06243	0.258329	4.11271	3.91047e-05	0.000409615	CYP305A4	cytochrome P450	protein_coding	GO:0004497;GO:0005506;GO:0016491;GO:0016705;GO:0020037;GO:0046872;GO:0055114	monooxygenase activity;iron ion binding;oxidoreductase activity;oxidoreductase activity, acting on paired donors, with incorporation or reduction of molecular oxygen;heme binding;metal ion binding;obsolete oxidation-reduction process
AGAP013719	148.184	-0.855707	0.208075	-4.11249	3.91413e-05	0.000409615		Crumbs	protein_coding	GO:0005509;GO:0009653;GO:0016043;GO:0030154;GO:0048513	calcium ion binding;anatomical structure morphogenesis;cellular component organization;cell differentiation;animal organ development
AGAP000532	2080.71	0.377679	0.0918708	4.11097	3.93994e-05	0.0004119		histone deacetylase 6/10	protein_coding	GO:0008270;GO:0016787	zinc ion binding;hydrolase activity
AGAP005279	1910.71	0.476457	0.115967	4.10856	3.98125e-05	0.000415798		Rho-type gtpase activating protein	protein_coding	GO:0005737;GO:0007165;GO:0008289	cytoplasm;signal transduction;lipid binding
AGAP006511	8697.06	0.338648	0.0824652	4.10656	4.01597e-05	0.000418999		histone deacetylase 1/2	protein_coding	GO:0000118;GO:0004407;GO:0005634;GO:0006325;GO:0016575;GO:0016787;GO:0032041;GO:0045944;GO:0046872;GO:0070822;GO:0070932;GO:0070933	histone deacetylase complex;histone deacetylase activity;nucleus;chromatin organization;histone deacetylation;hydrolase activity;NAD-dependent histone deacetylase activity (H3-K14 specific);positive regulation of transcription by RNA polymerase II;metal ion binding;Sin3-type complex;histone H3 deacetylation;histone H4 deacetylation
AGAP011105	1427.59	0.381831	0.0929935	4.10599	4.02583e-05	0.000419604		guanylate kinase	protein_coding	GO:0004385;GO:0005524;GO:0005829;GO:0006163;GO:0046037;GO:0046710	guanylate kinase activity;ATP binding;cytosol;purine nucleotide metabolic process;GMP metabolic process;GDP metabolic process
AGAP004907	74.5295	-1.11019	0.270467	-4.10473	4.04791e-05	0.00042148		BHLH domain-containing protein [Source:UniProtKB/TrEMBL%3BAcc:Q7Q813]	protein_coding	GO:0000978;GO:0000981;GO:0006357;GO:0046983	RNA polymerase II cis-regulatory region sequence-specific DNA binding;DNA-binding transcription factor activity, RNA polymerase II-specific;regulation of transcription by RNA polymerase II;protein dimerization activity
AGAP008667	4850.23	-0.374431	0.0912287	-4.10432	4.05512e-05	0.000421806		Hydroxysteroid (17-beta) dehydrogenase 4	protein_coding	GO:0003857;GO:0004300;GO:0005777;GO:0006635;GO:0016491;GO:0044594;GO:0055114	3-hydroxyacyl-CoA dehydrogenase activity;enoyl-CoA hydratase activity;peroxisome;fatty acid beta-oxidation;oxidoreductase activity;17-beta-hydroxysteroid dehydrogenase (NAD+) activity;obsolete oxidation-reduction process
AGAP000433	1152.61	0.392519	0.0956672	4.10297	4.07881e-05	0.000423844		Ras-related protein Rab-39B	protein_coding	GO:0000139;GO:0003924;GO:0005525;GO:0005794;GO:0005886;GO:0006886;GO:0006914;GO:0012505;GO:0032482	Golgi membrane;GTPase activity;GTP binding;Golgi apparatus;plasma membrane;intracellular protein transport;autophagy;endomembrane system;Rab protein signal transduction
AGAP028466	42.6498	1.65554	0.403532	4.10261	4.08511e-05	0.000424072		unspecified product	protein_coding
AGAP003795	922.818	-0.452824	0.110499	-4.098	4.16736e-05	0.000432175		unspecified product	protein_coding	GO:0016020;GO:0016021;GO:0035869;GO:1905515	membrane;integral component of membrane;ciliary transition zone;non-motile cilium assembly
AGAP001966	382.322	0.538522	0.131584	4.09262	4.26533e-05	0.000441892		sodium-coupled monocarboxylate transporter 1	protein_coding	GO:0006814;GO:0015293;GO:0016020;GO:0016021;GO:0022857;GO:0055085	sodium ion transport;symporter activity;membrane;integral component of membrane;transmembrane transporter activity;transmembrane transport
AGAP004629	777.875	-0.43841	0.107204	-4.08948	4.32344e-05	0.000447463		unspecified product	protein_coding	GO:0000226;GO:0005509;GO:0019722;GO:0030234	microtubule cytoskeleton organization;calcium ion binding;calcium-mediated signaling;enzyme regulator activity
AGAP006383	5499.28	-0.400907	0.0980793	-4.08758	4.35902e-05	0.000450694		oligosaccharyltransferase complex subunit beta	protein_coding	GO:0004579;GO:0005783;GO:0005789;GO:0006486;GO:0008250;GO:0016020;GO:0016021;GO:0018279	dolichyl-diphosphooligosaccharide-protein glycotransferase activity;endoplasmic reticulum;endoplasmic reticulum membrane;protein glycosylation;oligosaccharyltransferase complex;membrane;integral component of membrane;protein N-linked glycosylation via asparagine
AGAP011217	4480.12	0.42357	0.103676	4.0855	4.39827e-05	0.000454289		E3 ubiquitin-protein ligase RBBP6	protein_coding	GO:0003676;GO:0005634;GO:0006397;GO:0008270;GO:0016567;GO:0061630	nucleic acid binding;nucleus;mRNA processing;zinc ion binding;protein ubiquitination;ubiquitin protein ligase activity
AGAP004485	430.358	0.586363	0.143531	4.08527	4.40259e-05	0.000454289		unspecified product	protein_coding	GO:0005515;GO:0007165;GO:0046579	protein binding;signal transduction;positive regulation of Ras protein signal transduction
AGAP004401	600.27	0.498232	0.121968	4.08495	4.40858e-05	0.000454454		RNA pseudouridylate synthase domain-containing protein 1	protein_coding	GO:0000455;GO:0001522;GO:0003723;GO:0009451;GO:0009982	enzyme-directed rRNA pseudouridine synthesis;pseudouridine synthesis;RNA binding;RNA modification;pseudouridine synthase activity
AGAP004358	350.308	-0.64866	0.158813	-4.08442	4.41874e-05	0.000455047		alkyldihydroxyacetonephosphate synthase	protein_coding	GO:0003824;GO:0005777;GO:0006629;GO:0008609;GO:0008610;GO:0008611;GO:0016491;GO:0016740;GO:0050660;GO:0055114;GO:0071949	catalytic activity;peroxisome;lipid metabolic process;alkylglycerone-phosphate synthase activity;lipid biosynthetic process;ether lipid biosynthetic process;oxidoreductase activity;transferase activity;flavin adenine dinucleotide binding;obsolete oxidation-reduction process;FAD binding
AGAP007584	426.481	-0.652129	0.159886	-4.0787	4.5288e-05	0.000465916		unspecified product	protein_coding	GO:0005576;GO:0005615	extracellular region;extracellular space
AGAP029603	1481.73	0.365403	0.0895977	4.07827	4.53723e-05	0.000466319		unspecified product	protein_coding	GO:0016020;GO:0016021	membrane;integral component of membrane
AGAP028364	147928	-0.456387	0.111988	-4.07533	4.59488e-05	0.000471774	COX1	cytochrome c oxidase subunit I [Source:European Nucleotide Archive%3BAcc:COX1]	protein_coding	GO:0004129;GO:0005739;GO:0005743;GO:0005751;GO:0006119;GO:0006123;GO:0009060;GO:0015990;GO:0016020;GO:0016021;GO:0016491;GO:0020037;GO:0022900;GO:0022904;GO:0045277;GO:0046872;GO:0055114;GO:0070469;GO:1902600	cytochrome-c oxidase activity;mitochondrion;mitochondrial inner membrane;mitochondrial respiratory chain complex IV;oxidative phosphorylation;mitochondrial electron transport, cytochrome c to oxygen;aerobic respiration;electron transport coupled proton transport;membrane;integral component of membrane;oxidoreductase activity;heme binding;electron transport chain;respiratory electron transport cha…
AGAP002030	11423.1	0.357261	0.0876808	4.07457	4.60998e-05	0.000472655		bromodomain and WD repeat domain containing protein 1/3	protein_coding	GO:0005515;GO:0005634;GO:0006357;GO:0007010;GO:0008360	protein binding;nucleus;regulation of transcription by RNA polymerase II;cytoskeleton organization;regulation of cell shape
AGAP001233	257.909	-0.602591	0.147896	-4.07444	4.6126e-05	0.000472655	Vps16B	vacuolar protein sorting 16B	protein_coding	GO:0005737;GO:0005768;GO:0006886;GO:0007034	cytoplasm;endosome;intracellular protein transport;vacuolar transport
AGAP000315	250.91	0.658633	0.161915	4.06777	4.74654e-05	0.000485798	CLIPC6	CLIP-domain serine protease	protein_coding	GO:0004252;GO:0005576;GO:0006508;GO:0008233;GO:0008236;GO:0016787	serine-type endopeptidase activity;extracellular region;proteolysis;peptidase activity;serine-type peptidase activity;hydrolase activity
AGAP029979	2901.71	0.440575	0.108314	4.06759	4.75027e-05	0.000485798		unspecified product	protein_coding	GO:0003700;GO:0006355;GO:0006357;GO:0043565	DNA-binding transcription factor activity;regulation of DNA-templated transcription;regulation of transcription by RNA polymerase II;sequence-specific DNA binding
AGAP009136	2038.43	0.566572	0.139347	4.06592	4.78443e-05	0.000488807		Ig-like domain-containing protein [Source:UniProtKB/TrEMBL%3BAcc:A0A1S4H0Z5]	protein_coding	GO:0005515;GO:0016020;GO:0016021;GO:0016043;GO:0040011;GO:0071944	protein binding;membrane;integral component of membrane;cellular component organization;locomotion;cell periphery
AGAP011655	1686.82	0.417263	0.102651	4.06488	4.80568e-05	0.000490493		unspecified product	protein_coding	GO:0000981	DNA-binding transcription factor activity, RNA polymerase II-specific
AGAP006999	20.8329	-2.10316	0.517771	-4.06196	4.86634e-05	0.000496194		unspecified product	protein_coding	GO:0016020;GO:0016021	membrane;integral component of membrane
AGAP003216	1522.96	-0.382992	0.0942935	-4.06171	4.8715e-05	0.00049623	Rpt2	26S proteasome regulatory subunit T2	protein_coding	GO:0000166;GO:0005524;GO:0005634;GO:0005737;GO:0008540;GO:0016787;GO:0016887;GO:0017025;GO:0030163;GO:0036402;GO:0043161;GO:1901800	nucleotide binding;ATP binding;nucleus;cytoplasm;proteasome regulatory particle, base subcomplex;hydrolase activity;ATP hydrolysis activity;TBP-class protein binding;protein catabolic process;proteasome-activating activity;proteasome-mediated ubiquitin-dependent protein catabolic process;positive regulation of proteasomal protein catabolic process
AGAP029337	1959.04	0.422563	0.104066	4.06053	4.89624e-05	0.000498259		unspecified product	protein_coding
AGAP007966	5119.33	-0.41026	0.101093	-4.05826	4.94406e-05	0.00050263		F-type H+-transporting ATPase subunit gamma	protein_coding	GO:0000275;GO:0006754;GO:0006811;GO:0015986;GO:0045261;GO:0046933	mitochondrial proton-transporting ATP synthase complex, catalytic sector F(1);ATP biosynthetic process;ion transport;proton motive force-driven ATP synthesis;proton-transporting ATP synthase complex, catalytic core F(1);proton-transporting ATP synthase activity, rotational mechanism
AGAP005134	21293.7	-0.364571	0.0898936	-4.05558	5.00101e-05	0.000507919		F-type H+-transporting ATPase subunit alpha	protein_coding	GO:0000166;GO:0005524;GO:0005754;GO:0005886;GO:0006754;GO:0006811;GO:0015986;GO:0016887;GO:0032559;GO:0043531;GO:0045261;GO:0046034;GO:0046933;GO:1902600	nucleotide binding;ATP binding;mitochondrial proton-transporting ATP synthase, catalytic core;plasma membrane;ATP biosynthetic process;ion transport;proton motive force-driven ATP synthesis;ATP hydrolysis activity;adenyl ribonucleotide binding;ADP binding;proton-transporting ATP synthase complex, catalytic core F(1);ATP metabolic process;proton-transporting ATP synthase activity, rotational mecha…
AGAP005732	258.309	0.632695	0.156016	4.05533	5.00634e-05	0.000507962		unspecified product	protein_coding	GO:0051225;GO:0070652	spindle assembly;HAUS complex
AGAP012740	227.194	-0.638356	0.157429	-4.05488	5.01609e-05	0.000508452		unspecified product	protein_coding	GO:0016020;GO:0016021	membrane;integral component of membrane
AGAP004449	203.063	-0.728337	0.179683	-4.05345	5.04669e-05	0.00051069		pancreatic triacylglycerol lipase	protein_coding	GO:0004806;GO:0005576;GO:0005615;GO:0006629;GO:0016020;GO:0016021;GO:0016042;GO:0016298;GO:0052689	triglyceride lipase activity;extracellular region;extracellular space;lipid metabolic process;membrane;integral component of membrane;lipid catabolic process;lipase activity;carboxylic ester hydrolase activity
AGAP004188	7998.44	0.395295	0.0975221	4.05339	5.04806e-05	0.00051069		polyhomeotic-like protein 1	protein_coding	GO:0003677;GO:0005515;GO:0005634;GO:0008270	DNA binding;protein binding;nucleus;zinc ion binding
AGAP002075	291.617	0.581346	0.143462	4.05227	5.07226e-05	0.000512628		serine/threonine-protein kinase TTK/MPS1	protein_coding	GO:0000776;GO:0004672;GO:0004674;GO:0004712;GO:0005524;GO:0005634;GO:0005819;GO:0006468;GO:0007059;GO:0007093;GO:0007094;GO:0018105;GO:0033316;GO:0034501;GO:0051304	kinetochore;protein kinase activity;protein serine/threonine kinase activity;protein serine/threonine/tyrosine kinase activity;ATP binding;nucleus;spindle;protein phosphorylation;chromosome segregation;mitotic cell cycle checkpoint signaling;mitotic spindle assembly checkpoint signaling;peptidyl-serine phosphorylation;meiotic spindle assembly checkpoint signaling;protein localization to kinetocho…
AGAP012332	537.031	0.469444	0.115854	4.05205	5.07714e-05	0.000512628		Differentially expressed in FDCP 6-like protein	protein_coding	GO:0005634;GO:0005737	nucleus;cytoplasm
AGAP002909	303.784	-0.737257	0.181957	-4.05181	5.08225e-05	0.000512642		Control protein HCTL029	protein_coding	GO:0005576;GO:0006030;GO:0008061	extracellular region;chitin metabolic process;chitin binding
AGAP005291	5485.37	0.421512	0.104095	4.0493	5.13703e-05	0.000517216		HTH La-type RNA-binding domain-containing protein [Source:UniProtKB/TrEMBL%3BAcc:A0A1S4GNS2]	protein_coding	GO:0003723	RNA binding
AGAP009158	409.87	0.596154	0.147225	4.04928	5.13761e-05	0.000517216		unspecified product	protein_coding	GO:0004672;GO:0004713;GO:0005524;GO:0006468	protein kinase activity;protein tyrosine kinase activity;ATP binding;protein phosphorylation
AGAP001140	7258.93	0.395598	0.0977575	4.04673	5.19382e-05	0.000522078		unspecified product	protein_coding
AGAP003013	4993.55	0.421777	0.104231	4.04656	5.19765e-05	0.000522078		euchromatic histone-lysine N-methyltransferase	protein_coding	GO:0002039;GO:0005515;GO:0005634;GO:0005694;GO:0006325;GO:0008270;GO:0018024;GO:0034968	p53 binding;protein binding;nucleus;chromosome;chromatin organization;zinc ion binding;histone-lysine N-methyltransferase activity;histone lysine methylation
AGAP007915	361.779	-0.674074	0.16659	-4.04631	5.20308e-05	0.000522078		unspecified product	protein_coding	GO:0003676	nucleic acid binding
AGAP010387	549.825	-0.482209	0.119176	-4.04618	5.20612e-05	0.000522078	HKT	alanine-glyoxylate aminotransferase	protein_coding	GO:0003824;GO:0004760;GO:0005777;GO:0008453;GO:0009436;GO:0019265;GO:0030170;GO:0036137;GO:0047315;GO:0097053	catalytic activity;serine-pyruvate transaminase activity;peroxisome;alanine-glyoxylate transaminase activity;glyoxylate catabolic process;glycine biosynthetic process, by transamination of glyoxylate;pyridoxal phosphate binding;kynurenine aminotransferase activity;kynurenine-glyoxylate transaminase activity;L-kynurenine catabolic process
AGAP001053	103.93	-1.18599	0.293132	-4.04592	5.21173e-05	0.000522134		unspecified product	protein_coding	GO:0005861;GO:0006936	troponin complex;muscle contraction
AGAP002459	252.569	0.785265	0.194102	4.04564	5.21814e-05	0.000522269		unspecified product	protein_coding
AGAP008708	1083.74	0.453033	0.112	4.04496	5.2333e-05	0.000522938		protein-tyrosine phosphatase	protein_coding	GO:0004725;GO:0005634;GO:0005737;GO:0006470;GO:0008138;GO:0016311;GO:0016791;GO:0035335	protein tyrosine phosphatase activity;nucleus;cytoplasm;protein dephosphorylation;protein tyrosine/serine/threonine phosphatase activity;dephosphorylation;phosphatase activity;peptidyl-tyrosine dephosphorylation
AGAP000626	3617.02	0.364593	0.0901369	4.04488	5.23494e-05	0.000522938		Vesicle-associated membrane protein-associated protein B	protein_coding	GO:0005789;GO:0005886;GO:0016021;GO:0033149;GO:0061817;GO:0090158	endoplasmic reticulum membrane;plasma membrane;integral component of membrane;FFAT motif binding;endoplasmic reticulum-plasma membrane tethering;endoplasmic reticulum membrane organization
AGAP006214	9.98639	-4.20537	1.04008	-4.0433	5.27044e-05	0.000525975		unspecified product	protein_coding
AGAP013540	947.169	-0.476301	0.117841	-4.04188	5.3024e-05	0.000528653		unspecified product	protein_coding
AGAP002284	4110.31	-0.353575	0.0874969	-4.041	5.32236e-05	0.000529957		peptide alpha-N-acetyltransferase	protein_coding	GO:0004596;GO:0005515;GO:0005737;GO:0017196;GO:0031415	peptide alpha-N-acetyltransferase activity;protein binding;cytoplasm;N-terminal peptidyl-methionine acetylation;NatA complex
AGAP006280	3336.63	0.375698	0.0929748	4.04085	5.32574e-05	0.000529957		nuclear pore complex protein Nup210	protein_coding	GO:0005643;GO:0016020;GO:0016021	nuclear pore;membrane;integral component of membrane
AGAP003202	1515.82	0.541184	0.133956	4.04	5.34504e-05	0.000531366		thousand and one amino acid protein kinase	protein_coding	GO:0000165;GO:0000186;GO:0004672;GO:0004674;GO:0004709;GO:0005524;GO:0005737;GO:0006468;GO:0007346;GO:0031098;GO:0032147;GO:0035556;GO:0043408;GO:0048812	MAPK cascade;obsolete activation of MAPKK activity;protein kinase activity;protein serine/threonine kinase activity;MAP kinase kinase kinase activity;ATP binding;cytoplasm;protein phosphorylation;regulation of mitotic cell cycle;stress-activated protein kinase signaling cascade;activation of protein kinase activity;intracellular signal transduction;regulation of MAPK cascade;neuron projection mor…
AGAP002156	165.265	0.759207	0.188108	4.03602	5.43659e-05	0.000539947	GPRGNR1	putative gonadotrophin releasing hormone receptor 1	protein_coding	GO:0004930;GO:0005000;GO:0005886;GO:0005887;GO:0007165;GO:0007186;GO:0016020;GO:0016021;GO:0032870;GO:0042277;GO:0097003	G protein-coupled receptor activity;vasopressin receptor activity;plasma membrane;integral component of plasma membrane;signal transduction;G protein-coupled receptor signaling pathway;membrane;integral component of membrane;cellular response to hormone stimulus;peptide binding;adipokinetic hormone receptor activity
AGAP028571	51.5229	-1.27854	0.316841	-4.03526	5.45413e-05	0.000541169		unspecified product	protein_coding
AGAP029905	3814.73	0.49396	0.122494	4.03253	5.51795e-05	0.000546614		unspecified product	protein_coding
AGAP013028	324.698	-0.608113	0.150805	-4.03246	5.51959e-05	0.000546614		unspecified product	protein_coding
AGAP029525	1671.58	0.401671	0.0996186	4.03209	5.52828e-05	0.00054695		WD_REPEATS_REGION domain-containing protein [Source:UniProtKB/TrEMBL%3BAcc:A0A453YZX4]	protein_coding	GO:0000226;GO:0005515;GO:0008017;GO:0072686	microtubule cytoskeleton organization;protein binding;microtubule binding;mitotic spindle
AGAP009623	24478.6	-0.360145	0.089361	-4.03022	5.57242e-05	0.00055079	GAPDH	glyceraldehyde 3-phosphate dehydrogenase	protein_coding	GO:0000166;GO:0004365;GO:0005829;GO:0006006;GO:0006096;GO:0016491;GO:0016620;GO:0050661;GO:0051287;GO:0055114	nucleotide binding;glyceraldehyde-3-phosphate dehydrogenase (NAD+) (phosphorylating) activity;cytosol;glucose metabolic process;glycolytic process;oxidoreductase activity;oxidoreductase activity, acting on the aldehyde or oxo group of donors, NAD or NADP as acceptor;NADP binding;NAD binding;obsolete oxidation-reduction process
AGAP006569	112.69	-0.881268	0.218704	-4.0295	5.58945e-05	0.000551945		acetyl-CoA synthetase	protein_coding	GO:0000166;GO:0003824;GO:0003987;GO:0005524;GO:0016208;GO:0016874;GO:0019427	nucleotide binding;catalytic activity;acetate-CoA ligase activity;ATP binding;AMP binding;ligase activity;acetyl-CoA biosynthetic process from acetate
AGAP000751	281.466	0.733226	0.182029	4.02808	5.62349e-05	0.000554776		mitotic spindle assembly checkpoint protein MAD2	protein_coding	GO:0000776;GO:0005654;GO:0005737;GO:0007094;GO:0051301	kinetochore;nucleoplasm;cytoplasm;mitotic spindle assembly checkpoint signaling;cell division
AGAP007712	1779	0.454176	0.112765	4.02764	5.63401e-05	0.000555159		A-kinase anchor protein 13	protein_coding	GO:0005085;GO:0005737;GO:0016043	guanyl-nucleotide exchange factor activity;cytoplasm;cellular component organization
AGAP009833	15513.5	-0.328427	0.0815467	-4.02747	5.63813e-05	0.000555159		voltage-dependent anion-selective channel protein 2	protein_coding	GO:0000166;GO:0005739;GO:0005741;GO:0008308;GO:0015288;GO:0015698;GO:0046930;GO:0055085;GO:0098656;GO:1902017	nucleotide binding;mitochondrion;mitochondrial outer membrane;voltage-gated anion channel activity;porin activity;inorganic anion transport;pore complex;transmembrane transport;anion transmembrane transport;regulation of cilium assembly
AGAP006477	2108.62	0.415806	0.103308	4.02493	5.69917e-05	0.000560636		retinoblastoma-like protein 1	protein_coding	GO:0000785;GO:0005634;GO:0005667;GO:0006357;GO:0007049;GO:0007346;GO:0030154;GO:0051726;GO:2000134	chromatin;nucleus;transcription regulator complex;regulation of transcription by RNA polymerase II;cell cycle;regulation of mitotic cell cycle;cell differentiation;regulation of cell cycle;negative regulation of G1/S transition of mitotic cell cycle
AGAP002691	1321.58	-0.369842	0.0919923	-4.02036	5.811e-05	0.000571092		arrestin domain containing 2	protein_coding	GO:0005737;GO:0015031	cytoplasm;protein transport
AGAP008090	3169.91	0.35915	0.0893858	4.01797	5.87014e-05	0.000576356		nuclear pore complex protein Nup205	protein_coding	GO:0005643;GO:0006913;GO:0006999;GO:0017056;GO:0044611	nuclear pore;nucleocytoplasmic transport;nuclear pore organization;structural constituent of nuclear pore;nuclear pore inner ring
AGAP004678	616.171	0.515319	0.128359	4.01468	5.95276e-05	0.000583913		unspecified product	protein_coding	GO:0000463;GO:0000492;GO:0005634;GO:0046872;GO:0048254;GO:0070761	maturation of LSU-rRNA from tricistronic rRNA transcript (SSU-rRNA, 5.8S rRNA, LSU-rRNA);box C/D snoRNP assembly;nucleus;metal ion binding;snoRNA localization;pre-snoRNP complex
AGAP003006	341.346	0.629793	0.156944	4.01286	5.99873e-05	0.000587823		unspecified product	protein_coding	GO:0003677;GO:0003723;GO:0005730;GO:0042273;GO:0042274	DNA binding;RNA binding;nucleolus;ribosomal large subunit biogenesis;ribosomal small subunit biogenesis
AGAP007881	277.842	-0.649241	0.161798	-4.01265	6.004e-05	0.000587823		Steroid dehydrogenase	protein_coding	GO:0016491;GO:0055114	oxidoreductase activity;obsolete oxidation-reduction process
AGAP003494	82.9091	-0.969944	0.242099	-4.00639	6.16528e-05	0.000603041		sugar transporter ERD6-like 7	protein_coding	GO:0005351;GO:0005886;GO:0005887;GO:0008643;GO:0016020;GO:0016021;GO:0022857;GO:0034219;GO:0046323;GO:0051119;GO:0055085;GO:1902600	carbohydrate:proton symporter activity;plasma membrane;integral component of plasma membrane;carbohydrate transport;membrane;integral component of membrane;transmembrane transporter activity;carbohydrate transmembrane transport;glucose import;sugar transmembrane transporter activity;transmembrane transport;proton transmembrane transport
AGAP007454	60.0074	1.2344	0.308156	4.00576	6.1819e-05	0.000604087	LRIM8A	leucine-rich immune protein (Short)	protein_coding	GO:0005515;GO:0005615;GO:0031012	protein binding;extracellular space;extracellular matrix
AGAP004656	1929.75	0.381907	0.0953449	4.00554	6.18767e-05	0.000604087		histone-lysine N-methyltransferase NSD2	protein_coding	GO:0005515;GO:0005634;GO:0018024;GO:0046872	protein binding;nucleus;histone-lysine N-methyltransferase activity;metal ion binding
AGAP002718	643.551	0.536793	0.134025	4.00517	6.19725e-05	0.000604451		4-coumarate:CoA ligase isoform 2 [Source:UniProtKB/TrEMBL%3BAcc:Q7QCM8]	protein_coding	GO:0003824;GO:0005739;GO:0016405	catalytic activity;mitochondrion;CoA-ligase activity
AGAP006102	10.4508	-3.48729	0.870747	-4.00495	6.20318e-05	0.000604459		unspecified product	protein_coding
AGAP001524	49.1373	-1.25387	0.313184	-4.00362	6.23803e-05	0.000607281		unspecified product	protein_coding
AGAP028631	1862.21	0.395295	0.0987459	4.00315	6.25043e-05	0.000607916		Tudor domain-containing protein [Source:UniProtKB/TrEMBL%3BAcc:A0A1S4HDV8]	protein_coding	GO:0003723;GO:0005634;GO:0005737;GO:0006397	RNA binding;nucleus;cytoplasm;mRNA processing
AGAP005528	1852.97	-0.370912	0.0926766	-4.00221	6.2753e-05	0.00060976		unspecified product	protein_coding	GO:0016020;GO:0016021	membrane;integral component of membrane
AGAP011159	4857.1	-0.398619	0.0996899	-3.99859	6.37197e-05	0.000618572	CoVa	cytochrome c oxidase subunit Va	protein_coding	GO:0004129;GO:0005743;GO:0005751;GO:0006123;GO:0046872;GO:1902600	cytochrome-c oxidase activity;mitochondrial inner membrane;mitochondrial respiratory chain complex IV;mitochondrial electron transport, cytochrome c to oxygen;metal ion binding;proton transmembrane transport
AGAP005260	192.122	0.71186	0.178192	3.99491	6.47178e-05	0.000627672		dTMP kinase	protein_coding	GO:0004550;GO:0004798;GO:0005524;GO:0005634;GO:0005737;GO:0005739;GO:0005829;GO:0006165;GO:0006227;GO:0006233;GO:0006235;GO:0009041;GO:0046940	nucleoside diphosphate kinase activity;thymidylate kinase activity;ATP binding;nucleus;cytoplasm;mitochondrion;cytosol;nucleoside diphosphate phosphorylation;dUDP biosynthetic process;dTDP biosynthetic process;dTTP biosynthetic process;uridylate kinase activity;nucleoside monophosphate phosphorylation
AGAP003570	261.159	-0.641481	0.160605	-3.99416	6.49252e-05	0.000629092		COesterase domain-containing protein [Source:UniProtKB/TrEMBL%3BAcc:A0A1S4GID3]	protein_coding	GO:0005887;GO:0007158;GO:0007268;GO:0009986;GO:0016020;GO:0016021;GO:0038023;GO:0042043;GO:0045202;GO:0048488;GO:0050804;GO:0097104;GO:0097105;GO:0098793	integral component of plasma membrane;neuron cell-cell adhesion;chemical synaptic transmission;cell surface;membrane;integral component of membrane;signaling receptor activity;neurexin family protein binding;synapse;synaptic vesicle endocytosis;modulation of chemical synaptic transmission;postsynaptic membrane assembly;presynaptic membrane assembly;presynapse
AGAP028643	872.924	0.46805	0.117212	3.9932	6.51888e-05	0.000631054		histone acetyltransferase MYST2	protein_coding	GO:0000123;GO:0003700;GO:0004402;GO:0005634;GO:0006355;GO:0008270;GO:0016573;GO:0042393;GO:0045892;GO:0045944	histone acetyltransferase complex;DNA-binding transcription factor activity;histone acetyltransferase activity;nucleus;regulation of DNA-templated transcription;zinc ion binding;histone acetylation;histone binding;negative regulation of DNA-templated transcription;positive regulation of transcription by RNA polymerase II
AGAP004551	7967.18	-0.333415	0.083642	-3.98621	6.7137e-05	0.000649305	GILT1	gamma-interferon-inducible lysosomal thiol reductase	protein_coding	GO:0016491;GO:0016671	oxidoreductase activity;oxidoreductase activity, acting on a sulfur group of donors, disulfide as acceptor
AGAP005613	84.6308	-1.01692	0.255127	-3.98593	6.72149e-05	0.000649451		unspecified product	protein_coding
AGAP009990	11653.8	0.495036	0.124222	3.9851	6.7453e-05	0.000651142		unspecified product	protein_coding	GO:0003676;GO:0003723;GO:0005634	nucleic acid binding;RNA binding;nucleus
AGAP009893	680.307	0.540737	0.135704	3.98467	6.75745e-05	0.000651706		nocturnin	protein_coding	GO:0000175;GO:0003824;GO:0004535;GO:0007623;GO:0032922;GO:0090503	3'-5'-exoribonuclease activity;catalytic activity;poly(A)-specific ribonuclease activity;circadian rhythm;circadian regulation of gene expression;RNA phosphodiester bond hydrolysis, exonucleolytic
AGAP004573	3366.14	0.386078	0.0969487	3.98229	6.82531e-05	0.000657561		E3 ubiquitin-protein ligase RNF19A	protein_coding	GO:0000151;GO:0000209;GO:0004842;GO:0005737;GO:0006511;GO:0016020;GO:0016021;GO:0016567;GO:0016740;GO:0031624;GO:0032436;GO:0046872;GO:0061630	ubiquitin ligase complex;protein polyubiquitination;ubiquitin-protein transferase activity;cytoplasm;ubiquitin-dependent protein catabolic process;membrane;integral component of membrane;protein ubiquitination;transferase activity;ubiquitin conjugating enzyme binding;positive regulation of proteasomal ubiquitin-dependent protein catabolic process;metal ion binding;ubiquitin protein ligase activity
AGAP002091	352.881	-0.631184	0.158505	-3.9821	6.8309e-05	0.000657561		phosphoribosylformylglycinamidine synthase	protein_coding	GO:0004642;GO:0005524;GO:0005737;GO:0006189;GO:0006541;GO:0009113;GO:0046872	phosphoribosylformylglycinamidine synthase activity;ATP binding;cytoplasm;'de novo' IMP biosynthetic process;glutamine metabolic process;purine nucleobase biosynthetic process;metal ion binding
AGAP008897	1600.77	0.384592	0.096698	3.97725	6.97171e-05	0.000670492		HMG box domain-containing protein [Source:UniProtKB/TrEMBL%3BAcc:A0A1S4GZJ9]	protein_coding	GO:0003677;GO:0005634	DNA binding;nucleus
AGAP005533	6575.82	0.361772	0.090976	3.97657	6.99168e-05	0.000671786		unspecified product	protein_coding	GO:0000123;GO:0005515;GO:0005634;GO:0016301;GO:0016573	histone acetyltransferase complex;protein binding;nucleus;kinase activity;histone acetylation
AGAP002048	1778.41	0.402715	0.101315	3.97489	7.04119e-05	0.000675915		unspecified product	protein_coding
AGAP001430	565.415	0.666615	0.167758	3.97366	7.07765e-05	0.000678784		unspecified product	protein_coding
AGAP000675	1703.71	0.387464	0.0975981	3.96999	7.1875e-05	0.000688679		uncharacterized protein FAM107B	protein_coding
AGAP000042	7978.94	0.399923	0.100792	3.96781	7.25367e-05	0.000694376		Histone-lysine N-methyltransferase [Source:UniProtKB/TrEMBL%3BAcc:A0A1S4G7P2]	protein_coding	GO:0005515;GO:0005634;GO:0034772;GO:0042799	protein binding;nucleus;histone H4-K20 dimethylation;histone methyltransferase activity (H4-K20 specific)
AGAP012749	116.004	0.81785	0.206286	3.96464	7.35078e-05	0.00070302		unspecified product	protein_coding	GO:0004252;GO:0006508	serine-type endopeptidase activity;proteolysis
AGAP004159	288.284	0.616576	0.155563	3.96352	7.38541e-05	0.000705679		unspecified product	protein_coding	GO:0004470;GO:0004471;GO:0051287	malic enzyme activity;malate dehydrogenase (decarboxylating) (NAD+) activity;NAD binding
AGAP009783	224.377	0.887782	0.224086	3.96179	7.43909e-05	0.000710151		short/branched chain acyl-CoA dehydrogenase	protein_coding	GO:0003995;GO:0016491;GO:0016627;GO:0050660;GO:0055114	acyl-CoA dehydrogenase activity;oxidoreductase activity;oxidoreductase activity, acting on the CH-CH group of donors;flavin adenine dinucleotide binding;obsolete oxidation-reduction process
AGAP000281	3141.89	0.434116	0.109648	3.95917	7.52119e-05	0.000717325		HMG box domain-containing protein [Source:UniProtKB/TrEMBL%3BAcc:A0A1S4G8L8]	protein_coding	GO:0003677;GO:0005634	DNA binding;nucleus
AGAP029440	44.659	1.32948	0.335834	3.95873	7.53496e-05	0.000717976		unspecified product	protein_coding
AGAP001677	2019.5	0.568313	0.143572	3.95839	7.54558e-05	0.000718326		unspecified product	protein_coding	GO:0000079;GO:0005634;GO:0006355;GO:0006357;GO:0006396;GO:0016538	regulation of cyclin-dependent protein serine/threonine kinase activity;nucleus;regulation of DNA-templated transcription;regulation of transcription by RNA polymerase II;RNA processing;cyclin-dependent protein serine/threonine kinase regulator activity
AGAP003413	184.476	-0.731589	0.184911	-3.95644	7.6076e-05	0.000723403		alanyl-tRNA synthetase domain-containing protein 1	protein_coding	GO:0000166;GO:0002196;GO:0004812;GO:0005524;GO:0006450;GO:0043039;GO:0106074	nucleotide binding;Ser-tRNA(Ala) hydrolase activity;aminoacyl-tRNA ligase activity;ATP binding;regulation of translational fidelity;tRNA aminoacylation;aminoacyl-tRNA metabolism involved in translational fidelity
AGAP004896	68.3234	-1.22689	0.310113	-3.95627	7.61293e-05	0.000723403		potassium channel%2C subfamily K	protein_coding	GO:0005267;GO:0005887;GO:0006811;GO:0016020;GO:0016021;GO:0022841;GO:0030322;GO:0071805	potassium channel activity;integral component of plasma membrane;ion transport;membrane;integral component of membrane;potassium ion leak channel activity;stabilization of membrane potential;potassium ion transmembrane transport
AGAP010245	2317.33	0.405635	0.102538	3.95595	7.6232e-05	0.000723714		Roundabout	protein_coding	GO:0005515;GO:0016020;GO:0016021;GO:0048856	protein binding;membrane;integral component of membrane;anatomical structure development
AGAP002576	788.839	0.479296	0.121177	3.95533	7.64277e-05	0.000724905		unspecified product	protein_coding	GO:0005515;GO:0008289;GO:0044233;GO:0051560;GO:1990456	protein binding;lipid binding;mitochondria-associated endoplasmic reticulum membrane;mitochondrial calcium ion homeostasis;mitochondrion-endoplasmic reticulum membrane tethering
AGAP009763	59.2409	-1.14418	0.289425	-3.95329	7.70854e-05	0.000730472		unspecified product	protein_coding	GO:0016020;GO:0016021	membrane;integral component of membrane
AGAP009500	1712.42	0.381131	0.0964393	3.95203	7.74923e-05	0.000733656		POU domain transcription factor%2C class 2	protein_coding	GO:0000981;GO:0003677;GO:0003700;GO:0005634;GO:0006355;GO:0045944;GO:0048468;GO:0048699	DNA-binding transcription factor activity, RNA polymerase II-specific;DNA binding;DNA-binding transcription factor activity;nucleus;regulation of DNA-templated transcription;positive regulation of transcription by RNA polymerase II;cell development;generation of neurons
AGAP004008	772.656	1.20721	0.305635	3.94984	7.82037e-05	0.000739713		Protein kinase domain-containing protein [Source:UniProtKB/TrEMBL%3BAcc:A0A1S4GKC2]	protein_coding	GO:0004672;GO:0004674;GO:0005524;GO:0005634;GO:0006468	protein kinase activity;protein serine/threonine kinase activity;ATP binding;nucleus;protein phosphorylation
AGAP003555	382.033	-0.502118	0.127215	-3.947	7.91353e-05	0.000747839		multiple inositol-polyphosphate phosphatase	protein_coding	GO:0003993;GO:0016311;GO:0016791;GO:0034417;GO:0052745;GO:0052826	acid phosphatase activity;dephosphorylation;phosphatase activity;bisphosphoglycerate 3-phosphatase activity;inositol phosphate phosphatase activity;inositol hexakisphosphate 2-phosphatase activity
AGAP029473	7393.03	0.351818	0.089177	3.94516	7.97451e-05	0.000752913		unspecified product	protein_coding	GO:0000166;GO:0003924;GO:0005525;GO:0005737;GO:0005856;GO:0005886;GO:0005938;GO:0007015;GO:0007163;GO:0007264;GO:0007266;GO:0008045;GO:0008360;GO:0019901;GO:0030036;GO:0030707;GO:0030865;GO:0031410;GO:0032956;GO:0035006;GO:0035099;GO:0042995;GO:0043231;GO:0043652	nucleotide binding;GTPase activity;GTP binding;cytoplasm;cytoskeleton;plasma membrane;cell cortex;actin filament organization;establishment or maintenance of cell polarity;small GTPase mediated signal transduction;Rho protein signal transduction;motor neuron axon guidance;regulation of cell shape;protein kinase binding;actin cytoskeleton organization;ovarian follicle cell development;cortical cyt…
AGAP000752	1724.61	-0.410648	0.104213	-3.94047	8.13237e-05	0.000767117		acyl-CoA-binding domain-containing protein 6	protein_coding	GO:0000062;GO:0005515	fatty-acyl-CoA binding;protein binding
AGAP009237	3728.25	0.379446	0.0963091	3.93988	8.15239e-05	0.000768304		Apoptotic chromatin condensation inducer in the nucleus [Source:UniProtKB/TrEMBL%3BAcc:A0A1S4H0J7]	protein_coding	GO:0003676;GO:0003723	nucleic acid binding;RNA binding
AGAP006436	5470.55	0.524087	0.133068	3.93849	8.19955e-05	0.000771508		unspecified product	protein_coding	GO:0003712;GO:0006357;GO:0016592	transcription coregulator activity;regulation of transcription by RNA polymerase II;mediator complex
AGAP004981	63.6991	-1.13057	0.28706	-3.93844	8.20134e-05	0.000771508	PPO4	prophenoloxidase 4	protein_coding	GO:0004497;GO:0016491;GO:0046872;GO:0055114	monooxygenase activity;oxidoreductase activity;metal ion binding;obsolete oxidation-reduction process
AGAP001933	1139.21	0.396744	0.100799	3.93599	8.28547e-05	0.000778713		kinase	protein_coding	GO:0004672;GO:0004674;GO:0005524;GO:0005634;GO:0005737;GO:0006468;GO:0016055;GO:0018105	protein kinase activity;protein serine/threonine kinase activity;ATP binding;nucleus;cytoplasm;protein phosphorylation;Wnt signaling pathway;peptidyl-serine phosphorylation
AGAP013202	10.9149	3.3402	0.84875	3.93543	8.30474e-05	0.000779816		unspecified product	protein_coding
AGAP028710	90.4431	-0.932001	0.236855	-3.93491	8.32281e-05	0.000780802		unspecified product	protein_coding	GO:0004252;GO:0006508	serine-type endopeptidase activity;proteolysis
AGAP028609	3045.24	0.380676	0.0968321	3.9313	8.44876e-05	0.000791899		transcriptional regulator ATRX	protein_coding	GO:0005524;GO:0005634;GO:0016887;GO:0140658	ATP binding;nucleus;ATP hydrolysis activity;ATP-dependent chromatin remodeler activity
AGAP004566	22.686	-2.18112	0.554915	-3.93055	8.4752e-05	0.000793656		Clipd1	protein_coding	GO:0004252;GO:0005615;GO:0006508;GO:0008233;GO:0008236;GO:0016787	serine-type endopeptidase activity;extracellular space;proteolysis;peptidase activity;serine-type peptidase activity;hydrolase activity
AGAP008812	295.424	0.611754	0.155733	3.92823	8.5574e-05	0.000800628		unspecified product	protein_coding
AGAP003003	2113.55	-0.385615	0.0981874	-3.92734	8.58913e-05	0.00080287	Aats-tyr	tyrosyl-tRNA synthetase	protein_coding	GO:0000049;GO:0000166;GO:0003723;GO:0004812;GO:0004831;GO:0005524;GO:0006412;GO:0006418;GO:0006437;GO:0016874	tRNA binding;nucleotide binding;RNA binding;aminoacyl-tRNA ligase activity;tyrosine-tRNA ligase activity;ATP binding;translation;tRNA aminoacylation for protein translation;tyrosyl-tRNA aminoacylation;ligase activity
AGAP009652	1300.02	-0.407146	0.103748	-3.92439	8.69513e-05	0.000812043		NADH dehydrogenase (ubiquinone) 1 alpha subcomplex 13	protein_coding	GO:0005747;GO:0008137;GO:0016020;GO:0016021;GO:0055114	mitochondrial respiratory chain complex I;NADH dehydrogenase (ubiquinone) activity;membrane;integral component of membrane;obsolete oxidation-reduction process
AGAP011238	151.928	0.719467	0.18345	3.92186	8.78687e-05	0.00081987		unspecified product	protein_coding	GO:0005515;GO:0043229;GO:0046872	protein binding;intracellular organelle;metal ion binding
AGAP008912	2846.61	0.394092	0.100493	3.9216	8.79642e-05	0.00082002		Rac GTPase-activating protein 1	protein_coding	GO:0007165;GO:0035556;GO:0046872	signal transduction;intracellular signal transduction;metal ion binding
AGAP029368	361.26	0.583902	0.148918	3.92097	8.81951e-05	0.000821431		unspecified product	protein_coding
AGAP006393	1086.55	0.389166	0.0992755	3.92006	8.85257e-05	0.000823767		unspecified product	protein_coding	GO:0005634;GO:0031144;GO:0071630;GO:1990919;GO:1990920	nucleus;proteasome localization;nuclear protein quality control by the ubiquitin-proteasome system;proteasome-nuclear membrane anchor activity;proteasome localization to nuclear periphery
AGAP003727	1132.21	-0.369643	0.0943235	-3.91889	8.89578e-05	0.000827043		Protein unc-45 homolog B	protein_coding	GO:0005515;GO:0007517;GO:0030154;GO:0051879;GO:0061077	protein binding;muscle organ development;cell differentiation;Hsp90 protein binding;chaperone-mediated protein folding
AGAP000237	2901.35	0.424678	0.108413	3.91723	8.9574e-05	0.000832023		cAMP response element-binding protein (CREB)	protein_coding	GO:0000978;GO:0000981;GO:0003677;GO:0003700;GO:0005515;GO:0005634;GO:0005667;GO:0006355;GO:0006357	RNA polymerase II cis-regulatory region sequence-specific DNA binding;DNA-binding transcription factor activity, RNA polymerase II-specific;DNA binding;DNA-binding transcription factor activity;protein binding;nucleus;transcription regulator complex;regulation of DNA-templated transcription;regulation of transcription by RNA polymerase II
AGAP009442	1160.19	0.442315	0.113097	3.91094	9.19373e-05	0.000853208		cyclin-dependent kinase regulatory subunit CKS1	protein_coding	GO:0000079;GO:0000307;GO:0007049;GO:0007346;GO:0016538;GO:0019005;GO:0019901;GO:0042393;GO:0043130;GO:0045737;GO:0051301;GO:0061575	regulation of cyclin-dependent protein serine/threonine kinase activity;cyclin-dependent protein kinase holoenzyme complex;cell cycle;regulation of mitotic cell cycle;cyclin-dependent protein serine/threonine kinase regulator activity;SCF ubiquitin ligase complex;protein kinase binding;histone binding;ubiquitin binding;positive regulation of cyclin-dependent protein serine/threonine kinase activi…
AGAP004405	3016.64	0.420104	0.107467	3.90915	9.26214e-05	0.000858158		glucose-repressible alcohol dehydrogenase transcriptional effector homolog	protein_coding	GO:0000175;GO:0000289;GO:0003824;GO:0004535;GO:0005515;GO:0005634;GO:0005737;GO:0030014;GO:0046872;GO:0090503	3'-5'-exoribonuclease activity;nuclear-transcribed mRNA poly(A) tail shortening;catalytic activity;poly(A)-specific ribonuclease activity;protein binding;nucleus;cytoplasm;CCR4-NOT complex;metal ion binding;RNA phosphodiester bond hydrolysis, exonucleolytic
AGAP004173	89.9776	-1.0176	0.260314	-3.90911	9.26368e-05	0.000858158	GSTD5	glutathione S-transferase delta class 5	protein_coding	GO:0004364;GO:0005515;GO:0005737;GO:0006749	glutathione transferase activity;protein binding;cytoplasm;glutathione metabolic process
AGAP002534	914.852	-0.511351	0.130877	-3.90713	9.34007e-05	0.000863708		dihydropteridine reductase	protein_coding	GO:0004155;GO:0005737;GO:0006559;GO:0006729;GO:0016491;GO:0055114;GO:0070402;GO:0070404	6,7-dihydropteridine reductase activity;cytoplasm;L-phenylalanine catabolic process;tetrahydrobiopterin biosynthetic process;oxidoreductase activity;obsolete oxidation-reduction process;NADPH binding;NADH binding
AGAP013440	919.556	-0.387987	0.0993027	-3.90712	9.34033e-05	0.000863708		SRA stem-loop-interacting RNA-binding protein%2C mitochondrial	protein_coding	GO:0003676;GO:0003723;GO:0003729;GO:0005634	nucleic acid binding;RNA binding;mRNA binding;nucleus
AGAP009150	3105.24	0.348077	0.0891387	3.9049	9.42654e-05	0.000870901		tubulin polyglutamylase TTLL4	protein_coding	GO:0005524;GO:0006464;GO:0018095	ATP binding;;protein polyglutamylation
AGAP002924	8328.56	0.383358	0.098188	3.90432	9.44892e-05	0.000872188		protein tweety homolog	protein_coding	GO:0005229;GO:0005254;GO:0005886;GO:0006811;GO:0006821;GO:0016020;GO:0016021;GO:0034707;GO:0072320;GO:1902476	intracellular calcium activated chloride channel activity;chloride channel activity;plasma membrane;ion transport;chloride transport;membrane;integral component of membrane;chloride channel complex;volume-sensitive chloride channel activity;chloride transmembrane transport
AGAP012498	161.851	-0.818211	0.209707	-3.90168	9.55271e-05	0.000880213		unspecified product	protein_coding	GO:0016020;GO:0016021	membrane;integral component of membrane
AGAP008097	521.599	-0.465172	0.119224	-3.90168	9.5529e-05	0.000880213		glucose-fructose oxidoreductase domain-containing protein 2 precursor	protein_coding	GO:0000166;GO:0016491;GO:0055114	nucleotide binding;oxidoreductase activity;obsolete oxidation-reduction process
AGAP002101	1915.07	-0.369424	0.0946955	-3.90117	9.5727e-05	0.000881251		isoleucyl-tRNA synthetase	protein_coding	GO:0000049;GO:0000166;GO:0002161;GO:0004812;GO:0004822;GO:0005524;GO:0006412;GO:0006418;GO:0006428;GO:0016874;GO:0106074	tRNA binding;nucleotide binding;aminoacyl-tRNA editing activity;aminoacyl-tRNA ligase activity;isoleucine-tRNA ligase activity;ATP binding;translation;tRNA aminoacylation for protein translation;isoleucyl-tRNA aminoacylation;ligase activity;aminoacyl-tRNA metabolism involved in translational fidelity
AGAP007743	166.646	-0.771133	0.197903	-3.89651	9.75884e-05	0.000897587		solute carrier family 16 (monocarboxylic acid transporters)%2C member 10	protein_coding	GO:0005887;GO:0008028;GO:0015173;GO:0015349;GO:0015718;GO:0015801;GO:0016020;GO:0016021;GO:0022857;GO:0055085;GO:0070327	integral component of plasma membrane;monocarboxylic acid transmembrane transporter activity;aromatic amino acid transmembrane transporter activity;thyroid hormone transmembrane transporter activity;monocarboxylic acid transport;aromatic amino acid transport;membrane;integral component of membrane;transmembrane transporter activity;transmembrane transport;thyroid hormone transport
AGAP029238	1379.91	0.389936	0.100089	3.89589	9.78377e-05	0.000899079		BHLH domain-containing protein [Source:UniProtKB/TrEMBL%3BAcc:A0A3F2YYX3]	protein_coding	GO:0003700;GO:0005634;GO:0006357;GO:0046983	DNA-binding transcription factor activity;nucleus;regulation of transcription by RNA polymerase II;protein dimerization activity
AGAP011780	1461.77	-0.360818	0.0926604	-3.89399	9.86104e-05	0.000905375	CLIPA4	CLIP-domain serine protease	protein_coding	GO:0004252;GO:0006508	serine-type endopeptidase activity;proteolysis
AGAP007163	211.074	0.656257	0.168598	3.89243	9.9244e-05	0.000910383		3'%2C5'-cyclic-nucleotide phosphodiesterase	protein_coding	GO:0004114;GO:0004115;GO:0006198;GO:0006355;GO:0006357;GO:0007165;GO:0008081;GO:0016787;GO:0046872;GO:0070374	3',5'-cyclic-nucleotide phosphodiesterase activity;3',5'-cyclic-AMP phosphodiesterase activity;cAMP catabolic process;regulation of DNA-templated transcription;regulation of transcription by RNA polymerase II;signal transduction;phosphoric diester hydrolase activity;hydrolase activity;metal ion binding;positive regulation of ERK1 and ERK2 cascade
AGAP006345	4.78805	5.74828	1.47722	3.89129	9.97124e-05	0.000913868		unspecified product	protein_coding	GO:0016020;GO:0016021;GO:0022857;GO:0055085	membrane;integral component of membrane;transmembrane transporter activity;transmembrane transport
AGAP001941	384.204	0.508901	0.130812	3.89032	0.00010011	0.000916702		phosphatidic acid phosphatase type 2 domain-containing protein 1B	protein_coding	GO:0000810;GO:0005887;GO:0006644;GO:0007165;GO:0008195;GO:0016020;GO:0016021;GO:0016791;GO:0042577;GO:0046839	diacylglycerol diphosphate phosphatase activity;integral component of plasma membrane;phospholipid metabolic process;signal transduction;phosphatidate phosphatase activity;membrane;integral component of membrane;phosphatase activity;lipid phosphatase activity;phospholipid dephosphorylation
AGAP010697	8948.55	0.407066	0.104655	3.88959	0.000100416	0.000918682		unspecified product	protein_coding	GO:0046872	metal ion binding
AGAP009041	2027.22	0.421704	0.10847	3.88774	0.000101181	0.000924866		unspecified product	protein_coding
AGAP007736	228.129	-0.642467	0.165285	-3.88702	0.000101482	0.000926799		unspecified product	protein_coding	GO:0003700;GO:0006357	DNA-binding transcription factor activity;regulation of transcription by RNA polymerase II
AGAP011234	36.0858	1.55069	0.39902	3.88624	0.00010181	0.000928969		unspecified product	protein_coding	GO:0005515;GO:0043229;GO:0046872	protein binding;intracellular organelle;metal ion binding
AGAP002832	1680.06	0.410821	0.105757	3.88457	0.000102512	0.000934181		protein-tyrosine phosphatase	protein_coding	GO:0004721;GO:0004725;GO:0005515;GO:0006470;GO:0009653;GO:0016020;GO:0016021;GO:0016043;GO:0016311;GO:0016787;GO:0016791;GO:0035335;GO:0040011;GO:0042221;GO:0048666	phosphoprotein phosphatase activity;protein tyrosine phosphatase activity;protein binding;protein dephosphorylation;anatomical structure morphogenesis;membrane;integral component of membrane;cellular component organization;dephosphorylation;hydrolase activity;phosphatase activity;peptidyl-tyrosine dephosphorylation;locomotion;response to chemical;neuron development
AGAP008995	895.881	0.533156	0.137254	3.88445	0.000102562	0.000934181		Peptidase S1 domain-containing protein [Source:UniProtKB/TrEMBL%3BAcc:A0A1S4GZT1]	protein_coding	GO:0004252;GO:0006508;GO:0008233;GO:0008236;GO:0016787	serine-type endopeptidase activity;proteolysis;peptidase activity;serine-type peptidase activity;hydrolase activity
AGAP002377	15.9955	-2.28019	0.587198	-3.88316	0.000103106	0.000938309		fatty-acid amide hydrolase 2	protein_coding
AGAP004248	51.0864	-1.2596	0.324591	-3.8806	0.000104201	0.000947437	GPXH3	glutathione peroxidase 3	protein_coding	GO:0004601;GO:0004602;GO:0006979;GO:0055114;GO:0098869	peroxidase activity;glutathione peroxidase activity;response to oxidative stress;obsolete oxidation-reduction process;cellular oxidant detoxification
AGAP003445	1250.9	0.455337	0.117365	3.87967	0.0001046	0.000950233	Tsc1	tuberous sclerosis 1	protein_coding	GO:0032007;GO:0033596;GO:0046627;GO:0051726	negative regulation of TOR signaling;TSC1-TSC2 complex;negative regulation of insulin receptor signaling pathway;regulation of cell cycle
AGAP012301	807.753	-0.431052	0.111124	-3.87902	0.000104879	0.000951175		N4-(beta-N-acetylglucosaminyl)-L-asparaginase	protein_coding	GO:0003948;GO:0005737;GO:0005764;GO:0006517;GO:0016787	N4-(beta-N-acetylglucosaminyl)-L-asparaginase activity;cytoplasm;lysosome;protein deglycosylation;hydrolase activity
AGAP004440	10224.1	0.389222	0.100341	3.879	0.000104888	0.000951175		spectrin beta	protein_coding	GO:0003779;GO:0005085;GO:0005515;GO:0005543;GO:0005737;GO:0005874;GO:0007154;GO:0023052;GO:0050896;GO:0051693	actin binding;guanyl-nucleotide exchange factor activity;protein binding;phospholipid binding;cytoplasm;microtubule;cell communication;signaling;response to stimulus;actin filament capping
AGAP028153	87.0956	0.949598	0.244843	3.8784	0.000105147	0.000952691		CHK domain-containing protein [Source:UniProtKB/TrEMBL%3BAcc:A0A1S4HD15]	protein_coding
AGAP013349	295.479	0.670631	0.173091	3.87444	0.000106872	0.000967464		unspecified product	protein_coding
AGAP006890	2180.31	0.403987	0.104308	3.87303	0.00010749	0.000972209	Arf3	ADP-ribosylation factor 3	protein_coding	GO:0000166;GO:0003924;GO:0005525;GO:0005737;GO:0006886;GO:0016192;GO:0110165	nucleotide binding;GTPase activity;GTP binding;cytoplasm;intracellular protein transport;vesicle-mediated transport;cellular anatomical entity
AGAP002245	1730.59	-0.392123	0.101284	-3.87152	0.000108161	0.000977422		cytochrome b-c1 complex subunit 6%2C mitochondrial	protein_coding	GO:0005739;GO:0005743;GO:0005750;GO:0006122;GO:0008121;GO:0009060;GO:0016020;GO:0055114;GO:0070469	mitochondrion;mitochondrial inner membrane;mitochondrial respiratory chain complex III;mitochondrial electron transport, ubiquinol to cytochrome c;ubiquinol-cytochrome-c reductase activity;aerobic respiration;membrane;obsolete oxidation-reduction process;respirasome
AGAP007827	2778.14	-0.372045	0.0961276	-3.87033	0.00010869	0.000981342	Eno	Enolase [Source:UniProtKB/TrEMBL%3BAcc:A0A1S4GWC2]	protein_coding	GO:0000015;GO:0000287;GO:0004634;GO:0006096	phosphopyruvate hydratase complex;magnesium ion binding;phosphopyruvate hydratase activity;glycolytic process
AGAP013500	274.056	0.575111	0.14874	3.86656	0.00011038	0.000995263		unspecified product	protein_coding
AGAP012414	1585.59	-0.380096	0.0983058	-3.86647	0.000110424	0.000995263		polypeptide N-acetylgalactosaminyltransferase	protein_coding	GO:0000139;GO:0005794;GO:0006486;GO:0016020;GO:0016021;GO:0016740;GO:0016757;GO:0030246	Golgi membrane;Golgi apparatus;protein glycosylation;membrane;integral component of membrane;transferase activity;glycosyltransferase activity;carbohydrate binding
AGAP005325	1286.63	-0.375126	0.0971185	-3.86256	0.000112207	0.00101045		unspecified product	protein_coding	GO:0003824;GO:0006597;GO:0016768	catalytic activity;spermine biosynthetic process;spermine synthase activity
AGAP012518	115.555	-0.835719	0.216545	-3.85933	0.0001137	0.001023		unspecified product	protein_coding	GO:0008080;GO:0016747	N-acetyltransferase activity;acyltransferase activity, transferring groups other than amino-acyl groups
AGAP003172	256.497	-0.589547	0.152781	-3.85878	0.000113954	0.00102439		unspecified product	protein_coding	GO:0003676;GO:0003723	nucleic acid binding;RNA binding
AGAP005330	48.4146	-1.24862	0.323705	-3.85726	0.000114663	0.00102988	Oseg2	outer segment 2	protein_coding	GO:0005515;GO:0005930;GO:0030992;GO:0036064;GO:0042073	protein binding;axoneme;intraciliary transport particle B;ciliary basal body;intraciliary transport
AGAP009028	5567.68	0.378651	0.0981849	3.85651	0.000115016	0.00103214		Teashirt-like protein [Source:UniProtKB/TrEMBL%3BAcc:A0A1S4H0P6]	protein_coding	GO:0000122;GO:0003676;GO:0003677;GO:0003682;GO:0005634;GO:0006357;GO:0010468;GO:0046872;GO:0048730;GO:0048749	negative regulation of transcription by RNA polymerase II;nucleic acid binding;DNA binding;chromatin binding;nucleus;regulation of transcription by RNA polymerase II;regulation of gene expression;metal ion binding;epidermis morphogenesis;compound eye development
AGAP011463	1655.61	0.429018	0.111297	3.85471	0.000115869	0.00103879		src homology 2 domain-containing transforming protein C	protein_coding	GO:0005886;GO:0007169;GO:0009653;GO:0019901;GO:0030971;GO:0035556;GO:0048468;GO:0051179	plasma membrane;transmembrane receptor protein tyrosine kinase signaling pathway;anatomical structure morphogenesis;protein kinase binding;receptor tyrosine kinase binding;intracellular signal transduction;cell development;localization
AGAP008710	224.749	0.717117	0.186046	3.85452	0.000115957	0.00103879		unspecified product	protein_coding
AGAP007585	55.0063	1.25591	0.326014	3.85233	0.000117001	0.0010465		unspecified product	protein_coding	GO:0005228;GO:0005267;GO:0005886;GO:0006813;GO:0015271;GO:0016020;GO:0016021;GO:0071805	intracellular sodium activated potassium channel activity;potassium channel activity;plasma membrane;potassium ion transport;outward rectifier potassium channel activity;membrane;integral component of membrane;potassium ion transmembrane transport
AGAP003170	488.883	0.451307	0.117153	3.85228	0.000117021	0.0010465		unspecified product	protein_coding	GO:0003676;GO:0003723;GO:0003729;GO:0005829;GO:1990904	nucleic acid binding;RNA binding;mRNA binding;cytosol;ribonucleoprotein complex
AGAP007817	397.486	0.5131	0.133231	3.85121	0.000117535	0.00105019		Protein NEDD1 [Source:UniProtKB/TrEMBL%3BAcc:A0A1S4GWB2]	protein_coding	GO:0000242;GO:0000922;GO:0005515;GO:0005814;GO:0036064;GO:0071539	pericentriolar material;spindle pole;protein binding;centriole;ciliary basal body;protein localization to centrosome
AGAP000533	1368.92	0.413937	0.107618	3.84634	0.000119893	0.00107034		RING-type domain-containing protein [Source:UniProtKB/TrEMBL%3BAcc:A0A1S4G9W5]	protein_coding	GO:0016567;GO:0043984;GO:0046872;GO:0061630;GO:0072487	protein ubiquitination;histone H4-K16 acetylation;metal ion binding;ubiquitin protein ligase activity;MSL complex
AGAP002969	2739.98	-0.338265	0.0879789	-3.84484	0.000120631	0.00107599		asparaginyl-tRNA synthetase	protein_coding	GO:0000166;GO:0003676;GO:0004812;GO:0004816;GO:0005524;GO:0005737;GO:0006418;GO:0006421	nucleotide binding;nucleic acid binding;aminoacyl-tRNA ligase activity;asparagine-tRNA ligase activity;ATP binding;cytoplasm;tRNA aminoacylation for protein translation;asparaginyl-tRNA aminoacylation
AGAP000328	6226.47	0.336457	0.0875288	3.84396	0.000121063	0.00107892		AMME syndrome candidate gene 1 protein	protein_coding
AGAP008540	962.344	-0.386355	0.100532	-3.84308	0.000121499	0.00108186		phosphatidylinositol glycan%2C class T	protein_coding	GO:0003923;GO:0016020;GO:0016021;GO:0016255;GO:0042765	GPI-anchor transamidase activity;membrane;integral component of membrane;attachment of GPI anchor to protein;GPI-anchor transamidase complex
AGAP009693	913.141	-0.45309	0.118015	-3.83925	0.000123413	0.00109796		unspecified product	protein_coding	GO:0001522;GO:0003723;GO:0009451;GO:0009982	pseudouridine synthesis;RNA binding;RNA modification;pseudouridine synthase activity
AGAP009039	284.788	-0.550444	0.143489	-3.83613	0.000124989	0.00111102		glucose-6-phosphate 1-epimerase	protein_coding	GO:0003824;GO:0004034;GO:0005975;GO:0006012;GO:0016853;GO:0030246;GO:0047938	catalytic activity;aldose 1-epimerase activity;carbohydrate metabolic process;galactose metabolic process;isomerase activity;carbohydrate binding;glucose-6-phosphate 1-epimerase activity
AGAP005926	373.179	0.52791	0.137717	3.8333	0.000126437	0.00112293		senataxin	protein_coding	GO:0001147;GO:0003723;GO:0004386;GO:0005515;GO:0006369;GO:0016604	transcription termination site sequence-specific DNA binding;RNA binding;helicase activity;protein binding;termination of RNA polymerase II transcription;nuclear body
AGAP007400	50.4755	1.32189	0.345232	3.829	0.000128663	0.00114172		unspecified product	protein_coding	GO:0003993	acid phosphatase activity
AGAP003876	320.598	-0.594356	0.155319	-3.82668	0.000129881	0.00115154		bHLH factor%2C other	protein_coding	GO:0000978;GO:0000981;GO:0005634;GO:0006357;GO:0030182;GO:0046983	RNA polymerase II cis-regulatory region sequence-specific DNA binding;DNA-binding transcription factor activity, RNA polymerase II-specific;nucleus;regulation of transcription by RNA polymerase II;neuron differentiation;protein dimerization activity
AGAP009619	2508.54	0.428073	0.111901	3.82545	0.000130534	0.00115633		S-adenosylmethionine decarboxylase	protein_coding	GO:0004014;GO:0005829;GO:0006557;GO:0006596;GO:0006597;GO:0008295;GO:0016829;GO:0016831	adenosylmethionine decarboxylase activity;cytosol;obsolete S-adenosylmethioninamine biosynthetic process;polyamine biosynthetic process;spermine biosynthetic process;spermidine biosynthetic process;lyase activity;carboxy-lyase activity
AGAP003224	182.225	0.702625	0.183736	3.82409	0.000131256	0.00116173		unspecified product	protein_coding	GO:0003676;GO:0005634;GO:0008270	nucleic acid binding;nucleus;zinc ion binding
AGAP005244	7090.75	0.411629	0.107706	3.82178	0.000132491	0.00117166		unspecified product	protein_coding	GO:0003677;GO:0005515	DNA binding;protein binding
AGAP008471	52.2866	-1.26152	0.330147	-3.8211	0.000132856	0.00117389		unspecified product	protein_coding	GO:0005515	protein binding
AGAP011936	2450.78	-0.330896	0.0866844	-3.81725	0.00013495	0.00119137		unspecified product	protein_coding	GO:0003824;GO:0005515;GO:0005576;GO:0005975;GO:0006030;GO:0008061;GO:0016810	catalytic activity;protein binding;extracellular region;carbohydrate metabolic process;chitin metabolic process;chitin binding;hydrolase activity, acting on carbon-nitrogen (but not peptide) bonds
AGAP009953	1006.86	-0.473626	0.124107	-3.81627	0.000135482	0.00119436		guanine nucleotide-binding protein G(I)/G(S)/G(O) subunit gamma-13	protein_coding	GO:0003924;GO:0005834;GO:0005886;GO:0007165;GO:0007186;GO:0007200;GO:0016020;GO:0031681;GO:0050909	GTPase activity;heterotrimeric G-protein complex;plasma membrane;signal transduction;G protein-coupled receptor signaling pathway;phospholipase C-activating G protein-coupled receptor signaling pathway;membrane;G-protein beta-subunit binding;sensory perception of taste
AGAP003750	552.233	-0.433291	0.11354	-3.8162	0.00013552	0.00119436		glucose dehydrogenase (acceptor)	protein_coding	GO:0016491;GO:0016614;GO:0050660;GO:0055114	oxidoreductase activity;oxidoreductase activity, acting on CH-OH group of donors;flavin adenine dinucleotide binding;obsolete oxidation-reduction process
AGAP012163	1315.27	0.463894	0.121575	3.81571	0.000135789	0.00119526		guanylate cyclase	protein_coding	GO:0000166;GO:0001653;GO:0004383;GO:0004672;GO:0005524;GO:0005886;GO:0006182;GO:0006468;GO:0007165;GO:0007168;GO:0009190;GO:0016020;GO:0016021;GO:0016829;GO:0016849;GO:0035556	nucleotide binding;peptide receptor activity;guanylate cyclase activity;protein kinase activity;ATP binding;plasma membrane;cGMP biosynthetic process;protein phosphorylation;signal transduction;receptor guanylyl cyclase signaling pathway;cyclic nucleotide biosynthetic process;membrane;integral component of membrane;lyase activity;phosphorus-oxygen lyase activity;intracellular signal transduction
AGAP002376	238.043	-0.61073	0.160061	-3.8156	0.000135854	0.00119526		unspecified product	protein_coding	GO:0003333;GO:0005886;GO:0015171;GO:0016020;GO:0016021	amino acid transmembrane transport;plasma membrane;amino acid transmembrane transporter activity;membrane;integral component of membrane
AGAP003504	1140.22	0.37787	0.0990705	3.81415	0.00013665	0.00120124		unspecified product	protein_coding
AGAP007517	1304.5	0.42111	0.1106	3.80751	0.000140372	0.00123291		transcription initiation factor TFIID TATA-box-binding protein	protein_coding	GO:0000978;GO:0000979;GO:0003677;GO:0003700;GO:0005667;GO:0006352;GO:0006355;GO:0006366;GO:0008134;GO:0140223	RNA polymerase II cis-regulatory region sequence-specific DNA binding;RNA polymerase II core promoter sequence-specific DNA binding;DNA binding;DNA-binding transcription factor activity;transcription regulator complex;DNA-templated transcription initiation;regulation of DNA-templated transcription;transcription by RNA polymerase II;transcription factor binding;general transcription initiation fac…
AGAP029522	12716.2	0.314978	0.0827467	3.80654	0.000140926	0.00123672		BRCT domain-containing protein [Source:UniProtKB/TrEMBL%3BAcc:A0A453Z089]	protein_coding
AGAP007491	2579.6	-0.329637	0.0866214	-3.8055	0.000141521	0.00124089		Sulfhydryl oxidase [Source:UniProtKB/TrEMBL%3BAcc:Q5TWZ0]	protein_coding	GO:0003756;GO:0005615;GO:0005623;GO:0006457;GO:0016020;GO:0016021;GO:0016491;GO:0016971;GO:0016972;GO:0030173;GO:0045454;GO:0055114	protein disulfide isomerase activity;extracellular space;obsolete cell;protein folding;membrane;integral component of membrane;oxidoreductase activity;flavin-linked sulfhydryl oxidase activity;thiol oxidase activity;integral component of Golgi membrane;cell redox homeostasis;obsolete oxidation-reduction process
AGAP003879	1672.16	-0.359191	0.0943992	-3.80502	0.000141792	0.00124221	VhaAC45	vacuolar H+ ATPase AC45 accessory subunit	protein_coding	GO:0005623;GO:0016020;GO:0016021;GO:0030641;GO:0033180;GO:0033181;GO:0046933;GO:0046961;GO:1902600	obsolete cell;membrane;integral component of membrane;regulation of cellular pH;proton-transporting V-type ATPase, V1 domain;plasma membrane proton-transporting V-type ATPase complex;proton-transporting ATP synthase activity, rotational mechanism;proton-transporting ATPase activity, rotational mechanism;proton transmembrane transport
AGAP001891	286.738	-0.575332	0.151231	-3.80433	0.000142191	0.00124466		arrestin domain-containing protein 3	protein_coding	GO:0005737;GO:0015031	cytoplasm;protein transport
AGAP009467	80.0401	0.998155	0.262409	3.80381	0.000142486	0.00124618	ABCG16	ATP-binding cassette transporter (ABC transporter) family G member 16 [Source:UniProtKB/TrEMBL%3BAcc:A0A1S4H190]	protein_coding	GO:0000166;GO:0005524;GO:0005886;GO:0016020;GO:0016021;GO:0016887;GO:0042626;GO:0055085;GO:0140359	nucleotide binding;ATP binding;plasma membrane;membrane;integral component of membrane;ATP hydrolysis activity;ATPase-coupled transmembrane transporter activity;transmembrane transport;ABC-type transporter activity
AGAP003656	1044.51	-0.508204	0.133624	-3.80325	0.000142809	0.00124794		Terribly reduced optic lobes%2C isoform B [Source:UniProtKB/TrEMBL%3BAcc:A0A1S4GIT4]	protein_coding	GO:0001738;GO:0005178;GO:0005515;GO:0005610;GO:0007155;GO:0007229;GO:0009653;GO:0009887;GO:0009888;GO:0016043;GO:0016477;GO:0030154;GO:0048513;GO:0071840;GO:0098609	morphogenesis of a polarized epithelium;integrin binding;protein binding;laminin-5 complex;cell adhesion;integrin-mediated signaling pathway;anatomical structure morphogenesis;animal organ morphogenesis;tissue development;cellular component organization;cell migration;cell differentiation;animal organ development;cellular component organization or biogenesis;cell-cell adhesion
AGAP012859	180.45	-0.668206	0.175771	-3.80157	0.000143781	0.00125538		unspecified product	protein_coding	GO:0004674;GO:0005634;GO:0005737;GO:0006468;GO:0042770;GO:0044773	protein serine/threonine kinase activity;nucleus;cytoplasm;protein phosphorylation;signal transduction in response to DNA damage;mitotic DNA damage checkpoint signaling
AGAP005117	1605.52	0.510168	0.134247	3.80021	0.000144575	0.00126125		polyadenylate-binding protein 2	protein_coding	GO:0003676;GO:0003723	nucleic acid binding;RNA binding
AGAP009323	2350.81	-0.382465	0.100688	-3.79854	0.000145553	0.00126871		prohibitin 1	protein_coding	GO:0005739;GO:0005743;GO:0007005;GO:0016020	mitochondrion;mitochondrial inner membrane;mitochondrion organization;membrane
AGAP011061	339.739	-0.54326	0.143064	-3.79731	0.000146275	0.00127393		phosphotriesterase-related protein	protein_coding	GO:0008270;GO:0009056;GO:0046872	zinc ion binding;catabolic process;metal ion binding
AGAP004222	96.6544	0.880053	0.231774	3.79704	0.000146437	0.00127426	GPRNNA20	putative GPCR class a orphan receptor 20	protein_coding	GO:0004930;GO:0004993;GO:0005887;GO:0007165;GO:0007186;GO:0007187;GO:0007268;GO:0016020;GO:0016021;GO:0030425;GO:0030594;GO:0045202;GO:0098664	G protein-coupled receptor activity;G protein-coupled serotonin receptor activity;integral component of plasma membrane;signal transduction;G protein-coupled receptor signaling pathway;G protein-coupled receptor signaling pathway, coupled to cyclic nucleotide second messenger;chemical synaptic transmission;membrane;integral component of membrane;dendrite;neurotransmitter receptor activity;synapse…
AGAP001897	448.52	0.488507	0.128922	3.78916	0.000151157	0.00131423		centromere protein J	protein_coding	GO:0005634;GO:0005813;GO:0005814;GO:0007099;GO:0015631;GO:0060271;GO:0061511	nucleus;centrosome;centriole;centriole replication;tubulin binding;cilium assembly;centriole elongation
AGAP001315	3570.28	0.474886	0.125374	3.78775	0.000152016	0.0013197		unspecified product	protein_coding	GO:0000226;GO:0015630	microtubule cytoskeleton organization;microtubule cytoskeleton
AGAP011192	12484.3	0.386981	0.102168	3.78771	0.000152042	0.0013197		unspecified product	protein_coding	GO:0005515;GO:0005634;GO:0006325;GO:0016571;GO:0016740;GO:0046872	protein binding;nucleus;chromatin organization;histone methylation;transferase activity;metal ion binding
AGAP008438	120.553	0.849011	0.224192	3.78698	0.00015249	0.00132247		unspecified product	protein_coding
AGAP005133	828.177	0.386712	0.102131	3.78643	0.000152827	0.00132428		unspecified product	protein_coding	GO:0005737;GO:0007275;GO:0015031;GO:0046872	cytoplasm;multicellular organism development;protein transport;metal ion binding
AGAP002967	479.512	0.475382	0.125583	3.78541	0.000153455	0.00132862		bloom syndrome protein	protein_coding	GO:0000166;GO:0000724;GO:0003676;GO:0003824;GO:0004386;GO:0005524;GO:0005634;GO:0005694;GO:0005737;GO:0006260;GO:0006268;GO:0006281;GO:0006310;GO:0009378;GO:0016787;GO:0032508;GO:0043138;GO:0044237	nucleotide binding;double-strand break repair via homologous recombination;nucleic acid binding;catalytic activity;helicase activity;ATP binding;nucleus;chromosome;cytoplasm;DNA replication;DNA unwinding involved in DNA replication;DNA repair;DNA recombination;four-way junction helicase activity;hydrolase activity;DNA duplex unwinding;3'-5' DNA helicase activity;cellular metabolic process
AGAP010702	591.382	0.509304	0.134553	3.78516	0.000153608	0.00132883		ATP-dependent RNA helicase DDX24/MAK5	protein_coding	GO:0003676;GO:0003723;GO:0003724;GO:0005524;GO:0005634;GO:0006364;GO:0016887;GO:0043229	nucleic acid binding;RNA binding;RNA helicase activity;ATP binding;nucleus;rRNA processing;ATP hydrolysis activity;intracellular organelle
AGAP028391	536577	-0.501309	0.13245	-3.78489	0.000153777	0.00132917	lsu rRNA	unspecified product	rRNA
AGAP000159	2453.99	0.372973	0.0986547	3.78058	0.000156461	0.0013507		Kinesin-like protein [Source:UniProtKB/TrEMBL%3BAcc:Q7PRX2]	protein_coding	GO:0000166;GO:0003774;GO:0003777;GO:0005524;GO:0005813;GO:0005819;GO:0005871;GO:0005874;GO:0007018;GO:0008017;GO:0016887	nucleotide binding;cytoskeletal motor activity;microtubule motor activity;ATP binding;centrosome;spindle;kinesin complex;microtubule;microtubule-based movement;microtubule binding;ATP hydrolysis activity
AGAP004266	270.493	-0.566945	0.149967	-3.78048	0.000156529	0.0013507		chaperone BCS1	protein_coding	GO:0000166;GO:0005524;GO:0005739;GO:0005743;GO:0016020;GO:0016021;GO:0016887;GO:0032979;GO:0034551	nucleotide binding;ATP binding;mitochondrion;mitochondrial inner membrane;membrane;integral component of membrane;ATP hydrolysis activity;protein insertion into mitochondrial inner membrane from matrix;mitochondrial respiratory chain complex III assembly
AGAP006092	763.976	-0.402247	0.106418	-3.77986	0.000156914	0.00135289		U3 small nucleolar RNA-associated protein 4	protein_coding	GO:0000462;GO:0005515;GO:0030686;GO:0032040;GO:0034455	maturation of SSU-rRNA from tricistronic rRNA transcript (SSU-rRNA, 5.8S rRNA, LSU-rRNA);protein binding;90S preribosome;small-subunit processome;t-UTP complex
AGAP009079	344.061	-0.505204	0.133696	-3.77874	0.000157623	0.00135787		2'%2C5'-phosphodiesterase 12 [Source:UniProtKB/TrEMBL%3BAcc:A0A1S4H0V0]	protein_coding	GO:0000175;GO:0000288;GO:0003824;GO:0005739;GO:0090503	3'-5'-exoribonuclease activity;nuclear-transcribed mRNA catabolic process, deadenylation-dependent decay;catalytic activity;mitochondrion;RNA phosphodiester bond hydrolysis, exonucleolytic
AGAP006460	5103.28	0.379623	0.100524	3.77645	0.000159082	0.0013693		HTH La-type RNA-binding domain-containing protein [Source:UniProtKB/TrEMBL%3BAcc:A0A1S4GT00]	protein_coding	GO:0003676;GO:0003723	nucleic acid binding;RNA binding
AGAP009182	22040.9	-0.310436	0.082224	-3.7755	0.00015969	0.00137338		protein transport protein SEC61 subunit alpha	protein_coding	GO:0005048;GO:0005783;GO:0005784;GO:0005789;GO:0006616;GO:0008320;GO:0015031;GO:0016020;GO:0016021;GO:0031204;GO:0043022	signal sequence binding;endoplasmic reticulum;Sec61 translocon complex;endoplasmic reticulum membrane;SRP-dependent cotranslational protein targeting to membrane, translocation;protein transmembrane transporter activity;protein transport;membrane;integral component of membrane;post-translational protein targeting to membrane, translocation;ribosome binding
AGAP005595	759.451	0.530063	0.140417	3.77493	0.000160054	0.00137538		a component of the cytoplasm (encore)	protein_coding	GO:0003676	nucleic acid binding
AGAP028638	3311.88	0.343778	0.0911784	3.77039	0.000162993	0.00139851		PCM1_C domain-containing protein [Source:UniProtKB/TrEMBL%3BAcc:A0A1S4HDV6]	protein_coding	GO:0005813;GO:0034454;GO:0060271;GO:0071539	centrosome;microtubule anchoring at centrosome;cilium assembly;protein localization to centrosome
AGAP003158	879.379	0.410346	0.108835	3.77035	0.000163017	0.00139851		serine/threonine-protein kinase	protein_coding	GO:0001558;GO:0004672;GO:0004674;GO:0004712;GO:0005524;GO:0005634;GO:0005737;GO:0006468;GO:0030010;GO:0030295;GO:0032147;GO:0042593;GO:0042770;GO:0044773;GO:0046872;GO:0106310	regulation of cell growth;protein kinase activity;protein serine/threonine kinase activity;protein serine/threonine/tyrosine kinase activity;ATP binding;nucleus;cytoplasm;protein phosphorylation;establishment of cell polarity;protein kinase activator activity;activation of protein kinase activity;glucose homeostasis;signal transduction in response to DNA damage;mitotic DNA damage checkpoint signa…
AGAP003134	1143.14	-0.395806	0.105026	-3.76863	0.000164143	0.00140653		FK506-binding protein 2	protein_coding	GO:0000413;GO:0003755;GO:0016853;GO:0061077	protein peptidyl-prolyl isomerization;peptidyl-prolyl cis-trans isomerase activity;isomerase activity;chaperone-mediated protein folding
AGAP012053	459.335	0.500021	0.132684	3.76851	0.000164225	0.00140653		alpha%2Calpha-trehalase	protein_coding	GO:0003824;GO:0004555;GO:0005975;GO:0005991;GO:0008152;GO:0016020;GO:0016021;GO:0016787;GO:0016798	catalytic activity;alpha,alpha-trehalase activity;carbohydrate metabolic process;trehalose metabolic process;metabolic process;membrane;integral component of membrane;hydrolase activity;hydrolase activity, acting on glycosyl bonds
AGAP001741	53.0404	1.19247	0.316463	3.76813	0.000164478	0.00140753		unspecified product	protein_coding	GO:0000978;GO:0000981;GO:0005634;GO:0006357;GO:0030182;GO:0046983	RNA polymerase II cis-regulatory region sequence-specific DNA binding;DNA-binding transcription factor activity, RNA polymerase II-specific;nucleus;regulation of transcription by RNA polymerase II;neuron differentiation;protein dimerization activity
AGAP005800	5064.48	0.327031	0.086808	3.76728	0.000165033	0.00141112		DNA replication licensing factor MCM7	protein_coding	GO:0000166;GO:0000727;GO:0003677;GO:0003678;GO:0003688;GO:0003697;GO:0004386;GO:0005524;GO:0005634;GO:0006260;GO:0006267;GO:0006268;GO:0006270;GO:0006271;GO:0007049;GO:0016787;GO:0016887;GO:0032508;GO:0042555;GO:0071162;GO:1990518	nucleotide binding;double-strand break repair via break-induced replication;DNA binding;DNA helicase activity;DNA replication origin binding;single-stranded DNA binding;helicase activity;ATP binding;nucleus;DNA replication;pre-replicative complex assembly involved in nuclear cell cycle DNA replication;DNA unwinding involved in DNA replication;DNA replication initiation;DNA strand elongation invol…
AGAP008265	2529.49	-0.341146	0.0905665	-3.76681	0.000165349	0.00141265		seryl-tRNA synthetase	protein_coding	GO:0000049;GO:0000166;GO:0004812;GO:0004828;GO:0005524;GO:0005829;GO:0006418;GO:0006434	tRNA binding;nucleotide binding;aminoacyl-tRNA ligase activity;serine-tRNA ligase activity;ATP binding;cytosol;tRNA aminoacylation for protein translation;seryl-tRNA aminoacylation
AGAP007767	182.447	3.16886	0.841384	3.76625	0.000165718	0.00141463		unspecified product	protein_coding	GO:0003700;GO:0006355;GO:0110165	DNA-binding transcription factor activity;regulation of DNA-templated transcription;cellular anatomical entity
AGAP010891	2160.2	0.418142	0.111094	3.76386	0.000167314	0.00142707		ariadne-1	protein_coding	GO:0000151;GO:0000209;GO:0004842;GO:0005737;GO:0006511;GO:0016567;GO:0016740;GO:0031624;GO:0032436;GO:0046872;GO:0061630	ubiquitin ligase complex;protein polyubiquitination;ubiquitin-protein transferase activity;cytoplasm;ubiquitin-dependent protein catabolic process;protein ubiquitination;transferase activity;ubiquitin conjugating enzyme binding;positive regulation of proteasomal ubiquitin-dependent protein catabolic process;metal ion binding;ubiquitin protein ligase activity
AGAP011963	6661.65	0.370838	0.0985998	3.76104	0.000169206	0.00144202		unspecified product	protein_coding	GO:0003676;GO:0003677	nucleic acid binding;DNA binding
AGAP029436	271.942	0.661786	0.175989	3.76038	0.000169659	0.00144469		unspecified product	protein_coding
AGAP001491	434.919	-0.470713	0.125188	-3.76006	0.000169876	0.00144534		Leucine-rich repeat-containing protein 57	protein_coding	GO:0005515	protein binding
AGAP004515	155.04	0.754978	0.200901	3.75796	0.000171302	0.00145628		unspecified product	protein_coding
AGAP012666	21.6182	-1.9458	0.517879	-3.75724	0.000171796	0.00145928		unspecified product	protein_coding
AGAP005025	208.912	0.965355	0.256949	3.75699	0.000171973	0.00145958		Histone H3 [Source:UniProtKB/TrEMBL%3BAcc:Q7PD39]	protein_coding	GO:0000786;GO:0003677;GO:0005634;GO:0005694;GO:0046982	nucleosome;DNA binding;nucleus;chromosome;protein heterodimerization activity
AGAP007335	2234.77	0.406646	0.108309	3.75451	0.000173681	0.00147287		E3 ubiquitin-protein ligase BRE1	protein_coding	GO:0004842;GO:0005634;GO:0006325;GO:0010390;GO:0016567;GO:0016740;GO:0046872	ubiquitin-protein transferase activity;nucleus;chromatin organization;histone monoubiquitination;protein ubiquitination;transferase activity;metal ion binding
AGAP004570	126.162	-0.759656	0.202569	-3.75011	0.00017676	0.00149774		Clipd1	protein_coding	GO:0004252;GO:0005615;GO:0006508;GO:0008233;GO:0008236;GO:0016787	serine-type endopeptidase activity;extracellular space;proteolysis;peptidase activity;serine-type peptidase activity;hydrolase activity
AGAP001747	2588.07	0.318214	0.0848857	3.74873	0.00017773	0.00150473		Ubiquitin domain-containing protein	protein_coding	GO:0005515	protein binding
AGAP003534	527.723	-0.45293	0.120839	-3.74822	0.000178097	0.00150661		UPF0443 protein AGAP003534	protein_coding	GO:0016020;GO:0016021	membrane;integral component of membrane
AGAP003842	563.409	-0.449673	0.120057	-3.7455	0.000180035	0.00152175		proline-%2C glutamic acid- and leucine-rich protein 1	protein_coding	GO:0005634	nucleus
AGAP011054	2024.94	-0.49756	0.132916	-3.74342	0.000181531	0.00153314	TPX2	thioredoxin peroxidase 2	protein_coding	GO:0004601;GO:0005623;GO:0005829;GO:0006979;GO:0008379;GO:0016209;GO:0016491;GO:0019430;GO:0045321;GO:0045454;GO:0051920;GO:0055114	peroxidase activity;obsolete cell;cytosol;response to oxidative stress;thioredoxin peroxidase activity;antioxidant activity;oxidoreductase activity;removal of superoxide radicals;leukocyte activation;cell redox homeostasis;peroxiredoxin activity;obsolete oxidation-reduction process
AGAP005619	4051.81	0.352602	0.0942859	3.73971	0.000184232	0.00155468		P66_CC domain-containing protein [Source:UniProtKB/TrEMBL%3BAcc:A0A1S4GPS9]	protein_coding	GO:0000122;GO:0005634	negative regulation of transcription by RNA polymerase II;nucleus
AGAP029412	877.657	0.420625	0.112525	3.73805	0.000185452	0.0015637		unspecified product	protein_coding	GO:0003676;GO:0006355	nucleic acid binding;regulation of DNA-templated transcription
AGAP002866	138.56	0.906235	0.242488	3.73724	0.000186053	0.00156749	CYP6P5	cytochrome P450	protein_coding	GO:0004497;GO:0005506;GO:0016020;GO:0016021;GO:0016491;GO:0016705;GO:0020037;GO:0046872;GO:0055114	monooxygenase activity;iron ion binding;membrane;integral component of membrane;oxidoreductase activity;oxidoreductase activity, acting on paired donors, with incorporation or reduction of molecular oxygen;heme binding;metal ion binding;obsolete oxidation-reduction process
AGAP010874	2126.87	0.403058	0.107866	3.73664	0.000186496	0.00156912		unspecified product	protein_coding	GO:0004672;GO:0004674;GO:0005524;GO:0006468	protein kinase activity;protein serine/threonine kinase activity;ATP binding;protein phosphorylation
AGAP012017	317.877	0.590659	0.158075	3.73657	0.000186551	0.00156912		unspecified product	protein_coding
AGAP009271	2791.08	-0.40337	0.107992	-3.73517	0.000187586	0.00157655	Prosbeta1	26S proteasome beta 1 subunit	protein_coding	GO:0000502;GO:0004175;GO:0004298;GO:0005634;GO:0005737;GO:0005839;GO:0006508;GO:0008233;GO:0010498;GO:0010499;GO:0016787;GO:0019774;GO:0043161;GO:0051603	proteasome complex;endopeptidase activity;threonine-type endopeptidase activity;nucleus;cytoplasm;proteasome core complex;proteolysis;peptidase activity;proteasomal protein catabolic process;proteasomal ubiquitin-independent protein catabolic process;hydrolase activity;proteasome core complex, beta-subunit complex;proteasome-mediated ubiquitin-dependent protein catabolic process;proteolysis invol…
AGAP010767	3082.52	0.471502	0.126272	3.73403	0.000188439	0.00158242		unspecified product	protein_coding	GO:0005085;GO:0005515;GO:0005737;GO:0016020;GO:0016043;GO:0035556;GO:0046872	guanyl-nucleotide exchange factor activity;protein binding;cytoplasm;membrane;cellular component organization;intracellular signal transduction;metal ion binding
AGAP000380	1112.02	0.374368	0.100276	3.73339	0.000188917	0.00158516		5'-nucleotidase [Source:UniProtKB/TrEMBL%3BAcc:Q7QFA2]	protein_coding	GO:0008253;GO:0016311;GO:0016787;GO:0046872	5'-nucleotidase activity;dephosphorylation;hydrolase activity;metal ion binding
AGAP005728	1393.55	-0.365482	0.0979055	-3.73301	0.000189204	0.00158628		puromycin-sensitive aminopeptidase	protein_coding	GO:0005737;GO:0006508;GO:0008237;GO:0008270;GO:0042277;GO:0043171;GO:0070006	cytoplasm;proteolysis;metallopeptidase activity;zinc ion binding;peptide binding;peptide catabolic process;metalloaminopeptidase activity
AGAP006661	423.354	0.475951	0.127541	3.73174	0.000190164	0.00159204		kinetochore protein NDC80	protein_coding	GO:0005623;GO:0031262;GO:0051301;GO:0051315	obsolete cell;Ndc80 complex;cell division;attachment of mitotic spindle microtubules to kinetochore
AGAP029981	1312.43	0.423407	0.113462	3.73169	0.0001902	0.00159204		unspecified product	protein_coding
AGAP001202	82.5865	0.957752	0.256728	3.73061	0.00019102	0.0015976		organic cation transporter	protein_coding	GO:0016020;GO:0016021;GO:0022857;GO:0055085	membrane;integral component of membrane;transmembrane transporter activity;transmembrane transport
AGAP013233	537.938	0.430801	0.115486	3.73032	0.000191235	0.00159811		E3 ubiquitin-protein ligase RFWD2	protein_coding	GO:0005515;GO:0016567;GO:0043161;GO:0046872;GO:0061630	protein binding;protein ubiquitination;proteasome-mediated ubiquitin-dependent protein catabolic process;metal ion binding;ubiquitin protein ligase activity
AGAP008017	17376.2	0.395154	0.105967	3.72903	0.000192216	0.00160501		unspecified product	protein_coding	GO:0003677;GO:0005515;GO:0005634;GO:0006338;GO:0046872	DNA binding;protein binding;nucleus;chromatin remodeling;metal ion binding
AGAP003790	1922.23	-0.346467	0.0929376	-3.72795	0.000193042	0.0016106	ANXB9	annexin B9	protein_coding	GO:0005509;GO:0005544;GO:0005737	calcium ion binding;calcium-dependent phospholipid binding;cytoplasm
AGAP000145	24469.5	0.304909	0.081827	3.72626	0.000194344	0.00162016	eff	E2 ubiquitin-conjugating enzyme E2D%2C effete	protein_coding	GO:0000151;GO:0000166;GO:0000209;GO:0005524;GO:0005634;GO:0006511;GO:0016567;GO:0016740;GO:0031625;GO:0061631	ubiquitin ligase complex;nucleotide binding;protein polyubiquitination;ATP binding;nucleus;ubiquitin-dependent protein catabolic process;protein ubiquitination;transferase activity;ubiquitin protein ligase binding;ubiquitin conjugating enzyme activity
AGAP007855	1194.1	0.373513	0.100297	3.72408	0.000196025	0.00163286		aurora kinase%2C other	protein_coding	GO:0000166;GO:0004672;GO:0004674;GO:0004712;GO:0005524;GO:0005694;GO:0005876;GO:0006468;GO:0007052;GO:0007094;GO:0031616;GO:0032133;GO:0032465;GO:0032467;GO:0035174;GO:0043988;GO:0051233;GO:0106310	nucleotide binding;protein kinase activity;protein serine/threonine kinase activity;protein serine/threonine/tyrosine kinase activity;ATP binding;chromosome;spindle microtubule;protein phosphorylation;mitotic spindle organization;mitotic spindle assembly checkpoint signaling;spindle pole centrosome;chromosome passenger complex;regulation of cytokinesis;positive regulation of cytokinesis;histone s…
AGAP003914	2502.01	0.499031	0.134034	3.72317	0.000196738	0.00163748		unspecified product	protein_coding	GO:0003723;GO:0003729;GO:0003730;GO:0005634;GO:0005737;GO:0010608	RNA binding;mRNA binding;mRNA 3'-UTR binding;nucleus;cytoplasm;post-transcriptional regulation of gene expression
AGAP010369	21084.4	-0.330773	0.0888506	-3.7228	0.000197029	0.00163858	CPR112	cuticular protein RR-2 family 112	protein_coding	GO:0031012;GO:0042302	extracellular matrix;structural constituent of cuticle
AGAP002527	2445.95	0.364374	0.0979149	3.72133	0.000198176	0.00164679		unspecified product	protein_coding	GO:0005737;GO:0005813;GO:0008017;GO:0030705;GO:0031122;GO:0051959	cytoplasm;centrosome;microtubule binding;cytoskeleton-dependent intracellular transport;cytoplasmic microtubule organization;dynein light intermediate chain binding
AGAP006911	1192.69	0.501923	0.134939	3.71962	0.000199523	0.00165665	SRPN2	serine protease inhibitor (serpin) 2	protein_coding	GO:0004867;GO:0005615;GO:0008201;GO:0010951;GO:0035009;GO:0042832;GO:0045861;GO:2000266	serine-type endopeptidase inhibitor activity;extracellular space;heparin binding;negative regulation of endopeptidase activity;negative regulation of melanization defense response;defense response to protozoan;negative regulation of proteolysis;regulation of blood coagulation, intrinsic pathway
AGAP005126	17223.5	-0.269607	0.0724872	-3.71937	0.00019972	0.00165695	SPZ6	spaetzle-like cytokine 6	protein_coding	GO:0005121;GO:0005576;GO:0007165;GO:0007399;GO:0008083;GO:0008592;GO:0021556;GO:0045087	Toll binding;extracellular region;signal transduction;nervous system development;growth factor activity;regulation of Toll signaling pathway;central nervous system formation;innate immune response
AGAP010206	1666.29	0.366735	0.0986097	3.71906	0.000199964	0.00165765		Protein bicaudal D homolog 2	protein_coding	GO:0005794;GO:0005829;GO:0008093;GO:0033365;GO:0034452;GO:0070507;GO:0070840;GO:0072393	Golgi apparatus;cytosol;cytoskeletal anchor activity;protein localization to organelle;dynactin binding;regulation of microtubule cytoskeleton organization;dynein complex binding;microtubule anchoring at microtubule organizing center
AGAP007209	4414.47	-0.287651	0.0773871	-3.71705	0.000201564	0.00166957		Tetraspanin [Source:UniProtKB/TrEMBL%3BAcc:Q7PTA7]	protein_coding	GO:0005887;GO:0016020;GO:0016021	integral component of plasma membrane;membrane;integral component of membrane
AGAP007120	10495.6	-0.388252	0.104458	-3.71682	0.000201748	0.00166976		nucleoside-diphosphate kinase	protein_coding	GO:0000166;GO:0004550;GO:0005524;GO:0006163;GO:0006165;GO:0006183;GO:0006220;GO:0006228;GO:0006241;GO:0016301;GO:0016310;GO:0016740	nucleotide binding;nucleoside diphosphate kinase activity;ATP binding;purine nucleotide metabolic process;nucleoside diphosphate phosphorylation;GTP biosynthetic process;pyrimidine nucleotide metabolic process;UTP biosynthetic process;CTP biosynthetic process;kinase activity;phosphorylation;transferase activity
AGAP009030	4008.54	0.394734	0.106241	3.71547	0.00020283	0.00167737		CCR4-NOT transcription complex subunit 3 [Source:UniProtKB/TrEMBL%3BAcc:A0A1S4GZY5]	protein_coding	GO:0000288;GO:0000932;GO:0005634;GO:0005737;GO:0006355;GO:0017148;GO:0030015;GO:2000036	nuclear-transcribed mRNA catabolic process, deadenylation-dependent decay;P-body;nucleus;cytoplasm;regulation of DNA-templated transcription;negative regulation of translation;CCR4-NOT core complex;regulation of stem cell population maintenance
AGAP004238	7570.63	-0.342595	0.0922275	-3.71467	0.000203471	0.00168132	CCT1	Chaperonin containing TCP1 subunit 1	protein_coding	GO:0000166;GO:0005524;GO:0005737;GO:0005832;GO:0006457;GO:0016887;GO:0051082	nucleotide binding;ATP binding;cytoplasm;chaperonin-containing T-complex;protein folding;ATP hydrolysis activity;unfolded protein binding
AGAP004376	674.738	-0.407837	0.109866	-3.71214	0.000205517	0.00169687		aldose 1-epimerase	protein_coding	GO:0003824;GO:0004034;GO:0005975;GO:0006006;GO:0016853;GO:0019318;GO:0030246;GO:0033499	catalytic activity;aldose 1-epimerase activity;carbohydrate metabolic process;glucose metabolic process;isomerase activity;hexose metabolic process;carbohydrate binding;galactose catabolic process via UDP-galactose
AGAP000926	961.776	0.450771	0.121727	3.70313	0.000212954	0.00175687		inositol hexakisphosphate/diphosphoinositol-pentakisphosphate kinase	protein_coding	GO:0000829	inositol heptakisphosphate kinase activity
AGAP006461	3426.44	0.373151	0.100791	3.70225	0.000213698	0.0017616		mitogen-activated protein kinase kinase kinase 13	protein_coding	GO:0000165;GO:0000186;GO:0004672;GO:0004709;GO:0005524;GO:0006468;GO:0046777	MAPK cascade;obsolete activation of MAPKK activity;protein kinase activity;MAP kinase kinase kinase activity;ATP binding;protein phosphorylation;protein autophosphorylation
AGAP010219	2646.08	0.354875	0.0958733	3.7015	0.000214331	0.00176541	Mcm6	DNA replication licensing factor Mcm6 [Source:UniProtKB/Swiss-Prot%3BAcc:Q7Q0Q1]	protein_coding	GO:0000166;GO:0000727;GO:0003677;GO:0003678;GO:0003688;GO:0003697;GO:0004386;GO:0005524;GO:0005634;GO:0006260;GO:0006267;GO:0006268;GO:0006270;GO:0007049;GO:0016787;GO:0016887;GO:0032508;GO:0042555;GO:0046872;GO:0051301;GO:1902969;GO:1990518	nucleotide binding;double-strand break repair via break-induced replication;DNA binding;DNA helicase activity;DNA replication origin binding;single-stranded DNA binding;helicase activity;ATP binding;nucleus;DNA replication;pre-replicative complex assembly involved in nuclear cell cycle DNA replication;DNA unwinding involved in DNA replication;DNA replication initiation;cell cycle;hydrolase activi…
AGAP007824	268.768	-0.597228	0.161441	-3.69936	0.000216144	0.00177893		unspecified product	protein_coding	GO:0000978;GO:0000981;GO:0005634;GO:0006357;GO:0030182;GO:0046983	RNA polymerase II cis-regulatory region sequence-specific DNA binding;DNA-binding transcription factor activity, RNA polymerase II-specific;nucleus;regulation of transcription by RNA polymerase II;neuron differentiation;protein dimerization activity
AGAP007616	5656.46	0.340257	0.0919875	3.69895	0.000216494	0.00178038		unspecified product	protein_coding	GO:0005509;GO:0016021	calcium ion binding;integral component of membrane
AGAP012176	1141.84	-0.390057	0.105472	-3.6982	0.000217137	0.00178425		unspecified product	protein_coding
AGAP028559	3709.12	0.377252	0.102025	3.69763	0.000217618	0.00178679		unspecified product	protein_coding
AGAP002440	4151.85	0.301508	0.0815694	3.69634	0.000218731	0.00179449	Cdc42	cell division cycle Cdc42 homolog	protein_coding	GO:0000166;GO:0003924;GO:0003925;GO:0005525;GO:0005737;GO:0005856;GO:0005886;GO:0005912;GO:0005938;GO:0006897;GO:0007015;GO:0007163;GO:0007264;GO:0007266;GO:0007275;GO:0008360;GO:0009653;GO:0016020;GO:0016477;GO:0019901;GO:0030031;GO:0030036;GO:0030054;GO:0030707;GO:0030865;GO:0031410;GO:0032488;GO:0032956;GO:0035006;GO:0035099;GO:0042995;GO:0043231;GO:0051130	nucleotide binding;GTPase activity;G protein activity;GTP binding;cytoplasm;cytoskeleton;plasma membrane;adherens junction;cell cortex;endocytosis;actin filament organization;establishment or maintenance of cell polarity;small GTPase mediated signal transduction;Rho protein signal transduction;multicellular organism development;regulation of cell shape;anatomical structure morphogenesis;membrane;…
AGAP007849	2630.56	0.34551	0.0934846	3.69591	0.000219102	0.00179612		laminin%2C alpha 1/2	protein_coding
AGAP003276	2576.07	0.463891	0.125596	3.69351	0.000221182	0.00181173		splicing factor%2C arginine/serine-rich 17	protein_coding
AGAP029878	567.323	-0.432692	0.11719	-3.69223	0.000222296	0.00181941		unspecified product	protein_coding	GO:0030991	intraciliary transport particle A
AGAP011125	352.369	-0.539003	0.146022	-3.69125	0.000223152	0.00182497		L-galactose dehydrogenase	protein_coding	GO:0005829;GO:0010349;GO:0016491;GO:0047834;GO:0055114	cytosol;L-galactose dehydrogenase activity;oxidoreductase activity;D-threo-aldose 1-dehydrogenase activity;obsolete oxidation-reduction process
AGAP008725	59.8562	-1.0511	0.284787	-3.69084	0.000223513	0.00182648		unspecified product	protein_coding
AGAP007831	176.435	-0.672552	0.182252	-3.69023	0.000224048	0.0018294		unspecified product	protein_coding	GO:0016020;GO:0016021	membrane;integral component of membrane
AGAP029257	271.442	0.740985	0.200831	3.68959	0.000224611	0.00183255		unspecified product	protein_coding
AGAP007983	869.454	0.471733	0.127873	3.68908	0.000225071	0.00183485		Lunapark [Source:UniProtKB/TrEMBL%3BAcc:A0A1S4GXK9]	protein_coding	GO:0016020;GO:0016021;GO:0030176;GO:0046872;GO:0071782;GO:0071786;GO:0071788;GO:0098826;GO:1903373	membrane;integral component of membrane;integral component of endoplasmic reticulum membrane;metal ion binding;endoplasmic reticulum tubular network;endoplasmic reticulum tubular network organization;endoplasmic reticulum tubular network maintenance;endoplasmic reticulum tubular network membrane;positive regulation of endoplasmic reticulum tubular network organization
AGAP010801	1331.77	0.360409	0.0977123	3.68847	0.000225608	0.00183778		phosphatidylinositol 4-kinase	protein_coding	GO:0004430;GO:0005737;GO:0005886;GO:0016020;GO:0016301;GO:0016310;GO:0016740;GO:0046854;GO:0048015;GO:0052742	1-phosphatidylinositol 4-kinase activity;cytoplasm;plasma membrane;membrane;kinase activity;phosphorylation;transferase activity;phosphatidylinositol phosphate biosynthetic process;phosphatidylinositol-mediated signaling;phosphatidylinositol kinase activity
[truncated: 12,583 more rows]
