# Supplementary material for: A confinable female-lethal population suppression system in the malaria vector, Anopheles gambiae
Source: Sci Adv. 2023 Jul 5;9(27):eade8903. doi: 10.1126/sciadv.ade8903 (PMC10321730; doi:10.1126/sciadv.ade8903)
Supplement: Supplementary file 2 — Tables S1 to S21 [file sciadv.ade8903_tables_s1_to_s21.zip › TableS9_deseq2_G_C9_vs_C9.annotations.go.xlsx]

## Sheet: Sheet1
Table S9: RNAseq Differential expression analysis comparing Vasa-Cas9 /gFLE(G) transheterozygotes vs. Vasa-Cas9.
ID	baseMean	log2FoldChange	lfcSE	stat	pvalue	padj	name	description	biotype	go_id	go_name
DsRed	8867.37	-2.72425	0.124373	-21.9039	2.38287e-106	2.53014e-102
AGAP009662	508.12	-2.46744	0.145895	-16.9125	3.63987e-64	1.93241e-60		unspecified product	protein_coding	GO:0003676	nucleic acid binding
AGAP028068	217.511	-3.011	0.20232	-14.8824	4.28922e-50	1.5181e-46		unspecified product	protein_coding
AGAP012196	352.522	2.15684	0.147921	14.581	3.71268e-48	9.85531e-45		Histone H3 [Source:UniProtKB/TrEMBL%3BAcc:Q7PCS9]	protein_coding	GO:0000786;GO:0003677;GO:0005634;GO:0005694;GO:0046982	nucleosome;DNA binding;nucleus;chromosome;protein heterodimerization activity
AGAP012894	831.79	1.62878	0.114902	14.1754	1.30099e-45	2.76278e-42		Histone H2B [Source:UniProtKB/Swiss-Prot%3BAcc:Q27442]	protein_coding	GO:0000786;GO:0003677;GO:0005634;GO:0005694;GO:0006334;GO:0044877;GO:0046982	nucleosome;DNA binding;nucleus;chromosome;nucleosome assembly;protein-containing complex binding;protein heterodimerization activity
AGAP006063	6257.24	-1.28152	0.0910003	-14.0826	4.85881e-45	8.59847e-42		unspecified product	protein_coding	GO:0016020;GO:0016021	membrane;integral component of membrane
AGAP000051	488.682	-1.99498	0.142693	-13.9809	2.03935e-44	3.09341e-41		Heme peroxidase 5 [Source:UniProtKB/TrEMBL%3BAcc:A0A1S4G8F3]	protein_coding	GO:0004601;GO:0006979;GO:0020037	peroxidase activity;response to oxidative stress;heme binding
AGAP029477	641.989	1.52584	0.118384	12.8889	5.20077e-38	6.90272e-35		unspecified product	protein_coding	GO:0016020;GO:0016021	membrane;integral component of membrane
AGAP006954	1488.61	-2.08443	0.163399	-12.7567	2.86186e-37	3.37635e-34	CLIPA10	CLIP-domain serine protease	protein_coding	GO:0004252;GO:0006508	serine-type endopeptidase activity;proteolysis
AGAP007354	630.884	2.72753	0.214645	12.7072	5.39554e-37	5.72898e-34		phosphatidylinositol transfer protein SEC14	protein_coding	GO:1902936	phosphatidylinositol bisphosphate binding
AGAP000538	7968.48	-1.29806	0.106291	-12.2124	2.66965e-34	2.57694e-31	TWDL9	cuticular protein TWDL family (TWDL9)	protein_coding
EGFP	1921.37	14.4345	1.18334	12.1981	3.1816e-34	2.81519e-31
AGAP000820	4107.19	1.72256	0.143369	12.0149	2.96744e-33	2.42371e-30	CPR125	cuticular protein RR-2 family 125	protein_coding	GO:0008010;GO:0042302;GO:0062129	structural constituent of chitin-based larval cuticle;structural constituent of cuticle;chitin-based extracellular matrix
AGAP028553	792.516	-2.11168	0.176216	-11.9835	4.33627e-33	3.28875e-30		unspecified product	protein_coding
AGAP006571	456.573	-1.73468	0.147953	-11.7246	9.5368e-32	6.75079e-29		nuclear receptor subfamily 1 group D member 3	protein_coding	GO:0003677;GO:0003700;GO:0003707;GO:0004879;GO:0005634;GO:0006355;GO:0008270;GO:0030522;GO:0043401;GO:0043565;GO:0046872	DNA binding;DNA-binding transcription factor activity;nuclear steroid receptor activity;nuclear receptor activity;nucleus;regulation of DNA-templated transcription;zinc ion binding;intracellular receptor signaling pathway;steroid hormone mediated signaling pathway;sequence-specific DNA binding;metal ion binding
AGAP005256	196.897	-3.16156	0.273246	-11.5704	5.82165e-31	3.8634e-28		juvenile hormone acid methyltransferase	protein_coding
AGAP029673	569.94	1.36763	0.118876	11.5046	1.25014e-30	7.80824e-28		unspecified product	protein_coding
AGAP008369	4796.88	1.31564	0.114972	11.4431	2.54512e-30	1.50134e-27		Vitellogenin domain-containing protein [Source:UniProtKB/TrEMBL%3BAcc:A0A1S4GY30]	protein_coding	GO:0005319;GO:0006869	lipid transporter activity;lipid transport
sau3AIblock	241.569	2.47656	0.217181	11.4032	4.03078e-30	2.25257e-27
AGAP002355	346.243	-1.80665	0.160503	-11.2562	2.15897e-29	1.1462e-26		Glutamine synthetase [Source:UniProtKB/TrEMBL%3BAcc:Q7QBX9]	protein_coding	GO:0000166;GO:0003824;GO:0004356;GO:0005524;GO:0005737;GO:0006542;GO:0006807;GO:0016874	nucleotide binding;catalytic activity;glutamate-ammonia ligase activity;ATP binding;cytoplasm;glutamine biosynthetic process;nitrogen compound metabolic process;ligase activity
AGAP000537	2370.93	-1.33879	0.121414	-11.0267	2.84222e-28	1.43708e-25		unspecified product	protein_coding
AGAP003541	452.749	-1.54565	0.141027	-10.9599	5.95481e-28	2.87401e-25		eukaryotic translation elongation factor 1 alpha 1	protein_coding	GO:0000166;GO:0003746;GO:0003924;GO:0005525;GO:0005737;GO:0006412;GO:0006414	nucleotide binding;translation elongation factor activity;GTPase activity;GTP binding;cytoplasm;translation;translational elongation
AGAP012197	1191.37	1.21839	0.11134	10.9429	7.18543e-28	3.31717e-25		Histone H3 [Source:UniProtKB/TrEMBL%3BAcc:Q7PCS9]	protein_coding	GO:0000786;GO:0003677;GO:0005634;GO:0005694;GO:0046982	nucleosome;DNA binding;nucleus;chromosome;protein heterodimerization activity
AGAP009000	842.687	-1.86845	0.173437	-10.7731	4.61267e-27	2.04072e-24		Chymotrypsin like protease [Source:UniProtKB/TrEMBL%3BAcc:A0A1S4H0L6]	protein_coding	GO:0004252;GO:0006508	serine-type endopeptidase activity;proteolysis
AGAP002551	97.1354	3.21884	0.299213	10.7577	5.45079e-27	2.31506e-24		glucose dehydrogenase (acceptor)	protein_coding	GO:0016491;GO:0016614;GO:0050660;GO:0055114	oxidoreductase activity;oxidoreductase activity, acting on CH-OH group of donors;flavin adenine dinucleotide binding;obsolete oxidation-reduction process
AGAP004222	68.5864	3.86535	0.36923	10.4687	1.20307e-25	4.91317e-23	GPRNNA20	putative GPCR class a orphan receptor 20	protein_coding	GO:0004930;GO:0004993;GO:0005887;GO:0007165;GO:0007186;GO:0007187;GO:0007268;GO:0016020;GO:0016021;GO:0030425;GO:0030594;GO:0045202;GO:0098664	G protein-coupled receptor activity;G protein-coupled serotonin receptor activity;integral component of plasma membrane;signal transduction;G protein-coupled receptor signaling pathway;G protein-coupled receptor signaling pathway, coupled to cyclic nucleotide second messenger;chemical synaptic transmission;membrane;integral component of membrane;dendrite;neurotransmitter receptor activity;synapse…
AGAP005658	132.855	-2.62186	0.25384	-10.3288	5.22279e-25	2.05391e-22	CYP15B1	cytochrome P450	protein_coding	GO:0004497;GO:0005506;GO:0016491;GO:0016705;GO:0020037;GO:0046872;GO:0055114	monooxygenase activity;iron ion binding;oxidoreductase activity;oxidoreductase activity, acting on paired donors, with incorporation or reduction of molecular oxygen;heme binding;metal ion binding;obsolete oxidation-reduction process
AGAP001890	499.845	-1.43254	0.139385	-10.2776	8.89517e-25	3.37318e-22		unspecified product	protein_coding	GO:0046872	metal ion binding
AGAP011937	1728.19	-1.15402	0.112404	-10.2666	9.96047e-25	3.64691e-22		unspecified product	protein_coding	GO:0003824;GO:0005515;GO:0005576;GO:0005975;GO:0008061	catalytic activity;protein binding;extracellular region;carbohydrate metabolic process;chitin binding
AGAP003834	176.172	-2.26723	0.221073	-10.2556	1.11712e-24	3.95387e-22		unspecified product	protein_coding
AGAP003475	1115.25	-1.11757	0.109567	-10.1999	1.98531e-24	6.79999e-22		leucyl aminopeptidase	protein_coding	GO:0004177;GO:0005737;GO:0006508;GO:0008233;GO:0008235;GO:0019538;GO:0030145;GO:0070006	aminopeptidase activity;cytoplasm;proteolysis;peptidase activity;metalloexopeptidase activity;protein metabolic process;manganese ion binding;metalloaminopeptidase activity
AGAP009221	544.868	-1.26833	0.124582	-10.1807	2.41714e-24	8.02036e-22	SRPN5	serine protease inhibitor (serpin) 5	protein_coding	GO:0004867;GO:0005615;GO:0010951	serine-type endopeptidase inhibitor activity;extracellular space;negative regulation of endopeptidase activity
AGAP011516	432.01	-1.32814	0.132993	-9.98657	1.74515e-23	5.61514e-21		Actin%2C cytoplasmic [Source:UniProtKB/TrEMBL%3BAcc:A0A1S4H6X2]	protein_coding	GO:0000166;GO:0005524;GO:0005737;GO:0005856	nucleotide binding;ATP binding;cytoplasm;cytoskeleton
AGAP008738	121.113	-3.74334	0.375002	-9.98218	1.82422e-23	5.69692e-21		unspecified product	protein_coding	GO:0003729;GO:0005634;GO:0005737;GO:0017148;GO:0036464	mRNA binding;nucleus;cytoplasm;negative regulation of translation;cytoplasmic ribonucleoprotein granule
AGAP003308	4575.75	-0.946888	0.0950464	-9.96237	2.22687e-23	6.59659e-21	CPAP3-C	cuticular protein	protein_coding	GO:0005576;GO:0006030;GO:0008061	extracellular region;chitin metabolic process;chitin binding
AGAP001433	447.134	-1.43145	0.143692	-9.96194	2.23655e-23	6.59659e-21		CLIP-domain serine protease	protein_coding	GO:0004252;GO:0006508	serine-type endopeptidase activity;proteolysis
AGAP029559	436.92	-1.59788	0.163051	-9.79991	1.12685e-22	3.23376e-20	CTLMA6	C-type lectin (CTL) - mannose binding	protein_coding	GO:0009897;GO:0030246	external side of plasma membrane;carbohydrate binding
AGAP013065	100.082	-2.77067	0.282895	-9.794	1.19478e-22	3.33847e-20		Tal-like protein AA	protein_coding
AGAP028646	1087.48	-1.21264	0.124514	-9.73899	2.05581e-22	5.59706e-20	ANCE3	angiotensin-converting enzyme 3	protein_coding	GO:0004180;GO:0005615;GO:0005886;GO:0006508;GO:0008233;GO:0008237;GO:0008238;GO:0008239;GO:0008241;GO:0016020;GO:0016787;GO:0046872	carboxypeptidase activity;extracellular space;plasma membrane;proteolysis;peptidase activity;metallopeptidase activity;exopeptidase activity;dipeptidyl-peptidase activity;peptidyl-dipeptidase activity;membrane;hydrolase activity;metal ion binding
AGAP008253	1121.21	-1.08031	0.111825	-9.66069	4.42863e-22	1.17558e-19		unspecified product	protein_coding
AGAP001369	1301.76	-1.16506	0.121038	-9.62555	6.23739e-22	1.61533e-19		unspecified product	protein_coding	GO:0005515;GO:0005654;GO:0005829;GO:0007009;GO:0030838;GO:0051017;GO:0051764;GO:2000251	protein binding;nucleoplasm;cytosol;plasma membrane organization;positive regulation of actin filament polymerization;actin filament bundle assembly;actin crosslink formation;positive regulation of actin cytoskeleton reorganization
AGAP013362	281.234	-1.69841	0.179619	-9.45562	3.21109e-21	8.11794e-19		unspecified product	protein_coding	GO:0016020;GO:0016021	membrane;integral component of membrane
AGAP002890	686.353	-1.21331	0.12861	-9.43398	3.94816e-21	9.74919e-19		Lipid storage droplets surface-binding protein 1	protein_coding	GO:0005811;GO:0005829;GO:0010890;GO:0019915	lipid droplet;cytosol;positive regulation of sequestering of triglyceride;lipid storage
AGAP009006	255.496	-1.87163	0.198704	-9.41917	4.54651e-21	1.09716e-18		unspecified product	protein_coding	GO:0004252;GO:0006508	serine-type endopeptidase activity;proteolysis
AGAP027993	739.289	-1.04764	0.111374	-9.40651	5.12861e-21	1.21012e-18	CPLCP10	cuticular protein (putative) CPLCP10	protein_coding
AGAP012711	107.751	2.2854	0.243645	9.38003	6.5952e-21	1.52234e-18		Histone H2A [Source:UniProtKB/TrEMBL%3BAcc:Q7PD33]	protein_coding	GO:0000786;GO:0003677;GO:0005634;GO:0005694;GO:0006325;GO:0031507;GO:0046982	nucleosome;DNA binding;nucleus;chromosome;chromatin organization;heterochromatin assembly;protein heterodimerization activity
AGAP005126	21183	-0.717261	0.0766293	-9.36015	7.96251e-21	1.79885e-18	SPZ6	spaetzle-like cytokine 6	protein_coding	GO:0005121;GO:0005576;GO:0007165;GO:0007399;GO:0008083;GO:0008592;GO:0021556;GO:0045087	Toll binding;extracellular region;signal transduction;nervous system development;growth factor activity;regulation of Toll signaling pathway;central nervous system formation;innate immune response
AGAP005733	70.8617	-4.11898	0.44371	-9.28305	1.64691e-20	3.64311e-18		unspecified product	protein_coding	GO:0005515	protein binding
AGAP028560	682.314	-1.30102	0.140876	-9.2352	2.578e-20	5.58638e-18		unspecified product	protein_coding
AGAP007007	443.104	-1.3033	0.141258	-9.22644	2.79772e-20	5.94123e-18		unspecified product	protein_coding
AGAP007162	94.0703	-2.78658	0.302463	-9.21297	3.17219e-20	6.60437e-18		alpha-crystallin chain A	protein_coding	GO:0005212;GO:0046872	structural constituent of eye lens;metal ion binding
AGAP004130	4608.35	-0.923848	0.100367	-9.20471	3.4258e-20	6.99521e-18	Osi7	protein osiris 7	protein_coding	GO:0016020;GO:0016021	membrane;integral component of membrane
AGAP000344	555.993	1.55977	0.171175	9.1121	8.08043e-20	1.61883e-17	CPR127	cuticular protein RR-1 family 127	protein_coding	GO:0008010;GO:0042302;GO:0062129	structural constituent of chitin-based larval cuticle;structural constituent of cuticle;chitin-based extracellular matrix
AGAP003465	282752	-0.899554	0.0987601	-9.10848	8.35452e-20	1.64275e-17		unspecified product	protein_coding	GO:0016021	integral component of membrane
AGAP010789	94.3719	-3.42098	0.37616	-9.09448	9.50428e-20	1.83484e-17		unspecified product	protein_coding	GO:0016020;GO:0016021	membrane;integral component of membrane
AGAP029877	308.777	1.33593	0.147297	9.06965	1.19398e-19	2.26387e-17		unspecified product	protein_coding
AGAP007364	175.702	-2.63425	0.290666	-9.06284	1.27099e-19	2.36762e-17		unspecified product	protein_coding	GO:0003723;GO:0042803;GO:0045450	RNA binding;protein homodimerization activity;bicoid mRNA localization
AGAP011781	2313.7	-0.917086	0.102345	-8.96077	3.22425e-19	5.9026e-17	CLIPA12	CLIP-domain serine protease	protein_coding	GO:0004252;GO:0005615;GO:0006508	serine-type endopeptidase activity;extracellular space;proteolysis
AGAP013410	14635.5	-0.811738	0.0927763	-8.74941	2.14476e-18	3.85984e-16		unspecified product	protein_coding
AGAP003050	774.877	-1.0038	0.114776	-8.74574	2.21557e-18	3.92081e-16		stearoyl-CoA desaturase (delta-9 desaturase)	protein_coding	GO:0004768;GO:0005506;GO:0005789;GO:0006633;GO:0006636;GO:0016020;GO:0016021;GO:0016491;GO:0016717;GO:0055114	stearoyl-CoA 9-desaturase activity;iron ion binding;endoplasmic reticulum membrane;fatty acid biosynthetic process;unsaturated fatty acid biosynthetic process;membrane;integral component of membrane;oxidoreductase activity;oxidoreductase activity, acting on paired donors, with oxidation of a pair of donors resulting in the reduction of molecular oxygen to two molecules of water;obsolete oxidation…
AGAP008548	116.61	-2.8298	0.324196	-8.72866	2.57703e-18	4.48571e-16		unspecified product	protein_coding	GO:0003824;GO:0004553;GO:0005975;GO:0016020;GO:0016021	catalytic activity;hydrolase activity, hydrolyzing O-glycosyl compounds;carbohydrate metabolic process;membrane;integral component of membrane
AGAP003513	949.811	-1.23757	0.14204	-8.71281	2.96423e-18	5.07648e-16		unspecified product	protein_coding
AGAP001279	70.9773	-2.63937	0.303895	-8.68515	3.78236e-18	6.37477e-16		protein phosphatase 3%2C catalytic subunit	protein_coding	GO:0004721;GO:0005516;GO:0005737;GO:0005955;GO:0006470;GO:0016787;GO:0033192;GO:0097720;GO:0106306;GO:0106307	phosphoprotein phosphatase activity;calmodulin binding;cytoplasm;calcineurin complex;protein dephosphorylation;hydrolase activity;calmodulin-dependent protein phosphatase activity;calcineurin-mediated signaling;;
AGAP010971	8626.47	-1.11749	0.1292	-8.64924	5.18442e-18	8.60127e-16		tubulin alpha	protein_coding	GO:0000166;GO:0000226;GO:0000278;GO:0003924;GO:0005200;GO:0005525;GO:0005737;GO:0005856;GO:0005874;GO:0007010;GO:0007017	nucleotide binding;microtubule cytoskeleton organization;mitotic cell cycle;GTPase activity;structural constituent of cytoskeleton;GTP binding;cytoplasm;cytoskeleton;microtubule;cytoskeleton organization;microtubule-based process
AGAP029087	117.326	-1.89207	0.218826	-8.64647	5.31154e-18	8.6766e-16		unspecified product	protein_coding	GO:0016020;GO:0016021	membrane;integral component of membrane
AGAP009758	160.263	-1.64976	0.19171	-8.60547	7.6003e-18	1.22273e-15	CPLCP11	cuticular protein CPLCP11	protein_coding
AGAP009076	678.829	-0.977927	0.113722	-8.59928	8.02148e-18	1.27123e-15		carnitine O-acetyltransferase	protein_coding	GO:0004092;GO:0005777;GO:0016740;GO:0016746;GO:0019254	carnitine O-acetyltransferase activity;peroxisome;transferase activity;acyltransferase activity;carnitine metabolic process, CoA-linked
AGAP001705	701.573	-1.02313	0.11943	-8.56678	1.06415e-17	1.66164e-15		unspecified product	protein_coding	GO:0016020;GO:0016021	membrane;integral component of membrane
AGAP005985	182.606	-1.61109	0.18811	-8.56461	1.08447e-17	1.66883e-15		fatty acyl-CoA reductase 2	protein_coding	GO:0005777;GO:0006629;GO:0016020;GO:0016021;GO:0016491;GO:0035336;GO:0043231;GO:0055114;GO:0080019;GO:0102965	peroxisome;lipid metabolic process;membrane;integral component of membrane;oxidoreductase activity;long-chain fatty-acyl-CoA metabolic process;intracellular membrane-bounded organelle;obsolete oxidation-reduction process;fatty-acyl-CoA reductase (alcohol-forming) activity;alcohol-forming fatty acyl-CoA reductase activity
AGAP012627	274.18	1.32712	0.156168	8.498	1.92883e-17	2.92576e-15		unspecified product	protein_coding
AGAP010750	270.591	-1.68996	0.199465	-8.47246	2.40254e-17	3.59298e-15		unspecified product	protein_coding	GO:0005216;GO:0005219;GO:0005262;GO:0005515;GO:0006811;GO:0006816;GO:0006874;GO:0016020;GO:0016021;GO:0055085;GO:0070588	ion channel activity;ryanodine-sensitive calcium-release channel activity;calcium channel activity;protein binding;ion transport;calcium ion transport;cellular calcium ion homeostasis;membrane;integral component of membrane;transmembrane transport;calcium ion transmembrane transport
AGAP013496	317.416	-1.21507	0.1436	-8.46145	2.64072e-17	3.89433e-15	Cht5-3	chitinase	protein_coding	GO:0004568;GO:0005576;GO:0005975;GO:0006032;GO:0008061;GO:0008152;GO:0016787;GO:0016798	chitinase activity;extracellular region;carbohydrate metabolic process;chitin catabolic process;chitin binding;metabolic process;hydrolase activity;hydrolase activity, acting on glycosyl bonds
AGAP013525	2099.79	-0.957322	0.113416	-8.44078	3.15226e-17	4.58502e-15		unspecified product	protein_coding
AGAP011780	1836.49	-0.846049	0.100593	-8.41064	4.0779e-17	5.85123e-15	CLIPA4	CLIP-domain serine protease	protein_coding	GO:0004252;GO:0006508	serine-type endopeptidase activity;proteolysis
AGAP003295	340.907	1.30538	0.156499	8.34114	7.35794e-17	1.04169e-14		deoxyribonuclease II	protein_coding	GO:0004531;GO:0006259;GO:0006309	deoxyribonuclease II activity;DNA metabolic process;apoptotic DNA fragmentation
AGAP001076	341.534	-1.44709	0.174051	-8.31415	9.24098e-17	1.29106e-14	CYP4G16	cytochrome P450	protein_coding	GO:0004497;GO:0005506;GO:0016020;GO:0016021;GO:0016491;GO:0016705;GO:0020037;GO:0046872;GO:0055114	monooxygenase activity;iron ion binding;membrane;integral component of membrane;oxidoreductase activity;oxidoreductase activity, acting on paired donors, with incorporation or reduction of molecular oxygen;heme binding;metal ion binding;obsolete oxidation-reduction process
AGAP004895	198.464	1.829	0.221431	8.25993	1.45757e-16	2.00993e-14		carbonic anhydrase	protein_coding	GO:0004089;GO:0005886;GO:0006730;GO:0008270;GO:0016836	carbonate dehydratase activity;plasma membrane;one-carbon metabolic process;zinc ion binding;hydro-lyase activity
AGAP004129	833.889	-0.914588	0.11089	-8.24774	1.6142e-16	2.19738e-14	Osi6	protein osiris 6	protein_coding	GO:0016020;GO:0016021	membrane;integral component of membrane
AGAP007823	134.333	-5.3775	0.652862	-8.23682	1.76853e-16	2.377e-14		unspecified product	protein_coding	GO:0003676;GO:0005777;GO:0010468;GO:1903231	nucleic acid binding;peroxisome;regulation of gene expression;mRNA base-pairing post-transcriptional repressor activity
AGAP003665	158.31	-1.92866	0.234494	-8.22479	1.95539e-16	2.59529e-14		unspecified product	protein_coding
AGAP003197	101.314	-2.18831	0.266836	-8.20095	2.38491e-16	3.12629e-14		fatty acyl-CoA elongase	protein_coding	GO:0006629;GO:0006631;GO:0006633;GO:0009922;GO:0016020;GO:0016021;GO:0016740;GO:0019367;GO:0030148;GO:0030176;GO:0034625;GO:0034626;GO:0042761;GO:0102336;GO:0102337;GO:0102338;GO:0102756	lipid metabolic process;fatty acid metabolic process;fatty acid biosynthetic process;fatty acid elongase activity;membrane;integral component of membrane;transferase activity;fatty acid elongation, saturated fatty acid;sphingolipid biosynthetic process;integral component of endoplasmic reticulum membrane;fatty acid elongation, monounsaturated fatty acid;fatty acid elongation, polyunsaturated fatt…
AGAP007100	99.1479	-2.11772	0.259183	-8.17076	3.06445e-16	3.96808e-14		unspecified product	protein_coding	GO:0016021	integral component of membrane
AGAP003007	159.58	1.60187	0.197134	8.12579	4.44468e-16	5.68598e-14		unspecified product	protein_coding	GO:0003677;GO:0003723;GO:0005730;GO:0042273;GO:0042274	DNA binding;RNA binding;nucleolus;ribosomal large subunit biogenesis;ribosomal small subunit biogenesis
AGAP000756	1623.09	-0.90281	0.111872	-8.07002	7.02866e-16	8.88456e-14		carboxypeptidase M	protein_coding	GO:0004181;GO:0005615;GO:0006508;GO:0006518;GO:0008270;GO:0016485	metallocarboxypeptidase activity;extracellular space;proteolysis;peptide metabolic process;zinc ion binding;protein processing
AGAP009984	55.3558	2.74415	0.340963	8.04824	8.39942e-16	1.04924e-13		cell cycle control protein 50A	protein_coding	GO:0005783;GO:0005794;GO:0005886;GO:0016020;GO:0016021	endoplasmic reticulum;Golgi apparatus;plasma membrane;membrane;integral component of membrane
AGAP009281	169.185	-1.54755	0.192757	-8.02848	9.86841e-16	1.2184e-13		Apolipoprotein D precursor [Source:UniProtKB/TrEMBL%3BAcc:A0A1S4H0P2]	protein_coding	GO:0000302;GO:0005737;GO:0006629;GO:0006869;GO:0007568;GO:0008289	response to reactive oxygen species;cytoplasm;lipid metabolic process;lipid transport;aging;lipid binding
AGAP001627	1129.63	0.984843	0.124332	7.92109	2.35436e-15	2.8734e-13		solute carrier family 7 (cationic amino acid transporter%2C y+ system)	protein_coding	GO:0015179;GO:0016020;GO:0016021;GO:0022857;GO:0055085	L-amino acid transmembrane transporter activity;membrane;integral component of membrane;transmembrane transporter activity;transmembrane transport
AGAP006654	69.1593	-2.53818	0.323391	-7.84865	4.2054e-15	5.0742e-13		3-beta-hydroxy-delta-5-steroid dehydrogenase%2C steroid delta-isomerase	protein_coding	GO:0003854;GO:0006694;GO:0016491;GO:0016616;GO:0055114	3-beta-hydroxy-delta5-steroid dehydrogenase activity;steroid biosynthetic process;oxidoreductase activity;oxidoreductase activity, acting on the CH-OH group of donors, NAD or NADP as acceptor;obsolete oxidation-reduction process
AGAP009965	35.1597	3.79571	0.485714	7.8147	5.50947e-15	6.57298e-13		unspecified product	protein_coding	GO:0043005	neuron projection
AGAP009091	171.482	-1.88631	0.242932	-7.76476	8.17986e-15	9.65042e-13		aromatic-L-amino-acid decarboxylase	protein_coding	GO:0003824;GO:0006520;GO:0016829;GO:0016830;GO:0016831;GO:0019752;GO:0030170;GO:0044248;GO:1901575	catalytic activity;cellular amino acid metabolic process;lyase activity;carbon-carbon lyase activity;carboxy-lyase activity;carboxylic acid metabolic process;pyridoxal phosphate binding;cellular catabolic process;organic substance catabolic process
AGAP029330	712.906	-1.17792	0.152221	-7.73822	1.0082e-14	1.17638e-12		unspecified product	protein_coding	GO:0004252;GO:0006508	serine-type endopeptidase activity;proteolysis
AGAP007719	380.42	-1.22645	0.158592	-7.73334	1.04763e-14	1.2091e-12		unspecified product	protein_coding
AGAP002157	1893.66	-0.788049	0.102212	-7.70993	1.25888e-14	1.43728e-12		thrombospondin 2/3/4/5	protein_coding	GO:0005509;GO:0005576;GO:0007155;GO:0008201;GO:0009653;GO:0016043;GO:0030154;GO:0031012;GO:0062023	calcium ion binding;extracellular region;cell adhesion;heparin binding;anatomical structure morphogenesis;cellular component organization;cell differentiation;extracellular matrix;collagen-containing extracellular matrix
AGAP000745	166.739	-1.71692	0.222748	-7.70789	1.27918e-14	1.44492e-12		unspecified product	protein_coding	GO:0042302	structural constituent of cuticle
AGAP003913	70.5185	2.21227	0.288336	7.67253	1.68636e-14	1.88482e-12		Histone H2A [Source:UniProtKB/TrEMBL%3BAcc:Q7Q2C4]	protein_coding	GO:0000786;GO:0003677;GO:0005634;GO:0005694;GO:0006325;GO:0031507;GO:0046982	nucleosome;DNA binding;nucleus;chromosome;chromatin organization;heterochromatin assembly;protein heterodimerization activity
AGAP002738	135.685	1.562	0.203771	7.66545	1.78198e-14	1.97095e-12	SCRB5	Class B Scavenger Receptor (CD36 domain).	protein_coding	GO:0005886;GO:0016020;GO:0016021	plasma membrane;membrane;integral component of membrane
AGAP012154	84.9042	-1.94163	0.254962	-7.61538	2.62913e-14	2.87795e-12		solute carrier family 15 member 1	protein_coding	GO:0005887;GO:0006857;GO:0015333;GO:0016020;GO:0016021;GO:0022857;GO:0035442;GO:0035672;GO:0035673;GO:0055085;GO:0071916;GO:1902600;GO:1904680	integral component of plasma membrane;oligopeptide transport;peptide:proton symporter activity;membrane;integral component of membrane;transmembrane transporter activity;dipeptide transmembrane transport;oligopeptide transmembrane transport;oligopeptide transmembrane transporter activity;transmembrane transport;dipeptide transmembrane transporter activity;proton transmembrane transport;peptide tr…
AGAP001508	3322.82	-1.13251	0.148902	-7.60574	2.83286e-14	3.06931e-12		unspecified product	protein_coding
AGAP003039	3000.97	-0.678565	0.0893622	-7.59342	3.11571e-14	3.34167e-12		organic cation transporter	protein_coding	GO:0016020;GO:0016021;GO:0022857;GO:0055085	membrane;integral component of membrane;transmembrane transporter activity;transmembrane transport
AGAP029110	27761.8	-0.637416	0.0847335	-7.5226	5.36982e-14	5.70168e-12		C-type lectin domain-containing protein [Source:UniProtKB/TrEMBL%3BAcc:A0A2C9H3V2]	protein_coding
AGAP001473	1187.6	-0.780518	0.103935	-7.50969	5.92695e-14	6.23092e-12		propionyl-CoA synthetase	protein_coding	GO:0003824;GO:0016405;GO:0016878	catalytic activity;CoA-ligase activity;acid-thiol ligase activity
AGAP002168	60.2208	-2.45538	0.32721	-7.50398	6.19082e-14	6.44452e-12		unspecified product	protein_coding
AGAP006430	26791.6	-0.621555	0.0829364	-7.49435	6.66253e-14	6.86822e-12	CTLGA2	C-type lectin (CTL) - galactose binding	protein_coding	GO:0030246	carbohydrate binding
AGAP009790	794.429	-0.848551	0.113789	-7.45725	8.83437e-14	9.01955e-12	CPAP3-B	cuticular protein	protein_coding	GO:0005576;GO:0006030;GO:0008061	extracellular region;chitin metabolic process;chitin binding
AGAP010733	1883.79	0.921711	0.124168	7.42307	1.14439e-13	1.15725e-11		Vanin-like protein 1	protein_coding	GO:0006807;GO:0016811;GO:0110165	nitrogen compound metabolic process;hydrolase activity, acting on carbon-nitrogen (but not peptide) bonds, in linear amides;cellular anatomical entity
AGAP007916	49.8877	-2.83513	0.38379	-7.3872	1.49957e-13	1.50212e-11		unspecified product	protein_coding	GO:0005576;GO:0006030;GO:0008061	extracellular region;chitin metabolic process;chitin binding
AGAP012749	99.5045	1.68752	0.228872	7.37322	1.66552e-13	1.65275e-11		unspecified product	protein_coding	GO:0004252;GO:0006508	serine-type endopeptidase activity;proteolysis
AGAP013330	932.161	0.984155	0.133545	7.36946	1.71317e-13	1.6843e-11		unspecified product	protein_coding
AGAP002593	1009.65	-0.961797	0.130907	-7.34718	2.02435e-13	1.97198e-11		outer membrane lipoprotein Blc	protein_coding	GO:0000302;GO:0005737;GO:0006629	response to reactive oxygen species;cytoplasm;lipid metabolic process
AGAP013533	1299.09	0.950154	0.129452	7.33982	2.1388e-13	2.06453e-11		unspecified product	protein_coding	GO:0005615;GO:0032504	extracellular space;multicellular organism reproduction
AGAP006015	1469.08	-0.699133	0.0957305	-7.30314	2.81126e-13	2.68919e-11		decaprenyl-diphosphate synthase subunit 2	protein_coding	GO:0004659;GO:0006744;GO:0008299;GO:0016740;GO:1990234	prenyltransferase activity;ubiquinone biosynthetic process;isoprenoid biosynthetic process;transferase activity;transferase complex
AGAP028138	829.89	-1.03198	0.141957	-7.26963	3.60472e-13	3.4174e-11		unspecified product	protein_coding	GO:0051015	actin filament binding
AGAP009377	87.5582	-2.16681	0.298339	-7.2629	3.78874e-13	3.56007e-11		Cellular retinaldehyde-binding protein [Source:UniProtKB/TrEMBL%3BAcc:A0A1S4H0Y4]	protein_coding	GO:1902936	phosphatidylinositol bisphosphate binding
AGAP009450	151.433	-1.50638	0.20802	-7.24152	4.43677e-13	4.13242e-11		unspecified product	protein_coding	GO:0005515;GO:0016020;GO:0016021	protein binding;membrane;integral component of membrane
AGAP013234	23607.3	-0.716107	0.0990317	-7.23108	4.79152e-13	4.42403e-11		unspecified product	protein_coding
AGAP002909	405.644	-1.3053	0.180576	-7.22854	4.88223e-13	4.46892e-11		Control protein HCTL029	protein_coding	GO:0005576;GO:0006030;GO:0008061	extracellular region;chitin metabolic process;chitin binding
AGAP028655	50.3452	-3.66393	0.508642	-7.20336	5.87457e-13	5.30381e-11		unspecified product	protein_coding	GO:0016020;GO:0016021	membrane;integral component of membrane
AGAP010196	38.0157	-3.22157	0.44726	-7.20291	5.89424e-13	5.30381e-11	CTLGA1	C-type lectin (CTL) - galactose binding	protein_coding	GO:0030246	carbohydrate binding
AGAP004598	267.383	-1.1499	0.160093	-7.18271	6.83428e-13	6.09802e-11		Phosphoserine aminotransferase [Source:UniProtKB/TrEMBL%3BAcc:Q5TRW7]	protein_coding	GO:0003824;GO:0004648;GO:0005737;GO:0006564;GO:0008483;GO:0008652;GO:0016740;GO:0030170;GO:0044248;GO:1901575	catalytic activity;O-phospho-L-serine:2-oxoglutarate aminotransferase activity;cytoplasm;L-serine biosynthetic process;transaminase activity;cellular amino acid biosynthetic process;transferase activity;pyridoxal phosphate binding;cellular catabolic process;organic substance catabolic process
AGAP006718	908.533	-0.794883	0.110961	-7.16362	7.85735e-13	6.93056e-11		excitatory amino acid transporter 2 isoform 2	protein_coding	GO:0005313;GO:0005886;GO:0015175;GO:0015293;GO:0015501;GO:0015813;GO:0016020;GO:0016021;GO:0055085	L-glutamate transmembrane transporter activity;plasma membrane;neutral amino acid transmembrane transporter activity;symporter activity;glutamate:sodium symporter activity;L-glutamate transmembrane transport;membrane;integral component of membrane;transmembrane transport
AGAP009011	141.082	-1.58795	0.22169	-7.16292	7.89789e-13	6.93056e-11		unspecified product	protein_coding
AGAP001053	161.648	-1.98675	0.277679	-7.15486	8.3761e-13	7.28996e-11		unspecified product	protein_coding	GO:0005861;GO:0006936	troponin complex;muscle contraction
AGAP009521	328.279	-1.0741	0.15039	-7.14211	9.19083e-13	7.92385e-11		unspecified product	protein_coding	GO:0005515	protein binding
AGAP029536	748.616	-0.892792	0.12502	-7.14117	9.2537e-13	7.92385e-11		G_PROTEIN_RECEP_F3_4 domain-containing protein [Source:UniProtKB/TrEMBL%3BAcc:A0A453Z0A5]	protein_coding	GO:0001641;GO:0004930;GO:0005887;GO:0007186;GO:0007196;GO:0007216;GO:0008066;GO:0016020;GO:0016021;GO:0051966	group II metabotropic glutamate receptor activity;G protein-coupled receptor activity;integral component of plasma membrane;G protein-coupled receptor signaling pathway;adenylate cyclase-inhibiting G protein-coupled glutamate receptor signaling pathway;G protein-coupled glutamate receptor signaling pathway;glutamate receptor activity;membrane;integral component of membrane;regulation of synaptic …
AGAP011492	598.946	-0.820742	0.114951	-7.13995	9.33634e-13	7.93066e-11		Uncharacterized MFS-type transporter C19orf28	protein_coding	GO:0005887;GO:0008643;GO:0015293;GO:0016020;GO:0016021;GO:0055085;GO:0071702	integral component of plasma membrane;carbohydrate transport;symporter activity;membrane;integral component of membrane;transmembrane transport;organic substance transport
AGAP005222	510.872	-1.13732	0.160229	-7.09808	1.265e-12	1.06601e-10		unspecified product	protein_coding	GO:0016020;GO:0016021;GO:0016491;GO:0055114	membrane;integral component of membrane;oxidoreductase activity;obsolete oxidation-reduction process
AGAP009473	2999.73	0.847738	0.119777	7.07762	1.46654e-12	1.22612e-10		salivary secreted mucin 3	protein_coding
AGAP004164	4082.91	-0.801023	0.113299	-7.07	1.54937e-12	1.28525e-10	GSTD1-4	glutathione S-transferase delta class 1	protein_coding	GO:0004364;GO:0005515;GO:0005576;GO:0005737;GO:0006749;GO:0016740;GO:0016829;GO:0018833	glutathione transferase activity;protein binding;extracellular region;cytoplasm;glutathione metabolic process;transferase activity;lyase activity;DDT-dehydrochlorinase activity
AGAP005450	972.577	-0.771003	0.109337	-7.05164	1.7682e-12	1.45541e-10		unspecified product	protein_coding	GO:0005515	protein binding
AGAP006972	1257.93	-1.12239	0.15939	-7.04182	1.8975e-12	1.54982e-10		unspecified product	protein_coding
AGAP029243	2069.44	0.734204	0.104619	7.0179	2.25233e-12	1.82559e-10		unspecified product	protein_coding	GO:0004672;GO:0005524;GO:0006468;GO:0007094	protein kinase activity;ATP binding;protein phosphorylation;mitotic spindle assembly checkpoint signaling
AGAP003688	344.82	1.05611	0.150951	6.9964	2.62623e-12	2.11252e-10		threonine aldolase	protein_coding	GO:0003824;GO:0005829;GO:0006520;GO:0006545;GO:0006567;GO:0008732;GO:0016829	catalytic activity;cytosol;cellular amino acid metabolic process;glycine biosynthetic process;threonine catabolic process;L-allo-threonine aldolase activity;lyase activity
AGAP029355	56633.5	0.695564	0.0998999	6.9626	3.34043e-12	2.66682e-10		unspecified product	protein_coding
AGAP000885	1103.59	-0.710495	0.102762	-6.91401	4.71142e-12	3.73327e-10		aminopeptidase N	protein_coding	GO:0004177;GO:0005737;GO:0006508;GO:0008233;GO:0008237;GO:0008270;GO:0016787;GO:0042277;GO:0043171;GO:0046872;GO:0070006	aminopeptidase activity;cytoplasm;proteolysis;peptidase activity;metallopeptidase activity;zinc ion binding;hydrolase activity;peptide binding;peptide catabolic process;metal ion binding;metalloaminopeptidase activity
AGAP029896	2148.73	-0.619811	0.0897038	-6.90953	4.86249e-12	3.82444e-10		unspecified product	protein_coding
AGAP007878	2566.2	-0.663074	0.0963106	-6.88474	5.78933e-12	4.51993e-10		unspecified product	protein_coding	GO:0016020;GO:0016021	membrane;integral component of membrane
AGAP004038	137.646	-4.75808	0.703175	-6.76656	1.31879e-11	1.02211e-09	HPX8	heme peroxidase 8	protein_coding	GO:0004601;GO:0005576;GO:0006979;GO:0016491;GO:0020037;GO:0042744;GO:0046872;GO:0048477;GO:0055114;GO:0098869	peroxidase activity;extracellular region;response to oxidative stress;oxidoreductase activity;heme binding;hydrogen peroxide catabolic process;metal ion binding;oogenesis;obsolete oxidation-reduction process;cellular oxidant detoxification
AGAP013432	162.208	-1.37213	0.202834	-6.7648	1.33497e-11	1.02715e-09		unspecified product	protein_coding
AGAP013005	3041.02	-1.17632	0.174163	-6.75412	1.43701e-11	1.09219e-09		unspecified product	protein_coding
AGAP012301	543.974	0.883238	0.130776	6.75381	1.44008e-11	1.09219e-09		N4-(beta-N-acetylglucosaminyl)-L-asparaginase	protein_coding	GO:0003948;GO:0005737;GO:0005764;GO:0006517;GO:0016787	N4-(beta-N-acetylglucosaminyl)-L-asparaginase activity;cytoplasm;lysosome;protein deglycosylation;hydrolase activity
AGAP011772	2187.35	0.677546	0.101152	6.69827	2.10895e-11	1.57831e-09		unspecified product	protein_coding
AGAP006179	66.7388	-1.93465	0.288833	-6.69815	2.11076e-11	1.57831e-09		troponin C	protein_coding	GO:0000226;GO:0005509;GO:0019722;GO:0030234	microtubule cytoskeleton organization;calcium ion binding;calcium-mediated signaling;enzyme regulator activity
AGAP011966	1783.45	0.732168	0.109389	6.69326	2.18246e-11	1.62051e-09		transcription termination factor 2	protein_coding	GO:0005524;GO:0043229;GO:0140658	ATP binding;intracellular organelle;ATP-dependent chromatin remodeler activity
AGAP028200	272.927	-1.0711	0.160345	-6.67996	2.39014e-11	1.76239e-09	CPLCP9	cuticular protein (putative) CPLCP9	protein_coding
AGAP002522	4365.96	-0.772857	0.115872	-6.66994	2.559e-11	1.87389e-09		cell cycle checkpoint control protein RAD9A	protein_coding	GO:0000076;GO:0000077;GO:0006281;GO:0008408;GO:0030896;GO:0031573;GO:0071479;GO:0090305	DNA replication checkpoint signaling;DNA damage checkpoint signaling;DNA repair;3'-5' exonuclease activity;checkpoint clamp complex;mitotic intra-S DNA damage checkpoint signaling;cellular response to ionizing radiation;nucleic acid phosphodiester bond hydrolysis
AGAP006501	105.238	-1.91435	0.287694	-6.65412	2.85005e-11	2.07273e-09		unspecified product	protein_coding
AGAP008013	93.1581	1.73717	0.262	6.63042	3.34741e-11	2.41787e-09		unspecified product	protein_coding
AGAP029480	1646.51	-0.625496	0.0943759	-6.62771	3.40926e-11	2.44591e-09		unspecified product	protein_coding	GO:0005515;GO:0005737;GO:0006511;GO:0019005;GO:0035556;GO:0043161	protein binding;cytoplasm;ubiquitin-dependent protein catabolic process;SCF ubiquitin ligase complex;intracellular signal transduction;proteasome-mediated ubiquitin-dependent protein catabolic process
AGAP010940	188.899	-1.26394	0.190798	-6.6245	3.48425e-11	2.48294e-09		unspecified product	protein_coding	GO:0005112;GO:0005509;GO:0007154;GO:0009653;GO:0016020;GO:0030154;GO:0071840	Notch binding;calcium ion binding;cell communication;anatomical structure morphogenesis;membrane;cell differentiation;cellular component organization or biogenesis
AGAP007645	1035.63	-0.792978	0.120387	-6.58689	4.49124e-11	3.1792e-09		unspecified product	protein_coding
AGAP028710	114.828	-1.37742	0.209263	-6.58224	4.634e-11	3.25853e-09		unspecified product	protein_coding	GO:0004252;GO:0006508	serine-type endopeptidase activity;proteolysis
AGAP012308	201.754	-1.40963	0.214244	-6.57953	4.71934e-11	3.29671e-09		ornithine decarboxylase	protein_coding	GO:0003824;GO:0004586;GO:0005737;GO:0006596;GO:0033387	catalytic activity;ornithine decarboxylase activity;cytoplasm;polyamine biosynthetic process;putrescine biosynthetic process from ornithine
AGAP005321	1867.29	0.667638	0.101608	6.5707	5.00798e-11	3.47547e-09		unspecified product	protein_coding	GO:0003677;GO:0030174;GO:0071163	DNA binding;regulation of DNA-templated DNA replication initiation;DNA replication preinitiation complex assembly
AGAP001893	222.398	1.12279	0.171199	6.55838	5.43956e-11	3.75047e-09		unspecified product	protein_coding	GO:0005737;GO:0015031	cytoplasm;protein transport
AGAP010926	678.532	0.847261	0.129222	6.55662	5.50397e-11	3.7704e-09		unspecified product	protein_coding
AGAP029752	1863.2	0.662624	0.101099	6.55418	5.59471e-11	3.80799e-09		PAZ domain-containing protein [Source:UniProtKB/TrEMBL%3BAcc:A0A453Z115]	protein_coding	GO:0003676;GO:0005515;GO:0005737;GO:0031047	nucleic acid binding;protein binding;cytoplasm;gene silencing by RNA
AGAP010892	2066.37	-0.653345	0.0997343	-6.55085	5.72102e-11	3.86154e-09		Synaptic vesicle glycoprotein 2B	protein_coding	GO:0016020;GO:0016021;GO:0022857;GO:0055085	membrane;integral component of membrane;transmembrane transporter activity;transmembrane transport
AGAP010351	406.101	1.06281	0.162256	6.5502	5.74612e-11	3.86154e-09		insulysin	protein_coding	GO:0003824;GO:0004222;GO:0005739;GO:0006508;GO:0043171;GO:0046872;GO:0051603	catalytic activity;metalloendopeptidase activity;mitochondrion;proteolysis;peptide catabolic process;metal ion binding;proteolysis involved in protein catabolic process
AGAP003408	539.141	-0.867312	0.132542	-6.54366	6.00294e-11	4.00875e-09		aldose reductase	protein_coding	GO:0004032;GO:0005829;GO:0008106;GO:0016491;GO:0047834;GO:0055114	alditol:NADP+ 1-oxidoreductase activity;cytosol;alcohol dehydrogenase (NADP+) activity;oxidoreductase activity;D-threo-aldose 1-dehydrogenase activity;obsolete oxidation-reduction process
AGAP002449	59.6713	-1.89753	0.290576	-6.53022	6.56751e-11	4.35836e-09		3-OH androgenic UDPGT	protein_coding	GO:0008194;GO:0015020;GO:0016020;GO:0016021;GO:0016740;GO:0016757;GO:0016758;GO:0043231	UDP-glycosyltransferase activity;glucuronosyltransferase activity;membrane;integral component of membrane;transferase activity;glycosyltransferase activity;hexosyltransferase activity;intracellular membrane-bounded organelle
AGAP012666	39.2562	-2.92988	0.449624	-6.5163	7.20647e-11	4.75269e-09		unspecified product	protein_coding
AGAP013292	1441.68	0.628075	0.0965851	6.50282	7.88299e-11	5.16677e-09		Rho-GAP domain-containing protein [Source:UniProtKB/TrEMBL%3BAcc:A0A1S4HBK6]	protein_coding	GO:0007165	signal transduction
AGAP007502	1883.37	0.641218	0.0987858	6.49099	8.52714e-11	5.55467e-09		kinesin family member 11	protein_coding	GO:0000166;GO:0003774;GO:0003777;GO:0005524;GO:0005634;GO:0005871;GO:0005874;GO:0005876;GO:0007018;GO:0007049;GO:0008017;GO:0008574;GO:0016887;GO:0051301;GO:0090307	nucleotide binding;cytoskeletal motor activity;microtubule motor activity;ATP binding;nucleus;kinesin complex;microtubule;spindle microtubule;microtubule-based movement;cell cycle;microtubule binding;plus-end-directed microtubule motor activity;ATP hydrolysis activity;cell division;mitotic spindle assembly
AGAP010596	230.3	-1.00884	0.155454	-6.48962	8.6055e-11	5.57154e-09		Alkaline phosphatase [Source:UniProtKB/TrEMBL%3BAcc:Q7Q8R8]	protein_coding	GO:0003824;GO:0004035;GO:0016311;GO:0016787;GO:0016791	catalytic activity;alkaline phosphatase activity;dephosphorylation;hydrolase activity;phosphatase activity
AGAP008125	262.346	-1.02574	0.158392	-6.47599	9.41929e-11	6.06145e-09		all-trans-retinol dehydrogenase (NAD+)	protein_coding	GO:0005811;GO:0016491;GO:0016616	lipid droplet;oxidoreductase activity;oxidoreductase activity, acting on the CH-OH group of donors, NAD or NADP as acceptor
AGAP010510	10581	-0.685632	0.106321	-6.44868	1.1283e-10	7.21704e-09		Tubulin beta chain [Source:UniProtKB/TrEMBL%3BAcc:Q7PPR6]	protein_coding	GO:0000166;GO:0000226;GO:0000278;GO:0003924;GO:0005200;GO:0005525;GO:0005737;GO:0005856;GO:0005874;GO:0007010;GO:0007017	nucleotide binding;microtubule cytoskeleton organization;mitotic cell cycle;GTPase activity;structural constituent of cytoskeleton;GTP binding;cytoplasm;cytoskeleton;microtubule;cytoskeleton organization;microtubule-based process
AGAP012270	571.245	-0.810351	0.125938	-6.43453	1.23855e-10	7.87478e-09		unspecified product	protein_coding	GO:0004252;GO:0006508	serine-type endopeptidase activity;proteolysis
AGAP005714	139.933	-1.27861	0.198862	-6.42963	1.27911e-10	8.0843e-09		unspecified product	protein_coding	GO:0005509	calcium ion binding
AGAP006775	2429.77	0.882441	0.137595	6.41334	1.42365e-10	8.94454e-09		glucosyl/glucuronosyl transferases	protein_coding	GO:0008194;GO:0015020;GO:0016020;GO:0016021;GO:0016740;GO:0016757;GO:0016758;GO:0043231	UDP-glycosyltransferase activity;glucuronosyltransferase activity;membrane;integral component of membrane;transferase activity;glycosyltransferase activity;hexosyltransferase activity;intracellular membrane-bounded organelle
AGAP008364	6577.1	-0.548633	0.0855998	-6.40928	1.46207e-10	9.11672e-09	TEP15	thioester-containing protein 15	protein_coding	GO:0004866;GO:0005576;GO:0005615;GO:0010951	endopeptidase inhibitor activity;extracellular region;extracellular space;negative regulation of endopeptidase activity
AGAP001101	278.876	1.00387	0.156644	6.40864	1.46822e-10	9.11672e-09	COEBE2O	carboxylesterase	protein_coding	GO:0005615;GO:0016787;GO:0052689	extracellular space;hydrolase activity;carboxylic ester hydrolase activity
AGAP003911	48.6895	2.19033	0.341987	6.40474	1.5063e-10	9.29879e-09		Histone H2A [Source:UniProtKB/TrEMBL%3BAcc:Q7Q2C6]	protein_coding	GO:0000786;GO:0003677;GO:0005634;GO:0005694;GO:0006325;GO:0031507;GO:0046982	nucleosome;DNA binding;nucleus;chromosome;chromatin organization;heterochromatin assembly;protein heterodimerization activity
AGAP003570	309.383	-0.968756	0.151304	-6.40273	1.52626e-10	9.36752e-09		COesterase domain-containing protein [Source:UniProtKB/TrEMBL%3BAcc:A0A1S4GID3]	protein_coding	GO:0005887;GO:0007158;GO:0007268;GO:0009986;GO:0016020;GO:0016021;GO:0038023;GO:0042043;GO:0045202;GO:0048488;GO:0050804;GO:0097104;GO:0097105;GO:0098793	integral component of plasma membrane;neuron cell-cell adhesion;chemical synaptic transmission;cell surface;membrane;integral component of membrane;signaling receptor activity;neurexin family protein binding;synapse;synaptic vesicle endocytosis;modulation of chemical synaptic transmission;postsynaptic membrane assembly;presynaptic membrane assembly;presynapse
AGAP003701	104.256	1.47918	0.231226	6.39713	1.58323e-10	9.66136e-09		zinc finger protein 593 homolog	protein_coding	GO:0000055;GO:0003676;GO:0008270;GO:0030687;GO:0043023;GO:0046872	ribosomal large subunit export from nucleus;nucleic acid binding;zinc ion binding;preribosome, large subunit precursor;ribosomal large subunit binding;metal ion binding
AGAP008116	37.3306	7.78113	1.21734	6.39191	1.63823e-10	9.93987e-09		unspecified product	protein_coding
AGAP001899	9302.88	-0.63375	0.0992553	-6.38505	1.71344e-10	1.03371e-08		fatty acid synthase%2C animal type	protein_coding	GO:0003824;GO:0004312;GO:0004313;GO:0004315;GO:0004316;GO:0004317;GO:0004320;GO:0006633;GO:0008659;GO:0008693;GO:0009058;GO:0016295;GO:0016296;GO:0016491;GO:0016740;GO:0016746;GO:0016788;GO:0031177;GO:0047117;GO:0047451;GO:0055114	catalytic activity;fatty acid synthase activity;[acyl-carrier-protein] S-acetyltransferase activity;3-oxoacyl-[acyl-carrier-protein] synthase activity;3-oxoacyl-[acyl-carrier-protein] reductase (NADPH) activity;3-hydroxypalmitoyl-[acyl-carrier-protein] dehydratase activity;oleoyl-[acyl-carrier-protein] hydrolase activity;fatty acid biosynthetic process;(3R)-hydroxymyristoyl-[acyl-carrier-protein]…
AGAP007339	37.4653	-2.72991	0.42771	-6.38262	1.74087e-10	1.04432e-08		troponin C%2C isoform 3	protein_coding	GO:0000226;GO:0005509;GO:0019722;GO:0030234	microtubule cytoskeleton organization;calcium ion binding;calcium-mediated signaling;enzyme regulator activity
AGAP001687	767.388	0.812916	0.127854	6.35818	2.04157e-10	1.21783e-08		unspecified product	protein_coding	GO:0005096;GO:0005737;GO:0007165;GO:0043547;GO:0051056	GTPase activator activity;cytoplasm;signal transduction;positive regulation of GTPase activity;regulation of small GTPase mediated signal transduction
AGAP010280	646.376	-0.706386	0.111266	-6.34864	2.17232e-10	1.28858e-08		yellow protein	protein_coding	GO:0005576	extracellular region
AGAP028711	1109.55	-0.664395	0.105042	-6.32504	2.53159e-10	1.49336e-08		unspecified product	protein_coding	GO:0004252;GO:0006508	serine-type endopeptidase activity;proteolysis
AGAP007755	156.681	1.33592	0.211383	6.31989	2.61744e-10	1.53547e-08		MFS domain-containing protein [Source:UniProtKB/TrEMBL%3BAcc:A0A1S4GW37]	protein_coding	GO:0005351;GO:0005886;GO:0005887;GO:0008643;GO:0016020;GO:0016021;GO:0022857;GO:0034219;GO:0046323;GO:0051119;GO:0055085;GO:1902600	carbohydrate:proton symporter activity;plasma membrane;integral component of plasma membrane;carbohydrate transport;membrane;integral component of membrane;transmembrane transporter activity;carbohydrate transmembrane transport;glucose import;sugar transmembrane transporter activity;transmembrane transport;proton transmembrane transport
AGAP010985	475.193	0.939346	0.149145	6.2982	3.01115e-10	1.75673e-08		Centrosomal protein CEP135 [Source:UniProtKB/TrEMBL%3BAcc:A0A1S4H6F2]	protein_coding
AGAP028491	322.759	-0.890451	0.14191	-6.27477	3.50145e-10	2.02798e-08	AQP2	aquaporin	protein_coding	GO:0005886;GO:0006833;GO:0015250;GO:0015267;GO:0016020;GO:0016021;GO:0055085	plasma membrane;water transport;water channel activity;channel activity;membrane;integral component of membrane;transmembrane transport
AGAP006774	57.8878	-1.86791	0.297713	-6.2742	3.51431e-10	2.02798e-08		FCH and double SH3 domains protein 2	protein_coding	GO:0005515;GO:0007274;GO:0008289;GO:0030833;GO:0031594;GO:0042995;GO:0055037	protein binding;neuromuscular synaptic transmission;lipid binding;regulation of actin filament polymerization;neuromuscular junction;cell projection;recycling endosome
AGAP005448	304.135	-0.960087	0.153369	-6.25999	3.84999e-10	2.20969e-08		B9 domain-containing protein 2	protein_coding	GO:0005737;GO:0005929;GO:0060271	cytoplasm;cilium;cilium assembly
AGAP007349	736.967	-0.777132	0.12418	-6.2581	3.89697e-10	2.22462e-08		unspecified product	protein_coding
AGAP004131	23780.7	-0.498395	0.079859	-6.24094	4.34948e-10	2.46967e-08	Osi9	protein osiris 9	protein_coding	GO:0016020;GO:0016021	membrane;integral component of membrane
AGAP008843	420.792	-0.984982	0.157931	-6.2368	4.46609e-10	2.52239e-08	AQP1	Aquaporin 1 [Source:UniProtKB/TrEMBL%3BAcc:D1MYR4]	protein_coding	GO:0005886;GO:0006833;GO:0015250;GO:0015267;GO:0016020;GO:0016021;GO:0055085	plasma membrane;water transport;water channel activity;channel activity;membrane;integral component of membrane;transmembrane transport
AGAP003095	1396.95	-0.709977	0.113986	-6.22865	4.70467e-10	2.64308e-08		yellow protein	protein_coding	GO:0005576	extracellular region
AGAP000040	1167.34	-0.69945	0.112358	-6.2252	4.80947e-10	2.68773e-08		MFS domain-containing protein [Source:UniProtKB/TrEMBL%3BAcc:Q7QEL2]	protein_coding	GO:0008028;GO:0015718;GO:0016021;GO:0022857;GO:0055085	monocarboxylic acid transmembrane transporter activity;monocarboxylic acid transport;integral component of membrane;transmembrane transporter activity;transmembrane transport
AGAP008385	593.013	-0.798991	0.128453	-6.22009	4.96857e-10	2.76211e-08		unspecified product	protein_coding	GO:0016020;GO:0016021	membrane;integral component of membrane
AGAP029569	1719.26	-0.613038	0.0986401	-6.2149	5.13587e-10	2.84025e-08	Tsp74F	Tetraspanin [Source:UniProtKB/TrEMBL%3BAcc:Q7QHT0]	protein_coding	GO:0005887;GO:0016020;GO:0016021	integral component of plasma membrane;membrane;integral component of membrane
AGAP004956	2448.72	0.633686	0.102188	6.2012	5.60341e-10	3.08275e-08		DNA replication licensing factor MCM4	protein_coding	GO:0000166;GO:0000727;GO:0003677;GO:0003678;GO:0003688;GO:0003697;GO:0004386;GO:0005524;GO:0005634;GO:0006260;GO:0006267;GO:0006268;GO:0006270;GO:0006271;GO:0016787;GO:0016887;GO:0032508;GO:0042555;GO:0071162;GO:1902975	nucleotide binding;double-strand break repair via break-induced replication;DNA binding;DNA helicase activity;DNA replication origin binding;single-stranded DNA binding;helicase activity;ATP binding;nucleus;DNA replication;pre-replicative complex assembly involved in nuclear cell cycle DNA replication;DNA unwinding involved in DNA replication;DNA replication initiation;DNA strand elongation invol…
AGAP003012	4145.77	-0.516429	0.0833746	-6.19407	5.86295e-10	3.20891e-08		unspecified product	protein_coding	GO:0016021	integral component of membrane
AGAP006655	35.3637	-2.57249	0.415415	-6.19258	5.91857e-10	3.22274e-08		unspecified product	protein_coding	GO:0016020;GO:0016021	membrane;integral component of membrane
AGAP011955	199.762	1.1495	0.185694	6.19026	6.00639e-10	3.25387e-08		unspecified product	protein_coding
AGAP001198	159.422	1.0994	0.177741	6.18542	6.19389e-10	3.33841e-08		chymotrypsin	protein_coding	GO:0004252;GO:0006508	serine-type endopeptidase activity;proteolysis
AGAP013088	340.043	0.960756	0.155809	6.16623	6.99377e-10	3.7505e-08		unspecified product	protein_coding	GO:0016020;GO:0016021	membrane;integral component of membrane
AGAP013134	47.7494	2.17696	0.353566	6.15714	7.40696e-10	3.95212e-08		unspecified product	protein_coding
AGAP003250	4152.98	-0.590956	0.0960201	-6.1545	7.53124e-10	3.99834e-08	CLIPB4	CLIP-domain serine protease	protein_coding	GO:0004252;GO:0005576;GO:0006508;GO:0008233;GO:0008236;GO:0016787	serine-type endopeptidase activity;extracellular region;proteolysis;peptidase activity;serine-type peptidase activity;hydrolase activity
AGAP002478	3449.55	0.532264	0.086536	6.15078	7.71039e-10	4.06314e-08		cyclin B	protein_coding	GO:0000079;GO:0000307;GO:0004672;GO:0005634;GO:0005737;GO:0006468;GO:0010389;GO:0016538;GO:0019901;GO:0044772	regulation of cyclin-dependent protein serine/threonine kinase activity;cyclin-dependent protein kinase holoenzyme complex;protein kinase activity;nucleus;cytoplasm;protein phosphorylation;regulation of G2/M transition of mitotic cell cycle;cyclin-dependent protein serine/threonine kinase regulator activity;protein kinase binding;mitotic cell cycle phase transition
AGAP000575	1283.58	0.679588	0.110495	6.15038	7.72985e-10	4.06314e-08		kinesin family member 4/7/21/27	protein_coding	GO:0000166;GO:0003774;GO:0003777;GO:0005524;GO:0005871;GO:0005874;GO:0007018;GO:0007052;GO:0008017;GO:0016887	nucleotide binding;cytoskeletal motor activity;microtubule motor activity;ATP binding;kinesin complex;microtubule;microtubule-based movement;mitotic spindle organization;microtubule binding;ATP hydrolysis activity
AGAP001135	2734.89	0.54714	0.0889772	6.14922	7.78658e-10	4.07281e-08		DNA replication licensing factor MCM3	protein_coding	GO:0000166;GO:0000727;GO:0003677;GO:0003678;GO:0003688;GO:0003697;GO:0004386;GO:0005524;GO:0005634;GO:0006260;GO:0006267;GO:0006270;GO:0006271;GO:0016787;GO:0016887;GO:0032508;GO:0042555;GO:0071162;GO:1902975	nucleotide binding;double-strand break repair via break-induced replication;DNA binding;DNA helicase activity;DNA replication origin binding;single-stranded DNA binding;helicase activity;ATP binding;nucleus;DNA replication;pre-replicative complex assembly involved in nuclear cell cycle DNA replication;DNA replication initiation;DNA strand elongation involved in DNA replication;hydrolase activity;…
AGAP029515	279.847	-1.19713	0.194892	-6.14253	8.12195e-10	4.2274e-08		Peptidase M12B domain-containing protein [Source:UniProtKB/TrEMBL%3BAcc:A0A453Z0T3]	protein_coding	GO:0004222;GO:0006508;GO:0008237	metalloendopeptidase activity;proteolysis;metallopeptidase activity
AGAP002534	1063.92	-0.806886	0.131561	-6.13319	8.61341e-10	4.46133e-08		dihydropteridine reductase	protein_coding	GO:0004155;GO:0005737;GO:0006559;GO:0006729;GO:0016491;GO:0055114;GO:0070402;GO:0070404	6,7-dihydropteridine reductase activity;cytoplasm;L-phenylalanine catabolic process;tetrahydrobiopterin biosynthetic process;oxidoreductase activity;obsolete oxidation-reduction process;NADPH binding;NADH binding
AGAP007264	325.653	-0.973922	0.158936	-6.12775	8.91308e-10	4.59413e-08		elongation of very long chain fatty acids protein 4	protein_coding	GO:0006629;GO:0006631;GO:0006633;GO:0009922;GO:0016020;GO:0016021;GO:0016740;GO:0019367;GO:0030148;GO:0030176;GO:0034625;GO:0034626;GO:0042761;GO:0102336;GO:0102337;GO:0102338;GO:0102756	lipid metabolic process;fatty acid metabolic process;fatty acid biosynthetic process;fatty acid elongase activity;membrane;integral component of membrane;transferase activity;fatty acid elongation, saturated fatty acid;sphingolipid biosynthetic process;integral component of endoplasmic reticulum membrane;fatty acid elongation, monounsaturated fatty acid;fatty acid elongation, polyunsaturated fatt…
AGAP008664	3244.6	-0.591524	0.0966399	-6.12091	9.30417e-10	4.77254e-08		UDP-glucose 4-epimerase	protein_coding	GO:0003974;GO:0003978;GO:0005829;GO:0005975;GO:0006012;GO:0016853;GO:0019388;GO:0033499	UDP-N-acetylglucosamine 4-epimerase activity;UDP-glucose 4-epimerase activity;cytosol;carbohydrate metabolic process;galactose metabolic process;isomerase activity;galactose catabolic process;galactose catabolic process via UDP-galactose
AGAP008014	888.247	-0.703571	0.114962	-6.12001	9.35709e-10	4.77661e-08		unspecified product	protein_coding
AGAP000184	651.505	-0.768079	0.125584	-6.11606	9.59156e-10	4.87288e-08		malate dehydrogenase (oxaloacetate-decarboxylating)(NADP+)	protein_coding	GO:0004470;GO:0004471;GO:0004473;GO:0005739;GO:0006090;GO:0006108;GO:0016491;GO:0046872;GO:0051287;GO:0055114	malic enzyme activity;malate dehydrogenase (decarboxylating) (NAD+) activity;malate dehydrogenase (decarboxylating) (NADP+) activity;mitochondrion;pyruvate metabolic process;malate metabolic process;oxidoreductase activity;metal ion binding;NAD binding;obsolete oxidation-reduction process
AGAP009635	3059.5	0.589411	0.096419	6.11302	9.77635e-10	4.94311e-08		unspecified product	protein_coding
AGAP012447	262.035	-1.00527	0.165021	-6.09176	1.11676e-09	5.61981e-08	GLURIIe	ionotropic receptor GLURIIe	protein_coding	GO:0004970;GO:0005216;GO:0005886;GO:0006811;GO:0008066;GO:0015276;GO:0016020;GO:0016021;GO:0030054;GO:0034220;GO:0035235;GO:0035249;GO:0038023;GO:0045202;GO:0045211;GO:0050804;GO:0060078;GO:0098839;GO:1904315	ionotropic glutamate receptor activity;ion channel activity;plasma membrane;ion transport;glutamate receptor activity;ligand-gated ion channel activity;membrane;integral component of membrane;cell junction;ion transmembrane transport;ionotropic glutamate receptor signaling pathway;synaptic transmission, glutamatergic;signaling receptor activity;synapse;postsynaptic membrane;modulation of chemical…
AGAP010142	86.6905	1.436	0.235759	6.09096	1.12239e-09	5.62148e-08	Dat	dopamine N-acetyltransferase	protein_coding	GO:0005737;GO:0008080	cytoplasm;N-acetyltransferase activity
AGAP007300	27.3946	-3.34661	0.554812	-6.03197	1.61975e-09	8.07444e-08		unspecified product	protein_coding	GO:0003824;GO:0004035;GO:0016311;GO:0016791	catalytic activity;alkaline phosphatase activity;dephosphorylation;phosphatase activity
AGAP011940	2122.89	-0.719751	0.119458	-6.02515	1.68948e-09	8.38267e-08		unspecified product	protein_coding	GO:0004767;GO:0005576;GO:0006685;GO:0016787;GO:0016798;GO:0046872	sphingomyelin phosphodiesterase activity;extracellular region;sphingomyelin catabolic process;hydrolase activity;hydrolase activity, acting on glycosyl bonds;metal ion binding
AGAP008275	40.6583	-2.13531	0.354559	-6.02244	1.71804e-09	8.48474e-08		Tektin-2	protein_coding	GO:0015630;GO:0031514;GO:0060271;GO:0060294	microtubule cytoskeleton;motile cilium;cilium assembly;cilium movement involved in cell motility
AGAP007412	337.046	-0.817067	0.135771	-6.01796	1.76629e-09	8.68262e-08	CTLMA3	C-type lectin (CTL) - mannose binding	protein_coding	GO:0009897;GO:0030246	external side of plasma membrane;carbohydrate binding
AGAP000437	246.441	1.22095	0.20316	6.00981	1.85742e-09	9.0726e-08		DM5 domain-containing protein [Source:UniProtKB/TrEMBL%3BAcc:Q7PS59]	protein_coding
AGAP006932	6077.74	0.616091	0.102522	6.00935	1.86271e-09	9.0726e-08		citron Rho-interacting kinase	protein_coding	GO:0000166;GO:0000281;GO:0004672;GO:0004674;GO:0005524;GO:0005737;GO:0005856;GO:0006468;GO:0007266;GO:0015629;GO:0016301;GO:0016310;GO:0016740;GO:0018107;GO:0030866;GO:0031032;GO:0032154;GO:0035556;GO:0048598;GO:0072518;GO:1901888	nucleotide binding;mitotic cytokinesis;protein kinase activity;protein serine/threonine kinase activity;ATP binding;cytoplasm;cytoskeleton;protein phosphorylation;Rho protein signal transduction;actin cytoskeleton;kinase activity;phosphorylation;transferase activity;peptidyl-threonine phosphorylation;cortical actin cytoskeleton organization;actomyosin structure organization;cleavage furrow;intrac…
AGAP000878	1165.83	0.644353	0.107392	6.00001	1.9731e-09	9.5664e-08		achaete-scute complex protein	protein_coding	GO:0000977;GO:0000981;GO:0003677;GO:0003700;GO:0006357;GO:0007423;GO:0008134;GO:0030182;GO:0045944;GO:0046983;GO:0050767;GO:0090575	RNA polymerase II transcription regulatory region sequence-specific DNA binding;DNA-binding transcription factor activity, RNA polymerase II-specific;DNA binding;DNA-binding transcription factor activity;regulation of transcription by RNA polymerase II;sensory organ development;transcription factor binding;neuron differentiation;positive regulation of transcription by RNA polymerase II;protein di…
AGAP008584	454.807	-0.820956	0.136935	-5.99525	2.03178e-09	9.8061e-08		lysosomal alpha-mannosidase	protein_coding	GO:0003824;GO:0004559;GO:0005774;GO:0005975;GO:0006013;GO:0006517;GO:0008152;GO:0016020;GO:0016021;GO:0016787;GO:0016798;GO:0030246;GO:0046872	catalytic activity;alpha-mannosidase activity;vacuolar membrane;carbohydrate metabolic process;mannose metabolic process;protein deglycosylation;metabolic process;membrane;integral component of membrane;hydrolase activity;hydrolase activity, acting on glycosyl bonds;carbohydrate binding;metal ion binding
AGAP028204	1015.65	0.714896	0.119261	5.99436	2.04284e-09	9.81488e-08		Alpha-mannosidase [Source:UniProtKB/TrEMBL%3BAcc:A0A1S4HD42]	protein_coding	GO:0003824;GO:0004559;GO:0005975;GO:0006013;GO:0008152;GO:0016787;GO:0016798;GO:0030246;GO:0046872	catalytic activity;alpha-mannosidase activity;carbohydrate metabolic process;mannose metabolic process;metabolic process;hydrolase activity;hydrolase activity, acting on glycosyl bonds;carbohydrate binding;metal ion binding
AGAP001791	1240.75	-0.639763	0.106872	-5.98624	2.1475e-09	1.02712e-07		unspecified product	protein_coding	GO:0004222;GO:0006508;GO:0008237	metalloendopeptidase activity;proteolysis;metallopeptidase activity
AGAP012225	79.8895	-1.50101	0.250923	-5.98195	2.20479e-09	1.0498e-07		GpcrRhopsn4 domain-containing protein [Source:UniProtKB/TrEMBL%3BAcc:A0A1S4H8M3]	protein_coding	GO:0007186;GO:0016020;GO:0016021;GO:0019236	G protein-coupled receptor signaling pathway;membrane;integral component of membrane;response to pheromone
AGAP005293	549.309	-0.735439	0.123371	-5.96121	2.50383e-09	1.18686e-07		Tubulin beta chain [Source:UniProtKB/TrEMBL%3BAcc:Q7PFA8]	protein_coding	GO:0000226;GO:0000278;GO:0003924;GO:0005200;GO:0005525;GO:0005737;GO:0005874;GO:0007017	microtubule cytoskeleton organization;mitotic cell cycle;GTPase activity;structural constituent of cytoskeleton;GTP binding;cytoplasm;microtubule;microtubule-based process
AGAP006592	834.677	-0.66289	0.111295	-5.95617	2.58223e-09	1.21858e-07		unspecified product	protein_coding	GO:0000977;GO:0001227;GO:0003676;GO:0003700;GO:0005515;GO:0005634;GO:0005737;GO:0006355;GO:0031490;GO:0042826;GO:0043229;GO:0043565;GO:0045165	RNA polymerase II transcription regulatory region sequence-specific DNA binding;DNA-binding transcription repressor activity, RNA polymerase II-specific;nucleic acid binding;DNA-binding transcription factor activity;protein binding;nucleus;cytoplasm;regulation of DNA-templated transcription;chromatin DNA binding;histone deacetylase binding;intracellular organelle;sequence-specific DNA binding;cel…
AGAP001809	120.602	-1.2476	0.209729	-5.94861	2.70426e-09	1.27052e-07		tetratricopeptide repeat domain 26	protein_coding	GO:0005515;GO:0030992;GO:0035720;GO:0035735;GO:0036064;GO:0042802;GO:0097546;GO:0120170	protein binding;intraciliary transport particle B;intraciliary anterograde transport;intraciliary transport involved in cilium assembly;ciliary basal body;identical protein binding;ciliary base;intraciliary transport particle B binding
AGAP029627	3233.42	0.618702	0.10413	5.94162	2.82217e-09	1.32008e-07		DOMON domain-containing protein [Source:UniProtKB/TrEMBL%3BAcc:A0A453Z062]	protein_coding	GO:0003824;GO:0004497;GO:0004500;GO:0005507;GO:0005615;GO:0005737;GO:0006589;GO:0016020;GO:0016021;GO:0016715;GO:0030667;GO:0042420;GO:0042421;GO:0055114	catalytic activity;monooxygenase activity;dopamine beta-monooxygenase activity;copper ion binding;extracellular space;cytoplasm;octopamine biosynthetic process;membrane;integral component of membrane;oxidoreductase activity, acting on paired donors, with incorporation or reduction of molecular oxygen, reduced ascorbate as one donor, and incorporation of one atom of oxygen;secretory granule membra…
AGAP004124	347.714	-0.92301	0.155505	-5.93558	2.92815e-09	1.36364e-07	Osi24	protein osiris 24	protein_coding	GO:0016020;GO:0016021	membrane;integral component of membrane
AGAP007365	560.644	-2.77313	0.467634	-5.93013	3.02691e-09	1.40348e-07		unspecified product	protein_coding	GO:0003723;GO:0042803;GO:0045450	RNA binding;protein homodimerization activity;bicoid mRNA localization
AGAP001597	1182.46	-0.578678	0.0979778	-5.90621	3.5006e-09	1.61606e-07		Chitin-binding type-2 domain-containing protein [Source:UniProtKB/TrEMBL%3BAcc:A0A1S4GCK4]	protein_coding	GO:0005576;GO:0008061	extracellular region;chitin binding
AGAP000427	86.8652	-1.80995	0.306881	-5.8979	3.68167e-09	1.69229e-07		vitellogenin receptor	protein_coding	GO:0005509;GO:0005515;GO:0006897;GO:0016020;GO:0016021	calcium ion binding;protein binding;endocytosis;membrane;integral component of membrane
AGAP001116	26.4878	2.97642	0.504909	5.89496	3.74764e-09	1.71519e-07		D-amino-acid oxidase	protein_coding	GO:0003884;GO:0005737;GO:0016491;GO:0019478;GO:0046416;GO:0055114;GO:0071949	D-amino-acid oxidase activity;cytoplasm;oxidoreductase activity;D-amino acid catabolic process;D-amino acid metabolic process;obsolete oxidation-reduction process;FAD binding
AGAP003550	5216.48	0.710889	0.120901	5.87995	4.10402e-09	1.87023e-07		FHA domain-containing protein [Source:UniProtKB/TrEMBL%3BAcc:A0A1S4GIH4]	protein_coding	GO:0005515	protein binding
AGAP006176	36.2641	-2.39959	0.40925	-5.8634	4.53491e-09	2.05776e-07		unspecified product	protein_coding	GO:0004322;GO:0005507;GO:0005743;GO:0005886;GO:0006826;GO:0016491;GO:0016682;GO:0046872;GO:0055072;GO:0055114	ferroxidase activity;copper ion binding;mitochondrial inner membrane;plasma membrane;iron ion transport;oxidoreductase activity;oxidoreductase activity, acting on diphenols and related substances as donors, oxygen as acceptor;metal ion binding;iron ion homeostasis;obsolete oxidation-reduction process
AGAP011796	164.229	-1.2094	0.206815	-5.84773	4.98333e-09	2.25162e-07		unspecified product	protein_coding	GO:0005337;GO:0008504;GO:0016021;GO:0055085;GO:1901642	nucleoside transmembrane transporter activity;monoamine transmembrane transporter activity;integral component of membrane;transmembrane transport;nucleoside transmembrane transport
AGAP011788	5853.79	-0.568244	0.0972198	-5.84494	5.0675e-09	2.27995e-07	CLIPA14	CLIP-domain serine protease [Source:UniProtKB/TrEMBL%3BAcc:A0A1S4H7K2]	protein_coding	GO:0004252;GO:0006508	serine-type endopeptidase activity;proteolysis
AGAP003066	300.087	-0.853424	0.146124	-5.84039	5.20774e-09	2.33316e-07	CYP304B1	cytochrome P450	protein_coding	GO:0004497;GO:0005506;GO:0016491;GO:0016705;GO:0020037;GO:0046872;GO:0055114	monooxygenase activity;iron ion binding;oxidoreductase activity;oxidoreductase activity, acting on paired donors, with incorporation or reduction of molecular oxygen;heme binding;metal ion binding;obsolete oxidation-reduction process
AGAP004944	863.276	-0.708562	0.121528	-5.83042	5.52885e-09	2.46661e-07		unspecified product	protein_coding	GO:0005524;GO:0005634;GO:0005737;GO:0005829;GO:0005886;GO:0016192;GO:0016887;GO:0031072;GO:0034620;GO:0042026;GO:0044183;GO:0051082;GO:0051085;GO:0051787	ATP binding;nucleus;cytoplasm;cytosol;plasma membrane;vesicle-mediated transport;ATP hydrolysis activity;heat shock protein binding;cellular response to unfolded protein;protein refolding;protein folding chaperone;unfolded protein binding;chaperone cofactor-dependent protein refolding;misfolded protein binding
AGAP005381	1135.77	-0.567731	0.0975796	-5.81813	5.951e-09	2.64384e-07		hexosaminidase	protein_coding	GO:0004553;GO:0004563;GO:0005886;GO:0005975;GO:0006517;GO:0008152;GO:0016020;GO:0016231;GO:0016787;GO:0016798;GO:0030203;GO:0102148	hydrolase activity, hydrolyzing O-glycosyl compounds;beta-N-acetylhexosaminidase activity;plasma membrane;carbohydrate metabolic process;protein deglycosylation;metabolic process;membrane;beta-N-acetylglucosaminidase activity;hydrolase activity;hydrolase activity, acting on glycosyl bonds;glycosaminoglycan metabolic process;N-acetyl-beta-D-galactosaminidase activity
AGAP004248	65.9846	-1.71305	0.295967	-5.78797	7.1242e-09	3.15186e-07	GPXH3	glutathione peroxidase 3	protein_coding	GO:0004601;GO:0004602;GO:0006979;GO:0055114;GO:0098869	peroxidase activity;glutathione peroxidase activity;response to oxidative stress;obsolete oxidation-reduction process;cellular oxidant detoxification
AGAP007413	2605.89	0.544464	0.0942246	5.77836	7.54311e-09	3.32335e-07		BRCT domain-containing protein [Source:UniProtKB/TrEMBL%3BAcc:A0A1S4GV36]	protein_coding
AGAP006724	40.8402	2.06778	0.358488	5.76805	8.01935e-09	3.51857e-07	COEAE3G	carboxylesterase	protein_coding	GO:0004104;GO:0005615;GO:0016787;GO:0052689	cholinesterase activity;extracellular space;hydrolase activity;carboxylic ester hydrolase activity
AGAP009755	105.148	-1.30323	0.226222	-5.76082	8.37041e-09	3.64946e-07	ANCE5	angiotensin-converting enzyme 5	protein_coding	GO:0004180;GO:0005615;GO:0005886;GO:0006508;GO:0008233;GO:0008237;GO:0008238;GO:0008239;GO:0008241;GO:0016020;GO:0016787;GO:0046872	carboxypeptidase activity;extracellular space;plasma membrane;proteolysis;peptidase activity;metallopeptidase activity;exopeptidase activity;dipeptidyl-peptidase activity;peptidyl-dipeptidase activity;membrane;hydrolase activity;metal ion binding
AGAP009471	933.863	-0.769503	0.133583	-5.7605	8.38641e-09	3.64946e-07	ABCG19	ATP-binding cassette transporter (ABC transporter) family G member 19	protein_coding	GO:0000166;GO:0005524;GO:0005886;GO:0016020;GO:0016021;GO:0016887;GO:0042626;GO:0055085	nucleotide binding;ATP binding;plasma membrane;membrane;integral component of membrane;ATP hydrolysis activity;ATPase-coupled transmembrane transporter activity;transmembrane transport
AGAP029706	351.313	0.835437	0.145178	5.75457	8.68618e-09	3.76363e-07		unspecified product	protein_coding	GO:0006281;GO:0070182	DNA repair;DNA polymerase binding
AGAP013036	943.675	-0.714812	0.12423	-5.75392	8.71965e-09	3.76363e-07		unspecified product	protein_coding
AGAP009953	1161.03	-0.752673	0.131041	-5.74381	9.25702e-09	3.9794e-07		guanine nucleotide-binding protein G(I)/G(S)/G(O) subunit gamma-13	protein_coding	GO:0003924;GO:0005834;GO:0005886;GO:0007165;GO:0007186;GO:0007200;GO:0016020;GO:0031681;GO:0050909	GTPase activity;heterotrimeric G-protein complex;plasma membrane;signal transduction;G protein-coupled receptor signaling pathway;phospholipase C-activating G protein-coupled receptor signaling pathway;membrane;G-protein beta-subunit binding;sensory perception of taste
AGAP000085	112.648	-1.30616	0.228137	-5.72535	1.03218e-08	4.41924e-07	CPR129	cuticular protein RR-2 family 129	protein_coding	GO:0008010;GO:0042302;GO:0062129	structural constituent of chitin-based larval cuticle;structural constituent of cuticle;chitin-based extracellular matrix
AGAP002503	114.162	1.27574	0.222866	5.72424	1.03895e-08	4.43036e-07		4-coumarate:CoA ligase	protein_coding	GO:0001676;GO:0003824;GO:0004467;GO:0016405;GO:0046949	long-chain fatty acid metabolic process;catalytic activity;long-chain fatty acid-CoA ligase activity;CoA-ligase activity;fatty-acyl-CoA biosynthetic process
AGAP009756	137.72	-1.18495	0.207208	-5.71865	1.07375e-08	4.56044e-07	ANCE6	angiotensin-converting enzyme 6	protein_coding	GO:0004180;GO:0005615;GO:0005886;GO:0006508;GO:0008233;GO:0008237;GO:0008238;GO:0008239;GO:0008241;GO:0016020;GO:0016787;GO:0046872	carboxypeptidase activity;extracellular space;plasma membrane;proteolysis;peptidase activity;metallopeptidase activity;exopeptidase activity;dipeptidyl-peptidase activity;peptidyl-dipeptidase activity;membrane;hydrolase activity;metal ion binding
AGAP003238	907.122	-0.973533	0.170389	-5.71358	1.10625e-08	4.67975e-07		N-myc downstream regulated	protein_coding
AGAP003287	347.306	-0.74915	0.13122	-5.70913	1.13556e-08	4.78466e-07		unspecified product	protein_coding
AGAP002769	88.6133	-1.34172	0.235224	-5.704	1.17026e-08	4.9114e-07		C-4 methylsterol oxidase	protein_coding	GO:0000254;GO:0005506;GO:0005789;GO:0008610;GO:0016020;GO:0016021;GO:0016126;GO:0016491;GO:0055114	C-4 methylsterol oxidase activity;iron ion binding;endoplasmic reticulum membrane;lipid biosynthetic process;membrane;integral component of membrane;sterol biosynthetic process;oxidoreductase activity;obsolete oxidation-reduction process
AGAP009194	1262.88	-0.633354	0.111093	-5.70111	1.19026e-08	4.97568e-07	GSTE2	glutathione S-transferase epsilon class 2	protein_coding	GO:0004364;GO:0005515;GO:0005737;GO:0006749;GO:0016740	glutathione transferase activity;protein binding;cytoplasm;glutathione metabolic process;transferase activity
AGAP002857	1383.68	0.605901	0.106426	5.69319	1.24685e-08	5.19177e-07		unspecified product	protein_coding	GO:0005576;GO:0015918;GO:0032367;GO:0032934	extracellular region;sterol transport;intracellular cholesterol transport;sterol binding
AGAP029592	3187.95	0.568429	0.100362	5.66376	1.48095e-08	6.14246e-07		unspecified product	protein_coding	GO:0023052	signaling
AGAP010242	143.995	-1.20046	0.212337	-5.65358	1.57141e-08	6.4923e-07		Roundabout	protein_coding	GO:0005515;GO:0016020;GO:0016021;GO:0048856	protein binding;membrane;integral component of membrane;anatomical structure development
AGAP000275	715.879	0.850494	0.15048	5.65187	1.58708e-08	6.53165e-07		epidermal retinal dehydrogenase	protein_coding	GO:0005811;GO:0016020;GO:0016021;GO:0016491;GO:0016616;GO:0055114	lipid droplet;membrane;integral component of membrane;oxidoreductase activity;oxidoreductase activity, acting on the CH-OH group of donors, NAD or NADP as acceptor;obsolete oxidation-reduction process
AGAP001798	188.553	-0.998223	0.17693	-5.64193	1.68159e-08	6.89387e-07		unspecified product	protein_coding	GO:0004252;GO:0005515;GO:0006508	serine-type endopeptidase activity;protein binding;proteolysis
AGAP004571	2182.71	-0.591835	0.105007	-5.63617	1.73874e-08	7.10074e-07		Oviductin	protein_coding	GO:0004252;GO:0005615;GO:0006508;GO:0008233;GO:0008236;GO:0016787	serine-type endopeptidase activity;extracellular space;proteolysis;peptidase activity;serine-type peptidase activity;hydrolase activity
AGAP007743	186.11	-0.962494	0.170925	-5.6311	1.79062e-08	7.2846e-07		solute carrier family 16 (monocarboxylic acid transporters)%2C member 10	protein_coding	GO:0005887;GO:0008028;GO:0015173;GO:0015349;GO:0015718;GO:0015801;GO:0016020;GO:0016021;GO:0022857;GO:0055085;GO:0070327	integral component of plasma membrane;monocarboxylic acid transmembrane transporter activity;aromatic amino acid transmembrane transporter activity;thyroid hormone transmembrane transporter activity;monocarboxylic acid transport;aromatic amino acid transport;membrane;integral component of membrane;transmembrane transporter activity;transmembrane transport;thyroid hormone transport
AGAP013074	158.306	-1.07342	0.190675	-5.62958	1.80645e-08	7.32094e-07		unspecified product	protein_coding
AGAP011905	115.97	-1.30054	0.231291	-5.62298	1.87693e-08	7.57767e-07		Glycoprotein endo-alpha-1%2C2-mannosidase [Source:UniProtKB/TrEMBL%3BAcc:A0A1S4H7S8]	protein_coding	GO:0004559;GO:0005794;GO:0016020;GO:0016021;GO:0016798	alpha-mannosidase activity;Golgi apparatus;membrane;integral component of membrane;hydrolase activity, acting on glycosyl bonds
AGAP004345	2939	0.58781	0.104708	5.6138	1.97932e-08	7.96077e-07		unspecified product	protein_coding	GO:0000226;GO:0000281;GO:0003677;GO:0005623;GO:0005730;GO:0005737;GO:0005819;GO:0005874;GO:0005876;GO:0007076;GO:0008017;GO:0040001;GO:0072686	microtubule cytoskeleton organization;mitotic cytokinesis;DNA binding;obsolete cell;nucleolus;cytoplasm;spindle;microtubule;spindle microtubule;mitotic chromosome condensation;microtubule binding;establishment of mitotic spindle localization;mitotic spindle
AGAP012708	564.313	0.710618	0.126685	5.60932	2.03123e-08	8.13872e-07		unspecified product	protein_coding	GO:0003735;GO:0015935;GO:0019843;GO:0022627;GO:0045903	structural constituent of ribosome;small ribosomal subunit;rRNA binding;cytosolic small ribosomal subunit;positive regulation of translational fidelity
AGAP001510	1342.17	-0.795159	0.14188	-5.60445	2.08912e-08	8.33918e-07		unspecified product	protein_coding
AGAP000160	100.477	-1.3309	0.237645	-5.60037	2.1389e-08	8.50593e-07		unspecified product	protein_coding
AGAP001544	33.3698	-2.3628	0.422167	-5.59683	2.18305e-08	8.64909e-07		tripartite motif-containing protein 37	protein_coding	GO:0005515;GO:0005737;GO:0006915;GO:0008270;GO:0016567;GO:0046872;GO:0061630	protein binding;cytoplasm;apoptotic process;zinc ion binding;protein ubiquitination;metal ion binding;ubiquitin protein ligase activity
AGAP001118	2060.67	-0.495282	0.0886304	-5.58817	2.29474e-08	9.04536e-07		unspecified product	protein_coding
AGAP000697	64.2449	1.61135	0.288372	5.58777	2.3001e-08	9.04536e-07		unspecified product	protein_coding
AGAP000405	1255.04	0.548267	0.0983751	5.57323	2.50064e-08	9.7977e-07		sphingomyelin phosphodiesterase 4	protein_coding	GO:0006685;GO:0016020;GO:0016021;GO:0046475;GO:0046513;GO:0050290	sphingomyelin catabolic process;membrane;integral component of membrane;glycerophospholipid catabolic process;ceramide biosynthetic process;sphingomyelin phosphodiesterase D activity
AGAP000876	322.812	0.794468	0.142784	5.56412	2.63476e-08	1.02853e-06		BHLH domain-containing protein [Source:UniProtKB/TrEMBL%3BAcc:Q7PNK3]	protein_coding	GO:0000977;GO:0000981;GO:0003700;GO:0006357;GO:0007423;GO:0030182;GO:0045944;GO:0046983;GO:0050767;GO:0090575	RNA polymerase II transcription regulatory region sequence-specific DNA binding;DNA-binding transcription factor activity, RNA polymerase II-specific;DNA-binding transcription factor activity;regulation of transcription by RNA polymerase II;sensory organ development;neuron differentiation;positive regulation of transcription by RNA polymerase II;protein dimerization activity;regulation of neuroge…
AGAP007706	2266.67	0.596622	0.107275	5.56159	2.6733e-08	1.03975e-06		kinesin family member 20/23	protein_coding	GO:0000166;GO:0000915;GO:0003774;GO:0003777;GO:0005524;GO:0005623;GO:0005871;GO:0005874;GO:0007018;GO:0008017;GO:0016887;GO:0051256;GO:0051649;GO:0072383	nucleotide binding;actomyosin contractile ring assembly;cytoskeletal motor activity;microtubule motor activity;ATP binding;obsolete cell;kinesin complex;microtubule;microtubule-based movement;microtubule binding;ATP hydrolysis activity;mitotic spindle midzone assembly;establishment of localization in cell;plus-end-directed vesicle transport along microtubule
AGAP009232	345.99	-0.890267	0.160238	-5.55591	2.76169e-08	1.0702e-06		unspecified product	protein_coding	GO:0003779;GO:0007010;GO:0007015;GO:0007300;GO:0051015	actin binding;cytoskeleton organization;actin filament organization;ovarian nurse cell to oocyte transport;actin filament binding
AGAP004249	254.043	-0.924424	0.166768	-5.54316	2.97054e-08	1.14695e-06		Methyltransf_11 domain-containing protein [Source:UniProtKB/TrEMBL%3BAcc:A0A1S4GL11]	protein_coding	GO:0002098;GO:0005634;GO:0005737;GO:0008168;GO:0016300;GO:0030488	tRNA wobble uridine modification;nucleus;cytoplasm;methyltransferase activity;tRNA (uracil) methyltransferase activity;tRNA methylation
AGAP002248	1562.57	0.51866	0.0940477	5.51486	3.49064e-08	1.34288e-06		kinesin family member C1	protein_coding	GO:0000166;GO:0003774;GO:0003777;GO:0005524;GO:0005634;GO:0005815;GO:0005871;GO:0005874;GO:0007018;GO:0008017;GO:0008569;GO:0016887;GO:0072686;GO:0090307	nucleotide binding;cytoskeletal motor activity;microtubule motor activity;ATP binding;nucleus;microtubule organizing center;kinesin complex;microtubule;microtubule-based movement;microtubule binding;minus-end-directed microtubule motor activity;ATP hydrolysis activity;mitotic spindle;mitotic spindle assembly
AGAP012946	618.477	0.627161	0.113779	5.51211	3.54565e-08	1.35912e-06		unspecified product	protein_coding	GO:0004252;GO:0006508;GO:0008233;GO:0008236;GO:0016787	serine-type endopeptidase activity;proteolysis;peptidase activity;serine-type peptidase activity;hydrolase activity
AGAP010159	735.724	0.685504	0.124378	5.51145	3.55897e-08	1.35932e-06		dUTP pyrophosphatase	protein_coding	GO:0000287;GO:0004170;GO:0006226;GO:0046081	magnesium ion binding;dUTP diphosphatase activity;dUMP biosynthetic process;dUTP catabolic process
AGAP001659	26.7692	2.67461	0.485859	5.5049	3.69382e-08	1.40577e-06		hexamerin	protein_coding
AGAP007822	198.548	0.935333	0.170391	5.48935	4.03423e-08	1.52984e-06		BHLH domain-containing protein [Source:UniProtKB/TrEMBL%3BAcc:A0A1S4GWB7]	protein_coding	GO:0046983	protein dimerization activity
AGAP003490	528.43	0.836032	0.152531	5.48105	4.2282e-08	1.59769e-06		alanine-glyoxylate aminotransferase	protein_coding	GO:0003824;GO:0004760;GO:0005777;GO:0008453;GO:0019265;GO:0044248;GO:1901575	catalytic activity;serine-pyruvate transaminase activity;peroxisome;alanine-glyoxylate transaminase activity;glycine biosynthetic process, by transamination of glyoxylate;cellular catabolic process;organic substance catabolic process
AGAP006424	98.5241	-1.3041	0.238011	-5.47917	4.27322e-08	1.60897e-06		cyanogenic beta-glucosidase	protein_coding	GO:0004553;GO:0005975;GO:0008422	hydrolase activity, hydrolyzing O-glycosyl compounds;carbohydrate metabolic process;beta-glucosidase activity
AGAP009632	325.763	0.814166	0.148657	5.47682	4.33047e-08	1.62477e-06		ataxia telangiectasia mutated family protein	protein_coding	GO:0000077;GO:0000166;GO:0000723;GO:0004674;GO:0004712;GO:0005515;GO:0005524;GO:0005634;GO:0006281;GO:0006974;GO:0008630;GO:0010212;GO:0016301;GO:0016310;GO:0016572;GO:0016740;GO:0106310;GO:1904262	DNA damage checkpoint signaling;nucleotide binding;telomere maintenance;protein serine/threonine kinase activity;protein serine/threonine/tyrosine kinase activity;protein binding;ATP binding;nucleus;DNA repair;cellular response to DNA damage stimulus;intrinsic apoptotic signaling pathway in response to DNA damage;response to ionizing radiation;kinase activity;phosphorylation;obsolete histone phos…
AGAP028501	302.631	-0.799926	0.146146	-5.47349	4.41269e-08	1.64979e-06		unspecified product	protein_coding
AGAP009090	52.181	-1.75741	0.321636	-5.46396	4.65622e-08	1.73473e-06		Dopa decarboxylase	protein_coding	GO:0003824;GO:0006520;GO:0016830;GO:0016831;GO:0019752;GO:0030170;GO:0044248;GO:1901575	catalytic activity;cellular amino acid metabolic process;carbon-carbon lyase activity;carboxy-lyase activity;carboxylic acid metabolic process;pyridoxal phosphate binding;cellular catabolic process;organic substance catabolic process
AGAP002559	1122.36	-0.693905	0.127075	-5.4606	4.74531e-08	1.76174e-06		alpha-tocopherol transfer protein-like protein	protein_coding	GO:1902936	phosphatidylinositol bisphosphate binding
AGAP011679	2678.16	-0.999886	0.183388	-5.45229	4.9726e-08	1.83969e-06		MYND-type domain-containing protein [Source:UniProtKB/TrEMBL%3BAcc:A0A1S4H8C7]	protein_coding	GO:0046872	metal ion binding
AGAP000198	4195.61	-0.846169	0.155252	-5.45029	5.0288e-08	1.85181e-06	Cht5-5	Chitinase [Source:UniProtKB/TrEMBL%3BAcc:A0A1S4G846]	protein_coding	GO:0004553;GO:0004568;GO:0005576;GO:0005737;GO:0005975;GO:0006030;GO:0006032;GO:0008061;GO:0008152;GO:0016787;GO:0016798	hydrolase activity, hydrolyzing O-glycosyl compounds;chitinase activity;extracellular region;cytoplasm;carbohydrate metabolic process;chitin metabolic process;chitin catabolic process;chitin binding;metabolic process;hydrolase activity;hydrolase activity, acting on glycosyl bonds
AGAP008183	89.0571	-1.43878	0.264003	-5.44989	5.04023e-08	1.85181e-06	CLIPD2	CLIP-domain serine protease [Source:UniProtKB/TrEMBL%3BAcc:A0A1S4GXI4]	protein_coding	GO:0004252;GO:0005615;GO:0006508;GO:0008233;GO:0008236;GO:0016787	serine-type endopeptidase activity;extracellular space;proteolysis;peptidase activity;serine-type peptidase activity;hydrolase activity
AGAP004272	723.003	-0.756545	0.139035	-5.44141	5.28619e-08	1.93547e-06	GPRBOS	putative boss-like receptor	protein_coding	GO:0004930;GO:0005118;GO:0005887;GO:0007186;GO:0007601;GO:0008066;GO:0016020;GO:0016021	G protein-coupled receptor activity;sevenless binding;integral component of plasma membrane;G protein-coupled receptor signaling pathway;visual perception;glutamate receptor activity;membrane;integral component of membrane
AGAP006818	3921.14	0.585897	0.107701	5.44002	5.32754e-08	1.94391e-06		ribonucleoside-diphosphate reductase subunit M2	protein_coding	GO:0004748;GO:0005829;GO:0009263;GO:0016020;GO:0016021;GO:0016491;GO:0055114	ribonucleoside-diphosphate reductase activity, thioredoxin disulfide as acceptor;cytosol;deoxyribonucleotide biosynthetic process;membrane;integral component of membrane;oxidoreductase activity;obsolete oxidation-reduction process
AGAP010736	577.459	0.673616	0.124057	5.42988	5.63916e-08	2.05057e-06		unspecified product	protein_coding	GO:0005737;GO:0007155;GO:0007349;GO:0016020;GO:0045296;GO:0051015	cytoplasm;cell adhesion;cellularization;membrane;cadherin binding;actin filament binding
AGAP000571	234.687	0.945864	0.174486	5.42086	5.9313e-08	2.14944e-06	CLIPC5	CLIP-domain serine protease	protein_coding	GO:0004252;GO:0005576;GO:0006508;GO:0008233;GO:0008236;GO:0016787	serine-type endopeptidase activity;extracellular region;proteolysis;peptidase activity;serine-type peptidase activity;hydrolase activity
AGAP008878	291.627	-2.36617	0.439048	-5.38931	7.07304e-08	2.55447e-06		defense protein	protein_coding
AGAP013711	27.3566	-2.46073	0.456885	-5.38588	7.20894e-08	2.59473e-06		unspecified product	protein_coding
AGAP002552	29.8045	2.34937	0.437656	5.36807	7.95819e-08	2.85473e-06		glucose dehydrogenase (acceptor)	protein_coding	GO:0016614;GO:0050660;GO:0055114	oxidoreductase activity, acting on CH-OH group of donors;flavin adenine dinucleotide binding;obsolete oxidation-reduction process
AGAP007164	1175.79	0.72758	0.135887	5.3543	8.58905e-08	3.07066e-06		unspecified product	protein_coding	GO:0000976;GO:0005634;GO:0006357	transcription cis-regulatory region binding;nucleus;regulation of transcription by RNA polymerase II
AGAP003703	2794.55	0.481655	0.0900136	5.35092	8.75102e-08	3.11807e-06		abnormal spindle-like microcephaly-associated protein	protein_coding	GO:0000278;GO:0000922;GO:0005515;GO:0005516;GO:0005634;GO:0005737;GO:0007051;GO:0051295	mitotic cell cycle;spindle pole;protein binding;calmodulin binding;nucleus;cytoplasm;spindle organization;establishment of meiotic spindle localization
AGAP028453	479.486	-0.766092	0.143284	-5.34665	8.95973e-08	3.17001e-06		unspecified product	protein_coding	GO:0016020;GO:0016021	membrane;integral component of membrane
AGAP012953	480.547	0.669266	0.125191	5.34597	8.99353e-08	3.17001e-06		epidermal retinal dehydrogenase	protein_coding	GO:0005811;GO:0016020;GO:0016021;GO:0016491;GO:0016616;GO:0055114	lipid droplet;membrane;integral component of membrane;oxidoreductase activity;oxidoreductase activity, acting on the CH-OH group of donors, NAD or NADP as acceptor;obsolete oxidation-reduction process
AGAP002369	332.107	-0.974884	0.182373	-5.34556	9.01374e-08	3.17001e-06		vesicular acetylcholine transporter	protein_coding	GO:0005277;GO:0006836;GO:0007268;GO:0015695;GO:0016020;GO:0016021;GO:0022857;GO:0030121;GO:0030122;GO:0042908;GO:0042910;GO:0043195;GO:0055085;GO:0072488;GO:1901374	acetylcholine transmembrane transporter activity;neurotransmitter transport;chemical synaptic transmission;organic cation transport;membrane;integral component of membrane;transmembrane transporter activity;AP-1 adaptor complex;AP-2 adaptor complex;xenobiotic transport;xenobiotic transmembrane transporter activity;terminal bouton;transmembrane transport;ammonium transmembrane transport;acetate es…
AGAP013028	350.066	-0.727277	0.136057	-5.34539	9.02202e-08	3.17001e-06		unspecified product	protein_coding
AGAP002950	16.7138	3.61213	0.675806	5.34491	9.04608e-08	3.17001e-06		unspecified product	protein_coding
AGAP005301	3094.7	-0.568792	0.106456	-5.34299	9.14275e-08	3.19335e-06		unspecified product	protein_coding	GO:0005737;GO:0006508;GO:0008237;GO:0008270;GO:0016021;GO:0042277;GO:0043171;GO:0070006	cytoplasm;proteolysis;metallopeptidase activity;zinc ion binding;integral component of membrane;peptide binding;peptide catabolic process;metalloaminopeptidase activity
AGAP008912	2763.2	0.585608	0.109634	5.34148	9.21897e-08	3.20941e-06		Rac GTPase-activating protein 1	protein_coding	GO:0007165;GO:0035556;GO:0046872	signal transduction;intracellular signal transduction;metal ion binding
AGAP013530	5787.17	-0.519787	0.097363	-5.33865	9.3641e-08	3.24928e-06		unspecified product	protein_coding
AGAP009241	315.327	1.04682	0.197053	5.31239	1.08198e-07	3.74218e-06		cytochrome P450	protein_coding	GO:0004497;GO:0005506;GO:0016021;GO:0016705;GO:0020037	monooxygenase activity;iron ion binding;integral component of membrane;oxidoreductase activity, acting on paired donors, with incorporation or reduction of molecular oxygen;heme binding
AGAP005796	2398.11	0.559946	0.105553	5.30489	1.12743e-07	3.88671e-06		pebble	protein_coding	GO:0005085;GO:0005096;GO:0005634;GO:0005737;GO:0016043;GO:0043547;GO:2000431	guanyl-nucleotide exchange factor activity;GTPase activator activity;nucleus;cytoplasm;cellular component organization;positive regulation of GTPase activity;regulation of cytokinesis, actomyosin contractile ring assembly
AGAP013259	1432.59	0.693988	0.130902	5.30159	1.14796e-07	3.94469e-06		RNA-binding protein MEX3	protein_coding	GO:0003676;GO:0003723;GO:0051171;GO:0060255;GO:0080090	nucleic acid binding;RNA binding;regulation of nitrogen compound metabolic process;regulation of macromolecule metabolic process;regulation of primary metabolic process
AGAP003960	1807.82	-0.630687	0.11899	-5.30035	1.1558e-07	3.9588e-06		unspecified product	protein_coding	GO:0004252;GO:0006508	serine-type endopeptidase activity;proteolysis
AGAP003230	1159.73	0.627406	0.118472	5.29583	1.18476e-07	4.04493e-06		poly (ADP-ribose) polymerase	protein_coding	GO:0003677;GO:0003950;GO:0005634;GO:0005730;GO:0006302;GO:0006471;GO:0008270;GO:0016740;GO:0016757;GO:0051287;GO:0070212;GO:1990404	DNA binding;NAD+ ADP-ribosyltransferase activity;nucleus;nucleolus;double-strand break repair;protein ADP-ribosylation;zinc ion binding;transferase activity;glycosyltransferase activity;NAD binding;protein poly-ADP-ribosylation;NAD+-protein ADP-ribosyltransferase activity
AGAP013051	1704.03	-0.513671	0.097062	-5.2922	1.20855e-07	4.11296e-06		unspecified product	protein_coding	GO:0003676;GO:0003723;GO:0003730;GO:0005634;GO:0007283;GO:0008266;GO:0034046;GO:0048026;GO:0051252;GO:1990904	nucleic acid binding;RNA binding;mRNA 3'-UTR binding;nucleus;spermatogenesis;poly(U) RNA binding;poly(G) binding;positive regulation of mRNA splicing, via spliceosome;regulation of RNA metabolic process;ribonucleoprotein complex
AGAP001509	14739.2	-0.57118	0.108032	-5.28711	1.24261e-07	4.21534e-06		unspecified product	protein_coding
AGAP007647	333.89	-0.882151	0.166919	-5.28491	1.25769e-07	4.25293e-06		unspecified product	protein_coding
AGAP003351	1499.83	0.545065	0.103168	5.28328	1.26892e-07	4.27218e-06		unspecified product	protein_coding
AGAP001624	139.83	-1.0327	0.195479	-5.28292	1.27143e-07	4.27218e-06		unspecified product	protein_coding	GO:0005623;GO:0016020;GO:0016021;GO:0030641;GO:0033180;GO:0033181;GO:0046933;GO:0046961;GO:1902600	obsolete cell;membrane;integral component of membrane;regulation of cellular pH;proton-transporting V-type ATPase, V1 domain;plasma membrane proton-transporting V-type ATPase complex;proton-transporting ATP synthase activity, rotational mechanism;proton-transporting ATPase activity, rotational mechanism;proton transmembrane transport
AGAP007122	51.6711	-2.25729	0.427623	-5.2787	1.30101e-07	4.35776e-06		tubulin%2C alpha 1	protein_coding	GO:0000166;GO:0000226;GO:0000278;GO:0003924;GO:0005200;GO:0005525;GO:0005737;GO:0005856;GO:0005874;GO:0007017	nucleotide binding;microtubule cytoskeleton organization;mitotic cell cycle;GTPase activity;structural constituent of cytoskeleton;GTP binding;cytoplasm;cytoskeleton;microtubule;microtubule-based process
AGAP008917	13399.7	0.495955	0.094125	5.26911	1.37086e-07	4.57728e-06		DNA topoisomerase II	protein_coding	GO:0000166;GO:0000712;GO:0000819;GO:0003677;GO:0003916;GO:0003918;GO:0005524;GO:0005634;GO:0006259;GO:0006265;GO:0016853;GO:0044774;GO:0046872	nucleotide binding;resolution of meiotic recombination intermediates;sister chromatid segregation;DNA binding;DNA topoisomerase activity;DNA topoisomerase type II (double strand cut, ATP-hydrolyzing) activity;ATP binding;nucleus;DNA metabolic process;DNA topological change;isomerase activity;mitotic DNA integrity checkpoint signaling;metal ion binding
AGAP003420	31.6192	-2.3265	0.442571	-5.25678	1.46603e-07	4.87973e-06	Osi22	protein osiris 22	protein_coding	GO:0016020;GO:0016021	membrane;integral component of membrane
AGAP002100	223.138	1.17889	0.224514	5.25083	1.51411e-07	5.02402e-06		unspecified product	protein_coding	GO:0003341;GO:0005737;GO:0036158;GO:0036159;GO:0045505	cilium movement;cytoplasm;outer dynein arm assembly;inner dynein arm assembly;dynein intermediate chain binding
AGAP002982	5494.07	0.526939	0.100421	5.24727	1.54366e-07	5.1061e-06		E3 SUMO-protein ligase RanBP2	protein_coding	GO:0005096;GO:0005515;GO:0005634;GO:0005643;GO:0005737;GO:0006913;GO:0043547;GO:0046872;GO:0046907;GO:0050790	GTPase activator activity;protein binding;nucleus;nuclear pore;cytoplasm;nucleocytoplasmic transport;positive regulation of GTPase activity;metal ion binding;intracellular transport;regulation of catalytic activity
AGAP011936	2673.65	-0.486596	0.0929341	-5.23593	1.64158e-07	5.41313e-06		unspecified product	protein_coding	GO:0003824;GO:0005515;GO:0005576;GO:0005975;GO:0006030;GO:0008061;GO:0016810	catalytic activity;protein binding;extracellular region;carbohydrate metabolic process;chitin metabolic process;chitin binding;hydrolase activity, acting on carbon-nitrogen (but not peptide) bonds
AGAP005911	1326.58	-0.666503	0.12735	-5.23362	1.66222e-07	5.46421e-06		guanine nucleotide-binding protein G(I)/G(S)/G(T) subunit beta-1	protein_coding	GO:0005515;GO:0005737;GO:0005834;GO:0007165;GO:0007186;GO:0030159	protein binding;cytoplasm;heterotrimeric G-protein complex;signal transduction;G protein-coupled receptor signaling pathway;signaling receptor complex adaptor activity
AGAP009049	19.9992	3.54646	0.678005	5.23072	1.6885e-07	5.53349e-06	Cht16	Chitinase [Source:UniProtKB/TrEMBL%3BAcc:A0A1S4GZY6]	protein_coding	GO:0004553;GO:0004568;GO:0005576;GO:0005975;GO:0006032;GO:0008061;GO:0008152;GO:0016787;GO:0016798	hydrolase activity, hydrolyzing O-glycosyl compounds;chitinase activity;extracellular region;carbohydrate metabolic process;chitin catabolic process;chitin binding;metabolic process;hydrolase activity;hydrolase activity, acting on glycosyl bonds
AGAP010777	2709.43	0.546898	0.104606	5.22817	1.71195e-07	5.59307e-06		unspecified product	protein_coding	GO:0000981;GO:0006357;GO:0040034	DNA-binding transcription factor activity, RNA polymerase II-specific;regulation of transcription by RNA polymerase II;regulation of development, heterochronic
AGAP003195	58.1635	-1.75172	0.335095	-5.22755	1.71773e-07	5.59474e-06		fatty acyl-CoA elongase	protein_coding	GO:0006629;GO:0006631;GO:0006633;GO:0009922;GO:0016020;GO:0016021;GO:0016740;GO:0019367;GO:0030148;GO:0030176;GO:0034625;GO:0034626;GO:0042761;GO:0102336;GO:0102337;GO:0102338;GO:0102756	lipid metabolic process;fatty acid metabolic process;fatty acid biosynthetic process;fatty acid elongase activity;membrane;integral component of membrane;transferase activity;fatty acid elongation, saturated fatty acid;sphingolipid biosynthetic process;integral component of endoplasmic reticulum membrane;fatty acid elongation, monounsaturated fatty acid;fatty acid elongation, polyunsaturated fatt…
AGAP010471	252.752	-0.935816	0.179206	-5.22202	1.76982e-07	5.74678e-06		unspecified product	protein_coding	GO:0005887;GO:0016020;GO:0016021;GO:0019991	integral component of plasma membrane;membrane;integral component of membrane;septate junction assembly
AGAP027998	2841.41	0.57268	0.109838	5.21386	1.84949e-07	5.98715e-06		unspecified product	protein_coding
AGAP006393	1056.5	0.573746	0.110139	5.20927	1.89583e-07	6.11851e-06		unspecified product	protein_coding	GO:0005634;GO:0031144;GO:0071630;GO:1990919;GO:1990920	nucleus;proteasome localization;nuclear protein quality control by the ubiquitin-proteasome system;proteasome-nuclear membrane anchor activity;proteasome localization to nuclear periphery
AGAP000323	2713.71	0.65289	0.125397	5.20657	1.92362e-07	6.18939e-06		unspecified product	protein_coding
AGAP028555	75.8358	1.52479	0.292936	5.20517	1.93816e-07	6.21733e-06		unspecified product	protein_coding
AGAP029088	28.3506	2.39151	0.459565	5.20385	1.95202e-07	6.24293e-06		unspecified product	protein_coding
AGAP028564	16.8434	3.63582	0.69949	5.19781	2.01645e-07	6.42963e-06		CCHC-type domain-containing protein [Source:UniProtKB/TrEMBL%3BAcc:A0A1S4HEU1]	protein_coding	GO:0003676;GO:0004190;GO:0006508;GO:0008270	nucleic acid binding;aspartic-type endopeptidase activity;proteolysis;zinc ion binding
AGAP008035	1098.79	0.657345	0.126496	5.19656	2.03013e-07	6.45387e-06		unspecified product	protein_coding	GO:0000166;GO:0003774;GO:0003777;GO:0005515;GO:0005524;GO:0005871;GO:0005874;GO:0007018;GO:0008017;GO:0016887;GO:0030705;GO:0051649	nucleotide binding;cytoskeletal motor activity;microtubule motor activity;protein binding;ATP binding;kinesin complex;microtubule;microtubule-based movement;microtubule binding;ATP hydrolysis activity;cytoskeleton-dependent intracellular transport;establishment of localization in cell
AGAP009792	2393.53	0.484749	0.0933069	5.19521	2.04491e-07	6.48145e-06		importin subunit alpha-2	protein_coding	GO:0005515;GO:0005634;GO:0005643;GO:0005654;GO:0005737;GO:0005829;GO:0006606;GO:0006607;GO:0008139;GO:0015031;GO:0061608	protein binding;nucleus;nuclear pore;nucleoplasm;cytoplasm;cytosol;protein import into nucleus;NLS-bearing protein import into nucleus;nuclear localization sequence binding;protein transport;nuclear import signal receptor activity
AGAP000253	35.3595	-2.10692	0.405595	-5.19462	2.05134e-07	6.48249e-06		solute carrier family 25	protein_coding	GO:0016020;GO:0016021	membrane;integral component of membrane
AGAP007563	2483.41	-0.619911	0.120033	-5.16451	2.41074e-07	7.59562e-06		unspecified product	protein_coding	GO:0005515;GO:0048856	protein binding;anatomical structure development
AGAP008640	518.889	-0.716596	0.139189	-5.14837	2.62765e-07	8.24669e-06		unspecified product	protein_coding	GO:0005886;GO:0030431;GO:0031225;GO:0032222;GO:0048511;GO:1903818	plasma membrane;sleep;anchored component of membrane;regulation of synaptic transmission, cholinergic;rhythmic process;positive regulation of voltage-gated potassium channel activity
AGAP012754	823.995	0.562773	0.109319	5.14799	2.63292e-07	8.24669e-06		ubiquitin-conjugating enzyme E2 E1	protein_coding	GO:0000166;GO:0000209;GO:0005524;GO:0005634;GO:0016567;GO:0016740;GO:0061631	nucleotide binding;protein polyubiquitination;ATP binding;nucleus;protein ubiquitination;transferase activity;ubiquitin conjugating enzyme activity
AGAP001486	2684.69	-0.533487	0.103676	-5.14572	2.665e-07	8.31604e-06		unspecified product	protein_coding
AGAP029645	833.307	0.608666	0.118295	5.14532	2.67072e-07	8.31604e-06		unspecified product	protein_coding	GO:0000070;GO:0005634;GO:0006275;GO:0007049;GO:0007062;GO:0016407;GO:0016746;GO:0034421;GO:0045132;GO:0046872	mitotic sister chromatid segregation;nucleus;regulation of DNA replication;cell cycle;sister chromatid cohesion;acetyltransferase activity;acyltransferase activity;post-translational protein acetylation;meiotic chromosome segregation;metal ion binding
AGAP009214	271.244	-0.936135	0.181966	-5.14458	2.68126e-07	8.32446e-06		CLIP-domain serine protease	protein_coding	GO:0004252;GO:0006508	serine-type endopeptidase activity;proteolysis
AGAP001104	1160.25	0.696944	0.135495	5.14368	2.6941e-07	8.33992e-06		chromatin assembly factor 1 subunit A	protein_coding	GO:0005634;GO:0006334;GO:0033186	nucleus;nucleosome assembly;CAF-1 complex
AGAP011641	162.255	-0.940128	0.183309	-5.12865	2.91832e-07	9.00776e-06		unspecified product	protein_coding	GO:0016020;GO:0016021	membrane;integral component of membrane
AGAP007857	93.9087	-1.49991	0.292823	-5.12225	3.01915e-07	9.29198e-06		unspecified product	protein_coding
AGAP003656	1170.76	-0.719226	0.140685	-5.11231	3.18248e-07	9.76634e-06		Terribly reduced optic lobes%2C isoform B [Source:UniProtKB/TrEMBL%3BAcc:A0A1S4GIT4]	protein_coding	GO:0001738;GO:0005178;GO:0005515;GO:0005610;GO:0007155;GO:0007229;GO:0009653;GO:0009887;GO:0009888;GO:0016043;GO:0016477;GO:0030154;GO:0048513;GO:0071840;GO:0098609	morphogenesis of a polarized epithelium;integrin binding;protein binding;laminin-5 complex;cell adhesion;integrin-mediated signaling pathway;anatomical structure morphogenesis;animal organ morphogenesis;tissue development;cellular component organization;cell migration;cell differentiation;animal organ development;cellular component organization or biogenesis;cell-cell adhesion
AGAP003139	440.23	-0.697905	0.136547	-5.11109	3.20311e-07	9.80133e-06	SRPN9	serine protease inhibitor (serpin) 9	protein_coding	GO:0004867;GO:0005615;GO:0010951	serine-type endopeptidase inhibitor activity;extracellular space;negative regulation of endopeptidase activity
AGAP011454	1676.53	0.546765	0.107151	5.10275	3.34752e-07	1.02138e-05		rotatin	protein_coding	GO:0005813;GO:0005814;GO:0007099;GO:0010457;GO:0032053;GO:0036064;GO:0044782	centrosome;centriole;centriole replication;centriole-centriole cohesion;ciliary basal body organization;ciliary basal body;cilium organization
AGAP007088	12007.6	-0.497547	0.0975961	-5.09802	3.43223e-07	1.04423e-05		peptidyl-prolyl cis-trans isomerase B (cyclophilin B)	protein_coding	GO:0000413;GO:0003755;GO:0005576;GO:0005737;GO:0006457;GO:0016018;GO:0016853;GO:0042026;GO:0043231;GO:0051082	protein peptidyl-prolyl isomerization;peptidyl-prolyl cis-trans isomerase activity;extracellular region;cytoplasm;protein folding;cyclosporin A binding;isomerase activity;protein refolding;intracellular membrane-bounded organelle;unfolded protein binding
AGAP001732	3308.11	-0.572468	0.11248	-5.08949	3.59025e-07	1.08918e-05		hemomucin	protein_coding	GO:0005783;GO:0009058;GO:0016844	endoplasmic reticulum;biosynthetic process;strictosidine synthase activity
AGAP013009	417.911	-0.844968	0.166105	-5.08694	3.63886e-07	1.10078e-05		unspecified product	protein_coding
AGAP005828	182.129	-1.04126	0.2048	-5.08429	3.69006e-07	1.1131e-05		unspecified product	protein_coding	GO:0005874;GO:0019799;GO:0071929	microtubule;tubulin N-acetyltransferase activity;alpha-tubulin acetylation
AGAP009918	16.6072	6.60557	1.29961	5.08275	3.72008e-07	1.11803e-05		SGS5 [Source:UniProtKB/TrEMBL%3BAcc:Q5XLG6]	protein_coding	GO:0016020;GO:0016021	membrane;integral component of membrane
AGAP003167	1704	0.465624	0.0916154	5.08237	3.72747e-07	1.11803e-05		NAD(P) transhydrogenase	protein_coding	GO:0005739;GO:0006740;GO:0008746;GO:0016020;GO:0016021;GO:0016491;GO:0050661;GO:0051287;GO:0055114;GO:1902600	mitochondrion;NADPH regeneration;NAD(P)+ transhydrogenase activity;membrane;integral component of membrane;oxidoreductase activity;NADP binding;NAD binding;obsolete oxidation-reduction process;proton transmembrane transport
AGAP011375	996.281	-0.613703	0.120785	-5.08095	3.75543e-07	1.12324e-05		Selenophosphate synthetase 2	protein_coding	GO:0004756;GO:0005524;GO:0005737;GO:0016260;GO:0016301;GO:0016310	selenide, water dikinase activity;ATP binding;cytoplasm;selenocysteine biosynthetic process;kinase activity;phosphorylation
AGAP010711	1460.86	0.571464	0.112733	5.06917	3.99557e-07	1.19171e-05		exportin-2	protein_coding	GO:0005049;GO:0005515;GO:0005634;GO:0005635;GO:0005829;GO:0006606;GO:0006611;GO:0006886;GO:0031267	nuclear export signal receptor activity;protein binding;nucleus;nuclear envelope;cytosol;protein import into nucleus;protein export from nucleus;intracellular protein transport;small GTPase binding
AGAP006803	1436.27	0.520765	0.102757	5.06794	4.02138e-07	1.19605e-05		kinesin family member 18/19	protein_coding	GO:0000070;GO:0000166;GO:0003774;GO:0003777;GO:0005524;GO:0005634;GO:0005871;GO:0005874;GO:0007018;GO:0007019;GO:0008017;GO:0008574;GO:0016887;GO:0051649;GO:0061673;GO:1990023	mitotic sister chromatid segregation;nucleotide binding;cytoskeletal motor activity;microtubule motor activity;ATP binding;nucleus;kinesin complex;microtubule;microtubule-based movement;microtubule depolymerization;microtubule binding;plus-end-directed microtubule motor activity;ATP hydrolysis activity;establishment of localization in cell;mitotic spindle astral microtubule;mitotic spindle midzone
AGAP003394	58.0762	-1.70013	0.335529	-5.067	4.04139e-07	1.19865e-05		unspecified product	protein_coding
AGAP001259	1961.26	0.449155	0.0886815	5.06482	4.08794e-07	1.20907e-05		SH2 domain-containing protein [Source:UniProtKB/TrEMBL%3BAcc:A0A1S4GC16]	protein_coding	GO:0009653;GO:0048468	anatomical structure morphogenesis;cell development
AGAP007608	9255.27	0.575195	0.113748	5.05675	4.26458e-07	1.25781e-05		MADS-box transcription enhancer factor 2%2C invertebrate	protein_coding	GO:0000977;GO:0003677;GO:0005634;GO:0045944;GO:0046983	RNA polymerase II transcription regulatory region sequence-specific DNA binding;DNA binding;nucleus;positive regulation of transcription by RNA polymerase II;protein dimerization activity
AGAP029544	1133.11	0.833528	0.165013	5.05129	4.38846e-07	1.29077e-05		unspecified product	protein_coding	GO:0000079;GO:0000307;GO:0004672;GO:0005634;GO:0005737;GO:0006468;GO:0016538;GO:0019901;GO:0044772;GO:1900087	regulation of cyclin-dependent protein serine/threonine kinase activity;cyclin-dependent protein kinase holoenzyme complex;protein kinase activity;nucleus;cytoplasm;protein phosphorylation;cyclin-dependent protein serine/threonine kinase regulator activity;protein kinase binding;mitotic cell cycle phase transition;positive regulation of G1/S transition of mitotic cell cycle
AGAP011453	203.016	-1.01858	0.201763	-5.04841	4.45492e-07	1.30477e-05		unspecified product	protein_coding	GO:0005615;GO:0005769;GO:0005886;GO:0006826;GO:0016020;GO:0016021;GO:0055037	extracellular space;early endosome;plasma membrane;iron ion transport;membrane;integral component of membrane;recycling endosome
AGAP013540	1048.5	-0.659314	0.130605	-5.04817	4.46064e-07	1.30477e-05		unspecified product	protein_coding
AGAP009451	491.328	-0.741987	0.147079	-5.04484	4.53912e-07	1.32408e-05		Rhomboid-like protein [Source:UniProtKB/TrEMBL%3BAcc:A0A1S4H171]	protein_coding	GO:0004252;GO:0006508;GO:0016020;GO:0016021	serine-type endopeptidase activity;proteolysis;membrane;integral component of membrane
AGAP002428	539.363	-0.679394	0.134782	-5.04068	4.63879e-07	1.34944e-05		unspecified product	protein_coding	GO:0005887;GO:0016020;GO:0016021;GO:0019991	integral component of plasma membrane;membrane;integral component of membrane;septate junction assembly
AGAP006184	419.241	-0.747197	0.148466	-5.03279	4.834e-07	1.40239e-05		unspecified product	protein_coding
AGAP000359	782.925	-0.706013	0.140313	-5.0317	4.86141e-07	1.4065e-05		venom allergen	protein_coding	GO:0003824;GO:0005576;GO:0005975;GO:0006030;GO:0008061	catalytic activity;extracellular region;carbohydrate metabolic process;chitin metabolic process;chitin binding
AGAP007826	2664.6	0.579257	0.115185	5.02894	4.9321e-07	1.42003e-05		Structural maintenance of chromosomes protein [Source:UniProtKB/TrEMBL%3BAcc:Q7Q3D7]	protein_coding	GO:0005515;GO:0005524;GO:0005634;GO:0005694;GO:0007076;GO:0016887;GO:0051276	protein binding;ATP binding;nucleus;chromosome;mitotic chromosome condensation;ATP hydrolysis activity;chromosome organization
AGAP007550	199.13	-0.941696	0.187276	-5.02838	4.94643e-07	1.42003e-05		carbonic anhydrase	protein_coding	GO:0004089;GO:0005886;GO:0006730;GO:0008270;GO:0016836	carbonate dehydratase activity;plasma membrane;one-carbon metabolic process;zinc ion binding;hydro-lyase activity
AGAP010715	4692.61	0.479888	0.0954373	5.02831	4.9483e-07	1.42003e-05		Anillin/rhotekin	protein_coding	GO:0000281;GO:0000915;GO:0005826;GO:0030865;GO:0031106;GO:1904498	mitotic cytokinesis;actomyosin contractile ring assembly;actomyosin contractile ring;cortical cytoskeleton organization;septin ring organization;protein localization to mitotic actomyosin contractile ring
AGAP010613	2744.57	0.640742	0.12757	5.02268	5.0955e-07	1.45833e-05		unspecified product	protein_coding	GO:0003746;GO:0005085;GO:0005829;GO:0005853;GO:0006414	translation elongation factor activity;guanyl-nucleotide exchange factor activity;cytosol;eukaryotic translation elongation factor 1 complex;translational elongation
AGAP002486	121.176	1.19308	0.237802	5.0171	5.24575e-07	1.49729e-05		unspecified product	protein_coding	GO:0016020;GO:0016021	membrane;integral component of membrane
AGAP011972	431.513	0.791305	0.157862	5.01264	5.36877e-07	1.5283e-05		Epoxide hydrolase	protein_coding	GO:0003824;GO:0016020;GO:0016021;GO:0016787	catalytic activity;membrane;integral component of membrane;hydrolase activity
AGAP011425	3503.46	0.548994	0.109541	5.01178	5.39285e-07	1.53105e-05		structural maintenance of chromosome 2	protein_coding	GO:0000785;GO:0000793;GO:0000796;GO:0003682;GO:0005515;GO:0005524;GO:0005634;GO:0005694;GO:0007076;GO:0016887;GO:0051276	chromatin;condensed chromosome;condensin complex;chromatin binding;protein binding;ATP binding;nucleus;chromosome;mitotic chromosome condensation;ATP hydrolysis activity;chromosome organization
AGAP002425	741.384	-0.554916	0.110757	-5.01022	5.43688e-07	1.53943e-05		cysteine sulfinic acid decarboxylase	protein_coding	GO:0003824;GO:0016829;GO:0016830;GO:0016831;GO:0019752;GO:0030170	catalytic activity;lyase activity;carbon-carbon lyase activity;carboxy-lyase activity;carboxylic acid metabolic process;pyridoxal phosphate binding
AGAP010145	188.156	-0.850332	0.169878	-5.00554	5.57057e-07	1.57309e-05		Yellow [Source:UniProtKB/TrEMBL%3BAcc:A0A1S4H3W2]	protein_coding	GO:0005576	extracellular region
AGAP012029	439.401	0.692143	0.138657	4.99176	5.98312e-07	1.68511e-05		centriolar protein POC1	protein_coding	GO:0005515;GO:0005814;GO:0036064;GO:0060271	protein binding;centriole;ciliary basal body;cilium assembly
AGAP002790	1523.95	-0.677438	0.135848	-4.98674	6.14071e-07	1.72492e-05		amyloid beta A4 protein	protein_coding	GO:0008201;GO:0016021;GO:0046914	heparin binding;integral component of membrane;transition metal ion binding
AGAP004849	905.943	0.529911	0.106386	4.98102	6.32492e-07	1.77198e-05		DnaJ homolog subfamily C member 9	protein_coding	GO:0005634;GO:0005737;GO:0031072	nucleus;cytoplasm;heat shock protein binding
AGAP006062	1127.5	0.511402	0.102687	4.98023	6.35092e-07	1.77458e-05		unspecified product	protein_coding	GO:0003677;GO:0005524;GO:0005634;GO:0016887;GO:0061860	DNA binding;ATP binding;nucleus;ATP hydrolysis activity;DNA clamp unloader activity
AGAP008849	1987.98	-0.52766	0.10614	-4.97133	6.64937e-07	1.8531e-05		D-3-phosphoglycerate dehydrogenase	protein_coding	GO:0004617;GO:0006520;GO:0016491;GO:0016616;GO:0051287;GO:0055114	phosphoglycerate dehydrogenase activity;cellular amino acid metabolic process;oxidoreductase activity;oxidoreductase activity, acting on the CH-OH group of donors, NAD or NADP as acceptor;NAD binding;obsolete oxidation-reduction process
AGAP011787	165.722	-0.912924	0.183754	-4.96819	6.75822e-07	1.8785e-05	CLIPA5	CLIP-domain serine protease	protein_coding	GO:0004252;GO:0005615;GO:0006508	serine-type endopeptidase activity;extracellular space;proteolysis
AGAP028522	2066.58	0.492525	0.099445	4.95274	7.31775e-07	2.02872e-05		unspecified product	protein_coding	GO:0003676	nucleic acid binding
AGAP007915	389.988	-0.788152	0.159158	-4.95201	7.34501e-07	2.03097e-05		unspecified product	protein_coding	GO:0003676	nucleic acid binding
AGAP028640	2107.18	-0.42968	0.0868233	-4.9489	7.46324e-07	2.0583e-05		unspecified product	protein_coding	GO:0003924;GO:0005525	GTPase activity;GTP binding
AGAP006258	1461.22	0.705419	0.142655	4.94493	7.61709e-07	2.09498e-05	PPO2	prophenoloxidase 2	protein_coding	GO:0004497;GO:0016491;GO:0046872;GO:0055114	monooxygenase activity;oxidoreductase activity;metal ion binding;obsolete oxidation-reduction process
AGAP006966	1043.13	-0.51302	0.103757	-4.94446	7.63567e-07	2.09498e-05		4-aminobutyrate aminotransferase%2C mitochondrial	protein_coding	GO:0003824;GO:0003867;GO:0005739;GO:0008483;GO:0009448;GO:0009450;GO:0030170;GO:0034386;GO:0042135;GO:0047298	catalytic activity;4-aminobutyrate transaminase activity;mitochondrion;transaminase activity;gamma-aminobutyric acid metabolic process;gamma-aminobutyric acid catabolic process;pyridoxal phosphate binding;4-aminobutyrate:2-oxoglutarate transaminase activity;neurotransmitter catabolic process;(S)-3-amino-2-methylpropionate transaminase activity
AGAP028579	93.9488	1.19291	0.241649	4.93654	7.95225e-07	2.17146e-05		DDE Tnp4 domain-containing protein [Source:UniProtKB/TrEMBL%3BAcc:A0A0E4C786]	protein_coding	GO:0004518;GO:0046872	nuclease activity;metal ion binding
AGAP005800	4998.95	0.455404	0.0922532	4.93646	7.95535e-07	2.17146e-05		DNA replication licensing factor MCM7	protein_coding	GO:0000166;GO:0000727;GO:0003677;GO:0003678;GO:0003688;GO:0003697;GO:0004386;GO:0005524;GO:0005634;GO:0006260;GO:0006267;GO:0006268;GO:0006270;GO:0006271;GO:0007049;GO:0016787;GO:0016887;GO:0032508;GO:0042555;GO:0071162;GO:1990518	nucleotide binding;double-strand break repair via break-induced replication;DNA binding;DNA helicase activity;DNA replication origin binding;single-stranded DNA binding;helicase activity;ATP binding;nucleus;DNA replication;pre-replicative complex assembly involved in nuclear cell cycle DNA replication;DNA unwinding involved in DNA replication;DNA replication initiation;DNA strand elongation invol…
AGAP013094	189.665	-0.885623	0.179445	-4.93534	8.0011e-07	2.17835e-05		Elongation of very long chain fatty acids protein [Source:UniProtKB/TrEMBL%3BAcc:F5HMZ4]	protein_coding	GO:0006629;GO:0006631;GO:0006633;GO:0009922;GO:0016020;GO:0016021;GO:0016740;GO:0019367;GO:0030148;GO:0030176;GO:0034625;GO:0034626;GO:0042761;GO:0102336;GO:0102337;GO:0102338;GO:0102756	lipid metabolic process;fatty acid metabolic process;fatty acid biosynthetic process;fatty acid elongase activity;membrane;integral component of membrane;transferase activity;fatty acid elongation, saturated fatty acid;sphingolipid biosynthetic process;integral component of endoplasmic reticulum membrane;fatty acid elongation, monounsaturated fatty acid;fatty acid elongation, polyunsaturated fatt…
AGAP010499	567.638	-0.628731	0.127488	-4.93169	8.15213e-07	2.21379e-05	AD20590	S-(hydroxymethyl)glutathione dehydrogenase [Source:UniProtKB/TrEMBL%3BAcc:A0A1S4H465]	protein_coding	GO:0004022;GO:0004024;GO:0005829;GO:0006069;GO:0008270;GO:0016491;GO:0046294;GO:0046872;GO:0051903;GO:0055114;GO:0106321;GO:0106322	alcohol dehydrogenase (NAD+) activity;alcohol dehydrogenase activity, zinc-dependent;cytosol;ethanol oxidation;zinc ion binding;oxidoreductase activity;formaldehyde catabolic process;metal ion binding;S-(hydroxymethyl)glutathione dehydrogenase activity;obsolete oxidation-reduction process;S-(hydroxymethyl)glutathione dehydrogenase NADP activity;S-(hydroxymethyl)glutathione dehydrogenase NAD activ…
AGAP006973	412.656	-0.770884	0.156442	-4.92759	8.32482e-07	2.25492e-05		unspecified product	protein_coding
AGAP008420	623.199	0.585418	0.118933	4.92225	8.55561e-07	2.31154e-05	IAP5	inhibitor of apoptosis 5	protein_coding	GO:0005634;GO:0005737;GO:0005876;GO:0006915;GO:0043027;GO:0043154;GO:0090307	nucleus;cytoplasm;spindle microtubule;apoptotic process;cysteine-type endopeptidase inhibitor activity involved in apoptotic process;negative regulation of cysteine-type endopeptidase activity involved in apoptotic process;mitotic spindle assembly
AGAP012079	11641.6	0.426264	0.0866243	4.92084	8.61757e-07	2.32237e-05		Miranda	protein_coding
AGAP003885	1087.08	0.589597	0.120248	4.90316	9.43049e-07	2.52981e-05		zinc finger protein GLIS1/3	protein_coding	GO:0000122;GO:0000977;GO:0000978;GO:0000981;GO:0003676;GO:0005634;GO:0006357;GO:0007417;GO:0045944	negative regulation of transcription by RNA polymerase II;RNA polymerase II transcription regulatory region sequence-specific DNA binding;RNA polymerase II cis-regulatory region sequence-specific DNA binding;DNA-binding transcription factor activity, RNA polymerase II-specific;nucleic acid binding;nucleus;regulation of transcription by RNA polymerase II;central nervous system development;positive…
AGAP001616	1269.55	0.540202	0.110176	4.90307	9.43495e-07	2.52981e-05		unspecified product	protein_coding
AGAP007796	62.7035	-1.4069	0.286978	-4.90247	9.46398e-07	2.5312e-05	Nep3	Neprilysin%2C neutral endopeptidase 3 [Source:UniProtKB/TrEMBL%3BAcc:A0A1S4GX10]	protein_coding	GO:0004222;GO:0005886;GO:0006508;GO:0008237;GO:0016020;GO:0016021;GO:0016485;GO:0046872	metalloendopeptidase activity;plasma membrane;proteolysis;metallopeptidase activity;membrane;integral component of membrane;protein processing;metal ion binding
AGAP004766	1396.09	0.566331	0.115639	4.8974	9.71107e-07	2.59076e-05		unspecified product	protein_coding	GO:0005515;GO:0005737;GO:0016020;GO:0016191;GO:0098793;GO:0098978	protein binding;cytoplasm;membrane;synaptic vesicle uncoating;presynapse;glutamatergic synapse
AGAP013060	1032.9	-0.558588	0.114138	-4.89398	9.88178e-07	2.62537e-05		unspecified product	protein_coding
AGAP011560	244.951	-0.763285	0.15597	-4.89381	9.89028e-07	2.62537e-05		unspecified product	protein_coding	GO:0005085	guanyl-nucleotide exchange factor activity
AGAP011810	316.91	-0.682198	0.139719	-4.88263	1.0468e-06	2.7718e-05		Retinol dehydrogenase 12 (all-trans/9-cis/11-cis)	protein_coding	GO:0016491	oxidoreductase activity
AGAP011219	1514.8	0.50466	0.103385	4.88135	1.05363e-06	2.78296e-05		unspecified product	protein_coding	GO:0000070;GO:0000775;GO:0005634;GO:0007049;GO:0032133;GO:0051233;GO:0051301	mitotic sister chromatid segregation;chromosome, centromeric region;nucleus;cell cycle;chromosome passenger complex;spindle midzone;cell division
AGAP010451	777.866	0.556734	0.114113	4.87882	1.06723e-06	2.81187e-05		Lon-like ATP-dependent protease	protein_coding	GO:0000166;GO:0003677;GO:0003697;GO:0004176;GO:0004252;GO:0005524;GO:0005739;GO:0005759;GO:0006508;GO:0006515;GO:0007005;GO:0008233;GO:0008236;GO:0016787;GO:0016887;GO:0030163;GO:0034599;GO:0043565;GO:0051131;GO:0070407	nucleotide binding;DNA binding;single-stranded DNA binding;ATP-dependent peptidase activity;serine-type endopeptidase activity;ATP binding;mitochondrion;mitochondrial matrix;proteolysis;protein quality control for misfolded or incompletely synthesized proteins;mitochondrion organization;peptidase activity;serine-type peptidase activity;hydrolase activity;ATP hydrolysis activity;protein catabolic …
AGAP029470	430.272	-0.941255	0.193014	-4.87661	1.07923e-06	2.83644e-05		SAM domain-containing protein [Source:UniProtKB/TrEMBL%3BAcc:A0A453YZR7]	protein_coding	GO:0003676;GO:0003723;GO:0005515;GO:0051171;GO:0060255;GO:0080090	nucleic acid binding;RNA binding;protein binding;regulation of nitrogen compound metabolic process;regulation of macromolecule metabolic process;regulation of primary metabolic process
AGAP010220	2013.36	0.529111	0.10857	4.87346	1.09662e-06	2.87503e-05		Proliferating cell nuclear antigen [Source:UniProtKB/TrEMBL%3BAcc:Q7Q0Q0]	protein_coding	GO:0003677;GO:0005634;GO:0006260;GO:0006272;GO:0006275;GO:0006298;GO:0019985;GO:0030337;GO:0043626	DNA binding;nucleus;DNA replication;leading strand elongation;regulation of DNA replication;mismatch repair;translesion synthesis;DNA polymerase processivity factor activity;PCNA complex
AGAP007358	2606.95	-0.472694	0.0971022	-4.86801	1.12729e-06	2.94816e-05		CRAL-TRIO domain-containing protein [Source:UniProtKB/TrEMBL%3BAcc:Q7PT25]	protein_coding
AGAP003795	990.387	-0.56363	0.115957	-4.86069	1.16977e-06	3.05175e-05		unspecified product	protein_coding	GO:0016020;GO:0016021;GO:0035869;GO:1905515	membrane;integral component of membrane;ciliary transition zone;non-motile cilium assembly
AGAP004239	4190.34	0.50785	0.104497	4.85996	1.1741e-06	3.05554e-05		polo-like kinase 1	protein_coding	GO:0000278;GO:0000922;GO:0004672;GO:0004674;GO:0004712;GO:0005515;GO:0005524;GO:0005634;GO:0005737;GO:0005813;GO:0006468;GO:0032465;GO:0106310	mitotic cell cycle;spindle pole;protein kinase activity;protein serine/threonine kinase activity;protein serine/threonine/tyrosine kinase activity;protein binding;ATP binding;nucleus;cytoplasm;centrosome;protein phosphorylation;regulation of cytokinesis;protein serine kinase activity
AGAP004726	463.765	-0.640627	0.131889	-4.85732	1.18987e-06	3.089e-05		Uncharacterized protein CG3556	protein_coding	GO:0005576;GO:0015889;GO:0031419	extracellular region;cobalamin transport;cobalamin binding
AGAP013349	288.358	0.868883	0.17917	4.84949	1.2378e-06	3.20561e-05		unspecified product	protein_coding
AGAP008822	984.674	-0.528514	0.109085	-4.84499	1.26617e-06	3.27109e-05		FK506-binding protein 14	protein_coding	GO:0000413;GO:0003755;GO:0005509;GO:0005783;GO:0016853	protein peptidyl-prolyl isomerization;peptidyl-prolyl cis-trans isomerase activity;calcium ion binding;endoplasmic reticulum;isomerase activity
AGAP010724	693.559	-0.634581	0.131028	-4.8431	1.27827e-06	3.29433e-05		Histone H4 [Source:UniProtKB/TrEMBL%3BAcc:Q7PCX0]	protein_coding	GO:0000786;GO:0003677;GO:0005634;GO:0006334;GO:0006352;GO:0046982	nucleosome;DNA binding;nucleus;nucleosome assembly;DNA-templated transcription initiation;protein heterodimerization activity
AGAP012375	648.237	0.748318	0.15489	4.83127	1.35663e-06	3.48332e-05		protein aurora borealis	protein_coding	GO:0005634;GO:0005737;GO:0007049;GO:0007088;GO:0019901;GO:0032147;GO:0051301;GO:0060236;GO:0072687	nucleus;cytoplasm;cell cycle;regulation of mitotic nuclear division;protein kinase binding;activation of protein kinase activity;cell division;regulation of mitotic spindle organization;meiotic spindle
AGAP002499	2149.63	-0.511365	0.10585	-4.83105	1.35816e-06	3.48332e-05		methylmalonate-semialdehyde dehydrogenase (acylating)%2C mitochondrial	protein_coding	GO:0004491;GO:0005739;GO:0006210;GO:0006573;GO:0006574;GO:0016491;GO:0016620;GO:0018478;GO:0055114;GO:0102662	methylmalonate-semialdehyde dehydrogenase (acylating) activity;mitochondrion;thymine catabolic process;valine metabolic process;valine catabolic process;oxidoreductase activity;oxidoreductase activity, acting on the aldehyde or oxo group of donors, NAD or NADP as acceptor;malonate-semialdehyde dehydrogenase (acetylating) activity;obsolete oxidation-reduction process;malonate-semialdehyde dehydrog…
AGAP001929	1556.59	0.457424	0.0947936	4.82547	1.39671e-06	3.57357e-05		DNA polymerase alpha subunit A	protein_coding	GO:0000166;GO:0001882;GO:0003676;GO:0003677;GO:0003682;GO:0003688;GO:0003697;GO:0003887;GO:0005634;GO:0005658;GO:0006260;GO:0006272;GO:0006273;GO:0016740;GO:0016779;GO:0017076;GO:0019103;GO:0043625;GO:0046872;GO:0051536;GO:0051539;GO:0071897;GO:1902975	nucleotide binding;nucleoside binding;nucleic acid binding;DNA binding;chromatin binding;DNA replication origin binding;single-stranded DNA binding;DNA-directed DNA polymerase activity;nucleus;alpha DNA polymerase:primase complex;DNA replication;leading strand elongation;lagging strand elongation;transferase activity;nucleotidyltransferase activity;purine nucleotide binding;pyrimidine nucleotide …
AGAP010457	579.612	0.62726	0.130019	4.82437	1.40448e-06	3.58481e-05		thymidylate synthase	protein_coding	GO:0004799;GO:0005739;GO:0005829;GO:0006231;GO:0016741;GO:0032259	thymidylate synthase activity;mitochondrion;cytosol;dTMP biosynthetic process;transferase activity, transferring one-carbon groups;methylation
AGAP005153	482.298	-0.666872	0.138251	-4.82365	1.40955e-06	3.58911e-05		cysteine dioxygenase	protein_coding	GO:0005506;GO:0008198;GO:0016491;GO:0016702;GO:0017172;GO:0019448;GO:0042412;GO:0046872;GO:0051213;GO:0055114	iron ion binding;ferrous iron binding;oxidoreductase activity;oxidoreductase activity, acting on single donors with incorporation of molecular oxygen, incorporation of two atoms of oxygen;cysteine dioxygenase activity;L-cysteine catabolic process;taurine biosynthetic process;metal ion binding;dioxygenase activity;obsolete oxidation-reduction process
AGAP002049	770.459	-0.636927	0.132262	-4.81563	1.46737e-06	3.72741e-05		phosphatidylethanolamine binding protein 1	protein_coding
AGAP008997	222.291	-0.848738	0.176265	-4.81512	1.47109e-06	3.72793e-05		Peptidase S1 domain-containing protein [Source:UniProtKB/TrEMBL%3BAcc:A0A1S4GZV2]	protein_coding	GO:0004252;GO:0006508	serine-type endopeptidase activity;proteolysis
AGAP012769	62.42	1.35393	0.282173	4.79822	1.60081e-06	4.047e-05		unspecified product	protein_coding	GO:0004842;GO:0005515;GO:0006511;GO:0016567;GO:0019005;GO:0031146	ubiquitin-protein transferase activity;protein binding;ubiquitin-dependent protein catabolic process;protein ubiquitination;SCF ubiquitin ligase complex;SCF-dependent proteasomal ubiquitin-dependent protein catabolic process
AGAP006817	3829.53	0.418293	0.0873359	4.78948	1.67217e-06	4.21736e-05		FACT complex subunit SPT16	protein_coding	GO:0006260;GO:0006281;GO:0006368;GO:0031491;GO:0032968;GO:0034724;GO:0035101	DNA replication;DNA repair;transcription elongation by RNA polymerase II promoter;nucleosome binding;positive regulation of transcription elongation by RNA polymerase II;DNA replication-independent chromatin organization;FACT complex
AGAP006499	30.8219	-2.40201	0.501602	-4.78869	1.67877e-06	4.22397e-05		unspecified product	protein_coding	GO:0003713;GO:0045944;GO:0090575	transcription coactivator activity;positive regulation of transcription by RNA polymerase II;RNA polymerase II transcription regulator complex
AGAP011859	1273.27	-0.48329	0.100979	-4.78602	1.7012e-06	4.27029e-05		beta-glucuronidase	protein_coding	GO:0004553;GO:0004566;GO:0005615;GO:0005764;GO:0005975;GO:0008152;GO:0016020;GO:0016021;GO:0016787;GO:0016798;GO:0019391;GO:0030246	hydrolase activity, hydrolyzing O-glycosyl compounds;beta-glucuronidase activity;extracellular space;lysosome;carbohydrate metabolic process;metabolic process;membrane;integral component of membrane;hydrolase activity;hydrolase activity, acting on glycosyl bonds;glucuronoside catabolic process;carbohydrate binding
AGAP009374	67.7373	-1.38482	0.289505	-4.7834	1.72353e-06	4.31614e-05	CYP9M1	cytochrome P450	protein_coding	GO:0004497;GO:0005506;GO:0016491;GO:0016705;GO:0020037;GO:0046872;GO:0055114	monooxygenase activity;iron ion binding;oxidoreductase activity;oxidoreductase activity, acting on paired donors, with incorporation or reduction of molecular oxygen;heme binding;metal ion binding;obsolete oxidation-reduction process
AGAP028157	76.5769	-1.26939	0.265788	-4.77594	1.78871e-06	4.46882e-05		ML domain-containing protein [Source:UniProtKB/TrEMBL%3BAcc:A0A1S4HCZ8]	protein_coding	GO:0005576;GO:0032367	extracellular region;intracellular cholesterol transport
AGAP009587	999.526	0.515417	0.108039	4.77065	1.83634e-06	4.56158e-05		unspecified product	protein_coding	GO:0003677;GO:0003824;GO:0004518;GO:0004519;GO:0006281	DNA binding;catalytic activity;nuclease activity;endonuclease activity;DNA repair
AGAP000300	3015.08	0.431496	0.0904487	4.77062	1.83658e-06	4.56158e-05		Bifunctional pyrimidine biosynthesis protein (PyrABCN)	protein_coding	GO:0000166;GO:0004070;GO:0004088;GO:0004151;GO:0005524;GO:0005737;GO:0005829;GO:0006207;GO:0006228;GO:0006520;GO:0006541;GO:0006807;GO:0016597;GO:0016743;GO:0016787;GO:0016810;GO:0016812;GO:0019240;GO:0044205;GO:0046872	nucleotide binding;aspartate carbamoyltransferase activity;carbamoyl-phosphate synthase (glutamine-hydrolyzing) activity;dihydroorotase activity;ATP binding;cytoplasm;cytosol;'de novo' pyrimidine nucleobase biosynthetic process;UTP biosynthetic process;cellular amino acid metabolic process;glutamine metabolic process;nitrogen compound metabolic process;amino acid binding;carboxyl- or carbamoyltra…
AGAP006761	330.254	-0.759194	0.159162	-4.76995	1.84275e-06	4.56158e-05		3-glucan binding protein [Source:UniProtKB/TrEMBL%3BAcc:Q7QIB2]	protein_coding	GO:0004553;GO:0005975;GO:0030246;GO:0045087	hydrolase activity, hydrolyzing O-glycosyl compounds;carbohydrate metabolic process;carbohydrate binding;innate immune response
AGAP009595	50.9196	-1.60238	0.335935	-4.76992	1.84302e-06	4.56158e-05		sodium/potassium-transporting ATPase subunit beta	protein_coding	GO:0001671;GO:0005391;GO:0005623;GO:0005890;GO:0006813;GO:0006814;GO:0006883;GO:0010248;GO:0016020;GO:0016021;GO:0030007;GO:0032781;GO:0036376;GO:1990573	ATPase activator activity;P-type sodium:potassium-exchanging transporter activity;obsolete cell;sodium:potassium-exchanging ATPase complex;potassium ion transport;sodium ion transport;cellular sodium ion homeostasis;establishment or maintenance of transmembrane electrochemical gradient;membrane;integral component of membrane;cellular potassium ion homeostasis;positive regulation of ATP-dependent …
AGAP012979	384.332	0.893549	0.18737	4.7689	1.85237e-06	4.56542e-05		glucose dehydrogenase (acceptor)	protein_coding	GO:0016491;GO:0016614;GO:0050660;GO:0055114	oxidoreductase activity;oxidoreductase activity, acting on CH-OH group of donors;flavin adenine dinucleotide binding;obsolete oxidation-reduction process
AGAP006400	715.367	-0.582351	0.122117	-4.76881	1.85317e-06	4.56542e-05		alkaline phosphatase 2	protein_coding	GO:0003824;GO:0004035;GO:0016311;GO:0016787;GO:0016791	catalytic activity;alkaline phosphatase activity;dephosphorylation;hydrolase activity;phosphatase activity
AGAP008382	3037.14	-0.429196	0.0900406	-4.76669	1.87276e-06	4.603e-05		nuclear receptor subfamily 2 group C	protein_coding	GO:0000977;GO:0003677;GO:0003700;GO:0003707;GO:0005634;GO:0006355;GO:0006357;GO:0008270;GO:0030154;GO:0043401;GO:0043565;GO:0046872;GO:0048856	RNA polymerase II transcription regulatory region sequence-specific DNA binding;DNA binding;DNA-binding transcription factor activity;nuclear steroid receptor activity;nucleus;regulation of DNA-templated transcription;regulation of transcription by RNA polymerase II;zinc ion binding;cell differentiation;steroid hormone mediated signaling pathway;sequence-specific DNA binding;metal ion binding;ana…
AGAP000989	323.038	-0.720533	0.151317	-4.76173	1.91936e-06	4.70665e-05	CPAP3-A1a	cuticular protein	protein_coding	GO:0005576;GO:0006030;GO:0008061	extracellular region;chitin metabolic process;chitin binding
AGAP012827	12.0828	6.13976	1.28993	4.75976	1.93825e-06	4.74202e-05		unspecified product	protein_coding	GO:0004252;GO:0006508	serine-type endopeptidase activity;proteolysis
AGAP002070	144.035	-0.944277	0.198829	-4.74919	2.04236e-06	4.98434e-05		unspecified product	protein_coding
AGAP002476	326.496	0.701007	0.147619	4.74876	2.04669e-06	4.98434e-05		unspecified product	protein_coding	GO:0005634;GO:0007095;GO:0010997;GO:0032147;GO:0033314	nucleus;mitotic G2 DNA damage checkpoint signaling;anaphase-promoting complex binding;activation of protein kinase activity;mitotic DNA replication checkpoint signaling
AGAP008833	2842.68	0.460748	0.0971155	4.74433	2.09196e-06	5.08294e-05		Rho-GAP domain-containing protein [Source:UniProtKB/TrEMBL%3BAcc:A0A1S4GZD3]	protein_coding	GO:0005096;GO:0005737;GO:0007165;GO:0030833;GO:0032956;GO:0043547;GO:0051056	GTPase activator activity;cytoplasm;signal transduction;regulation of actin filament polymerization;regulation of actin cytoskeleton organization;positive regulation of GTPase activity;regulation of small GTPase mediated signal transduction
AGAP006468	5349.3	-0.482038	0.101624	-4.74335	2.10209e-06	5.09589e-05		unspecified product	protein_coding	GO:0003779	actin binding
AGAP009621	1146.51	-0.458272	0.0966929	-4.73946	2.14289e-06	5.18296e-05		alpha-N-acetylgalactosaminidase	protein_coding	GO:0003824;GO:0004553;GO:0004557;GO:0005737;GO:0005975;GO:0008152;GO:0009311;GO:0016139;GO:0016787;GO:0016798;GO:0046477	catalytic activity;hydrolase activity, hydrolyzing O-glycosyl compounds;alpha-galactosidase activity;cytoplasm;carbohydrate metabolic process;metabolic process;oligosaccharide metabolic process;glycoside catabolic process;hydrolase activity;hydrolase activity, acting on glycosyl bonds;glycosylceramide catabolic process
AGAP001039	539.366	-0.719335	0.151984	-4.73297	2.21262e-06	5.33946e-05	CYP307A1	cytochrome P450	protein_coding	GO:0004497;GO:0005506;GO:0016020;GO:0016021;GO:0016491;GO:0016705;GO:0020037;GO:0046872;GO:0055114	monooxygenase activity;iron ion binding;membrane;integral component of membrane;oxidoreductase activity;oxidoreductase activity, acting on paired donors, with incorporation or reduction of molecular oxygen;heme binding;metal ion binding;obsolete oxidation-reduction process
AGAP002418	107.071	1.08146	0.228635	4.73006	2.24458e-06	5.4043e-05	CYP4D15	cytochrome P450	protein_coding	GO:0004497;GO:0005506;GO:0016491;GO:0016705;GO:0020037;GO:0046872;GO:0055114	monooxygenase activity;iron ion binding;oxidoreductase activity;oxidoreductase activity, acting on paired donors, with incorporation or reduction of molecular oxygen;heme binding;metal ion binding;obsolete oxidation-reduction process
AGAP007556	104.126	-1.08956	0.230539	-4.72614	2.28827e-06	5.49703e-05		unspecified product	protein_coding	GO:0005515;GO:0030017;GO:0048856	protein binding;sarcomere;anatomical structure development
AGAP006989	746.593	0.677486	0.143423	4.7237	2.31596e-06	5.55098e-05		Subito	protein_coding	GO:0000166;GO:0003774;GO:0003777;GO:0005524;GO:0005634;GO:0005871;GO:0005874;GO:0007018;GO:0008017;GO:0016887;GO:0051649	nucleotide binding;cytoskeletal motor activity;microtubule motor activity;ATP binding;nucleus;kinesin complex;microtubule;microtubule-based movement;microtubule binding;ATP hydrolysis activity;establishment of localization in cell
AGAP007798	1780.82	0.566974	0.120123	4.71993	2.35924e-06	5.64199e-05		Wee1-like protein kinase [Source:UniProtKB/TrEMBL%3BAcc:A0A1S4GWA8]	protein_coding	GO:0000166;GO:0000278;GO:0000287;GO:0004672;GO:0004713;GO:0004715;GO:0005524;GO:0005634;GO:0006468;GO:0007093;GO:0018108;GO:0046872	nucleotide binding;mitotic cell cycle;magnesium ion binding;protein kinase activity;protein tyrosine kinase activity;non-membrane spanning protein tyrosine kinase activity;ATP binding;nucleus;protein phosphorylation;mitotic cell cycle checkpoint signaling;peptidyl-tyrosine phosphorylation;metal ion binding
AGAP013494	76.4429	-1.29685	0.274803	-4.71922	2.36753e-06	5.64908e-05		unspecified product	protein_coding	GO:0016020;GO:0016021	membrane;integral component of membrane
AGAP013500	272.674	0.689405	0.146368	4.71008	2.47616e-06	5.89504e-05		unspecified product	protein_coding
AGAP011054	2271.47	-0.711448	0.151258	-4.70355	2.55683e-06	6.07346e-05	TPX2	thioredoxin peroxidase 2	protein_coding	GO:0004601;GO:0005623;GO:0005829;GO:0006979;GO:0008379;GO:0016209;GO:0016491;GO:0019430;GO:0045321;GO:0045454;GO:0051920;GO:0055114	peroxidase activity;obsolete cell;cytosol;response to oxidative stress;thioredoxin peroxidase activity;antioxidant activity;oxidoreductase activity;removal of superoxide radicals;leukocyte activation;cell redox homeostasis;peroxiredoxin activity;obsolete oxidation-reduction process
AGAP010769	2167.9	-0.490944	0.104452	-4.70019	2.59916e-06	6.16025e-05		glucosamine-phosphate N-acetyltransferase	protein_coding	GO:0004343;GO:0005783;GO:0005793;GO:0005794;GO:0006048;GO:0008080;GO:0016740;GO:0016746;GO:0048029	glucosamine 6-phosphate N-acetyltransferase activity;endoplasmic reticulum;endoplasmic reticulum-Golgi intermediate compartment;Golgi apparatus;UDP-N-acetylglucosamine biosynthetic process;N-acetyltransferase activity;transferase activity;acyltransferase activity;monosaccharide binding
AGAP007686	321.187	-0.700913	0.149156	-4.69919	2.61195e-06	6.17677e-05		50 kDa dystrophin-associated glycoprotein	protein_coding	GO:0005856;GO:0016012;GO:0016020;GO:0016021	cytoskeleton;sarcoglycan complex;membrane;integral component of membrane
AGAP005837	26.9916	-2.22958	0.474996	-4.6939	2.68041e-06	6.32459e-05	COEJHE5E	carboxylesterase	protein_coding	GO:0005615;GO:0016787;GO:0052689	extracellular space;hydrolase activity;carboxylic ester hydrolase activity
AGAP028477	1706.34	0.590619	0.125884	4.69176	2.70861e-06	6.37695e-05		unspecified product	protein_coding
AGAP004825	850.561	0.516849	0.110199	4.69014	2.73014e-06	6.41342e-05		unspecified product	protein_coding	GO:0005739;GO:0043262;GO:0047631	mitochondrion;ADP phosphatase activity;ADP-ribose diphosphatase activity
AGAP002999	91.4444	-1.12539	0.240049	-4.68818	2.7565e-06	6.46104e-05		unspecified product	protein_coding	GO:0005515;GO:0008168;GO:0032259	protein binding;methyltransferase activity;methylation
AGAP006741	177.337	-0.942325	0.201287	-4.68149	2.84802e-06	6.66085e-05		unspecified product	protein_coding
AGAP011789	4111.33	-0.419845	0.0897271	-4.67913	2.88088e-06	6.70939e-05	CLIPA6	CLIP-domain serine protease	protein_coding	GO:0004252;GO:0005615;GO:0006508	serine-type endopeptidase activity;extracellular space;proteolysis
AGAP000824	3544.13	0.397676	0.0849898	4.6791	2.88141e-06	6.70939e-05		bone morphogenetic protein 5	protein_coding	GO:0008083	growth factor activity
AGAP003510	395.128	0.958424	0.205127	4.67233	2.97795e-06	6.91901e-05		Acyl_transf_3 domain-containing protein [Source:UniProtKB/TrEMBL%3BAcc:A0A1S4GID9]	protein_coding	GO:0016020;GO:0016021;GO:0016747	membrane;integral component of membrane;acyltransferase activity, transferring groups other than amino-acyl groups
AGAP002689	3447.87	0.492596	0.10545	4.67137	2.992e-06	6.93648e-05		unspecified product	protein_coding	GO:0016020;GO:0016021	membrane;integral component of membrane
AGAP003168	1965.64	0.588911	0.126303	4.66267	3.12127e-06	7.22041e-05		Isocitrate dehydrogenase [NADP] [Source:UniProtKB/TrEMBL%3BAcc:Q7PQQ3]	protein_coding	GO:0000287;GO:0004450;GO:0005739;GO:0006097;GO:0006099;GO:0006102;GO:0006739;GO:0016491;GO:0016616;GO:0046872;GO:0051287;GO:0055114	magnesium ion binding;isocitrate dehydrogenase (NADP+) activity;mitochondrion;glyoxylate cycle;tricarboxylic acid cycle;isocitrate metabolic process;NADP metabolic process;oxidoreductase activity;oxidoreductase activity, acting on the CH-OH group of donors, NAD or NADP as acceptor;metal ion binding;NAD binding;obsolete oxidation-reduction process
AGAP013736	920.276	0.595761	0.127861	4.65944	3.17069e-06	7.31877e-05		unspecified product	protein_coding
AGAP029317	134.366	-0.988468	0.21225	-4.6571	3.20701e-06	7.38655e-05		RNase_PH domain-containing protein [Source:UniProtKB/TrEMBL%3BAcc:A0A240PPA3]	protein_coding
AGAP000262	213.412	-0.909369	0.195512	-4.65123	3.29961e-06	7.58339e-05		unspecified product	protein_coding	GO:0005623;GO:0009055;GO:0015035;GO:0022900;GO:0045454;GO:0055114;GO:0097573	obsolete cell;electron transfer activity;protein-disulfide reductase activity;electron transport chain;cell redox homeostasis;obsolete oxidation-reduction process;glutathione oxidoreductase activity
AGAP006016	577.441	-0.577787	0.124314	-4.64779	3.35514e-06	7.66983e-05		decaprenyl-diphosphate synthase subunit 2	protein_coding	GO:0004659;GO:0006744;GO:0008299;GO:0016740;GO:1990234	prenyltransferase activity;ubiquinone biosynthetic process;isoprenoid biosynthetic process;transferase activity;transferase complex
AGAP008328	210.612	-0.890556	0.191614	-4.64766	3.35723e-06	7.66983e-05		C2H2-type domain-containing protein [Source:UniProtKB/TrEMBL%3BAcc:A0A1S4GXY8]	protein_coding	GO:0003676;GO:0016020;GO:0016021	nucleic acid binding;membrane;integral component of membrane
AGAP004358	372.4	-0.731232	0.157346	-4.64729	3.36319e-06	7.66983e-05		alkyldihydroxyacetonephosphate synthase	protein_coding	GO:0003824;GO:0005777;GO:0006629;GO:0008609;GO:0008610;GO:0008611;GO:0016491;GO:0016740;GO:0050660;GO:0055114;GO:0071949	catalytic activity;peroxisome;lipid metabolic process;alkylglycerone-phosphate synthase activity;lipid biosynthetic process;ether lipid biosynthetic process;oxidoreductase activity;transferase activity;flavin adenine dinucleotide binding;obsolete oxidation-reduction process;FAD binding
AGAP005475	102.868	0.98606	0.212188	4.64711	3.36612e-06	7.66983e-05		unspecified product	protein_coding
AGAP007959	80.0761	-1.57301	0.338595	-4.64571	3.38913e-06	7.70575e-05		unspecified product	protein_coding
AGAP009589	133.555	-0.975175	0.210068	-4.64218	3.44751e-06	7.82172e-05		Kinase [Source:UniProtKB/TrEMBL%3BAcc:A0A453YUX6]	protein_coding	GO:0016301;GO:0016310;GO:0016740;GO:0032958	kinase activity;phosphorylation;transferase activity;inositol phosphate biosynthetic process
AGAP003290	21.4114	-2.44123	0.528382	-4.62019	3.83382e-06	8.67963e-05		unspecified product	protein_coding	GO:0008201;GO:0009986	heparin binding;cell surface
AGAP013476	183.183	0.900589	0.195239	4.61276	3.97361e-06	8.97697e-05		unspecified product	protein_coding
AGAP011161	753.185	-0.623159	0.135169	-4.61023	4.0223e-06	9.06769e-05		transketolase	protein_coding	GO:0003824;GO:0004802;GO:0030976;GO:0046872	catalytic activity;transketolase activity;thiamine pyrophosphate binding;metal ion binding
AGAP008909	2117.8	-0.556535	0.120922	-4.60242	4.17609e-06	9.39443e-05		unspecified product	protein_coding
AGAP012413	8698.78	0.388856	0.0846317	4.59469	4.33397e-06	9.72899e-05	CycA	cyclin A	protein_coding	GO:0000079;GO:0000307;GO:0004672;GO:0005634;GO:0005737;GO:0006468;GO:0016538;GO:0019901;GO:0044772	regulation of cyclin-dependent protein serine/threonine kinase activity;cyclin-dependent protein kinase holoenzyme complex;protein kinase activity;nucleus;cytoplasm;protein phosphorylation;cyclin-dependent protein serine/threonine kinase regulator activity;protein kinase binding;mitotic cell cycle phase transition
AGAP009087	570.509	-0.542293	0.118142	-4.59017	4.42889e-06	9.9211e-05		unspecified product	protein_coding	GO:0005515;GO:0016791	protein binding;phosphatase activity
AGAP000025	3572.53	0.517375	0.112811	4.58619	4.51401e-06	0.000100905		unspecified product	protein_coding	GO:0006405;GO:0006606;GO:0008139;GO:0017056;GO:0044613;GO:0044615;GO:0046872	RNA export from nucleus;protein import into nucleus;nuclear localization sequence binding;structural constituent of nuclear pore;nuclear pore central transport channel;nuclear pore nuclear basket;metal ion binding
AGAP005869	3148.12	-0.535102	0.116783	-4.582	4.60539e-06	0.000102731		unspecified product	protein_coding
AGAP029941	273.698	0.715312	0.156194	4.57965	4.65757e-06	0.000103677		unspecified product	protein_coding
AGAP003876	346.267	-0.715012	0.156279	-4.57523	4.75704e-06	0.00010567		bHLH factor%2C other	protein_coding	GO:0000978;GO:0000981;GO:0005634;GO:0006357;GO:0030182;GO:0046983	RNA polymerase II cis-regulatory region sequence-specific DNA binding;DNA-binding transcription factor activity, RNA polymerase II-specific;nucleus;regulation of transcription by RNA polymerase II;neuron differentiation;protein dimerization activity
AGAP008273	188.613	-0.768019	0.168048	-4.57024	4.87165e-06	0.00010799		SH2 domain-containing protein [Source:UniProtKB/TrEMBL%3BAcc:A0A1S4GYG9]	protein_coding	GO:0009653;GO:0048468	anatomical structure morphogenesis;cell development
AGAP005838	202.659	-0.799623	0.175074	-4.56734	4.93954e-06	0.000109267		unspecified product	protein_coding
AGAP006260	13.7962	-3.35554	0.735741	-4.56076	5.09678e-06	0.000112511		Z band alternatively spliced PDZ-motif protein 66	protein_coding	GO:0001725;GO:0003779;GO:0005515;GO:0005912;GO:0030018;GO:0030036;GO:0031941;GO:0051371;GO:0061061	stress fiber;actin binding;protein binding;adherens junction;Z disc;actin cytoskeleton organization;filamentous actin;muscle alpha-actinin binding;muscle structure development
AGAP009197	1461.64	-0.59398	0.130453	-4.5532	5.2835e-06	0.000116391	GSTE3	glutathione S-transferase epsilon class 3	protein_coding	GO:0004364;GO:0005515;GO:0005737;GO:0006749;GO:0016740	glutathione transferase activity;protein binding;cytoplasm;glutathione metabolic process;transferase activity
AGAP007736	247.109	-0.768707	0.169007	-4.54838	5.40609e-06	0.000118845		unspecified product	protein_coding	GO:0003700;GO:0006357	DNA-binding transcription factor activity;regulation of transcription by RNA polymerase II
AGAP007619	6945.91	-0.377888	0.0831113	-4.54677	5.44762e-06	0.00011951		cytosolic nonspecific dipeptidase	protein_coding	GO:0004180;GO:0006508;GO:0008233;GO:0008237;GO:0016787;GO:0016805;GO:0046872;GO:0070573	carboxypeptidase activity;proteolysis;peptidase activity;metallopeptidase activity;hydrolase activity;dipeptidase activity;metal ion binding;metallodipeptidase activity
AGAP006955	165.649	-0.805562	0.17728	-4.54401	5.51952e-06	0.000120838		unspecified product	protein_coding
AGAP001897	443.028	0.623867	0.137338	4.54257	5.55719e-06	0.000121412		centromere protein J	protein_coding	GO:0005634;GO:0005813;GO:0005814;GO:0007099;GO:0015631;GO:0060271;GO:0061511	nucleus;centrosome;centriole;centriole replication;tubulin binding;cilium assembly;centriole elongation
AGAP007866	35.9919	-1.79321	0.39487	-4.54127	5.59174e-06	0.000121916	SPZ4	spaetzle-like cytokine 4	protein_coding	GO:0005121;GO:0005576;GO:0005615;GO:0007165;GO:0007399;GO:0008083;GO:0008592;GO:0021556;GO:0045087	Toll binding;extracellular region;extracellular space;signal transduction;nervous system development;growth factor activity;regulation of Toll signaling pathway;central nervous system formation;innate immune response
AGAP000988	702.053	-0.601742	0.132601	-4.53801	5.67884e-06	0.000123561	CPAP3-A1c	cuticular protein	protein_coding	GO:0005576;GO:0006030;GO:0008061	extracellular region;chitin metabolic process;chitin binding
AGAP008280	3675.82	-0.47283	0.104236	-4.53616	5.72877e-06	0.000124393	D7r5	D7 short form salivary protein	protein_coding	GO:0005549;GO:0007608;GO:0050896	odorant binding;sensory perception of smell;response to stimulus
AGAP010219	2625.55	0.466704	0.103073	4.52789	5.95759e-06	0.000129097	Mcm6	DNA replication licensing factor Mcm6 [Source:UniProtKB/Swiss-Prot%3BAcc:Q7Q0Q1]	protein_coding	GO:0000166;GO:0000727;GO:0003677;GO:0003678;GO:0003688;GO:0003697;GO:0004386;GO:0005524;GO:0005634;GO:0006260;GO:0006267;GO:0006268;GO:0006270;GO:0007049;GO:0016787;GO:0016887;GO:0032508;GO:0042555;GO:0046872;GO:0051301;GO:1902969;GO:1990518	nucleotide binding;double-strand break repair via break-induced replication;DNA binding;DNA helicase activity;DNA replication origin binding;single-stranded DNA binding;helicase activity;ATP binding;nucleus;DNA replication;pre-replicative complex assembly involved in nuclear cell cycle DNA replication;DNA unwinding involved in DNA replication;DNA replication initiation;cell cycle;hydrolase activi…
AGAP006187	13.6649	3.12062	0.689456	4.52621	6.00508e-06	0.000129861		Protein G12 [Source:UniProtKB/Swiss-Prot%3BAcc:Q17040]	protein_coding
AGAP009338	1974.5	0.492169	0.108755	4.52548	6.02586e-06	0.000130046		Cell division cycle 20%2C cofactor of APC complex [Source:UniProtKB/TrEMBL%3BAcc:A0A1S4H1K1]	protein_coding	GO:0005515;GO:0010997;GO:0097027;GO:1904668	protein binding;anaphase-promoting complex binding;ubiquitin-protein transferase activator activity;positive regulation of ubiquitin protein ligase activity
AGAP001949	1359.44	0.447428	0.0989237	4.52296	6.0981e-06	0.000131338		unspecified product	protein_coding
AGAP003251	1177.21	-0.477065	0.105509	-4.52156	6.1385e-06	0.00013194	CLIPB1	CLIP-domain serine protease	protein_coding	GO:0004252;GO:0005615;GO:0006508;GO:0008233;GO:0008236;GO:0016787	serine-type endopeptidase activity;extracellular space;proteolysis;peptidase activity;serine-type peptidase activity;hydrolase activity
AGAP005455	22.2426	-2.50447	0.55485	-4.51377	6.36845e-06	0.000136606	CPR14	cuticular protein RR-1 family 14	protein_coding	GO:0042302	structural constituent of cuticle
AGAP009008	2743.56	-0.396903	0.088059	-4.50724	6.56768e-06	0.000140596		unspecified product	protein_coding
AGAP002159	89.3068	-1.06196	0.236183	-4.49636	6.91272e-06	0.000147685		unspecified product	protein_coding	GO:0005623;GO:0005789;GO:0015278;GO:0016021;GO:0030314;GO:0051209	obsolete cell;endoplasmic reticulum membrane;calcium-release channel activity;integral component of membrane;junctional membrane complex;release of sequestered calcium ion into cytosol
AGAP009641	91.7381	-1.27344	0.283346	-4.49428	6.98064e-06	0.000148836		kelch-like protein diablo	protein_coding	GO:0003779;GO:0005515;GO:0016567	actin binding;protein binding;protein ubiquitination
AGAP028743	104.528	-1.10945	0.247081	-4.49025	7.11391e-06	0.000151208		unspecified product	protein_coding	GO:0005737;GO:0005886	cytoplasm;plasma membrane
AGAP004579	499.298	0.554393	0.123471	4.49006	7.12034e-06	0.000151208	cdk2	cyclin-dependent kinase 2	protein_coding	GO:0000082;GO:0000166;GO:0000307;GO:0004672;GO:0004674;GO:0004693;GO:0005524;GO:0005634;GO:0005737;GO:0006468;GO:0007165;GO:0007275;GO:0008284;GO:0010389;GO:0010468;GO:0030332	G1/S transition of mitotic cell cycle;nucleotide binding;cyclin-dependent protein kinase holoenzyme complex;protein kinase activity;protein serine/threonine kinase activity;cyclin-dependent protein serine/threonine kinase activity;ATP binding;nucleus;cytoplasm;protein phosphorylation;signal transduction;multicellular organism development;positive regulation of cell population proliferation;regula…
AGAP000363	597.165	-0.621207	0.13848	-4.48588	7.26133e-06	0.000153894		unspecified product	protein_coding	GO:0006886;GO:0006897;GO:0008021;GO:0016192;GO:0030100;GO:0030131;GO:0030136;GO:0031410;GO:0035615;GO:0048488	intracellular protein transport;endocytosis;synaptic vesicle;vesicle-mediated transport;regulation of endocytosis;clathrin adaptor complex;clathrin-coated vesicle;cytoplasmic vesicle;clathrin adaptor activity;synaptic vesicle endocytosis
AGAP004723	1370.27	0.448328	0.0999639	4.48489	7.29507e-06	0.000154301		chromobox protein homolog 1	protein_coding	GO:0000792;GO:0003682;GO:0005634	heterochromatin;chromatin binding;nucleus
AGAP002782	2644.72	0.441375	0.0984752	4.48209	7.39149e-06	0.00015603		nuclear autoantigenic sperm protein	protein_coding	GO:0005515;GO:0005634;GO:0005654;GO:0006335;GO:0034080;GO:0042393	protein binding;nucleus;nucleoplasm;DNA replication-dependent chromatin assembly;CENP-A containing chromatin assembly;histone binding
AGAP005363	1925.9	0.428934	0.0957241	4.48094	7.43141e-06	0.000156561		unspecified product	protein_coding
AGAP000803	175.975	-0.941089	0.210086	-4.47954	7.48053e-06	0.000157284		ionotropic receptor GLURIIa	protein_coding	GO:0004970;GO:0005216;GO:0006811;GO:0015276;GO:0016020;GO:0038023	ionotropic glutamate receptor activity;ion channel activity;ion transport;ligand-gated ion channel activity;membrane;signaling receptor activity
AGAP002744	52.6488	-1.36617	0.305077	-4.4781	7.53105e-06	0.000158033		unspecified product	protein_coding
AGAP029481	2233.29	0.454132	0.101443	4.47671	7.58018e-06	0.00015875		unspecified product	protein_coding	GO:0000226;GO:0001578;GO:0005856;GO:0008017;GO:0032465	microtubule cytoskeleton organization;microtubule bundle formation;cytoskeleton;microtubule binding;regulation of cytokinesis
AGAP003780	10796.8	-0.441302	0.0986806	-4.47203	7.7482e-06	0.00016195		unspecified product	protein_coding	GO:0016614;GO:0050660	oxidoreductase activity, acting on CH-OH group of donors;flavin adenine dinucleotide binding
AGAP004270	43.0265	-1.50415	0.336552	-4.4693	7.84753e-06	0.000163703		hexosaminidase	protein_coding	GO:0004553;GO:0004563;GO:0005975;GO:0015929;GO:0016020;GO:0016021;GO:0102148	hydrolase activity, hydrolyzing O-glycosyl compounds;beta-N-acetylhexosaminidase activity;carbohydrate metabolic process;hexosaminidase activity;membrane;integral component of membrane;N-acetyl-beta-D-galactosaminidase activity
AGAP009311	2406.28	0.416455	0.0933444	4.46149	8.13899e-06	0.000169451		Tocopherol (alpha) transfer protein-like	protein_coding	GO:1902936	phosphatidylinositol bisphosphate binding
AGAP013115	913.283	0.486527	0.109087	4.45998	8.1968e-06	0.00017032		unspecified product	protein_coding
AGAP005330	52.0408	-1.34076	0.300649	-4.45955	8.21333e-06	0.00017033	Oseg2	outer segment 2	protein_coding	GO:0005515;GO:0005930;GO:0030992;GO:0036064;GO:0042073	protein binding;axoneme;intraciliary transport particle B;ciliary basal body;intraciliary transport
AGAP028531	6.87438	-6.15225	1.38068	-4.45595	8.35243e-06	0.000172877		unspecified product	protein_coding
AGAP011169	808.652	-0.487752	0.109826	-4.44115	8.9479e-06	0.000184842		Transferrin [Source:UniProtKB/TrEMBL%3BAcc:A0A1S4H5X3]	protein_coding	GO:0005615;GO:0006811;GO:0046872;GO:0055072	extracellular space;ion transport;metal ion binding;iron ion homeostasis
AGAP013495	6190.86	0.469947	0.105832	4.44049	8.97553e-06	0.000185053		unspecified product	protein_coding	GO:0036396;GO:0080009	RNA N6-methyladenosine methyltransferase complex;mRNA methylation
AGAP013506	168.964	0.850413	0.191564	4.43932	9.0244e-06	0.0001857	UPD3A	JAK/STAT pathway cytokine unpaired 3 variant A	protein_coding	GO:0016020;GO:0016021	membrane;integral component of membrane
AGAP003831	156.097	-1.02838	0.23168	-4.43881	9.04565e-06	0.000185777		unspecified product	protein_coding	GO:0004649;GO:0005634;GO:0005737;GO:0005975;GO:0006282;GO:0009225;GO:0031056;GO:1990966	poly(ADP-ribose) glycohydrolase activity;nucleus;cytoplasm;carbohydrate metabolic process;regulation of DNA repair;nucleotide-sugar metabolic process;regulation of histone modification;ATP generation from poly-ADP-D-ribose
AGAP010198	1727.87	0.503171	0.1134	4.43714	9.11604e-06	0.000186861		ribonucleoside-diphosphate reductase subunit M1	protein_coding	GO:0000166;GO:0004748;GO:0005524;GO:0005971;GO:0006260;GO:0009263;GO:0016491;GO:0055114	nucleotide binding;ribonucleoside-diphosphate reductase activity, thioredoxin disulfide as acceptor;ATP binding;ribonucleoside-diphosphate reductase complex;DNA replication;deoxyribonucleotide biosynthetic process;oxidoreductase activity;obsolete oxidation-reduction process
AGAP012729	115.937	0.916303	0.206597	4.43522	9.19794e-06	0.000188177		unspecified product	protein_coding
AGAP003702	3370.8	0.441904	0.0996701	4.43366	9.26456e-06	0.000189175		tolkin	protein_coding	GO:0004222;GO:0005509;GO:0006508;GO:0008233;GO:0008237;GO:0008270;GO:0016787;GO:0046872	metalloendopeptidase activity;calcium ion binding;proteolysis;peptidase activity;metallopeptidase activity;zinc ion binding;hydrolase activity;metal ion binding
AGAP000496	1795.75	0.445108	0.100419	4.43251	9.31443e-06	0.000189828		geminin	protein_coding	GO:0005634;GO:0006275;GO:0008156;GO:0045786	nucleus;regulation of DNA replication;negative regulation of DNA replication;negative regulation of cell cycle
AGAP008694	233.462	0.823809	0.185914	4.43113	9.37413e-06	0.000190618		HAUS-augmin3 domain-containing protein [Source:UniProtKB/TrEMBL%3BAcc:A0A1S4GZ04]	protein_coding	GO:0005737;GO:0005819;GO:0005874;GO:0007049;GO:0051225;GO:0051301;GO:0070652	cytoplasm;spindle;microtubule;cell cycle;spindle assembly;cell division;HAUS complex
AGAP003137	1849.15	0.419487	0.0946756	4.43078	9.38909e-06	0.000190618		bromodomain adjacent to zinc finger domain protein 1A	protein_coding	GO:0005634;GO:0046872	nucleus;metal ion binding
AGAP012739	30.0672	-1.86441	0.420861	-4.42998	9.42402e-06	0.000190802		unspecified product	protein_coding
AGAP009478	486.626	0.525588	0.118649	4.42975	9.43406e-06	0.000190802		unspecified product	protein_coding
AGAP008716	1606.9	0.42878	0.0968437	4.42755	9.53093e-06	0.000192394		unspecified product	protein_coding
AGAP000749	45.9521	-1.40071	0.316894	-4.42013	9.86424e-06	0.000198745		Muscular protein 20	protein_coding	GO:0003779;GO:0005515;GO:0005856;GO:0031032	actin binding;protein binding;cytoskeleton;actomyosin structure organization
AGAP009944	975.277	-0.666529	0.150896	-4.41713	1.0002e-05	0.000201138		Retinal dehydrogenase 2	protein_coding	GO:0004029;GO:0016491;GO:0016620;GO:0055114	aldehyde dehydrogenase (NAD+) activity;oxidoreductase activity;oxidoreductase activity, acting on the aldehyde or oxo group of donors, NAD or NADP as acceptor;obsolete oxidation-reduction process
AGAP003487	634.998	-0.492643	0.111585	-4.41496	1.01031e-05	0.000202787		Mesenchymal stem cell protein DSCD75	protein_coding
AGAP002485	329.924	-0.795482	0.18026	-4.41296	1.01966e-05	0.000204278		unspecified product	protein_coding	GO:0016020;GO:0016021	membrane;integral component of membrane
AGAP009213	709.866	-0.621801	0.140933	-4.41203	1.02404e-05	0.000204769	SRPN16	serine protease inhibitor (serpin) 16	protein_coding	GO:0004867;GO:0005615;GO:0010951	serine-type endopeptidase inhibitor activity;extracellular space;negative regulation of endopeptidase activity
AGAP008998	304.748	-0.652688	0.147989	-4.41037	1.03196e-05	0.000205965	CLIPD7	CLIP-domain serine protease [Source:UniProtKB/TrEMBL%3BAcc:A0A1S4H0K2]	protein_coding	GO:0004252;GO:0005615;GO:0006508	serine-type endopeptidase activity;extracellular space;proteolysis
AGAP010787	388.343	0.702929	0.159633	4.40341	1.06563e-05	0.000212285		timeless	protein_coding	GO:0000076;GO:0000228;GO:0003677;GO:0005634;GO:0006281;GO:0009649;GO:0031298;GO:0043111;GO:0048478;GO:0048511	DNA replication checkpoint signaling;nuclear chromosome;DNA binding;nucleus;DNA repair;entrainment of circadian clock;replication fork protection complex;replication fork arrest;replication fork protection;rhythmic process
AGAP002293	88.4248	-1.08166	0.245699	-4.4024	1.07061e-05	0.000212879		intraflagellar transport 81 homolog	protein_coding	GO:0005813;GO:0005929;GO:0015631;GO:0030992;GO:0042073;GO:0060271	centrosome;cilium;tubulin binding;intraciliary transport particle B;intraciliary transport;cilium assembly
AGAP009670	1895.33	-0.412149	0.0937151	-4.3979	1.09303e-05	0.000216808	SRPN4	serine protease inhibitor (serpin) 4	protein_coding	GO:0004867;GO:0005615;GO:0010951	serine-type endopeptidase inhibitor activity;extracellular space;negative regulation of endopeptidase activity
AGAP004874	32.2611	-1.79992	0.409295	-4.39762	1.09445e-05	0.000216808		unspecified product	protein_coding
AGAP004201	630.242	-0.599647	0.136435	-4.39511	1.10719e-05	0.000218922		a disintegrin and metalloproteinase with thrombospondin motifs 9	protein_coding	GO:0004222;GO:0005576;GO:0006508;GO:0008237;GO:0008270;GO:0030198	metalloendopeptidase activity;extracellular region;proteolysis;metallopeptidase activity;zinc ion binding;extracellular matrix organization
AGAP000474	433.084	0.639431	0.145612	4.39134	1.12654e-05	0.000222334		origin recognition complex subunit 2	protein_coding	GO:0000808;GO:0003688;GO:0005634;GO:0005664;GO:0006260	origin recognition complex;DNA replication origin binding;nucleus;nuclear origin of replication recognition complex;DNA replication
AGAP011830	14790.1	-0.348806	0.0794392	-4.39086	1.12904e-05	0.000222414		myo-inositol-1-phosphate synthase	protein_coding	GO:0004512;GO:0005737;GO:0006021;GO:0008654	inositol-3-phosphate synthase activity;cytoplasm;inositol biosynthetic process;phospholipid biosynthetic process
AGAP005407	276.727	0.657515	0.149771	4.39012	1.13287e-05	0.000222755		unspecified product	protein_coding	GO:0000775;GO:0005634;GO:0045132	chromosome, centromeric region;nucleus;meiotic chromosome segregation
AGAP012199	1210.85	0.461572	0.105228	4.38638	1.15254e-05	0.000226205		Histone H2B [Source:UniProtKB/Swiss-Prot%3BAcc:Q27442]	protein_coding	GO:0000786;GO:0003677;GO:0005634;GO:0005694;GO:0006334;GO:0044877;GO:0046982	nucleosome;DNA binding;nucleus;chromosome;nucleosome assembly;protein-containing complex binding;protein heterodimerization activity
AGAP004724	58.0392	-1.20833	0.275751	-4.38194	1.17625e-05	0.000230433		Intraflagellar transport 74 homolog	protein_coding	GO:0005813;GO:0005929;GO:0030992;GO:0035735;GO:0042073;GO:0048487;GO:0060271	centrosome;cilium;intraciliary transport particle B;intraciliary transport involved in cilium assembly;intraciliary transport;beta-tubulin binding;cilium assembly
AGAP006660	8444.9	-0.451282	0.103008	-4.38104	1.18113e-05	0.000230963		Isocitrate dehydrogenase [NADP] [Source:UniProtKB/TrEMBL%3BAcc:Q7Q537]	protein_coding	GO:0000287;GO:0004450;GO:0005739;GO:0005777;GO:0005829;GO:0006097;GO:0006099;GO:0006102;GO:0006739;GO:0016491;GO:0016616;GO:0046872;GO:0051287;GO:0055114	magnesium ion binding;isocitrate dehydrogenase (NADP+) activity;mitochondrion;peroxisome;cytosol;glyoxylate cycle;tricarboxylic acid cycle;isocitrate metabolic process;NADP metabolic process;oxidoreductase activity;oxidoreductase activity, acting on the CH-OH group of donors, NAD or NADP as acceptor;metal ion binding;NAD binding;obsolete oxidation-reduction process
AGAP012160	1568.51	0.474121	0.108323	4.37693	1.2036e-05	0.000234924		kinetochore-associated protein 1	protein_coding
AGAP004615	921.706	0.55227	0.126352	4.37087	1.23752e-05	0.000241101		DNA polymerase epsilon subunit 1	protein_coding	GO:0000166;GO:0000278;GO:0003676;GO:0003677;GO:0003887;GO:0005634;GO:0006260;GO:0006272;GO:0006281;GO:0006287;GO:0006297;GO:0008270;GO:0008310;GO:0008622;GO:0016740;GO:0016779;GO:0045004;GO:0046872;GO:0051536;GO:0051539;GO:0071897;GO:0090305	nucleotide binding;mitotic cell cycle;nucleic acid binding;DNA binding;DNA-directed DNA polymerase activity;nucleus;DNA replication;leading strand elongation;DNA repair;base-excision repair, gap-filling;nucleotide-excision repair, DNA gap filling;zinc ion binding;single-stranded DNA 3'-5' exodeoxyribonuclease activity;epsilon DNA polymerase complex;transferase activity;nucleotidyltransferase acti…
AGAP002518	1200.14	-0.644508	0.147587	-4.36696	1.25988e-05	0.000245007		delta-1-pyrroline-5-carboxylate synthetase	protein_coding	GO:0000166;GO:0003824;GO:0004349;GO:0004350;GO:0005524;GO:0005737;GO:0005739;GO:0006561;GO:0008652;GO:0016301;GO:0016310;GO:0016491;GO:0016620;GO:0016740;GO:0055114;GO:0055129	nucleotide binding;catalytic activity;glutamate 5-kinase activity;glutamate-5-semialdehyde dehydrogenase activity;ATP binding;cytoplasm;mitochondrion;proline biosynthetic process;cellular amino acid biosynthetic process;kinase activity;phosphorylation;oxidoreductase activity;oxidoreductase activity, acting on the aldehyde or oxo group of donors, NAD or NADP as acceptor;transferase activity;obsole…
AGAP000430	90.3763	-1.0242	0.234754	-4.36285	1.28378e-05	0.000249198		unspecified product	protein_coding
AGAP001649	281.55	-0.735055	0.168706	-4.35701	1.31852e-05	0.000255476		Glucosylceramidase [Source:UniProtKB/TrEMBL%3BAcc:Q7PXX9]	protein_coding	GO:0004348;GO:0006629;GO:0006665;GO:0006680;GO:0008152;GO:0016787;GO:0016798	glucosylceramidase activity;lipid metabolic process;sphingolipid metabolic process;glucosylceramide catabolic process;metabolic process;hydrolase activity;hydrolase activity, acting on glycosyl bonds
AGAP006661	423.472	0.565825	0.130115	4.34866	1.36973e-05	0.000264914		kinetochore protein NDC80	protein_coding	GO:0005623;GO:0031262;GO:0051301;GO:0051315	obsolete cell;Ndc80 complex;cell division;attachment of mitotic spindle microtubules to kinetochore
AGAP009622	1349.86	-0.54822	0.126086	-4.34798	1.374e-05	0.000265257		6-phosphofructo-2-kinase / fructose-2%2C6-bisphosphatase	protein_coding	GO:0003824;GO:0003873;GO:0004331;GO:0005524;GO:0005829;GO:0006000;GO:0006003;GO:0016311;GO:0046835	catalytic activity;6-phosphofructo-2-kinase activity;fructose-2,6-bisphosphate 2-phosphatase activity;ATP binding;cytosol;fructose metabolic process;fructose 2,6-bisphosphate metabolic process;dephosphorylation;carbohydrate phosphorylation
AGAP008005	2093.88	-0.4315	0.0993077	-4.34508	1.39222e-05	0.000267632		DUF4773 domain-containing protein [Source:UniProtKB/TrEMBL%3BAcc:A0A1S4GWZ6]	protein_coding
AGAP005327	3301.03	0.492455	0.113337	4.34504	1.3925e-05	0.000267632		ribonuclease UK114	protein_coding	GO:0005739;GO:0005829;GO:0019239;GO:1901565	mitochondrion;cytosol;deaminase activity;organonitrogen compound catabolic process
AGAP002993	538.912	0.816648	0.187959	4.34483	1.39386e-05	0.000267632		unspecified product	protein_coding	GO:0000122;GO:0000977;GO:0000981;GO:0003676;GO:0005634;GO:0006357;GO:0009880;GO:0016348;GO:0045944;GO:0048619	negative regulation of transcription by RNA polymerase II;RNA polymerase II transcription regulatory region sequence-specific DNA binding;DNA-binding transcription factor activity, RNA polymerase II-specific;nucleic acid binding;nucleus;regulation of transcription by RNA polymerase II;embryonic pattern specification;imaginal disc-derived leg joint morphogenesis;positive regulation of transcriptio…
AGAP003051	373.431	-0.567717	0.130878	-4.33776	1.43942e-05	0.000275879		stearoyl-CoA desaturase (delta-9 desaturase)	protein_coding	GO:0004768;GO:0005506;GO:0005789;GO:0006629;GO:0006633;GO:0006636;GO:0016020;GO:0016021;GO:0016491;GO:0016717;GO:0055114	stearoyl-CoA 9-desaturase activity;iron ion binding;endoplasmic reticulum membrane;lipid metabolic process;fatty acid biosynthetic process;unsaturated fatty acid biosynthetic process;membrane;integral component of membrane;oxidoreductase activity;oxidoreductase activity, acting on paired donors, with oxidation of a pair of donors resulting in the reduction of molecular oxygen to two molecules of …
AGAP006934	59.8818	-1.25309	0.289089	-4.33463	1.46003e-05	0.000279325		unspecified product	protein_coding
AGAP005244	7100.49	0.494377	0.114069	4.334	1.46426e-05	0.000279631		unspecified product	protein_coding	GO:0003677;GO:0005515	DNA binding;protein binding
AGAP012924	2019.85	-0.396153	0.0914392	-4.33242	1.4748e-05	0.000281138		arginine kinase	protein_coding	GO:0000166;GO:0003824;GO:0004054;GO:0004111;GO:0005524;GO:0016301;GO:0016310;GO:0016740;GO:0016772;GO:0046314	nucleotide binding;catalytic activity;arginine kinase activity;creatine kinase activity;ATP binding;kinase activity;phosphorylation;transferase activity;transferase activity, transferring phosphorus-containing groups;phosphocreatine biosynthetic process
AGAP007611	1516.71	-0.511414	0.118105	-4.33018	1.48988e-05	0.000283504		unspecified product	protein_coding	GO:0016020;GO:0016021	membrane;integral component of membrane
AGAP005368	411.229	0.535702	0.123825	4.32626	1.51659e-05	0.000288071		unspecified product	protein_coding
AGAP010642	97.5741	-1.03139	0.238755	-4.31988	1.56111e-05	0.000295997		WH2 domain-containing protein [Source:UniProtKB/TrEMBL%3BAcc:Q5TUK5]	protein_coding	GO:0003779	actin binding
AGAP001983	31.15	-1.69259	0.391918	-4.31874	1.56923e-05	0.000297006		unspecified product	protein_coding	GO:0005615;GO:0032504	extracellular space;multicellular organism reproduction
AGAP028180	11522.2	0.494449	0.114506	4.31812	1.57366e-05	0.000297315		unspecified product	protein_coding
AGAP001194	37.7052	-1.72234	0.399231	-4.31415	1.60221e-05	0.000302171		unspecified product	protein_coding	GO:0000226;GO:0003779;GO:0005829;GO:0005874;GO:0005875;GO:0007409;GO:0008017;GO:0015631;GO:0016358;GO:0030425;GO:0031114;GO:0042995;GO:0043025;GO:0045202	microtubule cytoskeleton organization;actin binding;cytosol;microtubule;microtubule associated complex;axonogenesis;microtubule binding;tubulin binding;dendrite development;dendrite;regulation of microtubule depolymerization;cell projection;neuronal cell body;synapse
AGAP008191	2161.18	0.50956	0.118134	4.3134	1.60761e-05	0.000302652		cyclin E	protein_coding	GO:0005634	nucleus
AGAP008947	3648.34	-0.448164	0.103942	-4.31166	1.62034e-05	0.000304509		Mevalonate kinase [Source:UniProtKB/TrEMBL%3BAcc:A0A1S4GZN7]	protein_coding	GO:0000166;GO:0004496;GO:0005524;GO:0005737;GO:0005829;GO:0006629;GO:0006694;GO:0006695;GO:0008202;GO:0008299;GO:0016126;GO:0016301;GO:0016310;GO:0016740;GO:0019287	nucleotide binding;mevalonate kinase activity;ATP binding;cytoplasm;cytosol;lipid metabolic process;steroid biosynthetic process;cholesterol biosynthetic process;steroid metabolic process;isoprenoid biosynthetic process;sterol biosynthetic process;kinase activity;phosphorylation;transferase activity;isopentenyl diphosphate biosynthetic process, mevalonate pathway
AGAP006898	462.835	0.59576	0.138308	4.3075	1.6511e-05	0.000309742	Cht6	chitinase	protein_coding	GO:0004553;GO:0004568;GO:0005576;GO:0005737;GO:0005975;GO:0006030;GO:0006032;GO:0008061;GO:0008152;GO:0016020;GO:0016021;GO:0016787;GO:0016798	hydrolase activity, hydrolyzing O-glycosyl compounds;chitinase activity;extracellular region;cytoplasm;carbohydrate metabolic process;chitin metabolic process;chitin catabolic process;chitin binding;metabolic process;membrane;integral component of membrane;hydrolase activity;hydrolase activity, acting on glycosyl bonds
AGAP006990	3365.68	0.525545	0.12208	4.30491	1.67053e-05	0.000312834		AT-rich interactive domain-containing protein 2	protein_coding	GO:0003677;GO:0005634;GO:0006355	DNA binding;nucleus;regulation of DNA-templated transcription
AGAP003545	375.337	-3.03037	0.704038	-4.30428	1.67533e-05	0.000313181	Osk	protein oskar	protein_coding	GO:0016020;GO:0016021	membrane;integral component of membrane
AGAP011769	577.904	0.558744	0.130032	4.29696	1.73154e-05	0.000323119		fanconi anemia group D2 protein	protein_coding	GO:0000793;GO:0005634;GO:0006281;GO:0007129;GO:0031573;GO:0036297;GO:0070182;GO:1990918	condensed chromosome;nucleus;DNA repair;homologous chromosome pairing at meiosis;mitotic intra-S DNA damage checkpoint signaling;interstrand cross-link repair;DNA polymerase binding;double-strand break repair involved in meiotic recombination
AGAP012702	112.078	-0.910799	0.212216	-4.29184	1.77195e-05	0.00033008		unspecified product	protein_coding	GO:0004364;GO:0005515;GO:0005737;GO:0006749;GO:0016740	glutathione transferase activity;protein binding;cytoplasm;glutathione metabolic process;transferase activity
AGAP004693	2221.56	-0.648498	0.15122	-4.28843	1.7994e-05	0.000334607		unspecified product	protein_coding	GO:0003700;GO:0005634;GO:0006355;GO:0008270;GO:0043565	DNA-binding transcription factor activity;nucleus;regulation of DNA-templated transcription;zinc ion binding;sequence-specific DNA binding
AGAP029259	61.8173	1.85861	0.433991	4.28259	1.84728e-05	0.00034291		unspecified product	protein_coding	GO:0016020;GO:0016021	membrane;integral component of membrane
AGAP002107	915.711	0.432808	0.101081	4.28179	1.85396e-05	0.000343549		calcyclin binding protein	protein_coding	GO:0005634;GO:0005737;GO:0007507;GO:0015631;GO:0031625;GO:0044548	nucleus;cytoplasm;heart development;tubulin binding;ubiquitin protein ligase binding;S100 protein binding
AGAP007544	636.251	0.517033	0.120837	4.27877	1.87931e-05	0.00034764		chromatin assembly factor 1 subunit B	protein_coding	GO:0005515;GO:0005634;GO:0006334;GO:0006335;GO:0033186	protein binding;nucleus;nucleosome assembly;DNA replication-dependent chromatin assembly;CAF-1 complex
AGAP000574	1032.64	0.435049	0.101818	4.27279	1.93046e-05	0.00035648		PDGF- and VEGF-related factor 1	protein_coding	GO:0005615;GO:0007165;GO:0008083;GO:0008284;GO:0016020;GO:0016021;GO:0031954;GO:0070851	extracellular space;signal transduction;growth factor activity;positive regulation of cell population proliferation;membrane;integral component of membrane;positive regulation of protein autophosphorylation;growth factor receptor binding
AGAP002937	35.5224	-1.64894	0.386507	-4.26628	1.98763e-05	0.000366401		unspecified product	protein_coding
AGAP013038	342.682	0.592339	0.139076	4.25909	2.05262e-05	0.000377725		NTP_transf_2 domain-containing protein [Source:UniProtKB/TrEMBL%3BAcc:A0A1S4HBX5]	protein_coding	GO:0016779	nucleotidyltransferase activity
AGAP006121	83.5648	-1.06689	0.250629	-4.25683	2.07341e-05	0.000380891		unspecified product	protein_coding
AGAP004457	1117.64	-0.520138	0.122268	-4.25408	2.09911e-05	0.000384946		Sugar transporter ERD6-like 4	protein_coding	GO:0005351;GO:0005887;GO:0016020;GO:0016021;GO:0022857;GO:0034219;GO:0046323;GO:0055085;GO:1902600	carbohydrate:proton symporter activity;integral component of plasma membrane;membrane;integral component of membrane;transmembrane transporter activity;carbohydrate transmembrane transport;glucose import;transmembrane transport;proton transmembrane transport
AGAP010658	23.5983	2.0775	0.488731	4.2508	2.13012e-05	0.000389958		unspecified product	protein_coding
AGAP008931	956.047	0.56972	0.134214	4.24488	2.18714e-05	0.000399709		inorganic phosphate cotransporter	protein_coding	GO:0016021;GO:0022857;GO:0055085	integral component of membrane;transmembrane transporter activity;transmembrane transport
AGAP009151	1922.45	0.430258	0.101424	4.24216	2.21379e-05	0.000403883		BEN domain-containing protein [Source:UniProtKB/TrEMBL%3BAcc:A0A1S4H0A7]	protein_coding	GO:0003677	DNA binding
AGAP013123	122.103	-1.0014	0.236172	-4.24015	2.23374e-05	0.000406825		unspecified product	protein_coding	GO:0016614;GO:0050660	oxidoreductase activity, acting on CH-OH group of donors;flavin adenine dinucleotide binding
AGAP004873	1276.51	0.539727	0.127404	4.23636	2.27176e-05	0.00041304		unspecified product	protein_coding
AGAP001290	1111.11	0.483088	0.114112	4.23344	2.3014e-05	0.000417714		Replication factor C subunit 1 [Source:UniProtKB/TrEMBL%3BAcc:Q7PUQ3]	protein_coding	GO:0000166;GO:0003677;GO:0003689;GO:0005524;GO:0005634;GO:0005663;GO:0006260;GO:0006281;GO:0016887	nucleotide binding;DNA binding;DNA clamp loader activity;ATP binding;nucleus;DNA replication factor C complex;DNA replication;DNA repair;ATP hydrolysis activity
AGAP006662	537.431	0.510162	0.120598	4.23027	2.33409e-05	0.000422924		unspecified product	protein_coding	GO:0000738;GO:0003676;GO:0005737;GO:0006259;GO:0008296;GO:0008408;GO:0090305	DNA catabolic process, exonucleolytic;nucleic acid binding;cytoplasm;DNA metabolic process;3'-5'-exodeoxyribonuclease activity;3'-5' exonuclease activity;nucleic acid phosphodiester bond hydrolysis
AGAP011495	5788.27	0.413526	0.0977702	4.22958	2.34133e-05	0.000423513		F-box domain-containing protein [Source:UniProtKB/TrEMBL%3BAcc:A0A1S4H6V1]	protein_coding	GO:0005515;GO:0005634;GO:0007088;GO:0045835	protein binding;nucleus;regulation of mitotic nuclear division;negative regulation of meiotic nuclear division
AGAP002594	538.271	-0.644338	0.152483	-4.22565	2.38257e-05	0.000430241		apolipoprotein D	protein_coding	GO:0000302;GO:0005737;GO:0006629;GO:0031409	response to reactive oxygen species;cytoplasm;lipid metabolic process;pigment binding
AGAP002403	1241.41	-0.418389	0.0990357	-4.22463	2.39336e-05	0.000431456		Nudix hydrolase domain-containing protein [Source:UniProtKB/TrEMBL%3BAcc:Q7QC17]	protein_coding	GO:0000287;GO:0044715;GO:0044716	magnesium ion binding;8-oxo-dGDP phosphatase activity;8-oxo-GDP phosphatase activity
AGAP008899	678.973	0.528173	0.125106	4.2218	2.42358e-05	0.000435499		proto-oncogene tyrosine-protein kinase Ret	protein_coding	GO:0004672;GO:0004713;GO:0004714;GO:0005509;GO:0005524;GO:0005886;GO:0005887;GO:0006468;GO:0007155;GO:0007156;GO:0007169;GO:0007275;GO:0016020;GO:0016021;GO:0018108;GO:0030424;GO:0033674;GO:0043235	protein kinase activity;protein tyrosine kinase activity;transmembrane receptor protein tyrosine kinase activity;calcium ion binding;ATP binding;plasma membrane;integral component of plasma membrane;protein phosphorylation;cell adhesion;homophilic cell adhesion via plasma membrane adhesion molecules;transmembrane receptor protein tyrosine kinase signaling pathway;multicellular organism developmen…
AGAP007999	2168.99	0.413369	0.0979138	4.22176	2.42399e-05	0.000435499		Nuclear pore complex protein Nup155 [Source:UniProtKB/TrEMBL%3BAcc:A0A1S4GWX8]	protein_coding	GO:0000972;GO:0005643;GO:0006405;GO:0006606;GO:0006913;GO:0017056;GO:0036228;GO:0044611	transcription-dependent tethering of RNA polymerase II gene DNA at nuclear periphery;nuclear pore;RNA export from nucleus;protein import into nucleus;nucleocytoplasmic transport;structural constituent of nuclear pore;protein localization to nuclear inner membrane;nuclear pore inner ring
AGAP003319	536.636	-0.491785	0.116523	-4.2205	2.43759e-05	0.000437202		unspecified product	protein_coding	GO:0002020;GO:0005515;GO:0005576;GO:0005615;GO:0008191;GO:0010033;GO:0010951;GO:0031012;GO:0046872;GO:0051045	protease binding;protein binding;extracellular region;extracellular space;metalloendopeptidase inhibitor activity;response to organic substance;negative regulation of endopeptidase activity;extracellular matrix;metal ion binding;negative regulation of membrane protein ectodomain proteolysis
AGAP006744	468.297	-0.546233	0.129809	-4.20797	2.57675e-05	0.000461381		Ninjurin	protein_coding	GO:0007155;GO:0016020;GO:0016021;GO:0042246	cell adhesion;membrane;integral component of membrane;tissue regeneration
AGAP011448	909.859	0.548538	0.130384	4.20711	2.58657e-05	0.00046236	fen1	Flap endonuclease 1 [Source:UniProtKB/Swiss-Prot%3BAcc:Q7Q323]	protein_coding	GO:0000287;GO:0003677;GO:0003824;GO:0004518;GO:0004519;GO:0004523;GO:0004527;GO:0005634;GO:0005654;GO:0005730;GO:0005739;GO:0006260;GO:0006281;GO:0006284;GO:0006974;GO:0008409;GO:0016787;GO:0016788;GO:0017108;GO:0030145;GO:0043137;GO:0046872;GO:0048256;GO:0090305;GO:0090502	magnesium ion binding;DNA binding;catalytic activity;nuclease activity;endonuclease activity;RNA-DNA hybrid ribonuclease activity;exonuclease activity;nucleus;nucleoplasm;nucleolus;mitochondrion;DNA replication;DNA repair;base-excision repair;cellular response to DNA damage stimulus;5'-3' exonuclease activity;hydrolase activity;hydrolase activity, acting on ester bonds;5'-flap endonuclease activi…
AGAP002181	421.307	0.558293	0.132716	4.20667	2.59164e-05	0.000462488		unspecified product	protein_coding
AGAP006069	1183.85	-0.453517	0.107867	-4.20441	2.61765e-05	0.000466346		unspecified product	protein_coding	GO:0005515	protein binding
AGAP007889	1423.07	-0.439378	0.10453	-4.20337	2.62966e-05	0.0004677		UDP-N-acetylglucosamine pyrophosphorylase [Source:UniProtKB/TrEMBL%3BAcc:A0A1S4GWJ6]	protein_coding	GO:0003977;GO:0006048;GO:0070569	UDP-N-acetylglucosamine diphosphorylase activity;UDP-N-acetylglucosamine biosynthetic process;uridylyltransferase activity
AGAP003742	11945.2	0.418682	0.0996789	4.2003	2.66556e-05	0.000473293		regulator of chromosome condensation	protein_coding	GO:0003682;GO:0005085;GO:0005737;GO:0031291;GO:1901673	chromatin binding;guanyl-nucleotide exchange factor activity;cytoplasm;Ran protein signal transduction;regulation of mitotic spindle assembly
AGAP008839	72.916	-1.49564	0.356578	-4.19441	2.73582e-05	0.000484958		unspecified product	protein_coding	GO:0005515;GO:0008168;GO:0032259;GO:0043229;GO:0046872	protein binding;methyltransferase activity;methylation;intracellular organelle;metal ion binding
AGAP001421	2145.49	0.482812	0.11539	4.18417	2.86204e-05	0.000506485		replication factor A1	protein_coding	GO:0000723;GO:0000724;GO:0003676;GO:0003677;GO:0003684;GO:0003697;GO:0005634;GO:0005662;GO:0006260;GO:0006261;GO:0006268;GO:0006281;GO:0006289;GO:0006310;GO:0007004;GO:0043047;GO:0043565;GO:0046872;GO:0051321	telomere maintenance;double-strand break repair via homologous recombination;nucleic acid binding;DNA binding;damaged DNA binding;single-stranded DNA binding;nucleus;DNA replication factor A complex;DNA replication;DNA-templated DNA replication;DNA unwinding involved in DNA replication;DNA repair;nucleotide-excision repair;DNA recombination;telomere maintenance via telomerase;single-stranded telo…
AGAP029491	584.452	-0.694723	0.166061	-4.18353	2.87012e-05	0.00050707		unspecified product	protein_coding	GO:0003676;GO:0005515;GO:0005634;GO:0006357;GO:0051171;GO:0060255;GO:0080090	nucleic acid binding;protein binding;nucleus;regulation of transcription by RNA polymerase II;regulation of nitrogen compound metabolic process;regulation of macromolecule metabolic process;regulation of primary metabolic process
AGAP005732	265.967	0.616785	0.147539	4.18049	2.90883e-05	0.000513056		unspecified product	protein_coding	GO:0051225;GO:0070652	spindle assembly;HAUS complex
AGAP009591	122.969	-1.15096	0.275424	-4.17886	2.92968e-05	0.000515356		formyltetrahydrofolate dehydrogenase	protein_coding	GO:0003824;GO:0004029;GO:0005737;GO:0006730;GO:0009058;GO:0009258;GO:0016155;GO:0016491;GO:0016620;GO:0016742;GO:0055114	catalytic activity;aldehyde dehydrogenase (NAD+) activity;cytoplasm;one-carbon metabolic process;biosynthetic process;10-formyltetrahydrofolate catabolic process;formyltetrahydrofolate dehydrogenase activity;oxidoreductase activity;oxidoreductase activity, acting on the aldehyde or oxo group of donors, NAD or NADP as acceptor;hydroxymethyl-, formyl- and related transferase activity;obsolete oxida…
AGAP008706	431.054	0.571363	0.136736	4.17858	2.93332e-05	0.000515356		Protein zwilch [Source:UniProtKB/TrEMBL%3BAcc:A0A1S4GZ12]	protein_coding	GO:0007093;GO:1990423	mitotic cell cycle checkpoint signaling;RZZ complex
AGAP006829	19.9189	-2.41187	0.577231	-4.17834	2.93643e-05	0.000515356	CPR59	cuticular protein RR-1 family 59	protein_coding	GO:0031012;GO:0042302	extracellular matrix;structural constituent of cuticle
AGAP006670	1279.47	-0.449579	0.108132	-4.15768	3.215e-05	0.000563314		gamma-glutamyl hydrolase	protein_coding	GO:0005615;GO:0005773;GO:0006508;GO:0008242;GO:0016787;GO:0034722;GO:0046900	extracellular space;vacuole;proteolysis;omega peptidase activity;hydrolase activity;gamma-glutamyl-peptidase activity;tetrahydrofolylpolyglutamate metabolic process
AGAP000047	604.848	-0.561307	0.135041	-4.15656	3.23074e-05	0.00056514	CPR130	cuticular protein RR-2 family 130	protein_coding	GO:0031012;GO:0042302	extracellular matrix;structural constituent of cuticle
AGAP012341	2222.79	1.37562	0.330987	4.15614	3.23676e-05	0.000565262		unspecified product	protein_coding	GO:0007219;GO:0007423	Notch signaling pathway;sensory organ development
AGAP004293	1132.4	0.414663	0.0998139	4.15436	3.26202e-05	0.000568739		SKA2 domain-containing protein [Source:UniProtKB/TrEMBL%3BAcc:A0A1S4GKK7]	protein_coding
AGAP003468	548.764	-0.701987	0.16912	-4.15083	3.31274e-05	0.000576634		unspecified product	protein_coding	GO:0016021	integral component of membrane
AGAP005633	3090.45	0.400894	0.096615	4.1494	3.33353e-05	0.000578646		unspecified product	protein_coding	GO:0016020;GO:0016021	membrane;integral component of membrane
AGAP010790	238.579	-0.674804	0.162631	-4.14928	3.3352e-05	0.000578646		unspecified product	protein_coding	GO:0005524;GO:0007018;GO:0008569;GO:0030286;GO:0045505;GO:0051959	ATP binding;microtubule-based movement;minus-end-directed microtubule motor activity;dynein complex;dynein intermediate chain binding;dynein light intermediate chain binding
AGAP003680	699.281	-0.55059	0.132823	-4.14528	3.39403e-05	0.000587283	ABCH2	ATP-binding cassette transporter (ABC transporter) family H member 2	protein_coding	GO:0000166;GO:0005524;GO:0016020;GO:0016021;GO:0016887;GO:0043190;GO:0055085	nucleotide binding;ATP binding;membrane;integral component of membrane;ATP hydrolysis activity;ATP-binding cassette (ABC) transporter complex;transmembrane transport
AGAP005994	13.2798	-2.89253	0.697813	-4.14514	3.39604e-05	0.000587283		unspecified product	protein_coding	GO:0009882;GO:0071949	blue light photoreceptor activity;FAD binding
AGAP000869	4665.81	0.48964	0.118153	4.14413	3.4111e-05	0.000588927		partitioning defective protein 3	protein_coding	GO:0000226;GO:0005515;GO:0005912;GO:0005938;GO:0007049;GO:0007155;GO:0008104;GO:0016324;GO:0030010;GO:0035091;GO:0043296;GO:0045197;GO:0051301;GO:0051660	microtubule cytoskeleton organization;protein binding;adherens junction;cell cortex;cell cycle;cell adhesion;protein localization;apical plasma membrane;establishment of cell polarity;phosphatidylinositol binding;apical junction complex;establishment or maintenance of epithelial cell apical/basal polarity;cell division;establishment of centrosome localization
AGAP002557	167.303	-0.743336	0.179417	-4.14306	3.42707e-05	0.000589871		glucose dehydrogenase (acceptor)	protein_coding	GO:0016491;GO:0016614;GO:0050660;GO:0055114	oxidoreductase activity;oxidoreductase activity, acting on CH-OH group of donors;flavin adenine dinucleotide binding;obsolete oxidation-reduction process
AGAP010531	17.5503	2.28201	0.550809	4.14302	3.42768e-05	0.000589871		fibrinogen-related protein 7	protein_coding	GO:0005615;GO:0062023	extracellular space;collagen-containing extracellular matrix
AGAP010456	1008.18	-0.480096	0.115921	-4.14159	3.44899e-05	0.000592579		unspecified product	protein_coding	GO:0001540;GO:0005515;GO:0005634;GO:0005737;GO:0006355;GO:0008134;GO:0051179	amyloid-beta binding;protein binding;nucleus;cytoplasm;regulation of DNA-templated transcription;transcription factor binding;localization
AGAP009949	9454.93	0.344768	0.0832625	4.14073	3.46197e-05	0.000593848		Oxidoreductase GLYR1 homolog [Source:UniProtKB/TrEMBL%3BAcc:A0A1S4H2H3]	protein_coding	GO:0016491;GO:0016616;GO:0050661;GO:0051287;GO:0055114	oxidoreductase activity;oxidoreductase activity, acting on the CH-OH group of donors, NAD or NADP as acceptor;NADP binding;NAD binding;obsolete oxidation-reduction process
AGAP007994	1027.89	0.475218	0.114971	4.13339	3.57455e-05	0.000612171		CTCK domain-containing protein [Source:UniProtKB/TrEMBL%3BAcc:A0A1S4GWX2]	protein_coding	GO:0005179;GO:0005576	hormone activity;extracellular region
AGAP001763	1962.87	-0.376562	0.0911257	-4.13233	3.59105e-05	0.000614006	Fatp	fatty acid transporter protein 1	protein_coding	GO:0001676;GO:0003824;GO:0004467;GO:0005324;GO:0005783;GO:0015909;GO:0016020;GO:0016021;GO:0070328	long-chain fatty acid metabolic process;catalytic activity;long-chain fatty acid-CoA ligase activity;long-chain fatty acid transporter activity;endoplasmic reticulum;long-chain fatty acid transport;membrane;integral component of membrane;triglyceride homeostasis
AGAP001585	2593.35	0.373811	0.0905006	4.13049	3.61997e-05	0.000617956		deoxynucleoside kinase	protein_coding	GO:0000166;GO:0005524;GO:0005737;GO:0005739;GO:0006139;GO:0009157;GO:0009165;GO:0016301;GO:0016310;GO:0016740;GO:0019136;GO:0019206	nucleotide binding;ATP binding;cytoplasm;mitochondrion;nucleobase-containing compound metabolic process;deoxyribonucleoside monophosphate biosynthetic process;nucleotide biosynthetic process;kinase activity;phosphorylation;transferase activity;deoxynucleoside kinase activity;nucleoside kinase activity
AGAP012296	10.9306	3.15418	0.764382	4.12645	3.68402e-05	0.000627881	CYP9J5	cytochrome P450	protein_coding	GO:0004497;GO:0005506;GO:0005789;GO:0016020;GO:0016021;GO:0016491;GO:0016705;GO:0020037;GO:0046872;GO:0055114	monooxygenase activity;iron ion binding;endoplasmic reticulum membrane;membrane;integral component of membrane;oxidoreductase activity;oxidoreductase activity, acting on paired donors, with incorporation or reduction of molecular oxygen;heme binding;metal ion binding;obsolete oxidation-reduction process
AGAP010382	4294.19	0.43049	0.104354	4.12528	3.7029e-05	0.000630086	Ars2	Serrate RNA effector molecule homolog	protein_coding	GO:0003676;GO:0005515;GO:0005634;GO:0005654;GO:0006397;GO:0016604;GO:0031047;GO:0031053	nucleic acid binding;protein binding;nucleus;nucleoplasm;mRNA processing;nuclear body;gene silencing by RNA;primary miRNA processing
AGAP005866	54.0576	-1.30074	0.315421	-4.12382	3.72645e-05	0.000632155		glutamate decarboxylase	protein_coding	GO:0003824;GO:0016829;GO:0016830;GO:0016831;GO:0019752;GO:0030170	catalytic activity;lyase activity;carbon-carbon lyase activity;carboxy-lyase activity;carboxylic acid metabolic process;pyridoxal phosphate binding
AGAP007411	724.938	-0.531967	0.129009	-4.1235	3.73163e-05	0.000632155	CTLMA1	C-type lectin (CTL) - mannose binding	protein_coding	GO:0009897;GO:0030246	external side of plasma membrane;carbohydrate binding
AGAP001623	553.521	-0.623838	0.151302	-4.12313	3.73764e-05	0.000632155		unspecified product	protein_coding	GO:0006801;GO:0046872	superoxide metabolic process;metal ion binding
AGAP008113	660.372	-0.456695	0.110766	-4.12305	3.73887e-05	0.000632155		unspecified product	protein_coding	GO:0005886;GO:0016020;GO:0016021;GO:0030431;GO:0031225;GO:0032222;GO:0048511;GO:1903818	plasma membrane;membrane;integral component of membrane;sleep;anchored component of membrane;regulation of synaptic transmission, cholinergic;rhythmic process;positive regulation of voltage-gated potassium channel activity
AGAP004214	15101.9	0.341217	0.0829457	4.11374	3.89296e-05	0.000657161		unspecified product	protein_coding	GO:0000785;GO:0003677;GO:0005634;GO:0006355	chromatin;DNA binding;nucleus;regulation of DNA-templated transcription
AGAP011552	545.877	0.55268	0.134444	4.11086	3.94196e-05	0.000664376	DEBCL	autophagy related gene DEBCL	protein_coding	GO:0005741;GO:0008630;GO:0016020;GO:0016021;GO:0042803;GO:0042981;GO:0046982;GO:0097192	mitochondrial outer membrane;intrinsic apoptotic signaling pathway in response to DNA damage;membrane;integral component of membrane;protein homodimerization activity;regulation of apoptotic process;protein heterodimerization activity;extrinsic apoptotic signaling pathway in absence of ligand
AGAP005641	2768.32	0.409643	0.0997764	4.10561	4.03244e-05	0.00067855		unspecified product	protein_coding	GO:0003676;GO:0003730;GO:0005737;GO:0043488	nucleic acid binding;mRNA 3'-UTR binding;cytoplasm;regulation of mRNA stability
AGAP009042	101.407	1.03194	0.251434	4.10423	4.05666e-05	0.000681544		Fibrinogen C-terminal domain-containing protein [Source:UniProtKB/TrEMBL%3BAcc:A0A1S4H0P9]	protein_coding
AGAP009579	63.5881	-1.19998	0.292422	-4.1036	4.06774e-05	0.000682327		dihydropyridine-sensitive l-type calcium channel	protein_coding	GO:0005244;GO:0005245;GO:0005262;GO:0005891;GO:0016021;GO:0034765;GO:0070588	voltage-gated ion channel activity;voltage-gated calcium channel activity;calcium channel activity;voltage-gated calcium channel complex;integral component of membrane;regulation of ion transmembrane transport;calcium ion transmembrane transport
AGAP012181	45.6377	1.38464	0.337465	4.10307	4.07704e-05	0.000682807		unspecified product	protein_coding
AGAP011238	154.505	0.754526	0.183947	4.10186	4.09844e-05	0.00068531		unspecified product	protein_coding	GO:0005515;GO:0043229;GO:0046872	protein binding;intracellular organelle;metal ion binding
AGAP004907	73.4977	-1.02768	0.250761	-4.09822	4.16334e-05	0.000695068		BHLH domain-containing protein [Source:UniProtKB/TrEMBL%3BAcc:Q7Q813]	protein_coding	GO:0000978;GO:0000981;GO:0006357;GO:0046983	RNA polymerase II cis-regulatory region sequence-specific DNA binding;DNA-binding transcription factor activity, RNA polymerase II-specific;regulation of transcription by RNA polymerase II;protein dimerization activity
AGAP012059	844.945	-0.447765	0.109399	-4.09294	4.25935e-05	0.00070998		unspecified product	protein_coding	GO:0005515	protein binding
AGAP012323	324.403	-0.566556	0.138465	-4.09169	4.28235e-05	0.000712696	OBP27	odorant-binding protein 27	protein_coding	GO:0005549;GO:0007608;GO:0050896	odorant binding;sensory perception of smell;response to stimulus
AGAP004984	204.463	-0.696536	0.170456	-4.08631	4.38295e-05	0.000728182		unspecified product	protein_coding
AGAP002894	761.332	0.590484	0.144515	4.08598	4.38912e-05	0.000728182	CYP6Z4	cytochrome P450	protein_coding	GO:0004497;GO:0005506;GO:0016491;GO:0016705;GO:0020037;GO:0046872;GO:0055114	monooxygenase activity;iron ion binding;oxidoreductase activity;oxidoreductase activity, acting on paired donors, with incorporation or reduction of molecular oxygen;heme binding;metal ion binding;obsolete oxidation-reduction process
AGAP001661	69.3656	-1.08173	0.264798	-4.08511	4.40558e-05	0.000729694		unspecified product	protein_coding
AGAP003803	1505.09	0.444296	0.108769	4.08477	4.41197e-05	0.000729694		anastral spindle 1	protein_coding	GO:0005813;GO:0005814;GO:0005829;GO:0008017;GO:0046599	centrosome;centriole;cytosol;microtubule binding;regulation of centriole replication
AGAP004068	87.8064	1.02472	0.251242	4.07862	4.53044e-05	0.000748121		unspecified product	protein_coding
AGAP009115	209.127	-0.80947	0.199091	-4.06583	4.78626e-05	0.000789138		phosphatidylinositol phospholipase C%2C beta	protein_coding	GO:0004435;GO:0005509;GO:0005623;GO:0006629;GO:0007165;GO:0008081;GO:0016042;GO:0016787;GO:0032959;GO:0035556;GO:0048015;GO:0051209	phosphatidylinositol phospholipase C activity;calcium ion binding;obsolete cell;lipid metabolic process;signal transduction;phosphoric diester hydrolase activity;lipid catabolic process;hydrolase activity;inositol trisphosphate biosynthetic process;intracellular signal transduction;phosphatidylinositol-mediated signaling;release of sequestered calcium ion into cytosol
AGAP005170	2085.56	-0.413952	0.101859	-4.06399	4.82409e-05	0.000794143		unspecified product	protein_coding	GO:0016020;GO:0016021;GO:0016491;GO:0046872;GO:0055114	membrane;integral component of membrane;oxidoreductase activity;metal ion binding;obsolete oxidation-reduction process
AGAP002985	1383.49	0.462005	0.113867	4.05739	4.96232e-05	0.000815634		Structural maintenance of chromosomes protein 6 [Source:UniProtKB/TrEMBL%3BAcc:F7IWF2]	protein_coding	GO:0000724;GO:0003684;GO:0003697;GO:0005524;GO:0005634;GO:0006281;GO:0016887;GO:0030915;GO:0033743;GO:0035861;GO:0055114	double-strand break repair via homologous recombination;damaged DNA binding;single-stranded DNA binding;ATP binding;nucleus;DNA repair;ATP hydrolysis activity;Smc5-Smc6 complex;peptide-methionine (R)-S-oxide reductase activity;site of double-strand break;obsolete oxidation-reduction process
AGAP000875	54.6563	-1.19088	0.293586	-4.05633	4.98504e-05	0.000818101		unspecified product	protein_coding	GO:0005634;GO:0006355;GO:0008270	nucleus;regulation of DNA-templated transcription;zinc ion binding
AGAP005507	95.6298	-1.1929	0.294303	-4.05331	5.04976e-05	0.000827444	nSyb	synaptic vesicle-associated integral membrane protein	protein_coding	GO:0005484;GO:0005886;GO:0006906;GO:0016020;GO:0016021;GO:0016192;GO:0019905;GO:0031201	SNAP receptor activity;plasma membrane;vesicle fusion;membrane;integral component of membrane;vesicle-mediated transport;syntaxin binding;SNARE complex
AGAP008146	323.683	-0.638951	0.157703	-4.0516	5.08686e-05	0.000832239		unspecified product	protein_coding
AGAP011749	460.402	-0.53183	0.131362	-4.04858	5.15294e-05	0.000841753		unspecified product	protein_coding	GO:0016020;GO:0016021	membrane;integral component of membrane
AGAP029875	847.763	0.526636	0.130118	4.04736	5.17985e-05	0.000844848		unspecified product	protein_coding
AGAP006432	14.9275	-2.75641	0.681731	-4.04326	5.27135e-05	0.000858453		unspecified product	protein_coding	GO:0005576;GO:0006030;GO:0008061	extracellular region;chitin metabolic process;chitin binding
AGAP003271	18.3828	-2.4746	0.612283	-4.0416	5.30871e-05	0.000863214		unspecified product	protein_coding	GO:0005524;GO:0007018;GO:0008569;GO:0030286;GO:0045505;GO:0051959	ATP binding;microtubule-based movement;minus-end-directed microtubule motor activity;dynein complex;dynein intermediate chain binding;dynein light intermediate chain binding
AGAP001891	301.875	-0.638018	0.157938	-4.03966	5.3529e-05	0.000869069		arrestin domain-containing protein 3	protein_coding	GO:0005737;GO:0015031	cytoplasm;protein transport
AGAP010799	110.516	-0.931633	0.230653	-4.03912	5.36524e-05	0.000869742		unspecified product	protein_coding
AGAP010387	561.948	-0.473885	0.117366	-4.03766	5.3988e-05	0.000873849	HKT	alanine-glyoxylate aminotransferase	protein_coding	GO:0003824;GO:0004760;GO:0005777;GO:0008453;GO:0009436;GO:0019265;GO:0030170;GO:0036137;GO:0047315;GO:0097053	catalytic activity;serine-pyruvate transaminase activity;peroxisome;alanine-glyoxylate transaminase activity;glyoxylate catabolic process;glycine biosynthetic process, by transamination of glyoxylate;pyridoxal phosphate binding;kynurenine aminotransferase activity;kynurenine-glyoxylate transaminase activity;L-kynurenine catabolic process
AGAP008350	209.85	0.853376	0.211823	4.02873	5.60798e-05	0.000906325	DBLOX	Double Oxidase: Two Peroxidase domains.	protein_coding	GO:0004601;GO:0006979;GO:0020037;GO:0055114;GO:0098869	peroxidase activity;response to oxidative stress;heme binding;obsolete oxidation-reduction process;cellular oxidant detoxification
AGAP009763	60.1993	-1.12275	0.278772	-4.02748	5.63787e-05	0.000909752		unspecified product	protein_coding	GO:0016020;GO:0016021	membrane;integral component of membrane
AGAP007855	1205.92	0.42532	0.105614	4.02712	5.64633e-05	0.000909752		aurora kinase%2C other	protein_coding	GO:0000166;GO:0004672;GO:0004674;GO:0004712;GO:0005524;GO:0005694;GO:0005876;GO:0006468;GO:0007052;GO:0007094;GO:0031616;GO:0032133;GO:0032465;GO:0032467;GO:0035174;GO:0043988;GO:0051233;GO:0106310	nucleotide binding;protein kinase activity;protein serine/threonine kinase activity;protein serine/threonine/tyrosine kinase activity;ATP binding;chromosome;spindle microtubule;protein phosphorylation;mitotic spindle organization;mitotic spindle assembly checkpoint signaling;spindle pole centrosome;chromosome passenger complex;regulation of cytokinesis;positive regulation of cytokinesis;histone s…
AGAP012955	278.381	-0.585726	0.145649	-4.02149	5.78315e-05	0.000930386		solute carrier family 19%2C member 2	protein_coding	GO:0005886;GO:0016020;GO:0016021;GO:0035461;GO:0051180;GO:0055085;GO:0090482	plasma membrane;membrane;integral component of membrane;vitamin transmembrane transport;vitamin transport;transmembrane transport;vitamin transmembrane transporter activity
AGAP029055	2481.94	-0.378361	0.0941044	-4.02065	5.80378e-05	0.000932293		unspecified product	protein_coding	GO:0016020;GO:0016021	membrane;integral component of membrane
AGAP002071	1219.42	0.39558	0.0984682	4.01733	5.88601e-05	0.000944073	ABCD1	ATP-binding cassette transporter (ABC transporter) family D member 1	protein_coding	GO:0000166;GO:0005324;GO:0005524;GO:0005778;GO:0006635;GO:0007031;GO:0015910;GO:0016020;GO:0016021;GO:0016887;GO:0042626;GO:0042760;GO:0055085;GO:0140359	nucleotide binding;long-chain fatty acid transporter activity;ATP binding;peroxisomal membrane;fatty acid beta-oxidation;peroxisome organization;long-chain fatty acid import into peroxisome;membrane;integral component of membrane;ATP hydrolysis activity;ATPase-coupled transmembrane transporter activity;very long-chain fatty acid catabolic process;transmembrane transport;ABC-type transporter activ…
AGAP005397	720.603	0.444367	0.110644	4.01617	5.91511e-05	0.00094731		unspecified product	protein_coding
AGAP029765	563.887	0.579786	0.144457	4.01357	5.98075e-05	0.000956379		Polypeptide N-acetylgalactosaminyltransferase [Source:UniProtKB/TrEMBL%3BAcc:A0A453Z132]	protein_coding	GO:0000139;GO:0005794;GO:0006486;GO:0016020;GO:0016021;GO:0016740;GO:0016757;GO:0030246	Golgi membrane;Golgi apparatus;protein glycosylation;membrane;integral component of membrane;transferase activity;glycosyltransferase activity;carbohydrate binding
AGAP007832	106.672	-0.92569	0.230693	-4.01265	6.00413e-05	0.000958675		PRKCA-binding protein	protein_coding	GO:0002092;GO:0003779;GO:0005080;GO:0005515;GO:0005543;GO:0005737;GO:0005856;GO:0005886;GO:0006886;GO:0008021;GO:0014069;GO:0016020;GO:0032588;GO:0034315;GO:0043005;GO:0043113;GO:0043231;GO:0045202;GO:0048471;GO:0097061;GO:0097062;GO:0098842	positive regulation of receptor internalization;actin binding;protein kinase C binding;protein binding;phospholipid binding;cytoplasm;cytoskeleton;plasma membrane;intracellular protein transport;synaptic vesicle;postsynaptic density;membrane;trans-Golgi network membrane;regulation of Arp2/3 complex-mediated actin nucleation;neuron projection;receptor clustering;intracellular membrane-bounded orga…
AGAP003401	96.1472	-0.86989	0.217191	-4.00518	6.19695e-05	0.000987976		unspecified product	protein_coding	GO:0005930;GO:0097546	axoneme;ciliary base
AGAP029977	20.6948	-2.04736	0.512033	-3.99849	6.37469e-05	0.00101479		Zinc carboxypeptidase A 1 [Source:UniProtKB/Swiss-Prot%3BAcc:O02350]	protein_coding	GO:0004181;GO:0005615;GO:0006508;GO:0007586;GO:0008270	metallocarboxypeptidase activity;extracellular space;proteolysis;digestion;zinc ion binding
AGAP009249	30.8	1.59124	0.39824	3.99567	6.45103e-05	0.0010254		unspecified product	protein_coding	GO:0004252;GO:0006508	serine-type endopeptidase activity;proteolysis
AGAP003249	218.758	-0.697264	0.174556	-3.99451	6.48281e-05	0.00102892	CLIPB3	CLIP-domain serine protease	protein_coding	GO:0004252;GO:0005576;GO:0006508;GO:0008233;GO:0008236;GO:0016787	serine-type endopeptidase activity;extracellular region;proteolysis;peptidase activity;serine-type peptidase activity;hydrolase activity
AGAP009012	601.039	-0.578095	0.144924	-3.98895	6.63669e-05	0.00105177		ubiquitin-like modifier-activating enzyme 5	protein_coding	GO:0005737;GO:0005829;GO:0008641;GO:0032446;GO:0046872;GO:0071566;GO:0071569	cytoplasm;cytosol;ubiquitin-like modifier activating enzyme activity;protein modification by small protein conjugation;metal ion binding;UFM1 activating enzyme activity;protein ufmylation
AGAP005217	96.9558	-0.876847	0.219845	-3.98848	6.64977e-05	0.00105227		unspecified product	protein_coding
AGAP010713	642.852	0.495522	0.124367	3.98435	6.76651e-05	0.00106915		unspecified product	protein_coding	GO:0000151;GO:0000209;GO:0005634;GO:0005829;GO:0006513;GO:0030332;GO:0031624;GO:0043161;GO:0051865;GO:0061630	ubiquitin ligase complex;protein polyubiquitination;nucleus;cytosol;protein monoubiquitination;cyclin binding;ubiquitin conjugating enzyme binding;proteasome-mediated ubiquitin-dependent protein catabolic process;protein autoubiquitination;ubiquitin protein ligase activity
AGAP004197	570.873	-0.58827	0.147781	-3.98069	6.87151e-05	0.00108413		6-phosphogluconate dehydrogenase%2C decarboxylating [Source:UniProtKB/TrEMBL%3BAcc:Q7PQM3]	protein_coding	GO:0004616;GO:0005829;GO:0006098;GO:0009051;GO:0016491;GO:0019521;GO:0046177;GO:0050661;GO:0055114	phosphogluconate dehydrogenase (decarboxylating) activity;cytosol;pentose-phosphate shunt;pentose-phosphate shunt, oxidative branch;oxidoreductase activity;D-gluconate metabolic process;D-gluconate catabolic process;NADP binding;obsolete oxidation-reduction process
AGAP011514	93.9182	-0.899602	0.226063	-3.97943	6.90812e-05	0.00108829		Cytoplasmic actin [Source:UniProtKB/TrEMBL%3BAcc:A0A1S4H6U0]	protein_coding	GO:0000166;GO:0000281;GO:0005524;GO:0005737;GO:0005856;GO:0015629	nucleotide binding;mitotic cytokinesis;ATP binding;cytoplasm;cytoskeleton;actin cytoskeleton
AGAP007501	293.95	-0.631479	0.158791	-3.97681	6.98471e-05	0.00109872		unspecified product	protein_coding	GO:0005778;GO:0005783;GO:0005789;GO:0016020;GO:0016021;GO:0031410;GO:0051131;GO:2000010	peroxisomal membrane;endoplasmic reticulum;endoplasmic reticulum membrane;membrane;integral component of membrane;cytoplasmic vesicle;chaperone-mediated protein complex assembly;positive regulation of protein localization to cell surface
AGAP028210	79.0315	-0.99014	0.249021	-3.97612	7.00477e-05	0.00110025	SRPN13	serine protease inhibitor (serpin) 13	protein_coding	GO:0005615	extracellular space
AGAP002764	759.023	0.554592	0.139524	3.97488	7.04139e-05	0.00110436		unspecified product	protein_coding	GO:0016491;GO:0016620;GO:0055114	oxidoreductase activity;oxidoreductase activity, acting on the aldehyde or oxo group of donors, NAD or NADP as acceptor;obsolete oxidation-reduction process
AGAP028027	845.847	-0.531083	0.133659	-3.97342	7.08474e-05	0.00110814		unspecified product	protein_coding	GO:0003677;GO:0005634;GO:0006355;GO:0046983	DNA binding;nucleus;regulation of DNA-templated transcription;protein dimerization activity
AGAP007423	555.844	0.480899	0.121031	3.97337	7.08636e-05	0.00110814		chromosome transmission fidelity protein 4	protein_coding	GO:0000278;GO:0003682;GO:0005515;GO:0005634;GO:0006261;GO:0006281;GO:0006974;GO:0031298;GO:0043596	mitotic cell cycle;chromatin binding;protein binding;nucleus;DNA-templated DNA replication;DNA repair;cellular response to DNA damage stimulus;replication fork protection complex;nuclear replication fork
AGAP009442	1174.3	0.48786	0.122917	3.96901	7.21729e-05	0.00112696		cyclin-dependent kinase regulatory subunit CKS1	protein_coding	GO:0000079;GO:0000307;GO:0007049;GO:0007346;GO:0016538;GO:0019005;GO:0019901;GO:0042393;GO:0043130;GO:0045737;GO:0051301;GO:0061575	regulation of cyclin-dependent protein serine/threonine kinase activity;cyclin-dependent protein kinase holoenzyme complex;cell cycle;regulation of mitotic cell cycle;cyclin-dependent protein serine/threonine kinase regulator activity;SCF ubiquitin ligase complex;protein kinase binding;histone binding;ubiquitin binding;positive regulation of cyclin-dependent protein serine/threonine kinase activi…
AGAP029735	240.521	0.602211	0.151912	3.96422	7.36366e-05	0.00114813		unspecified product	protein_coding	GO:0005515;GO:0043229;GO:0046872	protein binding;intracellular organelle;metal ion binding
AGAP007646	56.7511	1.32231	0.333644	3.96322	7.3944e-05	0.00115123		unspecified product	protein_coding	GO:0005509;GO:0016020;GO:0016021;GO:0030672;GO:0046928	calcium ion binding;membrane;integral component of membrane;synaptic vesicle membrane;regulation of neurotransmitter secretion
AGAP001389	80.3904	-1.01112	0.25522	-3.96175	7.4401e-05	0.00115665		homeobox protein HEX	protein_coding	GO:0000978;GO:0000981;GO:0003677;GO:0005634;GO:0006355;GO:0006357;GO:0030154	RNA polymerase II cis-regulatory region sequence-specific DNA binding;DNA-binding transcription factor activity, RNA polymerase II-specific;DNA binding;nucleus;regulation of DNA-templated transcription;regulation of transcription by RNA polymerase II;cell differentiation
AGAP008441	10.3228	-3.42745	0.866012	-3.95774	7.56636e-05	0.00117417		CUB domain-containing protein [Source:UniProtKB/TrEMBL%3BAcc:A0A1S4GYA6]	protein_coding
AGAP012743	215.988	0.623493	0.157549	3.95747	7.57492e-05	0.00117417		DNA replication complex GINS protein PSF2 [Source:UniProtKB/TrEMBL%3BAcc:Q5TXV1]	protein_coding	GO:0000727;GO:0000811;GO:0005634;GO:0006260;GO:0031298;GO:0032508;GO:0043138	double-strand break repair via break-induced replication;GINS complex;nucleus;DNA replication;replication fork protection complex;DNA duplex unwinding;3'-5' DNA helicase activity
AGAP005515	305.831	-0.637247	0.161069	-3.95635	7.61033e-05	0.00117794		Fatty acyl-CoA reductase [Source:UniProtKB/TrEMBL%3BAcc:Q7Q745]	protein_coding	GO:0005777;GO:0006629;GO:0016020;GO:0016021;GO:0016491;GO:0035336;GO:0043231;GO:0055114;GO:0080019;GO:0102965	peroxisome;lipid metabolic process;membrane;integral component of membrane;oxidoreductase activity;long-chain fatty-acyl-CoA metabolic process;intracellular membrane-bounded organelle;obsolete oxidation-reduction process;fatty-acyl-CoA reductase (alcohol-forming) activity;alcohol-forming fatty acyl-CoA reductase activity
AGAP004685	1100.73	0.722393	0.182741	3.9531	7.71449e-05	0.00119232		DNA replication ATP-dependent helicase Dna2	protein_coding	GO:0003677;GO:0003723;GO:0004386;GO:0005524;GO:0005634;GO:0005694;GO:0005737;GO:0006281;GO:0016887;GO:0017108;GO:0017116;GO:0032508;GO:0033567;GO:0046872;GO:0051539;GO:0071932	DNA binding;RNA binding;helicase activity;ATP binding;nucleus;chromosome;cytoplasm;DNA repair;ATP hydrolysis activity;5'-flap endonuclease activity;single-stranded DNA helicase activity;DNA duplex unwinding;DNA replication, Okazaki fragment processing;metal ion binding;4 iron, 4 sulfur cluster binding;replication fork reversal
AGAP004275	2006.12	0.430786	0.109155	3.94654	7.92883e-05	0.00122367		DNA replication licensing factor MCM2	protein_coding	GO:0000166;GO:0000727;GO:0003677;GO:0003678;GO:0003688;GO:0003697;GO:0004386;GO:0005524;GO:0005634;GO:0006260;GO:0006267;GO:0006268;GO:0006270;GO:0016787;GO:0016887;GO:0017116;GO:0032508;GO:0042555;GO:0043138;GO:0046872;GO:0071162;GO:1902975;GO:1905775	nucleotide binding;double-strand break repair via break-induced replication;DNA binding;DNA helicase activity;DNA replication origin binding;single-stranded DNA binding;helicase activity;ATP binding;nucleus;DNA replication;pre-replicative complex assembly involved in nuclear cell cycle DNA replication;DNA unwinding involved in DNA replication;DNA replication initiation;hydrolase activity;ATP hydr…
AGAP005661	181.002	1.02545	0.260109	3.94238	8.06772e-05	0.0012433		Ftz transcription factor	protein_coding	GO:0003677;GO:0003700;GO:0004879;GO:0006355;GO:0008270;GO:0043565	DNA binding;DNA-binding transcription factor activity;nuclear receptor activity;regulation of DNA-templated transcription;zinc ion binding;sequence-specific DNA binding
AGAP006120	384.495	-0.569801	0.144598	-3.94059	8.12822e-05	0.0012508		unspecified product	protein_coding	GO:0004252;GO:0006508;GO:0008233;GO:0008236;GO:0016787	serine-type endopeptidase activity;proteolysis;peptidase activity;serine-type peptidase activity;hydrolase activity
AGAP003124	2859.82	-0.401335	0.101913	-3.93801	8.21606e-05	0.00126249		dihydropyrimidinase	protein_coding	GO:0004157;GO:0005737;GO:0005829;GO:0006208;GO:0016787;GO:0016810;GO:0016812	dihydropyrimidinase activity;cytoplasm;cytosol;pyrimidine nucleobase catabolic process;hydrolase activity;hydrolase activity, acting on carbon-nitrogen (but not peptide) bonds;hydrolase activity, acting on carbon-nitrogen (but not peptide) bonds, in cyclic amides
AGAP008817	385.069	-0.6986	0.177438	-3.93714	8.24575e-05	0.00126522	CPLCP3	cuticular protein (putative) CPLCP3	protein_coding
AGAP005502	1141.61	0.497136	0.126333	3.93512	8.31554e-05	0.00127409		dehydrogenase/reductase SDR family member 11 precursor	protein_coding	GO:0016491;GO:0055114	oxidoreductase activity;obsolete oxidation-reduction process
AGAP028609	3100.17	0.406446	0.103432	3.9296	8.5087e-05	0.00130152		transcriptional regulator ATRX	protein_coding	GO:0005524;GO:0005634;GO:0016887;GO:0140658	ATP binding;nucleus;ATP hydrolysis activity;ATP-dependent chromatin remodeler activity
AGAP007175	3051.54	-0.367466	0.0935194	-3.92931	8.51907e-05	0.00130152		Phosphatidate cytidylyltransferase [Source:UniProtKB/TrEMBL%3BAcc:Q7QJ08]	protein_coding	GO:0004605;GO:0005789;GO:0006629;GO:0008654;GO:0016020;GO:0016021;GO:0016024;GO:0016740;GO:0016772;GO:0016779	phosphatidate cytidylyltransferase activity;endoplasmic reticulum membrane;lipid metabolic process;phospholipid biosynthetic process;membrane;integral component of membrane;CDP-diacylglycerol biosynthetic process;transferase activity;transferase activity, transferring phosphorus-containing groups;nucleotidyltransferase activity
AGAP000536	836.726	-0.446561	0.113678	-3.92828	8.55554e-05	0.00130521	PGRPS1	peptidoglycan recognition protein (short)	protein_coding	GO:0002221;GO:0002376;GO:0008270;GO:0008745;GO:0009253;GO:0042834;GO:0045087	pattern recognition receptor signaling pathway;immune system process;zinc ion binding;N-acetylmuramoyl-L-alanine amidase activity;peptidoglycan catabolic process;peptidoglycan binding;innate immune response
AGAP005931	179.412	-0.871419	0.221911	-3.92689	8.60526e-05	0.00131091		Differentially expressed in FDCP 8 homolog	protein_coding	GO:0035556;GO:0046872	intracellular signal transduction;metal ion binding
AGAP007672	1841.74	-0.423051	0.10782	-3.92367	8.72093e-05	0.00132663		pancreatic triacylglycerol lipase	protein_coding	GO:0004806;GO:0005576;GO:0005615;GO:0006629;GO:0016042;GO:0016298;GO:0052689	triglyceride lipase activity;extracellular region;extracellular space;lipid metabolic process;lipid catabolic process;lipase activity;carboxylic ester hydrolase activity
AGAP000588	1631.87	0.417982	0.106637	3.91966	8.86739e-05	0.00134698		unspecified product	protein_coding
AGAP029441	465.326	0.570678	0.145619	3.91898	8.89246e-05	0.00134886		unspecified product	protein_coding
AGAP028373	1492.56	-0.593662	0.151504	-3.91845	8.91217e-05	0.00134992	ND3	NADH dehydrogenase subunit 3 [Source:European Nucleotide Archive%3BAcc:ND3]	protein_coding	GO:0005739;GO:0005747;GO:0008137;GO:0016020;GO:0016021;GO:0031966;GO:0055114;GO:0070469	mitochondrion;mitochondrial respiratory chain complex I;NADH dehydrogenase (ubiquinone) activity;membrane;integral component of membrane;mitochondrial membrane;obsolete oxidation-reduction process;respirasome
AGAP010406	375.304	0.556828	0.142288	3.91339	9.10107e-05	0.00137657		origin recognition complex subunit 3	protein_coding	GO:0003677;GO:0003688;GO:0005656;GO:0005664;GO:0006260;GO:0006267;GO:0006270;GO:0031261	DNA binding;DNA replication origin binding;nuclear pre-replicative complex;nuclear origin of replication recognition complex;DNA replication;pre-replicative complex assembly involved in nuclear cell cycle DNA replication;DNA replication initiation;DNA replication preinitiation complex
AGAP000711	2247.18	0.422172	0.108036	3.90768	9.31847e-05	0.00140745		unspecified product	protein_coding
AGAP003350	3370.67	0.494684	0.126616	3.90696	9.34637e-05	0.00140966		phosphoenolpyruvate carboxykinase (GTP)	protein_coding	GO:0004611;GO:0004613;GO:0005525;GO:0005623;GO:0005829;GO:0006090;GO:0006094;GO:0016301;GO:0016310;GO:0017076;GO:0019543;GO:0030145;GO:0033993;GO:0042594;GO:0046327;GO:0046872;GO:0071333	phosphoenolpyruvate carboxykinase activity;phosphoenolpyruvate carboxykinase (GTP) activity;GTP binding;obsolete cell;cytosol;pyruvate metabolic process;gluconeogenesis;kinase activity;phosphorylation;purine nucleotide binding;propionate catabolic process;manganese ion binding;response to lipid;response to starvation;glycerol biosynthetic process from pyruvate;metal ion binding;cellular response …
AGAP007734	85.6492	0.938342	0.240472	3.90208	9.53684e-05	0.00143634		unspecified product	protein_coding
AGAP010393	1615.33	0.495146	0.126944	3.90049	9.5997e-05	0.00144376		unspecified product	protein_coding	GO:0000723;GO:0005634	telomere maintenance;nucleus
AGAP002835	35.7357	-1.50978	0.387582	-3.89538	9.8046e-05	0.00147249		alpha-tocopherol transfer protein-like protein	protein_coding	GO:1902936	phosphatidylinositol bisphosphate binding
AGAP007732	509.889	-0.526674	0.13535	-3.89119	9.97535e-05	0.00149602		solute carrier family 17%2C member 5	protein_coding	GO:0005886;GO:0006820;GO:0016020;GO:0016021;GO:0022857;GO:0055085	plasma membrane;anion transport;membrane;integral component of membrane;transmembrane transporter activity;transmembrane transport
AGAP012613	701.13	-0.517931	0.133154	-3.88972	0.00010036	0.001503		unspecified product	protein_coding	GO:0016020;GO:0016021	membrane;integral component of membrane
AGAP028464	4834.91	-0.325041	0.0836438	-3.88601	0.000101905	0.00152398		Oxidoreductase-like domain-containing protein [Source:UniProtKB/TrEMBL%3BAcc:A0A0E4C727]	protein_coding
AGAP010846	34.4358	-1.7878	0.461403	-3.8747	0.000106755	0.00159274		unspecified product	protein_coding
AGAP012335	2528.26	0.359571	0.0928024	3.87459	0.000106803	0.00159274		structure-specific recognition protein 1	protein_coding	GO:0003677;GO:0005634;GO:0005694;GO:0006260;GO:0006281;GO:0006974;GO:0031491;GO:0035101;GO:0042393;GO:1902275	DNA binding;nucleus;chromosome;DNA replication;DNA repair;cellular response to DNA damage stimulus;nucleosome binding;FACT complex;histone binding;regulation of chromatin organization
AGAP000372	794.127	0.794326	0.205211	3.87078	0.00010849	0.00161563		unspecified product	protein_coding	GO:0003677;GO:0003723;GO:0005515;GO:0005634;GO:0006355	DNA binding;RNA binding;protein binding;nucleus;regulation of DNA-templated transcription
AGAP007775	795.229	0.502306	0.129893	3.86706	0.000110156	0.00163815		ATP-dependent DNA helicase PIF1 [Source:UniProtKB/TrEMBL%3BAcc:Q7Q395]	protein_coding	GO:0000002;GO:0000166;GO:0000723;GO:0003677;GO:0003678;GO:0004386;GO:0005524;GO:0005634;GO:0005657;GO:0005739;GO:0006260;GO:0006281;GO:0006310;GO:0006974;GO:0016787;GO:0016887;GO:0032508;GO:0043139	mitochondrial genome maintenance;nucleotide binding;telomere maintenance;DNA binding;DNA helicase activity;helicase activity;ATP binding;nucleus;replication fork;mitochondrion;DNA replication;DNA repair;DNA recombination;cellular response to DNA damage stimulus;hydrolase activity;ATP hydrolysis activity;DNA duplex unwinding;5'-3' DNA helicase activity
AGAP010983	3445.01	0.341962	0.088482	3.86477	0.000111196	0.0016513		BAG family molecular chaperone regulator 2 [Source:UniProtKB/TrEMBL%3BAcc:A0A1S4H5F8]	protein_coding	GO:0000774;GO:0050790;GO:0050821;GO:0051087	adenyl-nucleotide exchange factor activity;regulation of catalytic activity;protein stabilization;chaperone binding
AGAP000550	126.507	-0.811473	0.209986	-3.86442	0.000111352	0.0016513		unspecified product	protein_coding	GO:0007160;GO:0016020;GO:0016021	cell-matrix adhesion;membrane;integral component of membrane
AGAP003745	5495.07	0.330436	0.0855413	3.86288	0.000112058	0.00165946		unspecified product	protein_coding	GO:0005637;GO:0016020;GO:0016021;GO:0016126;GO:0016627;GO:0016628;GO:0030176;GO:0055114	nuclear inner membrane;membrane;integral component of membrane;sterol biosynthetic process;oxidoreductase activity, acting on the CH-CH group of donors;oxidoreductase activity, acting on the CH-CH group of donors, NAD or NADP as acceptor;integral component of endoplasmic reticulum membrane;obsolete oxidation-reduction process
AGAP005720	78.4956	1.05167	0.272538	3.85879	0.00011395	0.00168512		unspecified product	protein_coding
AGAP000147	5087.27	0.494001	0.128158	3.85462	0.000115908	0.0017117		PDZ-binding kinase	protein_coding	GO:0000278;GO:0004672;GO:0004674;GO:0005524;GO:0006468	mitotic cell cycle;protein kinase activity;protein serine/threonine kinase activity;ATP binding;protein phosphorylation
AGAP013179	95.1755	-1.10678	0.28741	-3.85089	0.000117688	0.00173558		unspecified product	protein_coding	GO:0005515	protein binding
AGAP000158	1735.86	0.446234	0.115892	3.85044	0.000117907	0.00173638		histone arginine demethylase	protein_coding
AGAP013202	11.8876	2.55849	0.664725	3.84894	0.000118628	0.00174459		unspecified product	protein_coding
AGAP008469	570.291	0.608665	0.158404	3.84248	0.000121795	0.00178869		unspecified product	protein_coding
AGAP013166	450.772	-0.507894	0.132237	-3.84079	0.000122639	0.00179859	Cht5-1	chitinase	protein_coding	GO:0004568;GO:0005576;GO:0005975;GO:0006032;GO:0008061;GO:0008152;GO:0016787;GO:0016798	chitinase activity;extracellular region;carbohydrate metabolic process;chitin catabolic process;chitin binding;metabolic process;hydrolase activity;hydrolase activity, acting on glycosyl bonds
AGAP012885	355.04	-0.576622	0.150189	-3.83931	0.000123382	0.00180483		Histone H4 [Source:UniProtKB/TrEMBL%3BAcc:Q7PCX0]	protein_coding	GO:0000786;GO:0003677;GO:0005634;GO:0005694;GO:0006334;GO:0006352;GO:0046982	nucleosome;DNA binding;nucleus;chromosome;nucleosome assembly;DNA-templated transcription initiation;protein heterodimerization activity
AGAP000458	143.574	-0.738726	0.192414	-3.83926	0.000123404	0.00180483		unspecified product	protein_coding	GO:0016020;GO:0016021;GO:0030659;GO:0031301	membrane;integral component of membrane;cytoplasmic vesicle membrane;integral component of organelle membrane
AGAP001568	9.89599	-3.36717	0.877321	-3.83802	0.000124033	0.00181153		chromatin assembly factor 1%2C p180-subunit	protein_coding
AGAP000182	98.2881	-0.885806	0.230819	-3.83767	0.000124209	0.0018116		unspecified product	protein_coding	GO:0004252;GO:0006508	serine-type endopeptidase activity;proteolysis
AGAP001094	6090.17	0.315268	0.0822136	3.83474	0.000125695	0.00183077	run	runt	protein_coding	GO:0003677;GO:0003700;GO:0005524;GO:0005634;GO:0006355;GO:0006357;GO:0048731	DNA binding;DNA-binding transcription factor activity;ATP binding;nucleus;regulation of DNA-templated transcription;regulation of transcription by RNA polymerase II;system development
AGAP008090	3267.73	0.343132	0.0895947	3.82982	0.000128235	0.00186521		nuclear pore complex protein Nup205	protein_coding	GO:0005643;GO:0006913;GO:0006999;GO:0017056;GO:0044611	nuclear pore;nucleocytoplasmic transport;nuclear pore organization;structural constituent of nuclear pore;nuclear pore inner ring
AGAP004333	528.65	-0.474406	0.123916	-3.82845	0.000128952	0.00187307		unspecified product	protein_coding	GO:0004857;GO:0004867;GO:0005576;GO:0010466;GO:0010951;GO:0016020;GO:0016021;GO:0030414;GO:0043086	enzyme inhibitor activity;serine-type endopeptidase inhibitor activity;extracellular region;negative regulation of peptidase activity;negative regulation of endopeptidase activity;membrane;integral component of membrane;peptidase inhibitor activity;negative regulation of catalytic activity
AGAP001096	188.23	-0.887057	0.231912	-3.82497	0.00013079	0.00189638		unspecified product	protein_coding
AGAP003449	264.196	-0.587553	0.153619	-3.82473	0.000130914	0.00189638		rootletin	protein_coding
AGAP001543	53.6174	-1.1514	0.30116	-3.82322	0.000131719	0.00190545	TWDL11	cuticular protein TWDL family (TWDL11)	protein_coding
AGAP008753	2562	0.33831	0.0885186	3.82191	0.00013242	0.00191298		Barrier-to-autointegration factor B	protein_coding	GO:0003677;GO:0005654;GO:0007059;GO:0030261	DNA binding;nucleoplasm;chromosome segregation;chromosome condensation
AGAP000879	631.579	-0.481852	0.126171	-3.81904	0.000133973	0.00193277		yellow protein	protein_coding	GO:0005576;GO:0042438;GO:0060179	extracellular region;melanin biosynthetic process;male mating behavior
AGAP001889	30.0274	-1.57722	0.4132	-3.81708	0.00013504	0.00194553		unspecified product	protein_coding
AGAP007659	625.085	-0.579267	0.15197	-3.81172	0.000138003	0.00198552		unspecified product	protein_coding	GO:0016747	acyltransferase activity, transferring groups other than amino-acyl groups
AGAP029417	103.897	-0.877762	0.230409	-3.80959	0.000139197	0.00199774		unspecified product	protein_coding
AGAP009222	846.996	0.44461	0.11671	3.80953	0.000139229	0.00199774		DNA ligase 1	protein_coding	GO:0000166;GO:0003677;GO:0003909;GO:0003910;GO:0005524;GO:0005634;GO:0005737;GO:0005739;GO:0006260;GO:0006266;GO:0006273;GO:0006281;GO:0006310;GO:0006974;GO:0016874;GO:0051103;GO:0071897;GO:1903461	nucleotide binding;DNA binding;DNA ligase activity;DNA ligase (ATP) activity;ATP binding;nucleus;cytoplasm;mitochondrion;DNA replication;DNA ligation;lagging strand elongation;DNA repair;DNA recombination;cellular response to DNA damage stimulus;ligase activity;DNA ligation involved in DNA repair;DNA biosynthetic process;Okazaki fragment processing involved in mitotic DNA replication
AGAP001015	17564.1	0.447009	0.117366	3.80869	0.000139707	0.00200163		notch gene homolog 1	protein_coding	GO:0005509;GO:0005515;GO:0005634;GO:0005886;GO:0007219;GO:0007275;GO:0009986;GO:0016021;GO:0030154;GO:0043235;GO:0046872;GO:0050793	calcium ion binding;protein binding;nucleus;plasma membrane;Notch signaling pathway;multicellular organism development;cell surface;integral component of membrane;cell differentiation;receptor complex;metal ion binding;regulation of developmental process
AGAP009459	1800.94	0.402552	0.105701	3.80839	0.000139876	0.00200163	cdk1	cyclin-dependent kinase 1	protein_coding	GO:0000086;GO:0000166;GO:0004672;GO:0004674;GO:0004693;GO:0005524;GO:0005634;GO:0006468;GO:0007095;GO:0008353;GO:0051726	G2/M transition of mitotic cell cycle;nucleotide binding;protein kinase activity;protein serine/threonine kinase activity;cyclin-dependent protein serine/threonine kinase activity;ATP binding;nucleus;protein phosphorylation;mitotic G2 DNA damage checkpoint signaling;RNA polymerase II CTD heptapeptide repeat kinase activity;regulation of cell cycle
AGAP002619	4280.47	0.383955	0.100973	3.80256	0.000143209	0.00204656		unspecified product	protein_coding
AGAP005043	82.7461	-1.13109	0.29811	-3.79419	0.000148128	0.002114		Inactive dipeptidyl peptidase 10	protein_coding	GO:0006508;GO:0008236;GO:0016020;GO:0016021	proteolysis;serine-type peptidase activity;membrane;integral component of membrane
AGAP004104	946.086	-0.384944	0.101471	-3.79366	0.000148445	0.00211569		unspecified product	protein_coding	GO:0016020;GO:0016021;GO:0022857;GO:0055085	membrane;integral component of membrane;transmembrane transporter activity;transmembrane transport
AGAP000472	1510.74	0.52408	0.138212	3.79187	0.000149519	0.00212814		chordin	protein_coding	GO:0005515;GO:0007275;GO:0007389;GO:0009790	protein binding;multicellular organism development;pattern specification process;embryo development
AGAP007099	1180.97	-0.596662	0.15739	-3.79097	0.000150061	0.00213299		unspecified product	protein_coding	GO:0005938;GO:0016020;GO:0016021;GO:0035017;GO:0035317	cell cortex;membrane;integral component of membrane;cuticle pattern formation;imaginal disc-derived wing hair organization
AGAP009312	97.6439	-0.835793	0.220501	-3.79043	0.000150388	0.00213348		CRAL-TRIO domain-containing protein [Source:UniProtKB/TrEMBL%3BAcc:A0A1S4H0P5]	protein_coding	GO:1902936	phosphatidylinositol bisphosphate binding
AGAP012407	42737.2	-0.324739	0.0856808	-3.7901	0.000150589	0.00213348		protein disulfide-isomerase A1	protein_coding	GO:0003756;GO:0005623;GO:0005783;GO:0005788;GO:0006457;GO:0016853;GO:0034976;GO:0045454	protein disulfide isomerase activity;obsolete cell;endoplasmic reticulum;endoplasmic reticulum lumen;protein folding;isomerase activity;response to endoplasmic reticulum stress;cell redox homeostasis
AGAP012817	72.0025	1.01991	0.269111	3.78992	0.000150698	0.00213348		unspecified product	protein_coding	GO:0004252;GO:0006508	serine-type endopeptidase activity;proteolysis
AGAP029103	617.252	-0.515278	0.135975	-3.78952	0.000150941	0.00213407		DH domain-containing protein [Source:UniProtKB/TrEMBL%3BAcc:A0A2C9H3V0]	protein_coding	GO:0005085;GO:0005515;GO:0030036	guanyl-nucleotide exchange factor activity;protein binding;actin cytoskeleton organization
AGAP011800	580.157	-0.50332	0.132843	-3.78884	0.000151352	0.00213704		Transaldolase [Source:UniProtKB/TrEMBL%3BAcc:Q7PZ95]	protein_coding	GO:0003824;GO:0004801;GO:0005737;GO:0005975;GO:0006098;GO:0009052;GO:0016740	catalytic activity;transaldolase activity;cytoplasm;carbohydrate metabolic process;pentose-phosphate shunt;pentose-phosphate shunt, non-oxidative branch;transferase activity
AGAP029218	25.5447	-1.71838	0.453957	-3.78535	0.000153495	0.00216442		unspecified product	protein_coding
AGAP002997	720.137	0.421294	0.111352	3.78346	0.000154666	0.00217609		tumor necrosis factor alpha-induced protein 8-like protein	protein_coding	GO:0005737;GO:0042981	cytoplasm;regulation of apoptotic process
AGAP000659	6789.11	0.382745	0.101166	3.78335	0.000154732	0.00217609		unspecified product	protein_coding	GO:0005515	protein binding
AGAP000306	32835.4	0.30692	0.0812996	3.77516	0.000159902	0.00224582		Histone H2A [Source:UniProtKB/TrEMBL%3BAcc:Q7QF50]	protein_coding	GO:0000786;GO:0003677;GO:0005634;GO:0005694;GO:0006325;GO:0031507;GO:0046982	nucleosome;DNA binding;nucleus;chromosome;chromatin organization;heterochromatin assembly;protein heterodimerization activity
AGAP007817	409.999	0.493389	0.130806	3.77192	0.000161996	0.00227222		Protein NEDD1 [Source:UniProtKB/TrEMBL%3BAcc:A0A1S4GWB2]	protein_coding	GO:0000242;GO:0000922;GO:0005515;GO:0005814;GO:0036064;GO:0071539	pericentriolar material;spindle pole;protein binding;centriole;ciliary basal body;protein localization to centrosome
AGAP006543	104.636	-0.923457	0.244864	-3.77131	0.000162393	0.00227479		unspecified product	protein_coding	GO:0016020;GO:0016021	membrane;integral component of membrane
AGAP005360	488.506	0.552406	0.146536	3.76976	0.000163401	0.00228444		PQ loop repeat-containing protein 3	protein_coding	GO:0016020;GO:0016021	membrane;integral component of membrane
AGAP002021	770.893	-0.396958	0.105305	-3.7696	0.000163512	0.00228444	Agpat1	1-acyl-sn-glycerol-3-phosphate acyltransferase	protein_coding	GO:0003841;GO:0005783;GO:0006629;GO:0006654;GO:0008654;GO:0016020;GO:0016021;GO:0016740;GO:0016746	1-acylglycerol-3-phosphate O-acyltransferase activity;endoplasmic reticulum;lipid metabolic process;phosphatidic acid biosynthetic process;phospholipid biosynthetic process;membrane;integral component of membrane;transferase activity;acyltransferase activity
AGAP005946	236.33	-0.640431	0.17006	-3.76591	0.000165943	0.00231536		unspecified product	protein_coding	GO:0016020;GO:0016021	membrane;integral component of membrane
AGAP007089	13.7778	-2.47381	0.657086	-3.76482	0.000166672	0.00232247		Chitin-binding type-2 domain-containing protein [Source:UniProtKB/TrEMBL%3BAcc:A0A1S4GU41]	protein_coding	GO:0005576;GO:0006030;GO:0008061	extracellular region;chitin metabolic process;chitin binding
AGAP006696	88.9404	0.868326	0.230679	3.76422	0.000167071	0.00232497		unspecified product	protein_coding
AGAP004761	249.386	-0.602122	0.159991	-3.76348	0.000167567	0.00232884		unspecified product	protein_coding	GO:0003779;GO:0007010;GO:0016043;GO:0022604;GO:0030036;GO:0031267	actin binding;cytoskeleton organization;cellular component organization;regulation of cell morphogenesis;actin cytoskeleton organization;small GTPase binding
AGAP029820	17328.5	-0.323575	0.0860338	-3.76102	0.00016922	0.00234747		unspecified product	protein_coding	GO:0000166;GO:0003824;GO:0004054;GO:0004111;GO:0005524;GO:0016301;GO:0016310;GO:0016740;GO:0016772;GO:0046314	nucleotide binding;catalytic activity;arginine kinase activity;creatine kinase activity;ATP binding;kinase activity;phosphorylation;transferase activity;transferase activity, transferring phosphorus-containing groups;phosphocreatine biosynthetic process
AGAP005581	77.7206	-1.16357	0.309399	-3.76074	0.000169412	0.00234747		3-hydroxyisobutyrate dehydrogenase [Source:UniProtKB/TrEMBL%3BAcc:Q7PNN6]	protein_coding	GO:0005739;GO:0006574;GO:0008442;GO:0009083;GO:0016491;GO:0016616;GO:0050661;GO:0051287;GO:0055114	mitochondrion;valine catabolic process;3-hydroxyisobutyrate dehydrogenase activity;branched-chain amino acid catabolic process;oxidoreductase activity;oxidoreductase activity, acting on the CH-OH group of donors, NAD or NADP as acceptor;NADP binding;NAD binding;obsolete oxidation-reduction process
AGAP003086	14.4959	-2.29498	0.610345	-3.76014	0.00016982	0.00234747		unspecified product	protein_coding	GO:0005765;GO:0005770;GO:0016020;GO:0016021	lysosomal membrane;late endosome;membrane;integral component of membrane
AGAP007887	19.0561	-1.8991	0.505083	-3.75997	0.000169933	0.00234747		MANSC domain-containing protein [Source:UniProtKB/TrEMBL%3BAcc:A0A1S4GX89]	protein_coding	GO:0005515;GO:0016020;GO:0016021	protein binding;membrane;integral component of membrane
AGAP006900	571.922	-0.476246	0.126666	-3.75985	0.000170013	0.00234747		unspecified product	protein_coding	GO:0005515;GO:0005737;GO:0046872	protein binding;cytoplasm;metal ion binding
AGAP008056	27.3855	-1.58482	0.421874	-3.75663	0.000172218	0.00237482		unspecified product	protein_coding
AGAP010056	3576.25	-0.365985	0.0976095	-3.74948	0.000177201	0.00244029		hexosaminidase	protein_coding	GO:0004553;GO:0004563;GO:0005975;GO:0008152;GO:0016787;GO:0016798;GO:0102148	hydrolase activity, hydrolyzing O-glycosyl compounds;beta-N-acetylhexosaminidase activity;carbohydrate metabolic process;metabolic process;hydrolase activity;hydrolase activity, acting on glycosyl bonds;N-acetyl-beta-D-galactosaminidase activity
AGAP028575	533.925	0.478343	0.127587	3.74916	0.000177425	0.00244029		unspecified product	protein_coding
AGAP007367	2242.28	-0.328228	0.0875746	-3.74799	0.000178259	0.00244858		solute carrier family 6 (neurotransmitter transporter%2C dopamine) member 3	protein_coding	GO:0005328;GO:0005330;GO:0005886;GO:0006836;GO:0015293;GO:0015874;GO:0016020;GO:0016021;GO:0032809;GO:0042734;GO:0043005;GO:0051583;GO:0055085	neurotransmitter:sodium symporter activity;dopamine:sodium symporter activity;plasma membrane;neurotransmitter transport;symporter activity;norepinephrine transport;membrane;integral component of membrane;neuronal cell body membrane;presynaptic membrane;neuron projection;dopamine uptake involved in synaptic transmission;transmembrane transport
AGAP012202	638.541	0.447105	0.119375	3.74537	0.000180126	0.00247103		Histone H2B [Source:UniProtKB/Swiss-Prot%3BAcc:Q27442]	protein_coding	GO:0000786;GO:0003677;GO:0005634;GO:0005694;GO:0006334;GO:0044877;GO:0046982	nucleosome;DNA binding;nucleus;chromosome;nucleosome assembly;protein-containing complex binding;protein heterodimerization activity
AGAP003439	17917.5	0.323479	0.0863816	3.74476	0.000180565	0.00247386		unspecified product	protein_coding	GO:0003677;GO:0005515;GO:0005634;GO:0006357;GO:0016020;GO:0016021	DNA binding;protein binding;nucleus;regulation of transcription by RNA polymerase II;membrane;integral component of membrane
AGAP002607	4099.9	0.348865	0.093174	3.74423	0.000180946	0.00247589		unspecified product	protein_coding	GO:0003677	DNA binding
AGAP008763	59.7364	-1.14711	0.306971	-3.73688	0.000186315	0.00254606		MIF4G domain-containing protein [Source:UniProtKB/TrEMBL%3BAcc:A0A1S4GZY4]	protein_coding	GO:0003723;GO:0005515;GO:0005829;GO:0006446;GO:0008494;GO:0045727	RNA binding;protein binding;cytosol;regulation of translational initiation;translation activator activity;positive regulation of translation
AGAP013758	201.115	0.622034	0.166489	3.7362	0.000186824	0.00254975		xanthine dehydrogenase	protein_coding	GO:0004854;GO:0004855;GO:0005506;GO:0005777;GO:0009055;GO:0016491;GO:0022900;GO:0046872;GO:0050660;GO:0051536;GO:0051537;GO:0055114;GO:0071949	xanthine dehydrogenase activity;xanthine oxidase activity;iron ion binding;peroxisome;electron transfer activity;oxidoreductase activity;electron transport chain;metal ion binding;flavin adenine dinucleotide binding;iron-sulfur cluster binding;2 iron, 2 sulfur cluster binding;obsolete oxidation-reduction process;FAD binding
AGAP007972	827.004	0.466042	0.12475	3.73581	0.000187114	0.00254986	ODDA	Odd skipped-like protein [Source:UniProtKB/TrEMBL%3BAcc:A0A1S4GWW5]	protein_coding	GO:0003676	nucleic acid binding
AGAP011795	22.7091	-1.66824	0.446587	-3.73554	0.000187313	0.00254986		unspecified product	protein_coding
AGAP009123	22.1907	-1.81649	0.486759	-3.7318	0.000190116	0.00258213		unspecified product	protein_coding	GO:0016021;GO:0022857;GO:0055085	integral component of membrane;transmembrane transporter activity;transmembrane transport
AGAP008783	481.711	-0.505266	0.135397	-3.73173	0.00019017	0.00258213		Arginase [Source:UniProtKB/TrEMBL%3BAcc:A0A1S4H002]	protein_coding	GO:0000050;GO:0004053;GO:0005737;GO:0005829;GO:0006525;GO:0016787;GO:0019547;GO:0030145;GO:0046872	urea cycle;arginase activity;cytoplasm;cytosol;arginine metabolic process;hydrolase activity;arginine catabolic process to ornithine;manganese ion binding;metal ion binding
AGAP011924	209.055	-0.600163	0.160861	-3.73094	0.00019077	0.00258411		Potassium channel subfamily K%2C invertebrate [Source:UniProtKB/TrEMBL%3BAcc:A0A1S4H903]	protein_coding	GO:0005267;GO:0005887;GO:0006811;GO:0016020;GO:0016021;GO:0022841;GO:0030322;GO:0071805	potassium channel activity;integral component of plasma membrane;ion transport;membrane;integral component of membrane;potassium ion leak channel activity;stabilization of membrane potential;potassium ion transmembrane transport
AGAP012740	228.562	-0.592697	0.158862	-3.73089	0.000190802	0.00258411		unspecified product	protein_coding	GO:0016020;GO:0016021	membrane;integral component of membrane
AGAP003926	402.583	-0.637851	0.17099	-3.73035	0.000191218	0.00258643		Aminopeptidase [Source:UniProtKB/TrEMBL%3BAcc:Q7Q2B5]	protein_coding	GO:0004177;GO:0005737;GO:0006508;GO:0008233;GO:0008237;GO:0008270;GO:0016787;GO:0042277;GO:0043171;GO:0046872;GO:0070006	aminopeptidase activity;cytoplasm;proteolysis;peptidase activity;metallopeptidase activity;zinc ion binding;hydrolase activity;peptide binding;peptide catabolic process;metal ion binding;metalloaminopeptidase activity
AGAP007568	4125.39	0.374965	0.100617	3.72665	0.00019404	0.00262127		condensin complex subunit 3	protein_coding	GO:0000793;GO:0000796;GO:0005737;GO:0007076;GO:0051301	condensed chromosome;condensin complex;cytoplasm;mitotic chromosome condensation;cell division
AGAP010856	76.7	-1.06024	0.284785	-3.72294	0.000196916	0.00265004		unspecified product	protein_coding	GO:0008506;GO:0016020;GO:0016021;GO:0022857;GO:0055085	sucrose:proton symporter activity;membrane;integral component of membrane;transmembrane transporter activity;transmembrane transport
AGAP029445	1019.63	-0.376514	0.101134	-3.72291	0.000196941	0.00265004		O-acyltransferase [Source:UniProtKB/TrEMBL%3BAcc:A0A453Z0R4]	protein_coding	GO:0004144;GO:0005783;GO:0005789;GO:0008374;GO:0016020;GO:0016021;GO:0016740;GO:0016746;GO:0019432;GO:0050252	diacylglycerol O-acyltransferase activity;endoplasmic reticulum;endoplasmic reticulum membrane;O-acyltransferase activity;membrane;integral component of membrane;transferase activity;acyltransferase activity;triglyceride biosynthetic process;retinol O-fatty-acyltransferase activity
AGAP011508	1654.84	0.346665	0.0931194	3.72281	0.000197022	0.00265004		unspecified product	protein_coding	GO:0000796;GO:0007076	condensin complex;mitotic chromosome condensation
AGAP028406	50.3806	-1.25357	0.336744	-3.72262	0.000197168	0.00265004		unspecified product	protein_coding
AGAP005754	426.552	-0.467846	0.125714	-3.72152	0.000198025	0.0026582		glucosyl/glucuronosyl transferases	protein_coding	GO:0008194;GO:0016020;GO:0016021;GO:0016740;GO:0016758;GO:0043231	UDP-glycosyltransferase activity;membrane;integral component of membrane;transferase activity;hexosyltransferase activity;intracellular membrane-bounded organelle
AGAP002009	17.9138	-2.12932	0.572339	-3.72038	0.00019892	0.00266684		dynein heavy chain%2C axonemal	protein_coding	GO:0003341;GO:0003777;GO:0005524;GO:0005737;GO:0005858;GO:0005874;GO:0007018;GO:0008569;GO:0030286;GO:0036156;GO:0045505;GO:0051959;GO:0097729	cilium movement;microtubule motor activity;ATP binding;cytoplasm;axonemal dynein complex;microtubule;microtubule-based movement;minus-end-directed microtubule motor activity;dynein complex;inner dynein arm;dynein intermediate chain binding;dynein light intermediate chain binding;9+2 motile cilium
AGAP010416	140.262	-0.926722	0.250033	-3.70639	0.000210233	0.00281495	ABCA8	ATP-binding cassette transporter (ABC transporter) family A member 8	protein_coding	GO:0000166;GO:0005319;GO:0005524;GO:0006869;GO:0016020;GO:0016021;GO:0016887;GO:0042626;GO:0043231;GO:0055085;GO:0140359	nucleotide binding;lipid transporter activity;ATP binding;lipid transport;membrane;integral component of membrane;ATP hydrolysis activity;ATPase-coupled transmembrane transporter activity;intracellular membrane-bounded organelle;transmembrane transport;ABC-type transporter activity
AGAP010675	170.054	-0.800645	0.216158	-3.70397	0.000212248	0.00283835	LRIM18	leucine-rich immune protein (Coil-less)	protein_coding	GO:0005515;GO:0005615;GO:0031012	protein binding;extracellular space;extracellular matrix
AGAP006478	20950.7	0.294808	0.0797978	3.69443	0.000220379	0.00294338		Synaptic vesicle membrane protein VAT-1 homolog-like	protein_coding	GO:0016491;GO:0055114	oxidoreductase activity;obsolete oxidation-reduction process
AGAP000893	2302.95	-0.418512	0.113333	-3.69276	0.000221831	0.00295905		unspecified product	protein_coding	GO:0005515	protein binding
AGAP005758	92.1653	0.945085	0.256306	3.68734	0.000226614	0.00301905	COEAE3D	carboxylesterase	protein_coding	GO:0005615;GO:0016787;GO:0052689	extracellular space;hydrolase activity;carboxylic ester hydrolase activity
AGAP010294	5180.8	-0.363434	0.0985907	-3.68629	0.000227548	0.0030277		unspecified product	protein_coding
AGAP002575	136.622	-0.841134	0.228435	-3.68217	0.000231261	0.00307326		unspecified product	protein_coding	GO:0005515	protein binding
AGAP012641	132.072	-0.742533	0.201782	-3.67989	0.000233337	0.00309697		aldose reductase	protein_coding	GO:0004032;GO:0005829;GO:0008106;GO:0016491;GO:0047834;GO:0055114	alditol:NADP+ 1-oxidoreductase activity;cytosol;alcohol dehydrogenase (NADP+) activity;oxidoreductase activity;D-threo-aldose 1-dehydrogenase activity;obsolete oxidation-reduction process
AGAP003300	579.611	-0.485292	0.131918	-3.67873	0.000234395	0.0031035		solute carrier family 39 (zinc transporter)	protein_coding	GO:0005385;GO:0005623;GO:0006882;GO:0016020;GO:0016021;GO:0030001;GO:0046873;GO:0055085;GO:0071577	zinc ion transmembrane transporter activity;obsolete cell;cellular zinc ion homeostasis;membrane;integral component of membrane;metal ion transport;metal ion transmembrane transporter activity;transmembrane transport;zinc ion transmembrane transport
AGAP000393	1234.94	-0.34405	0.0935246	-3.67871	0.000234414	0.0031035		Trimeric intracellular cation channel type B	protein_coding	GO:0005261;GO:0005267;GO:0016020;GO:0016021;GO:0034220;GO:0042802;GO:0071805;GO:0098655	cation channel activity;potassium channel activity;membrane;integral component of membrane;ion transmembrane transport;identical protein binding;potassium ion transmembrane transport;cation transmembrane transport
AGAP011520	1174.86	0.579996	0.157698	3.67789	0.000235174	0.00310968		CS domain-containing protein [Source:UniProtKB/TrEMBL%3BAcc:A0A1S4H6W7]	protein_coding
AGAP002075	306.063	0.501663	0.136442	3.67675	0.000236226	0.00311971		serine/threonine-protein kinase TTK/MPS1	protein_coding	GO:0000776;GO:0004672;GO:0004674;GO:0004712;GO:0005524;GO:0005634;GO:0005819;GO:0006468;GO:0007059;GO:0007093;GO:0007094;GO:0018105;GO:0033316;GO:0034501;GO:0051304	kinetochore;protein kinase activity;protein serine/threonine kinase activity;protein serine/threonine/tyrosine kinase activity;ATP binding;nucleus;spindle;protein phosphorylation;chromosome segregation;mitotic cell cycle checkpoint signaling;mitotic spindle assembly checkpoint signaling;peptidyl-serine phosphorylation;meiotic spindle assembly checkpoint signaling;protein localization to kinetocho…
AGAP004213	406.139	-0.528407	0.143738	-3.67619	0.00023674	0.00312262		unspecified product	protein_coding	GO:0000785;GO:0003677;GO:0005634;GO:0006355	chromatin;DNA binding;nucleus;regulation of DNA-templated transcription
AGAP012691	791.591	0.450297	0.122511	3.67557	0.000237321	0.00312431		unspecified product	protein_coding	GO:0003677;GO:0005524;GO:0005634;GO:0006270;GO:0042555;GO:1905775	DNA binding;ATP binding;nucleus;DNA replication initiation;MCM complex;negative regulation of DNA helicase activity
AGAP007299	908.303	0.441771	0.120196	3.67542	0.000237457	0.00312431		unspecified product	protein_coding	GO:0005635;GO:0005829;GO:0006606	nuclear envelope;cytosol;protein import into nucleus
AGAP005888	7.97671	3.56136	0.969635	3.67289	0.000239824	0.00315155		unspecified product	protein_coding
AGAP004656	1955.03	0.424666	0.115695	3.67056	0.000242015	0.00317641		histone-lysine N-methyltransferase NSD2	protein_coding	GO:0005515;GO:0005634;GO:0018024;GO:0046872	protein binding;nucleus;histone-lysine N-methyltransferase activity;metal ion binding
AGAP029698	11.6951	2.71212	0.739591	3.66705	0.000245362	0.00321636		LAM_G_DOMAIN domain-containing protein [Source:UniProtKB/TrEMBL%3BAcc:A0A453Z0D8]	protein_coding	GO:0001736;GO:0005509;GO:0005886;GO:0007155;GO:0007156;GO:0007163;GO:0016020;GO:0016021;GO:0016043;GO:0017022;GO:0030154;GO:0048513;GO:0098609	establishment of planar polarity;calcium ion binding;plasma membrane;cell adhesion;homophilic cell adhesion via plasma membrane adhesion molecules;establishment or maintenance of cell polarity;membrane;integral component of membrane;cellular component organization;myosin binding;cell differentiation;animal organ development;cell-cell adhesion
AGAP000301	196.146	0.605828	0.165244	3.66626	0.00024612	0.00322232		unspecified product	protein_coding
AGAP001864	517.186	-0.495892	0.135305	-3.66499	0.000247347	0.0032344	CYP4H15	cytochrome P450	protein_coding	GO:0004497;GO:0005506;GO:0016491;GO:0016705;GO:0020037;GO:0046872;GO:0055114	monooxygenase activity;iron ion binding;oxidoreductase activity;oxidoreductase activity, acting on paired donors, with incorporation or reduction of molecular oxygen;heme binding;metal ion binding;obsolete oxidation-reduction process
AGAP009576	222.715	0.614336	0.167688	3.66356	0.000248734	0.00324853		collagen alpha 1	protein_coding	GO:0005201;GO:0005615;GO:0016020;GO:0016021;GO:0030198;GO:0031012;GO:0048731	extracellular matrix structural constituent;extracellular space;membrane;integral component of membrane;extracellular matrix organization;extracellular matrix;system development
AGAP001600	247.266	-0.621447	0.169679	-3.6625	0.00024977	0.00325806		Ser/Thr protein phosphatase/nucleotidase	protein_coding	GO:0000166;GO:0005886;GO:0006196;GO:0008253;GO:0009166;GO:0016311;GO:0016787	nucleotide binding;plasma membrane;AMP catabolic process;5'-nucleotidase activity;nucleotide catabolic process;dephosphorylation;hydrolase activity
AGAP011676	104.809	-0.940462	0.256835	-3.66173	0.000250516	0.00326378		uncoupling protein 2%2C mitochondrial	protein_coding	GO:0006839;GO:0009409;GO:0016020;GO:0016021;GO:0017077;GO:0031966;GO:1902600;GO:1990542;GO:1990845	mitochondrial transport;response to cold;membrane;integral component of membrane;oxidative phosphorylation uncoupler activity;mitochondrial membrane;proton transmembrane transport;mitochondrial transmembrane transport;adaptive thermogenesis
AGAP006970	49.9364	-1.28384	0.350735	-3.66044	0.000251787	0.00327632		unspecified product	protein_coding
AGAP002725	1586.54	0.341451	0.0933002	3.6597	0.00025251	0.0032817		unspecified product	protein_coding	GO:0051179	localization
AGAP007508	419.344	0.577878	0.158294	3.65066	0.000261567	0.00339526		unspecified product	protein_coding	GO:0000786;GO:0003677;GO:0005634;GO:0005694;GO:0046982	nucleosome;DNA binding;nucleus;chromosome;protein heterodimerization activity
AGAP001476	1785.4	-0.350916	0.0961547	-3.64949	0.000262759	0.00340657		Innexin inx2	protein_coding	GO:0005243;GO:0005886;GO:0005921;GO:0006811;GO:0016020;GO:0016021;GO:0030054;GO:0055085	gap junction channel activity;plasma membrane;gap junction;ion transport;membrane;integral component of membrane;cell junction;transmembrane transport
AGAP007584	423.347	-0.573067	0.157066	-3.64857	0.000263703	0.00341463		unspecified product	protein_coding	GO:0005576;GO:0005615	extracellular region;extracellular space
AGAP001933	1171.07	0.390104	0.106934	3.64809	0.000264196	0.00341686		kinase	protein_coding	GO:0004672;GO:0004674;GO:0005524;GO:0005634;GO:0005737;GO:0006468;GO:0016055;GO:0018105	protein kinase activity;protein serine/threonine kinase activity;ATP binding;nucleus;cytoplasm;protein phosphorylation;Wnt signaling pathway;peptidyl-serine phosphorylation
AGAP009106	489.263	-0.610684	0.167443	-3.64711	0.000265202	0.00342569		CBM39 domain-containing protein [Source:UniProtKB/TrEMBL%3BAcc:A0A1S4H069]	protein_coding	GO:0030246	carbohydrate binding
AGAP007801	515.263	0.617879	0.169586	3.64345	0.000269008	0.00347063		vrille	protein_coding	GO:0003700;GO:0005634;GO:0006355;GO:0007623;GO:0110165	DNA-binding transcription factor activity;nucleus;regulation of DNA-templated transcription;circadian rhythm;cellular anatomical entity
AGAP009890	124.001	-0.747838	0.205401	-3.64087	0.000271722	0.00350139		nuclear receptor subfamily 2 group E member 3	protein_coding	GO:0000977;GO:0003677;GO:0003700;GO:0003707;GO:0005634;GO:0006355;GO:0006357;GO:0008270;GO:0030154;GO:0043401;GO:0043565;GO:0045944;GO:0046872;GO:0048856	RNA polymerase II transcription regulatory region sequence-specific DNA binding;DNA binding;DNA-binding transcription factor activity;nuclear steroid receptor activity;nucleus;regulation of DNA-templated transcription;regulation of transcription by RNA polymerase II;zinc ion binding;cell differentiation;steroid hormone mediated signaling pathway;sequence-specific DNA binding;positive regulation o…
AGAP000313	132.609	-0.743433	0.2044	-3.63715	0.000275675	0.00354803		alanine-glyoxylate aminotransferase 2-like	protein_coding	GO:0003824;GO:0008483;GO:0030170;GO:0044248;GO:1901575	catalytic activity;transaminase activity;pyridoxal phosphate binding;cellular catabolic process;organic substance catabolic process
AGAP006477	2174.06	0.39914	0.109749	3.63683	0.000276014	0.00354808		retinoblastoma-like protein 1	protein_coding	GO:0000785;GO:0005634;GO:0005667;GO:0006357;GO:0007049;GO:0007346;GO:0030154;GO:0051726;GO:2000134	chromatin;nucleus;transcription regulator complex;regulation of transcription by RNA polymerase II;cell cycle;regulation of mitotic cell cycle;cell differentiation;regulation of cell cycle;negative regulation of G1/S transition of mitotic cell cycle
AGAP003494	81.223	-0.868753	0.239134	-3.63291	0.000280241	0.00359806		sugar transporter ERD6-like 7	protein_coding	GO:0005351;GO:0005886;GO:0005887;GO:0008643;GO:0016020;GO:0016021;GO:0022857;GO:0034219;GO:0046323;GO:0051119;GO:0055085;GO:1902600	carbohydrate:proton symporter activity;plasma membrane;integral component of plasma membrane;carbohydrate transport;membrane;integral component of membrane;transmembrane transporter activity;carbohydrate transmembrane transport;glucose import;sugar transmembrane transporter activity;transmembrane transport;proton transmembrane transport
AGAP009212	133.496	-0.887087	0.245056	-3.61994	0.000294675	0.00377882	SRPN6	serine protease inhibitor (serpin) 6	protein_coding	GO:0004867;GO:0005615;GO:0010951	serine-type endopeptidase inhibitor activity;extracellular space;negative regulation of endopeptidase activity
AGAP007693	2779.06	-0.396636	0.109645	-3.61747	0.0002975	0.00381044		serine protease inhibitor (serpin) 7	protein_coding	GO:0004867;GO:0005615	serine-type endopeptidase inhibitor activity;extracellular space
AGAP008614	371.098	-0.479359	0.132636	-3.61411	0.000301386	0.00385556		GRIP domain-containing protein [Source:UniProtKB/TrEMBL%3BAcc:A0A1S4GZH5]	protein_coding
AGAP009751	911.343	-0.542766	0.150387	-3.60912	0.000307241	0.00392574	ANCE2	angiotensin-converting enzyme 2	protein_coding	GO:0004180;GO:0005615;GO:0005886;GO:0006508;GO:0008233;GO:0008237;GO:0008238;GO:0008239;GO:0008241;GO:0016020;GO:0016787;GO:0046872	carboxypeptidase activity;extracellular space;plasma membrane;proteolysis;peptidase activity;metallopeptidase activity;exopeptidase activity;dipeptidyl-peptidase activity;peptidyl-dipeptidase activity;membrane;hydrolase activity;metal ion binding
AGAP011571	1674.71	0.330782	0.0917106	3.60681	0.000309987	0.00395606		unspecified product	protein_coding
AGAP006873	217.039	-0.669725	0.185711	-3.60627	0.000310632	0.00395929		Ras-related protein Rab-8A	protein_coding	GO:0003924;GO:0005525;GO:0005768;GO:0005794;GO:0005886;GO:0006886;GO:0006904;GO:0008021;GO:0009306;GO:0012505;GO:0017157;GO:0030140;GO:0032482;GO:0032593;GO:0032869;GO:0048210;GO:0055037;GO:0072659	GTPase activity;GTP binding;endosome;Golgi apparatus;plasma membrane;intracellular protein transport;vesicle docking involved in exocytosis;synaptic vesicle;protein secretion;endomembrane system;regulation of exocytosis;trans-Golgi network transport vesicle;Rab protein signal transduction;insulin-responsive compartment;cellular response to insulin stimulus;Golgi vesicle fusion to target membrane;…
AGAP013365	22664.8	0.40491	0.112289	3.60597	0.000310986	0.00395929		unspecified product	protein_coding	GO:0005576;GO:0006869;GO:0008289	extracellular region;lipid transport;lipid binding
AGAP002263	1443.54	0.394127	0.109508	3.59906	0.000319364	0.00406108		choline-phosphate cytidylyltransferase	protein_coding	GO:0003824;GO:0004105;GO:0006657;GO:0009058;GO:0031210	catalytic activity;choline-phosphate cytidylyltransferase activity;CDP-choline pathway;biosynthetic process;phosphatidylcholine binding
AGAP010870	2924.91	0.324211	0.0900902	3.59874	0.000319767	0.00406134		solute carrier family 27 (fatty acid transporter)%2C member 1/4	protein_coding	GO:0001676;GO:0003824;GO:0004467;GO:0005324;GO:0005783;GO:0015909;GO:0070328	long-chain fatty acid metabolic process;catalytic activity;long-chain fatty acid-CoA ligase activity;long-chain fatty acid transporter activity;endoplasmic reticulum;long-chain fatty acid transport;triglyceride homeostasis
AGAP007616	5730.72	0.381705	0.106199	3.59423	0.00032535	0.00412732		unspecified product	protein_coding	GO:0005509;GO:0016021	calcium ion binding;integral component of membrane
AGAP029468	120.595	-0.918578	0.255646	-3.59316	0.000326693	0.00413941		MFS domain-containing protein [Source:UniProtKB/TrEMBL%3BAcc:A0A453YZR2]	protein_coding	GO:0008028;GO:0015718;GO:0016020;GO:0016021;GO:0022857;GO:0055085	monocarboxylic acid transmembrane transporter activity;monocarboxylic acid transport;membrane;integral component of membrane;transmembrane transporter activity;transmembrane transport
AGAP028390	9109.87	-0.502308	0.139858	-3.59156	0.000328702	0.0041599	tRNA-Leu	unspecified product	tRNA
AGAP011119	1897.15	-0.406003	0.113146	-3.58829	0.000332848	0.00420289		unspecified product	protein_coding	GO:0003796;GO:0008152;GO:0019835;GO:0042742	lysozyme activity;metabolic process;cytolysis;defense response to bacterium
AGAP001613	3231.9	0.341906	0.0952845	3.58826	0.00033289	0.00420289		unspecified product	protein_coding	GO:0005623;GO:0016020;GO:0016021;GO:0045454	obsolete cell;membrane;integral component of membrane;cell redox homeostasis
AGAP010033	143.264	0.714152	0.199093	3.58703	0.00033446	0.00421769		unspecified product	protein_coding	GO:0000278;GO:0000940;GO:0005876;GO:0007059;GO:0008017;GO:0031110;GO:0051301;GO:0072686	mitotic cell cycle;outer kinetochore;spindle microtubule;chromosome segregation;microtubule binding;regulation of microtubule polymerization or depolymerization;cell division;mitotic spindle
AGAP008582	1630.96	0.434397	0.121416	3.57777	0.000346538	0.00436201		Alpha-mannosidase [Source:UniProtKB/TrEMBL%3BAcc:A0A1S4GYP5]	protein_coding	GO:0003824;GO:0004559;GO:0005774;GO:0005975;GO:0006013;GO:0006517;GO:0008152;GO:0016787;GO:0016798;GO:0030246;GO:0046872	catalytic activity;alpha-mannosidase activity;vacuolar membrane;carbohydrate metabolic process;mannose metabolic process;protein deglycosylation;metabolic process;hydrolase activity;hydrolase activity, acting on glycosyl bonds;carbohydrate binding;metal ion binding
AGAP000996	643.574	0.427602	0.11953	3.57736	0.000347078	0.00436201		ZZ-type domain-containing protein [Source:UniProtKB/TrEMBL%3BAcc:A0A1S4GAP1]	protein_coding	GO:0007268;GO:0008270;GO:0016010;GO:0045202;GO:0046716;GO:0050804	chemical synaptic transmission;zinc ion binding;dystrophin-associated glycoprotein complex;synapse;muscle cell cellular homeostasis;modulation of chemical synaptic transmission
AGAP009512	1093.71	0.376361	0.105208	3.57732	0.000347137	0.00436201		E3 ubiquitin-protein ligase UBR7	protein_coding	GO:0005737;GO:0008270;GO:0016567;GO:0046872;GO:0061630	cytoplasm;zinc ion binding;protein ubiquitination;metal ion binding;ubiquitin protein ligase activity
AGAP006387	483.609	0.47711	0.133421	3.57598	0.000348921	0.00437924		DNA primase large subunit [Source:UniProtKB/TrEMBL%3BAcc:Q7Q5K2]	protein_coding	GO:0003677;GO:0003896;GO:0003899;GO:0005658;GO:0006260;GO:0006269;GO:0016740;GO:0016779;GO:0046872;GO:0051536;GO:0051539	DNA binding;DNA primase activity;DNA-directed 5'-3' RNA polymerase activity;alpha DNA polymerase:primase complex;DNA replication;DNA replication, synthesis of RNA primer;transferase activity;nucleotidyltransferase activity;metal ion binding;iron-sulfur cluster binding;4 iron, 4 sulfur cluster binding
AGAP001343	609.813	0.452997	0.126869	3.57058	0.000356188	0.00446514		fatty acyl-CoA reductase 2	protein_coding	GO:0005777;GO:0006629;GO:0016020;GO:0016021;GO:0016491;GO:0035336;GO:0043231;GO:0055114;GO:0080019;GO:0102965;GO:1901568	peroxisome;lipid metabolic process;membrane;integral component of membrane;oxidoreductase activity;long-chain fatty-acyl-CoA metabolic process;intracellular membrane-bounded organelle;obsolete oxidation-reduction process;fatty-acyl-CoA reductase (alcohol-forming) activity;alcohol-forming fatty acyl-CoA reductase activity;fatty acid derivative metabolic process
AGAP006226	8.75242	-3.16707	0.887066	-3.57028	0.000356605	0.00446514	Aldehyde_oxidase	unspecified product	protein_coding	GO:0005506;GO:0005777;GO:0009055;GO:0016491;GO:0022900;GO:0046872;GO:0050660;GO:0051536;GO:0051537;GO:0055114;GO:0071949	iron ion binding;peroxisome;electron transfer activity;oxidoreductase activity;electron transport chain;metal ion binding;flavin adenine dinucleotide binding;iron-sulfur cluster binding;2 iron, 2 sulfur cluster binding;obsolete oxidation-reduction process;FAD binding
AGAP010165	71.7067	-0.894343	0.250644	-3.56818	0.000359467	0.00448518		dynein light intermediate chain 2%2C cytosolic	protein_coding	GO:0005737;GO:0005815;GO:0005868;GO:0005874;GO:0005929;GO:0005930;GO:0008569;GO:0035721;GO:0035735;GO:0036064;GO:0045504	cytoplasm;microtubule organizing center;cytoplasmic dynein complex;microtubule;cilium;axoneme;minus-end-directed microtubule motor activity;intraciliary retrograde transport;intraciliary transport involved in cilium assembly;ciliary basal body;dynein heavy chain binding
AGAP013719	144.096	-0.732449	0.205276	-3.56811	0.000359561	0.00448518		Crumbs	protein_coding	GO:0005509;GO:0009653;GO:0016043;GO:0030154;GO:0048513	calcium ion binding;anatomical structure morphogenesis;cellular component organization;cell differentiation;animal organ development
AGAP003145	324.409	0.741408	0.207794	3.56799	0.00035973	0.00448518		unspecified product	protein_coding	GO:0003676	nucleic acid binding
AGAP002702	2054.63	0.464294	0.130132	3.56787	0.000359896	0.00448518		unspecified product	protein_coding	GO:0000978;GO:0000981;GO:0003676;GO:0003677;GO:0003700;GO:0005634;GO:0006355;GO:0046872	RNA polymerase II cis-regulatory region sequence-specific DNA binding;DNA-binding transcription factor activity, RNA polymerase II-specific;nucleic acid binding;DNA binding;DNA-binding transcription factor activity;nucleus;regulation of DNA-templated transcription;metal ion binding
AGAP010075	4070.71	0.36353	0.102017	3.56342	0.000366053	0.00455236		U4/U6.U5 tri-snRNP-associated protein 3	protein_coding	GO:0005634;GO:0006397;GO:0008380	nucleus;mRNA processing;RNA splicing
AGAP011648	720.102	-0.469572	0.131778	-3.56336	0.000366144	0.00455236		Protein kinase domain-containing protein [Source:UniProtKB/TrEMBL%3BAcc:A0A1S4H768]	protein_coding	GO:0004672;GO:0004713;GO:0004714;GO:0005509;GO:0005524;GO:0005887;GO:0006468;GO:0007156;GO:0007169;GO:0007275;GO:0016020;GO:0016021;GO:0018108;GO:0033674;GO:0043235	protein kinase activity;protein tyrosine kinase activity;transmembrane receptor protein tyrosine kinase activity;calcium ion binding;ATP binding;integral component of plasma membrane;protein phosphorylation;homophilic cell adhesion via plasma membrane adhesion molecules;transmembrane receptor protein tyrosine kinase signaling pathway;multicellular organism development;membrane;integral component …
AGAP008187	1020.49	-0.544455	0.152904	-3.56076	0.000369779	0.00459218		unspecified product	protein_coding
AGAP000530	780.366	0.393066	0.110526	3.55631	0.000376097	0.00466518		Werner Syndrome-like exonuclease	protein_coding	GO:0003676;GO:0005634;GO:0005737;GO:0006139;GO:0008408;GO:0046872;GO:0090305	nucleic acid binding;nucleus;cytoplasm;nucleobase-containing compound metabolic process;3'-5' exonuclease activity;metal ion binding;nucleic acid phosphodiester bond hydrolysis
AGAP006771	1900.94	0.340101	0.0956875	3.55429	0.000378999	0.00469569		eiger	protein_coding	GO:0005125;GO:0005164;GO:0005515;GO:0005615;GO:0006955;GO:0007165;GO:0016020;GO:0016021;GO:0048018	cytokine activity;tumor necrosis factor receptor binding;protein binding;extracellular space;immune response;signal transduction;membrane;integral component of membrane;receptor ligand activity
AGAP005165	130.102	-0.838634	0.235999	-3.55354	0.000380081	0.00470362		unspecified product	protein_coding	GO:0005509;GO:0005604;GO:0008045;GO:0009653;GO:0009887;GO:0009888;GO:0016043;GO:0016358;GO:0030154;GO:0048513	calcium ion binding;basement membrane;motor neuron axon guidance;anatomical structure morphogenesis;animal organ morphogenesis;tissue development;cellular component organization;dendrite development;cell differentiation;animal organ development
AGAP004209	820.888	-0.683802	0.19253	-3.55167	0.000382795	0.00473169		diacylglycerol kinase (ATP dependent)	protein_coding	GO:0000166;GO:0003951;GO:0004143;GO:0005524;GO:0007165;GO:0007205;GO:0016301;GO:0016310;GO:0016740;GO:0035556;GO:0046339;GO:0046486;GO:0046834;GO:0046872	nucleotide binding;NAD+ kinase activity;diacylglycerol kinase activity;ATP binding;signal transduction;protein kinase C-activating G protein-coupled receptor signaling pathway;kinase activity;phosphorylation;transferase activity;intracellular signal transduction;diacylglycerol metabolic process;glycerolipid metabolic process;lipid phosphorylation;metal ion binding
AGAP003164	498.974	-0.462124	0.130137	-3.55107	0.000383671	0.004737		unspecified product	protein_coding
AGAP008465	102.968	0.919019	0.258893	3.5498	0.000385526	0.00475437	CPLCG22	cuticular protein CPLCG family (CPLCG22)	protein_coding
AGAP003302	604.366	0.449828	0.126744	3.5491	0.000386551	0.00476148		unspecified product	protein_coding	GO:0046872	metal ion binding
AGAP007967	7505.72	0.368127	0.103735	3.54874	0.000387084	0.00476253		Selenide%2C water dikinase [Source:UniProtKB/TrEMBL%3BAcc:A0A1S4GWU2]	protein_coding	GO:0004756;GO:0005524;GO:0005737;GO:0016260;GO:0016301;GO:0016310	selenide, water dikinase activity;ATP binding;cytoplasm;selenocysteine biosynthetic process;kinase activity;phosphorylation
AGAP000978	554.344	0.509669	0.143649	3.54801	0.000388151	0.00477012		origin recognition complex subunit 5	protein_coding	GO:0000808;GO:0003688;GO:0005634;GO:0005664;GO:0006260;GO:0006270	origin recognition complex;DNA replication origin binding;nucleus;nuclear origin of replication recognition complex;DNA replication;DNA replication initiation
AGAP029287	10.3751	-2.89854	0.818642	-3.54067	0.000399116	0.0048992		unspecified product	protein_coding
AGAP012395	283.215	-0.734066	0.207448	-3.53855	0.000402337	0.00493304		peptide-methionine (S)-S-oxide reductase	protein_coding	GO:0005737;GO:0008113;GO:0034599;GO:0036456;GO:0055114	cytoplasm;peptide-methionine (S)-S-oxide reductase activity;cellular response to oxidative stress;L-methionine-(S)-S-oxide reductase activity;obsolete oxidation-reduction process
AGAP000635	153.735	-0.779271	0.220342	-3.53664	0.000405248	0.00496301		SEC7 domain-containing protein [Source:UniProtKB/TrEMBL%3BAcc:A0A1S4G9F5]	protein_coding	GO:0005085;GO:0032012	guanyl-nucleotide exchange factor activity;regulation of ARF protein signal transduction
AGAP004205	987.056	-0.441329	0.124859	-3.53463	0.000408352	0.00499137		N-sulfoglucosamine sulfohydrolase	protein_coding	GO:0003824;GO:0005539;GO:0006027;GO:0008449;GO:0008484;GO:0016250;GO:0030200	catalytic activity;glycosaminoglycan binding;glycosaminoglycan catabolic process;N-acetylglucosamine-6-sulfatase activity;sulfuric ester hydrolase activity;N-sulfoglucosamine sulfohydrolase activity;heparan sulfate proteoglycan catabolic process
AGAP006405	220.433	-0.642088	0.181662	-3.53453	0.000408505	0.00499137		unspecified product	protein_coding	GO:0004672;GO:0005524;GO:0005887;GO:0006468;GO:0007169;GO:0007275;GO:0007399;GO:0007409;GO:0016020;GO:0016021;GO:0018108;GO:0033674;GO:0043235	protein kinase activity;ATP binding;integral component of plasma membrane;protein phosphorylation;transmembrane receptor protein tyrosine kinase signaling pathway;multicellular organism development;nervous system development;axonogenesis;membrane;integral component of membrane;peptidyl-tyrosine phosphorylation;positive regulation of kinase activity;receptor complex
AGAP003697	16.4378	1.90451	0.539177	3.53226	0.000412025	0.0050286		beta-1%2C4-N-acetylglucosaminyltransferase	protein_coding	GO:0004577;GO:0006488;GO:0016758	N-acetylglucosaminyldiphosphodolichol N-acetylglucosaminyltransferase activity;dolichol-linked oligosaccharide biosynthetic process;hexosyltransferase activity
AGAP010152	1083.71	0.389038	0.110258	3.52844	0.000418018	0.00509588		gem associated protein 5	protein_coding	GO:0005515	protein binding
AGAP028105	137.803	0.687373	0.195103	3.52312	0.000426493	0.00518666		Chitin-binding type-2 domain-containing protein [Source:UniProtKB/TrEMBL%3BAcc:A0A1S4HE82]	protein_coding	GO:0005576;GO:0006030;GO:0008061	extracellular region;chitin metabolic process;chitin binding
AGAP005978	2744.73	0.598168	0.169794	3.52291	0.000426833	0.00518666		zinc finger and SCAN domain containing 2	protein_coding	GO:0003676	nucleic acid binding
AGAP029603	1534.17	0.335749	0.0953059	3.52285	0.00042693	0.00518666		unspecified product	protein_coding	GO:0016020;GO:0016021	membrane;integral component of membrane
AGAP009379	77.2059	-1.02818	0.291962	-3.52164	0.000428886	0.00520447		cellular retinaldehyde-binding protein	protein_coding	GO:1902936	phosphatidylinositol bisphosphate binding
AGAP005459	21.5845	-1.6971	0.482347	-3.51842	0.00043412	0.00526197	CPR16	cuticular protein RR-1 family 16	protein_coding	GO:0008010;GO:0042302;GO:0062129	structural constituent of chitin-based larval cuticle;structural constituent of cuticle;chitin-based extracellular matrix
AGAP008237	339.07	-0.516146	0.146759	-3.51696	0.000436515	0.00528496		Putative G-protein coupled receptor GPCR [Source:UniProtKB/TrEMBL%3BAcc:A0A1S4GXN8]	protein_coding	GO:0004930;GO:0005886;GO:0007186;GO:0007218;GO:0016020;GO:0016021;GO:0032438;GO:0033162;GO:0035240;GO:0035643;GO:0050848;GO:0072544;GO:0072545	G protein-coupled receptor activity;plasma membrane;G protein-coupled receptor signaling pathway;neuropeptide signaling pathway;membrane;integral component of membrane;melanosome organization;melanosome membrane;dopamine binding;L-DOPA receptor activity;regulation of calcium-mediated signaling;L-DOPA binding;tyrosine binding
AGAP003228	5372.55	0.345626	0.0982957	3.51619	0.000437793	0.0052944		histone acetyltransferase type B subunit 2	protein_coding	GO:0005515;GO:0005634;GO:0010468;GO:0016581;GO:0031507;GO:0035098;GO:0042393	protein binding;nucleus;regulation of gene expression;NuRD complex;heterochromatin assembly;ESC/E(Z) complex;histone binding
AGAP000374	945.841	0.367037	0.104487	3.51275	0.000443492	0.00535723		anaphase-promoting complex subunit 1	protein_coding	GO:0005680;GO:0007091;GO:0031145;GO:0061630;GO:0070979	anaphase-promoting complex;metaphase/anaphase transition of mitotic cell cycle;anaphase-promoting complex-dependent catabolic process;ubiquitin protein ligase activity;protein K11-linked ubiquitination
AGAP010431	69.1864	-0.991956	0.282703	-3.50883	0.000450078	0.00543061		unspecified product	protein_coding	GO:0005886;GO:0016020;GO:0016021	plasma membrane;membrane;integral component of membrane
AGAP007323	61.1411	1.01377	0.289209	3.50531	0.000456076	0.00549673		unspecified product	protein_coding	GO:0016021	integral component of membrane
AGAP001768	715.744	0.445628	0.127149	3.50478	0.000456986	0.00550145	GILT2	gamma-interferon-inducible lysosomal thiol reductase	protein_coding	GO:0016491;GO:0016671	oxidoreductase activity;oxidoreductase activity, acting on a sulfur group of donors, disulfide as acceptor
AGAP006347	180.94	0.778836	0.222267	3.50406	0.000458221	0.00551007		potassium voltage-gated channel KQT-like subfamily%2C invertebrate	protein_coding	GO:0005216;GO:0005249;GO:0005251;GO:0005267;GO:0005516;GO:0006811;GO:0006813;GO:0008076;GO:0016020;GO:0016021;GO:0034765;GO:0055085;GO:0071805	ion channel activity;voltage-gated potassium channel activity;delayed rectifier potassium channel activity;potassium channel activity;calmodulin binding;ion transport;potassium ion transport;voltage-gated potassium channel complex;membrane;integral component of membrane;regulation of ion transmembrane transport;transmembrane transport;potassium ion transmembrane transport
AGAP013157	147.636	0.685005	0.195592	3.50222	0.000461395	0.00554196		Antp family	protein_coding	GO:0000981;GO:0003677;GO:0006355	DNA-binding transcription factor activity, RNA polymerase II-specific;DNA binding;regulation of DNA-templated transcription
AGAP008490	859.546	0.447645	0.127889	3.50025	0.000464815	0.00557673		Solute carrier family 36 (proton-coupled amino acid transporter) [Source:UniProtKB/TrEMBL%3BAcc:A0A1S4GYE9]	protein_coding	GO:0003333;GO:0005774;GO:0015171;GO:0016020;GO:0016021	amino acid transmembrane transport;vacuolar membrane;amino acid transmembrane transporter activity;membrane;integral component of membrane
AGAP028141	3218.59	0.342742	0.097933	3.49977	0.000465668	0.00558066		unspecified product	protein_coding	GO:0008356	asymmetric cell division
AGAP005236	588.592	-0.399174	0.114086	-3.49889	0.000467208	0.0055928		solute carrier family 50 (sugar transporter)	protein_coding	GO:0008643;GO:0016020;GO:0016021;GO:0034219;GO:0051119	carbohydrate transport;membrane;integral component of membrane;carbohydrate transmembrane transport;sugar transmembrane transporter activity
AGAP001534	59.9228	1.11945	0.319985	3.49846	0.00046795	0.00559537		unspecified product	protein_coding	GO:0003824;GO:0004553;GO:0004558;GO:0005975;GO:0008152;GO:0016020;GO:0016021;GO:0016787;GO:0016798;GO:0030246	catalytic activity;hydrolase activity, hydrolyzing O-glycosyl compounds;alpha-1,4-glucosidase activity;carbohydrate metabolic process;metabolic process;membrane;integral component of membrane;hydrolase activity;hydrolase activity, acting on glycosyl bonds;carbohydrate binding
AGAP009129	72.3618	-0.868487	0.248298	-3.49776	0.000469186	0.00560385		unspecified product	protein_coding	GO:0005576;GO:0005930;GO:0035082;GO:0060271;GO:0060287	extracellular region;axoneme;axoneme assembly;cilium assembly;epithelial cilium movement involved in determination of left/right asymmetry
AGAP008636	322.864	-0.467589	0.133984	-3.48988	0.000483236	0.00576517		Pigeon protein [Source:UniProtKB/TrEMBL%3BAcc:A0A1S4GZI6]	protein_coding	GO:0016020;GO:0016021	membrane;integral component of membrane
AGAP009955	30.6797	-1.4063	0.403104	-3.48868	0.000485419	0.00578471		unspecified product	protein_coding
AGAP007459	18.1655	-1.89492	0.543329	-3.48761	0.000487355	0.0058005	Bbs1	Bardet-Biedl syndrome 1	protein_coding	GO:0005113;GO:0005119;GO:0005515;GO:0005813;GO:0005930;GO:0034464;GO:0036064;GO:0061512;GO:1905515	patched binding;smoothened binding;protein binding;centrosome;axoneme;BBSome;ciliary basal body;protein localization to cilium;non-motile cilium assembly
AGAP029189	162.013	-0.63391	0.181774	-3.48735	0.000487837	0.0058005		CAP-Gly domain-containing protein [Source:UniProtKB/TrEMBL%3BAcc:A0A2Y9D2E3]	protein_coding
AGAP008533	106.576	-0.846613	0.242853	-3.48611	0.000490095	0.00582084		Cyclin-dependent kinase 5 activator 1 [Source:UniProtKB/TrEMBL%3BAcc:A0A1S4GZ91]	protein_coding	GO:0016533;GO:0045737;GO:0061575	protein kinase 5 complex;positive regulation of cyclin-dependent protein serine/threonine kinase activity;cyclin-dependent protein serine/threonine kinase activator activity
AGAP003180	64.8533	-0.969708	0.278232	-3.48525	0.000491669	0.00583301		unspecified product	protein_coding	GO:0004672;GO:0005524;GO:0006468	protein kinase activity;ATP binding;protein phosphorylation
AGAP001951	437.711	0.457612	0.131365	3.48352	0.000494869	0.00586442		butyryl-CoA dehydrogenase	protein_coding	GO:0003995;GO:0004085;GO:0005739;GO:0016491;GO:0016627;GO:0033539;GO:0046359;GO:0050660;GO:0055114	acyl-CoA dehydrogenase activity;butyryl-CoA dehydrogenase activity;mitochondrion;oxidoreductase activity;oxidoreductase activity, acting on the CH-CH group of donors;fatty acid beta-oxidation using acyl-CoA dehydrogenase;butyrate catabolic process;flavin adenine dinucleotide binding;obsolete oxidation-reduction process
AGAP029102	4545.52	0.320531	0.0920244	3.48311	0.000495621	0.00586678		unspecified product	protein_coding	GO:0004672;GO:0004674;GO:0004712;GO:0005524;GO:0005737;GO:0006468;GO:0007165;GO:0007346;GO:0031098;GO:0032147;GO:0048812;GO:0051262;GO:0106310	protein kinase activity;protein serine/threonine kinase activity;protein serine/threonine/tyrosine kinase activity;ATP binding;cytoplasm;protein phosphorylation;signal transduction;regulation of mitotic cell cycle;stress-activated protein kinase signaling cascade;activation of protein kinase activity;neuron projection morphogenesis;protein tetramerization;protein serine kinase activity
AGAP004906	58.3579	-1.00006	0.28723	-3.48174	0.000498163	0.00589031		Mitochondrial pyruvate carrier [Source:UniProtKB/TrEMBL%3BAcc:Q7Q814]	protein_coding	GO:0005739;GO:0005743;GO:0006850;GO:0031305;GO:0050833	mitochondrion;mitochondrial inner membrane;mitochondrial pyruvate transmembrane transport;integral component of mitochondrial inner membrane;pyruvate transmembrane transporter activity
AGAP007992	206.197	-0.612299	0.175888	-3.48119	0.000499192	0.00589591		Vesicular glutamate transporter 2	protein_coding	GO:0005313;GO:0005326;GO:0006820;GO:0015813;GO:0016020;GO:0016021;GO:0022857;GO:0030285;GO:0030672;GO:0035249;GO:0050803;GO:0055085;GO:0060076;GO:0098700	L-glutamate transmembrane transporter activity;neurotransmitter transmembrane transporter activity;anion transport;L-glutamate transmembrane transport;membrane;integral component of membrane;transmembrane transporter activity;integral component of synaptic vesicle membrane;synaptic vesicle membrane;synaptic transmission, glutamatergic;regulation of synapse structure or activity;transmembrane tran…
AGAP001200	412.86	0.459241	0.132015	3.47871	0.000503837	0.00593671		glycogen debranching enzyme	protein_coding	GO:0003824;GO:0004134;GO:0004135;GO:0005737;GO:0005975;GO:0005978;GO:0005980;GO:0102500	catalytic activity;4-alpha-glucanotransferase activity;amylo-alpha-1,6-glucosidase activity;cytoplasm;carbohydrate metabolic process;glycogen biosynthetic process;glycogen catabolic process;beta-maltose 4-alpha-glucanotransferase activity
AGAP001625	262.545	-0.54145	0.155648	-3.47869	0.00050387	0.00593671		unspecified product	protein_coding	GO:0005741;GO:0035694	mitochondrial outer membrane;mitochondrial protein catabolic process
AGAP013274	93.4016	0.85187	0.2449	3.47845	0.000504324	0.00593671		L-allo-threonine aldolase	protein_coding	GO:0003824;GO:0005829;GO:0006520;GO:0006545;GO:0006567;GO:0008732;GO:0016829	catalytic activity;cytosol;cellular amino acid metabolic process;glycine biosynthetic process;threonine catabolic process;L-allo-threonine aldolase activity;lyase activity
AGAP004158	262.636	-0.522616	0.150386	-3.47516	0.000510545	0.0060018		unspecified product	protein_coding	GO:0016818;GO:0046872	hydrolase activity, acting on acid anhydrides, in phosphorus-containing anhydrides;metal ion binding
AGAP007760	7.60443	-4.3757	1.25929	-3.47475	0.000511332	0.0060018		unspecified product	protein_coding
AGAP006534	11565	0.423626	0.12192	3.47463	0.000511549	0.0060018		unspecified product	protein_coding	GO:0003676	nucleic acid binding
AGAP000378	10156.1	0.363547	0.104756	3.47042	0.000519643	0.00609003		programmed cell death protein 4	protein_coding	GO:0005634;GO:0005737;GO:0005829;GO:0045892	nucleus;cytoplasm;cytosol;negative regulation of DNA-templated transcription
AGAP009132	582.235	-0.441294	0.127279	-3.46715	0.00052601	0.00615785		CKLF-like MARVEL transmembrane domain-containing protein 4	protein_coding	GO:0016020;GO:0016021	membrane;integral component of membrane
AGAP001601	317.726	-0.532808	0.15408	-3.45799	0.000544226	0.00636409		Ser/Thr protein phosphatase/nucleotidase	protein_coding	GO:0000166;GO:0005886;GO:0006196;GO:0008253;GO:0009166;GO:0016311;GO:0016787	nucleotide binding;plasma membrane;AMP catabolic process;5'-nucleotidase activity;nucleotide catabolic process;dephosphorylation;hydrolase activity
AGAP010390	94.0831	-0.901485	0.260836	-3.45614	0.00054798	0.00640094	COE12O	carboxylesterase	protein_coding	GO:0005615;GO:0016020;GO:0016021;GO:0052689	extracellular space;membrane;integral component of membrane;carboxylic ester hydrolase activity
AGAP007886	1233.69	-0.349022	0.10101	-3.45531	0.00054965	0.00641339		unspecified product	protein_coding	GO:0004865;GO:0005737;GO:0032515;GO:0042325	protein serine/threonine phosphatase inhibitor activity;cytoplasm;negative regulation of phosphoprotein phosphatase activity;regulation of phosphorylation
AGAP008384	2888.05	0.310773	0.0900336	3.45175	0.000556972	0.00649169		unspecified product	protein_coding	GO:0005515	protein binding
AGAP001794	9718.01	0.314034	0.0909892	3.45133	0.000557824	0.0064945		unspecified product	protein_coding	GO:0003676;GO:0005515;GO:0005634;GO:0006974;GO:0051171;GO:0060255;GO:0080090	nucleic acid binding;protein binding;nucleus;cellular response to DNA damage stimulus;regulation of nitrogen compound metabolic process;regulation of macromolecule metabolic process;regulation of primary metabolic process
AGAP006382	3832.32	0.340861	0.0987775	3.4508	0.000558931	0.00650025		Rho guanine exchange factor	protein_coding	GO:0005085;GO:0005515;GO:0016043	guanyl-nucleotide exchange factor activity;protein binding;cellular component organization
AGAP008314	1751.31	0.361259	0.104714	3.44997	0.00056065	0.00651311		U1 snRNP splicing complex subunit (Luc7)	protein_coding	GO:0003729;GO:0005685;GO:0006376;GO:0071004	mRNA binding;U1 snRNP;mRNA splice site selection;U2-type prespliceosome
AGAP010017	6120.01	0.313835	0.0910003	3.44873	0.000563234	0.00653597		TNF receptor-associated factor 4	protein_coding	GO:0004842;GO:0005515;GO:0005737;GO:0007165;GO:0007250;GO:0008270;GO:0033209;GO:0042981;GO:0043122;GO:0046330;GO:0046872;GO:0070534	ubiquitin-protein transferase activity;protein binding;cytoplasm;signal transduction;activation of NF-kappaB-inducing kinase activity;zinc ion binding;tumor necrosis factor-mediated signaling pathway;regulation of apoptotic process;regulation of I-kappaB kinase/NF-kappaB signaling;positive regulation of JNK cascade;metal ion binding;protein K63-linked ubiquitination
AGAP008160	8413.66	0.374751	0.10885	3.44283	0.000575663	0.00667291		myb proto-oncogene protein	protein_coding	GO:0000278;GO:0003677;GO:0005634;GO:0045893	mitotic cell cycle;DNA binding;nucleus;positive regulation of DNA-templated transcription
AGAP010391	164.998	-0.704021	0.204705	-3.43919	0.000583454	0.00675585		LIM domain only protein 4	protein_coding	GO:0046872	metal ion binding
AGAP012498	157.469	-0.696099	0.202849	-3.43161	0.000600012	0.00694001		unspecified product	protein_coding	GO:0016020;GO:0016021	membrane;integral component of membrane
AGAP002176	204.029	-0.607628	0.177126	-3.43049	0.000602488	0.00696106		proprotein convertase subtilisin/kexin type 2	protein_coding	GO:0004252;GO:0005615;GO:0005802;GO:0006508;GO:0008233;GO:0008236;GO:0016020;GO:0016485;GO:0016486;GO:0016787;GO:0030173;GO:0043005	serine-type endopeptidase activity;extracellular space;trans-Golgi network;proteolysis;peptidase activity;serine-type peptidase activity;membrane;protein processing;peptide hormone processing;hydrolase activity;integral component of Golgi membrane;neuron projection
AGAP007663	687.2	-0.49627	0.144686	-3.42998	0.000603633	0.00696672		unspecified product	protein_coding
AGAP029598	563.045	0.434034	0.126609	3.42813	0.000607751	0.00700662		THAP-type domain-containing protein [Source:UniProtKB/TrEMBL%3BAcc:A0A453Z026]	protein_coding	GO:0003676;GO:0003677;GO:0005506;GO:0005739;GO:0016491;GO:0045329;GO:0050353;GO:0055114	nucleic acid binding;DNA binding;iron ion binding;mitochondrion;oxidoreductase activity;carnitine biosynthetic process;trimethyllysine dioxygenase activity;obsolete oxidation-reduction process
AGAP000881	6464.21	0.416994	0.12184	3.42248	0.000620529	0.00714618		aldehyde dehydrogenase family 7 member A1	protein_coding	GO:0004029;GO:0016491;GO:0016620;GO:0043878;GO:0055114	aldehyde dehydrogenase (NAD+) activity;oxidoreductase activity;oxidoreductase activity, acting on the aldehyde or oxo group of donors, NAD or NADP as acceptor;glyceraldehyde-3-phosphate dehydrogenase (NAD+) (non-phosphorylating) activity;obsolete oxidation-reduction process
AGAP029636	3509.08	0.504687	0.147478	3.42213	0.000621335	0.0071477		unspecified product	protein_coding	GO:0005515;GO:0016021;GO:0048856	protein binding;integral component of membrane;anatomical structure development
AGAP000364	189.46	-0.634675	0.185484	-3.42172	0.000622269	0.0071507		protein stoned-A	protein_coding
AGAP012487	110.483	-0.70183	0.205152	-3.42103	0.000623854	0.00716117	CPR152	cuticular protein RR-2 family 152	protein_coding	GO:0031012;GO:0042302	extracellular matrix;structural constituent of cuticle
AGAP004408	3013.76	0.363436	0.106303	3.41886	0.000628834	0.00721054		DNA replication licensing factor MCM5	protein_coding	GO:0000166;GO:0000727;GO:0003677;GO:0003678;GO:0003688;GO:0003697;GO:0004386;GO:0005524;GO:0005634;GO:0006260;GO:0006267;GO:0006270;GO:0007049;GO:0016787;GO:0016887;GO:0017116;GO:0032508;GO:0042555;GO:0043138;GO:0071162	nucleotide binding;double-strand break repair via break-induced replication;DNA binding;DNA helicase activity;DNA replication origin binding;single-stranded DNA binding;helicase activity;ATP binding;nucleus;DNA replication;pre-replicative complex assembly involved in nuclear cell cycle DNA replication;DNA replication initiation;cell cycle;hydrolase activity;ATP hydrolysis activity;single-stranded…
AGAP012445	1492.81	-0.313247	0.091631	-3.41857	0.000629517	0.00721058		phosphatidate phosphatase	protein_coding	GO:0005887;GO:0006644;GO:0007165;GO:0008195;GO:0016020;GO:0016021;GO:0016791;GO:0042577;GO:0046839	integral component of plasma membrane;phospholipid metabolic process;signal transduction;phosphatidate phosphatase activity;membrane;integral component of membrane;phosphatase activity;lipid phosphatase activity;phospholipid dephosphorylation
AGAP010972	684.001	-0.405526	0.118637	-3.4182	0.000630365	0.00721252		unspecified product	protein_coding
AGAP009666	399.187	0.616503	0.180646	3.41276	0.000643078	0.00735006		PH domain-containing protein [Source:UniProtKB/TrEMBL%3BAcc:A0A1S4H1Q0]	protein_coding	GO:0005886;GO:0031532	plasma membrane;actin cytoskeleton reorganization
AGAP029988	5947.23	0.456601	0.133844	3.41145	0.000646175	0.00737751		unspecified product	protein_coding	GO:0003700;GO:0005634;GO:0006355;GO:0006357;GO:0008270;GO:0009888;GO:0043565	DNA-binding transcription factor activity;nucleus;regulation of DNA-templated transcription;regulation of transcription by RNA polymerase II;zinc ion binding;tissue development;sequence-specific DNA binding
AGAP008410	10.2778	-3.13666	0.919796	-3.41016	0.000649238	0.00740452		unspecified product	protein_coding
AGAP005235	1423.57	0.334731	0.0982416	3.40722	0.000656277	0.00747676		unspecified product	protein_coding	GO:0005515	protein binding
AGAP003492	2691.92	0.344453	0.101205	3.40351	0.000665257	0.00757095		facilitated glucose transporter (solute carrier family 2)	protein_coding	GO:0005351;GO:0005886;GO:0005887;GO:0008643;GO:0016020;GO:0016021;GO:0022857;GO:0034219;GO:0046323;GO:0051119;GO:0055085;GO:1902600	carbohydrate:proton symporter activity;plasma membrane;integral component of plasma membrane;carbohydrate transport;membrane;integral component of membrane;transmembrane transporter activity;carbohydrate transmembrane transport;glucose import;sugar transmembrane transporter activity;transmembrane transport;proton transmembrane transport
AGAP001813	23626.9	-0.319181	0.0938181	-3.40213	0.000668638	0.00760128		Histone H3 [Source:UniProtKB/TrEMBL%3BAcc:Q7PUQ8]	protein_coding	GO:0000786;GO:0003677;GO:0005634;GO:0005694;GO:0046982	nucleosome;DNA binding;nucleus;chromosome;protein heterodimerization activity
AGAP007821	82.7545	0.933129	0.274457	3.3999	0.000674095	0.00765513		unspecified product	protein_coding	GO:0005576;GO:0008200;GO:0009405	extracellular region;ion channel inhibitor activity;obsolete pathogenesis
AGAP009498	4203.72	-0.291587	0.0857718	-3.39957	0.00067492	0.0076563		solute carrier family 17 (anion/sugar transporter)%2C member 5	protein_coding	GO:0006820;GO:0016020;GO:0016021;GO:0022857;GO:0055085	anion transport;membrane;integral component of membrane;transmembrane transporter activity;transmembrane transport
AGAP008665	383.6	-0.491073	0.144489	-3.3987	0.000677079	0.00767259		unspecified product	protein_coding	GO:0003676;GO:0005634;GO:0008168;GO:0008757;GO:0009007;GO:0032259;GO:0032775;GO:0043414;GO:0090304	nucleic acid binding;nucleus;methyltransferase activity;S-adenosylmethionine-dependent methyltransferase activity;site-specific DNA-methyltransferase (adenine-specific) activity;methylation;DNA methylation on adenine;macromolecule methylation;nucleic acid metabolic process
AGAP007679	179.659	0.677271	0.199512	3.39464	0.000687184	0.0077788		unspecified product	protein_coding
AGAP029653	3307.9	0.402164	0.118605	3.39077	0.000696956	0.00788102		unspecified product	protein_coding	GO:0007275;GO:0009966;GO:0016020	multicellular organism development;regulation of signal transduction;membrane
AGAP001147	139.981	-0.687215	0.202877	-3.38734	0.000705729	0.00797174		unspecified product	protein_coding	GO:0016020;GO:0016021	membrane;integral component of membrane
AGAP028360	1772.51	-0.432241	0.127636	-3.38653	0.00070783	0.00798697	ND2	NADH dehydrogenase subunit 2 [Source:European Nucleotide Archive%3BAcc:ND2]	protein_coding	GO:0005739;GO:0005743;GO:0006120;GO:0008137;GO:0016020;GO:0016021;GO:0055114;GO:0070469	mitochondrion;mitochondrial inner membrane;mitochondrial electron transport, NADH to ubiquinone;NADH dehydrogenase (ubiquinone) activity;membrane;integral component of membrane;obsolete oxidation-reduction process;respirasome
AGAP010317	990.377	0.407465	0.120342	3.3859	0.000709441	0.00799666		unspecified product	protein_coding	GO:0005634;GO:0006974;GO:0008270;GO:0010835;GO:0018312;GO:0042393;GO:0072572	nucleus;cellular response to DNA damage stimulus;zinc ion binding;regulation of protein ADP-ribosylation;peptidyl-serine ADP-ribosylation;histone binding;poly-ADP-D-ribose binding
AGAP004166	122.425	-0.762046	0.22522	-3.38357	0.000715494	0.00804997		unspecified product	protein_coding	GO:0005509;GO:0005886;GO:0005887;GO:0007155;GO:0007156;GO:0016020;GO:0016021	calcium ion binding;plasma membrane;integral component of plasma membrane;cell adhesion;homophilic cell adhesion via plasma membrane adhesion molecules;membrane;integral component of membrane
AGAP000361	74.4944	-0.875441	0.258745	-3.38341	0.000715905	0.00804997		unspecified product	protein_coding	GO:0005216;GO:0005515;GO:0006811;GO:0016020;GO:0016021;GO:0034220;GO:0034703;GO:0050896;GO:0055085	ion channel activity;protein binding;ion transport;membrane;integral component of membrane;ion transmembrane transport;cation channel complex;response to stimulus;transmembrane transport
AGAP008091	52.186	-1.11259	0.328869	-3.38308	0.000716765	0.00804997	CLIPE1	CLIP-domain serine protease	protein_coding	GO:0004252;GO:0006508	serine-type endopeptidase activity;proteolysis
AGAP011318	676.935	-0.492016	0.145441	-3.38292	0.000717204	0.00804997		Synaptogyrin [Source:UniProtKB/TrEMBL%3BAcc:A0A1S4H767]	protein_coding	GO:0016020;GO:0016021;GO:0030672;GO:0031594	membrane;integral component of membrane;synaptic vesicle membrane;neuromuscular junction
AGAP013386	2537.43	0.390328	0.115416	3.38194	0.000719759	0.00807011		DNA polymerase zeta	protein_coding	GO:0000166;GO:0000724;GO:0003676;GO:0003677;GO:0003887;GO:0005634;GO:0006281;GO:0016035;GO:0019985;GO:0042276;GO:0043625;GO:0046872;GO:0051536;GO:0090305	nucleotide binding;double-strand break repair via homologous recombination;nucleic acid binding;DNA binding;DNA-directed DNA polymerase activity;nucleus;DNA repair;zeta DNA polymerase complex;translesion synthesis;error-prone translesion synthesis;delta DNA polymerase complex;metal ion binding;iron-sulfur cluster binding;nucleic acid phosphodiester bond hydrolysis
AGAP001099	4441.73	0.433533	0.12823	3.38089	0.000722515	0.00809247		Polybromo-1	protein_coding	GO:0003682;GO:0005515;GO:0006338;GO:0016586	chromatin binding;protein binding;chromatin remodeling;RSC-type complex
AGAP012643	620.673	0.422576	0.12502	3.38006	0.0007247	0.00810839		solute carrier family 7 (cationic amino acid transporter%2C y+ system)	protein_coding	GO:0015179;GO:0016020;GO:0016021;GO:0022857;GO:0055085;GO:1902475	L-amino acid transmembrane transporter activity;membrane;integral component of membrane;transmembrane transporter activity;transmembrane transport;L-alpha-amino acid transmembrane transport
AGAP003280	659.228	0.662242	0.195997	3.37883	0.000727955	0.00813623		unspecified product	protein_coding
AGAP028369	1099.99	-0.496284	0.146978	-3.37658	0.000733933	0.00818812	ATP8	adenosine triphosphatase subunit 8 [Source:European Nucleotide Archive%3BAcc:ATP8]	protein_coding	GO:0000276;GO:0005739;GO:0006754;GO:0006811;GO:0015078;GO:0015986;GO:0016020;GO:0016021;GO:0031966;GO:0045263	mitochondrial proton-transporting ATP synthase complex, coupling factor F(o);mitochondrion;ATP biosynthetic process;ion transport;proton transmembrane transporter activity;proton motive force-driven ATP synthesis;membrane;integral component of membrane;mitochondrial membrane;proton-transporting ATP synthase complex, coupling factor F(o)
AGAP029448	497.701	-0.47281	0.140029	-3.3765	0.00073414	0.00818812		unspecified product	protein_coding	GO:0003676;GO:0003723;GO:1990904	nucleic acid binding;RNA binding;ribonucleoprotein complex
AGAP003664	71.4773	-0.888529	0.263301	-3.37458	0.000739285	0.0082306		Envelysin	protein_coding	GO:0004222;GO:0006508;GO:0008233;GO:0008237;GO:0008270;GO:0016787;GO:0046872	metalloendopeptidase activity;proteolysis;peptidase activity;metallopeptidase activity;zinc ion binding;hydrolase activity;metal ion binding
AGAP010394	1358.98	0.395661	0.11725	3.3745	0.000739498	0.0082306		Patched-related [Source:UniProtKB/TrEMBL%3BAcc:A0A1S4H4P3]	protein_coding	GO:0016020;GO:0016021	membrane;integral component of membrane
AGAP009260	2031.17	0.34394	0.102105	3.3685	0.000755774	0.00840294		centrin-1	protein_coding	GO:0000278;GO:0005509;GO:0005813;GO:0005814;GO:0005815;GO:0007099	mitotic cell cycle;calcium ion binding;centrosome;centriole;microtubule organizing center;centriole replication
AGAP003691	252.51	-0.600301	0.178307	-3.36667	0.000760812	0.00844656		unspecified product	protein_coding	GO:0004252;GO:0005576;GO:0006508;GO:0016020;GO:0016021	serine-type endopeptidase activity;extracellular region;proteolysis;membrane;integral component of membrane
AGAP003418	1988.02	0.563976	0.167526	3.3665	0.000761288	0.00844656		stearoyl-CoA desaturase (delta-9 desaturase)	protein_coding	GO:0004768;GO:0005506;GO:0005789;GO:0006629;GO:0006633;GO:0006636;GO:0016020;GO:0016021;GO:0016491;GO:0016717;GO:0055114	stearoyl-CoA 9-desaturase activity;iron ion binding;endoplasmic reticulum membrane;lipid metabolic process;fatty acid biosynthetic process;unsaturated fatty acid biosynthetic process;membrane;integral component of membrane;oxidoreductase activity;oxidoreductase activity, acting on paired donors, with oxidation of a pair of donors resulting in the reduction of molecular oxygen to two molecules of …
AGAP002466	129.166	-0.690441	0.205138	-3.36573	0.000763408	0.00846124		potassium channel%2C subfamily K	protein_coding	GO:0005267;GO:0005887;GO:0006811;GO:0006813;GO:0016020;GO:0016021;GO:0022841;GO:0030322;GO:0071805	potassium channel activity;integral component of plasma membrane;ion transport;potassium ion transport;membrane;integral component of membrane;potassium ion leak channel activity;stabilization of membrane potential;potassium ion transmembrane transport
AGAP001242	77.2786	0.801408	0.238155	3.36507	0.000765241	0.0084695		defective proboscis extension response	protein_coding	GO:0016020;GO:0016021;GO:0032589;GO:0050808	membrane;integral component of membrane;neuron projection membrane;synapse organization
AGAP012777	48.1264	-1.05832	0.31452	-3.36489	0.000765748	0.0084695		unspecified product	protein_coding	GO:0004252;GO:0006508	serine-type endopeptidase activity;proteolysis
AGAP006511	8916.82	0.340834	0.10137	3.36229	0.000772983	0.00854062		histone deacetylase 1/2	protein_coding	GO:0000118;GO:0004407;GO:0005634;GO:0006325;GO:0016575;GO:0016787;GO:0032041;GO:0045944;GO:0046872;GO:0070822;GO:0070932;GO:0070933	histone deacetylase complex;histone deacetylase activity;nucleus;chromatin organization;histone deacetylation;hydrolase activity;NAD-dependent histone deacetylase activity (H3-K14 specific);positive regulation of transcription by RNA polymerase II;metal ion binding;Sin3-type complex;histone H3 deacetylation;histone H4 deacetylation
AGAP007027	361.782	-0.485406	0.144513	-3.3589	0.000782535	0.00863717		ANK_REP_REGION domain-containing protein [Source:UniProtKB/TrEMBL%3BAcc:Q7QIQ9]	protein_coding	GO:0005515	protein binding
AGAP011346	621.237	-0.425261	0.126712	-3.35611	0.000790475	0.00871574		unspecified product	protein_coding	GO:0005783;GO:0016021;GO:0072546	endoplasmic reticulum;integral component of membrane;EMC complex
AGAP029981	1357.64	0.395194	0.117808	3.35456	0.000794901	0.00875545		unspecified product	protein_coding
AGAP001675	18.4055	-1.8317	0.546105	-3.35411	0.000796199	0.00875568		unspecified product	protein_coding	GO:0016020;GO:0016021	membrane;integral component of membrane
AGAP010874	2204.24	0.369348	0.110131	3.3537	0.000797379	0.00875568		unspecified product	protein_coding	GO:0004672;GO:0004674;GO:0005524;GO:0006468	protein kinase activity;protein serine/threonine kinase activity;ATP binding;protein phosphorylation
AGAP012107	195.991	-0.684716	0.204168	-3.3537	0.000797395	0.00875568		SUMO-conjugating enzyme UBC9	protein_coding	GO:0000166;GO:0005524;GO:0005634;GO:0016740;GO:0016925;GO:0061656	nucleotide binding;ATP binding;nucleus;transferase activity;protein sumoylation;SUMO conjugating enzyme activity
AGAP009784	1348.28	0.431607	0.128838	3.35001	0.000808088	0.00886392		serine/threonine-protein kinase Chk2	protein_coding	GO:0004672;GO:0004674;GO:0005515;GO:0005524;GO:0005634;GO:0005737;GO:0006468;GO:0042770;GO:0044773	protein kinase activity;protein serine/threonine kinase activity;protein binding;ATP binding;nucleus;cytoplasm;protein phosphorylation;signal transduction in response to DNA damage;mitotic DNA damage checkpoint signaling
AGAP000874	187.397	-0.836573	0.249817	-3.34875	0.000811781	0.00889524		unspecified product	protein_coding	GO:0000978;GO:0003700;GO:0005634;GO:0006355;GO:0006357;GO:0008270;GO:0045944	RNA polymerase II cis-regulatory region sequence-specific DNA binding;DNA-binding transcription factor activity;nucleus;regulation of DNA-templated transcription;regulation of transcription by RNA polymerase II;zinc ion binding;positive regulation of transcription by RNA polymerase II
AGAP009619	2577.24	0.423391	0.126562	3.34532	0.000821883	0.0089882		S-adenosylmethionine decarboxylase	protein_coding	GO:0004014;GO:0005829;GO:0006557;GO:0006596;GO:0006597;GO:0008295;GO:0016829;GO:0016831	adenosylmethionine decarboxylase activity;cytosol;obsolete S-adenosylmethioninamine biosynthetic process;polyamine biosynthetic process;spermine biosynthetic process;spermidine biosynthetic process;lyase activity;carboxy-lyase activity
AGAP005374	868.842	0.397256	0.118751	3.34529	0.000821957	0.0089882		FHA domain-containing protein [Source:UniProtKB/TrEMBL%3BAcc:A0A1S4GPT2]	protein_coding	GO:0005515	protein binding
AGAP010188	4395.64	0.298062	0.0891334	3.344	0.000825793	0.00902085		stress-induced-phosphoprotein 1	protein_coding	GO:0005515;GO:0006457;GO:0030544;GO:0051879	protein binding;protein folding;Hsp70 protein binding;Hsp90 protein binding
AGAP005057	176.841	-0.737492	0.220677	-3.34195	0.000831907	0.0090783		RIC3 domain-containing protein [Source:UniProtKB/TrEMBL%3BAcc:A0A1S4GNQ1]	protein_coding	GO:0005783;GO:0007271;GO:0016020;GO:0016021;GO:0033130;GO:0034394;GO:0043005;GO:0043025;GO:0043231;GO:0045202	endoplasmic reticulum;synaptic transmission, cholinergic;membrane;integral component of membrane;acetylcholine receptor binding;protein localization to cell surface;neuron projection;neuronal cell body;intracellular membrane-bounded organelle;synapse
AGAP004035	74.89	-0.857013	0.256475	-3.34151	0.000833233	0.00908344	GPRFSH	putative glyco-protein hormone fsh-like receptor	protein_coding	GO:0004930;GO:0005515;GO:0005887;GO:0007186;GO:0007189;GO:0007190;GO:0008528;GO:0009755;GO:0016020;GO:0016021;GO:0016500	G protein-coupled receptor activity;protein binding;integral component of plasma membrane;G protein-coupled receptor signaling pathway;adenylate cyclase-activating G protein-coupled receptor signaling pathway;activation of adenylate cyclase activity;G protein-coupled peptide receptor activity;hormone-mediated signaling pathway;membrane;integral component of membrane;protein-hormone receptor activ…
AGAP006627	163.011	-0.656785	0.19664	-3.34003	0.000837689	0.00912265		Islet cell autoantigen 1	protein_coding	GO:0005794;GO:0051049	Golgi apparatus;regulation of transport
AGAP012356	15.9186	1.84937	0.55394	3.33857	0.000842112	0.00915606	CPLCP27	cuticular protein (putative) CPLCP27	protein_coding
AGAP028478	143.295	-0.719708	0.215582	-3.33845	0.000842482	0.00915606		unspecified product	protein_coding
AGAP004369	621.788	-0.401293	0.120317	-3.33529	0.000852103	0.00925115		unspecified product	protein_coding
AGAP007137	1771.68	-0.392816	0.117798	-3.33467	0.000853994	0.00926221		unspecified product	protein_coding	GO:0005515	protein binding
AGAP000277	227.911	0.606009	0.181962	3.33042	0.000867157	0.00939538		EF-hand calcium-binding domain-containing protein 1	protein_coding	GO:0005509	calcium ion binding
AGAP007606	482.185	-0.490564	0.147459	-3.32678	0.000878556	0.00950919		unspecified product	protein_coding	GO:0003824;GO:0005515;GO:0006518;GO:0016020	catalytic activity;protein binding;peptide metabolic process;membrane
AGAP008176	1307.23	0.439345	0.132087	3.32618	0.000880465	0.00952014		dipeptidyl-peptidase 4	protein_coding	GO:0006508;GO:0008236	proteolysis;serine-type peptidase activity
AGAP013405	210.767	-0.560278	0.168474	-3.32561	0.000882253	0.00952977		unspecified product	protein_coding
AGAP007564	62.8551	-1.16094	0.349353	-3.32312	0.00089015	0.0096053		unspecified product	protein_coding	GO:0016020;GO:0016021	membrane;integral component of membrane
AGAP007135	20.2175	-1.63829	0.494101	-3.31571	0.000914122	0.00985396		tripartite motif-containing protein 71	protein_coding	GO:0000209;GO:0005515;GO:0008270;GO:0017148;GO:0030371;GO:0043161;GO:0046872;GO:0061630	protein polyubiquitination;protein binding;zinc ion binding;negative regulation of translation;translation repressor activity;proteasome-mediated ubiquitin-dependent protein catabolic process;metal ion binding;ubiquitin protein ligase activity
AGAP001140	7454.28	0.392526	0.118401	3.31521	0.000915731	0.00985427		unspecified product	protein_coding
AGAP003873	7834.23	0.309277	0.093295	3.31505	0.000916281	0.00985427		protein crumbs	protein_coding	GO:0005112;GO:0005509;GO:0009653;GO:0016020;GO:0016021;GO:0016043;GO:0030154;GO:0048513	Notch binding;calcium ion binding;anatomical structure morphogenesis;membrane;integral component of membrane;cellular component organization;cell differentiation;animal organ development
AGAP029751	2787.65	0.28783	0.0868329	3.31476	0.000917223	0.00985427	AGO2	argonaute 2	protein_coding	GO:0003676;GO:0005515;GO:0005737;GO:0031047;GO:0061980	nucleic acid binding;protein binding;cytoplasm;gene silencing by RNA;regulatory RNA binding
AGAP006971	11.8687	-2.36666	0.71402	-3.31456	0.000917863	0.00985427		unspecified product	protein_coding
AGAP005176	413.829	0.437418	0.132182	3.30921	0.000935582	0.0100343		cell division control protein 6	protein_coding	GO:0000278;GO:0003688;GO:0005634;GO:0006270;GO:0033314;GO:0051301	mitotic cell cycle;DNA replication origin binding;nucleus;DNA replication initiation;mitotic DNA replication checkpoint signaling;cell division
AGAP001966	402.668	0.446862	0.135138	3.3067	0.000944018	0.0101146		sodium-coupled monocarboxylate transporter 1	protein_coding	GO:0006814;GO:0015293;GO:0016020;GO:0016021;GO:0022857;GO:0055085	sodium ion transport;symporter activity;membrane;integral component of membrane;transmembrane transporter activity;transmembrane transport
AGAP007285	1173.92	0.499332	0.151412	3.29784	0.000974305	0.0104286		alpha-L-fucosidase	protein_coding	GO:0004560;GO:0005764;GO:0005975;GO:0006004;GO:0008152;GO:0016139;GO:0016787;GO:0016798	alpha-L-fucosidase activity;lysosome;carbohydrate metabolic process;fucose metabolic process;metabolic process;glycoside catabolic process;hydrolase activity;hydrolase activity, acting on glycosyl bonds
AGAP009917	6.25752	4.25317	1.2899	3.29728	0.00097626	0.010439		SGS4 [Source:UniProtKB/TrEMBL%3BAcc:Q5XLG7]	protein_coding	GO:0016020;GO:0016021	membrane;integral component of membrane
AGAP028052	224.712	-0.579527	0.175841	-3.29574	0.000981627	0.0104858		unspecified product	protein_coding	GO:0005507;GO:0016491	copper ion binding;oxidoreductase activity
AGAP012907	58.6099	-0.91334	0.277737	-3.28851	0.0010072	0.0107482		unspecified product	protein_coding	GO:0004198;GO:0005737;GO:0006508;GO:0008233;GO:0008234;GO:0016787	calcium-dependent cysteine-type endopeptidase activity;cytoplasm;proteolysis;peptidase activity;cysteine-type peptidase activity;hydrolase activity
AGAP012865	43.7373	-1.13619	0.345562	-3.28796	0.00100916	0.0107582		unspecified product	protein_coding
AGAP000255	2900.2	0.437405	0.133173	3.28449	0.00102167	0.01087		unspecified product	protein_coding	GO:0005515;GO:0005886;GO:0110165	protein binding;plasma membrane;cellular anatomical entity
AGAP001610	34.5964	1.18524	0.36086	3.28448	0.00102169	0.01087		unspecified product	protein_coding
AGAP004835	78.3268	-0.785544	0.239514	-3.27974	0.00103904	0.0110436		unspecified product	protein_coding
AGAP011584	935.514	-0.370923	0.113113	-3.27922	0.00104095	0.0110445		unspecified product	protein_coding	GO:0006508;GO:0008236;GO:0016020;GO:0016021	proteolysis;serine-type peptidase activity;membrane;integral component of membrane
AGAP006166	52.9457	-1.01495	0.309516	-3.27915	0.00104121	0.0110445		unspecified product	protein_coding	GO:0005515;GO:0005929;GO:0016020;GO:0034464;GO:0060271	protein binding;cilium;membrane;BBSome;cilium assembly
AGAP000078	4142.17	0.268653	0.0819654	3.27764	0.00104678	0.0110832		unspecified product	protein_coding
AGAP007867	104284	0.328663	0.100276	3.2776	0.00104694	0.0110832		unspecified product	protein_coding
AGAP010439	813.54	0.353497	0.107892	3.2764	0.00105139	0.0111192		unspecified product	protein_coding	GO:0005515	protein binding
AGAP003080	108.839	-0.794211	0.242521	-3.27481	0.00105734	0.011171		oo18 RNA-binding protein	protein_coding	GO:0000900;GO:0003676;GO:0003723;GO:0003730;GO:0005634;GO:0005737;GO:0006412;GO:0006417;GO:0008135;GO:0043005;GO:0043022;GO:0045182;GO:0045202;GO:1990124;GO:2000766	mRNA regulatory element binding translation repressor activity;nucleic acid binding;RNA binding;mRNA 3'-UTR binding;nucleus;cytoplasm;translation;regulation of translation;translation factor activity, RNA binding;neuron projection;ribosome binding;translation regulator activity;synapse;messenger ribonucleoprotein complex;negative regulation of cytoplasmic translation
AGAP007180	24075.5	0.475674	0.145309	3.27354	0.00106211	0.0111968		Tet_JBP domain-containing protein [Source:UniProtKB/TrEMBL%3BAcc:A0A1S4GV20]	protein_coding	GO:0005506;GO:0005634;GO:0006211;GO:0008270;GO:0045944;GO:0070579;GO:0070989;GO:0080111	iron ion binding;nucleus;5-methylcytosine catabolic process;zinc ion binding;positive regulation of transcription by RNA polymerase II;methylcytosine dioxygenase activity;oxidative demethylation;DNA demethylation
AGAP004963	3921.23	0.359091	0.1097	3.2734	0.00106263	0.0111968		cyclin B	protein_coding	GO:0000079;GO:0000307;GO:0004672;GO:0005634;GO:0005737;GO:0005813;GO:0006468;GO:0016538;GO:0019901;GO:0044772	regulation of cyclin-dependent protein serine/threonine kinase activity;cyclin-dependent protein kinase holoenzyme complex;protein kinase activity;nucleus;cytoplasm;centrosome;protein phosphorylation;cyclin-dependent protein serine/threonine kinase regulator activity;protein kinase binding;mitotic cell cycle phase transition
AGAP003218	1480.31	0.441164	0.134776	3.27331	0.00106294	0.0111968		unspecified product	protein_coding	GO:0003677;GO:0003714;GO:0005730;GO:0006355;GO:0008134;GO:0043565;GO:1903507	DNA binding;transcription corepressor activity;nucleolus;regulation of DNA-templated transcription;transcription factor binding;sequence-specific DNA binding;negative regulation of nucleic acid-templated transcription
AGAP005629	559.456	0.411757	0.125843	3.27199	0.00106792	0.011238		unspecified product	protein_coding
AGAP029940	21.3764	1.68753	0.516352	3.26818	0.00108243	0.0113794		unspecified product	protein_coding
AGAP009051	206.212	-0.563075	0.172392	-3.26626	0.0010898	0.0114456	LL1	lipopolysaccharide-induced TNF-alpha transcription factor (LITAF-like 1)	protein_coding	GO:0005765;GO:0016020;GO:0016021;GO:0046872	lysosomal membrane;membrane;integral component of membrane;metal ion binding
AGAP001606	1418.96	-0.358453	0.109812	-3.26425	0.00109754	0.0115155		5-oxoprolinase (ATP-hydrolysing) [Source:UniProtKB/TrEMBL%3BAcc:Q8T5H1]	protein_coding	GO:0003824;GO:0005829;GO:0006749;GO:0016787;GO:0017168	catalytic activity;cytosol;glutathione metabolic process;hydrolase activity;5-oxoprolinase (ATP-hydrolyzing) activity
AGAP005371	130.068	-0.664661	0.203642	-3.26387	0.001099	0.0115194	COEBE2C	carboxylesterase beta esterase	protein_coding	GO:0005615;GO:0016787;GO:0052689	extracellular space;hydrolase activity;carboxylic ester hydrolase activity
AGAP005728	1424.15	-0.356025	0.109106	-3.26313	0.0011019	0.0115384		puromycin-sensitive aminopeptidase	protein_coding	GO:0005737;GO:0006508;GO:0008237;GO:0008270;GO:0042277;GO:0043171;GO:0070006	cytoplasm;proteolysis;metallopeptidase activity;zinc ion binding;peptide binding;peptide catabolic process;metalloaminopeptidase activity
AGAP012189	168.017	0.66735	0.204599	3.26175	0.00110727	0.0115833		abhydrolase domain-containing protein 12	protein_coding	GO:0004622;GO:0005789;GO:0016020;GO:0016021;GO:0047372	lysophospholipase activity;endoplasmic reticulum membrane;membrane;integral component of membrane;acylglycerol lipase activity
AGAP009239	288.246	-0.532293	0.163269	-3.26021	0.0011133	0.0116349		RanBP-type and C3HC4-type zinc finger-containing protein 1 [Source:UniProtKB/TrEMBL%3BAcc:A0A1S4H1B2]	protein_coding	GO:0000151;GO:0004842;GO:0005515;GO:0016740;GO:0043130;GO:0043161;GO:0046872;GO:0071797;GO:0097039	ubiquitin ligase complex;ubiquitin-protein transferase activity;protein binding;transferase activity;ubiquitin binding;proteasome-mediated ubiquitin-dependent protein catabolic process;metal ion binding;LUBAC complex;protein linear polyubiquitination
AGAP000826	2081.75	0.318938	0.0979102	3.25745	0.00112417	0.0117369		cap-specific mRNA (nucleoside-2'-O-)-methyltransferase 1	protein_coding	GO:0003676;GO:0004483;GO:0005634;GO:0005737;GO:0006370;GO:0008168;GO:0032259;GO:0080009;GO:0097309	nucleic acid binding;mRNA (nucleoside-2'-O-)-methyltransferase activity;nucleus;cytoplasm;7-methylguanosine mRNA capping;methyltransferase activity;methylation;mRNA methylation;cap1 mRNA methylation
AGAP000297	224.256	-0.622061	0.191125	-3.25474	0.00113495	0.0118378		unspecified product	protein_coding	GO:0016020;GO:0016021	membrane;integral component of membrane
AGAP000194	47.327	-1.04788	0.322381	-3.25045	0.00115222	0.0120061	CYP4C25	cytochrome P450	protein_coding	GO:0004497;GO:0005506;GO:0016020;GO:0016021;GO:0016491;GO:0016705;GO:0020037;GO:0046872;GO:0055114	monooxygenase activity;iron ion binding;membrane;integral component of membrane;oxidoreductase activity;oxidoreductase activity, acting on paired donors, with incorporation or reduction of molecular oxygen;heme binding;metal ion binding;obsolete oxidation-reduction process
AGAP001445	282.673	-0.477792	0.147071	-3.24871	0.00115929	0.012068		unspecified product	protein_coding
AGAP005904	4217.24	0.410736	0.12645	3.24821	0.00116133	0.0120774		guanine nucleotide-binding protein G(i) subunit alpha	protein_coding	GO:0000166;GO:0001664;GO:0003924;GO:0005525;GO:0005834;GO:0007165;GO:0007186;GO:0007188;GO:0019001;GO:0031683;GO:0046872	nucleotide binding;G protein-coupled receptor binding;GTPase activity;GTP binding;heterotrimeric G-protein complex;signal transduction;G protein-coupled receptor signaling pathway;adenylate cyclase-modulating G protein-coupled receptor signaling pathway;guanyl nucleotide binding;G-protein beta/gamma-subunit complex binding;metal ion binding
AGAP008161	226.719	0.515143	0.158792	3.24413	0.00117811	0.0122399		Ribonuclease H2 subunit B [Source:UniProtKB/TrEMBL%3BAcc:A0A1S4GY55]	protein_coding	GO:0004523;GO:0005634;GO:0005654;GO:0006401;GO:0009259;GO:0032299;GO:0090502	RNA-DNA hybrid ribonuclease activity;nucleus;nucleoplasm;RNA catabolic process;ribonucleotide metabolic process;ribonuclease H2 complex;RNA phosphodiester bond hydrolysis, endonucleolytic
AGAP028473	144.993	-0.672645	0.207384	-3.24348	0.00118078	0.0122557		unspecified product	protein_coding
AGAP003509	131.292	-0.653701	0.201645	-3.24185	0.00118758	0.0123142		Complexin%2C isoform V	protein_coding	GO:0000149;GO:0006836;GO:0006887;GO:0016079;GO:0019905;GO:0031201;GO:0043195;GO:0046928;GO:0110165	SNARE binding;neurotransmitter transport;exocytosis;synaptic vesicle exocytosis;syntaxin binding;SNARE complex;terminal bouton;regulation of neurotransmitter secretion;cellular anatomical entity
AGAP012193	245.607	0.571535	0.176317	3.24152	0.00118892	0.0123161		ubiquitin-conjugating enzyme E2 F	protein_coding	GO:0000166;GO:0005524;GO:0005634;GO:0016740;GO:0019788;GO:0045116;GO:0061631	nucleotide binding;ATP binding;nucleus;transferase activity;NEDD8 transferase activity;protein neddylation;ubiquitin conjugating enzyme activity
AGAP029680	1274.6	-0.306127	0.0944729	-3.24037	0.00119375	0.0123541		unspecified product	protein_coding	GO:0000979;GO:0003676;GO:0005634;GO:0008270;GO:0010468;GO:0031060;GO:0035097	RNA polymerase II core promoter sequence-specific DNA binding;nucleic acid binding;nucleus;zinc ion binding;regulation of gene expression;regulation of histone methylation;histone methyltransferase complex
AGAP003578	413.645	0.456497	0.141034	3.23679	0.00120883	0.0124979		aldehyde dehydrogenase (NAD+)	protein_coding	GO:0004029;GO:0016491;GO:0016620;GO:0055114	aldehyde dehydrogenase (NAD+) activity;oxidoreductase activity;oxidoreductase activity, acting on the aldehyde or oxo group of donors, NAD or NADP as acceptor;obsolete oxidation-reduction process
AGAP010700	10568.8	0.274958	0.0850044	3.23464	0.00121797	0.0125802		SWI/SNF-related matrix-associated actin-dependent regulator of chromatin	protein_coding	GO:0000785;GO:0003676;GO:0003677;GO:0005524;GO:0005634;GO:0006338;GO:0008094;GO:0008134;GO:0016584;GO:0016589;GO:0016818;GO:0016887;GO:0031491;GO:0045944;GO:0140658	chromatin;nucleic acid binding;DNA binding;ATP binding;nucleus;chromatin remodeling;ATP-dependent activity, acting on DNA;transcription factor binding;obsolete nucleosome positioning;NURF complex;hydrolase activity, acting on acid anhydrides, in phosphorus-containing anhydrides;ATP hydrolysis activity;nucleosome binding;positive regulation of transcription by RNA polymerase II;ATP-dependent chrom…
AGAP003434	4126.94	0.324593	0.100512	3.22939	0.00124056	0.0128011		Condensin complex subunit 1 [Source:UniProtKB/TrEMBL%3BAcc:Q7QDI4]	protein_coding	GO:0000278;GO:0000779;GO:0003682;GO:0005634;GO:0007049;GO:0007076;GO:0010032;GO:0030261;GO:0042393;GO:0051301;GO:0051304	mitotic cell cycle;condensed chromosome, centromeric region;chromatin binding;nucleus;cell cycle;mitotic chromosome condensation;meiotic chromosome condensation;chromosome condensation;histone binding;cell division;chromosome separation
AGAP029344	60.2533	0.866744	0.26845	3.2287	0.00124353	0.0128192		unspecified product	protein_coding
AGAP007209	4481.36	-0.259887	0.0805095	-3.22803	0.00124647	0.0128371		Tetraspanin [Source:UniProtKB/TrEMBL%3BAcc:Q7PTA7]	protein_coding	GO:0005887;GO:0016020;GO:0016021	integral component of plasma membrane;membrane;integral component of membrane
AGAP009929	10101.3	0.355057	0.110016	3.22732	0.00124955	0.0128563		exportin-1	protein_coding	GO:0000055;GO:0000056;GO:0005049;GO:0005634;GO:0005737;GO:0006611;GO:0006886;GO:0031267;GO:0046825	ribosomal large subunit export from nucleus;ribosomal small subunit export from nucleus;nuclear export signal receptor activity;nucleus;cytoplasm;protein export from nucleus;intracellular protein transport;small GTPase binding;regulation of protein export from nucleus
AGAP008366	608.023	-0.379589	0.117711	-3.22475	0.00126081	0.0129519	TEP2	thioester-containing protein 2	protein_coding	GO:0004866;GO:0005576;GO:0005615;GO:0010951	endopeptidase inhibitor activity;extracellular region;extracellular space;negative regulation of endopeptidase activity
AGAP001368	8297.99	0.286784	0.0889356	3.22463	0.00126137	0.0129519		unspecified product	protein_coding	GO:0046872	metal ion binding
AGAP003111	1619.52	0.319429	0.0990671	3.22437	0.0012625	0.0129519		unspecified product	protein_coding	GO:0000978;GO:0000981;GO:0003676;GO:0006355	RNA polymerase II cis-regulatory region sequence-specific DNA binding;DNA-binding transcription factor activity, RNA polymerase II-specific;nucleic acid binding;regulation of DNA-templated transcription
AGAP012041	354.107	0.478264	0.148393	3.22296	0.00126874	0.0130034		Activated RNA polymerase II transcriptional coactivator p15	protein_coding	GO:0003677;GO:0003713;GO:0005634;GO:0005667;GO:0006355;GO:0060261	DNA binding;transcription coactivator activity;nucleus;transcription regulator complex;regulation of DNA-templated transcription;positive regulation of transcription initiation by RNA polymerase II
AGAP006643	47.6898	-1.24209	0.385908	-3.21861	0.00128811	0.0131892		unspecified product	protein_coding	GO:0005515;GO:0016020;GO:0016021	protein binding;membrane;integral component of membrane
AGAP010245	2418.94	0.348234	0.108223	3.21776	0.00129197	0.0132159		Roundabout	protein_coding	GO:0005515;GO:0016020;GO:0016021;GO:0048856	protein binding;membrane;integral component of membrane;anatomical structure development
AGAP010076	3001.77	0.303548	0.0944197	3.21488	0.001305	0.0133364		Homer homolog 1	protein_coding	GO:0005737;GO:0005886;GO:0007216;GO:0014069;GO:0030425;GO:0035256;GO:2001256	cytoplasm;plasma membrane;G protein-coupled glutamate receptor signaling pathway;postsynaptic density;dendrite;G protein-coupled glutamate receptor binding;regulation of store-operated calcium entry
AGAP009365	110.788	-0.778077	0.242058	-3.21442	0.00130709	0.0133448		cellular retinaldehyde binding protein	protein_coding	GO:1902936	phosphatidylinositol bisphosphate binding
AGAP002929	1695.15	0.311965	0.0971428	3.21141	0.00132085	0.0134724		unspecified product	protein_coding	GO:0005634;GO:0031981;GO:0046872	nucleus;nuclear lumen;metal ion binding
AGAP002244	93.0548	-0.761127	0.237163	-3.2093	0.00133058	0.0135476		unspecified product	protein_coding	GO:0005886;GO:0030431;GO:0031225;GO:0032222;GO:0048511;GO:1903818	plasma membrane;sleep;anchored component of membrane;regulation of synaptic transmission, cholinergic;rhythmic process;positive regulation of voltage-gated potassium channel activity
AGAP013260	2431.04	-0.346172	0.107867	-3.20926	0.00133078	0.0135476	Cht5-4	chitinase	protein_coding	GO:0004568;GO:0005576;GO:0005975;GO:0006032;GO:0008061;GO:0008152;GO:0016787;GO:0016798	chitinase activity;extracellular region;carbohydrate metabolic process;chitin catabolic process;chitin binding;metabolic process;hydrolase activity;hydrolase activity, acting on glycosyl bonds
AGAP012514	95.1923	0.894703	0.278844	3.20861	0.00133376	0.013563		iron-regulated short-chain dehydrogenase/reductase	protein_coding	GO:0005739;GO:0016491	mitochondrion;oxidoreductase activity
AGAP029522	13084.7	0.305282	0.0951582	3.20815	0.00133592	0.013563		BRCT domain-containing protein [Source:UniProtKB/TrEMBL%3BAcc:A0A453Z089]	protein_coding
AGAP000162	1456.18	0.32399	0.100991	3.20811	0.00133612	0.013563		Cystathionine beta-synthase [Source:UniProtKB/TrEMBL%3BAcc:Q7QEV0]	protein_coding	GO:0004122;GO:0004124;GO:0005737;GO:0006535;GO:0008652;GO:0016829;GO:0019343;GO:0019344;GO:0019346;GO:0030170;GO:0050667;GO:0070814	cystathionine beta-synthase activity;cysteine synthase activity;cytoplasm;cysteine biosynthetic process from serine;cellular amino acid biosynthetic process;lyase activity;cysteine biosynthetic process via cystathionine;cysteine biosynthetic process;transsulfuration;pyridoxal phosphate binding;homocysteine metabolic process;hydrogen sulfide biosynthetic process
AGAP007933	579.426	0.431282	0.134465	3.20739	0.00133947	0.013584		beat protein	protein_coding	GO:0008045;GO:0016020;GO:0016021	motor neuron axon guidance;membrane;integral component of membrane
AGAP003373	1771.67	0.31632	0.0986446	3.20666	0.00134284	0.0135859	SCRB17	Class B Scavenger Receptor (CD36 domain)	protein_coding	GO:0005886;GO:0016020;GO:0016021	plasma membrane;membrane;integral component of membrane
AGAP028729	131.482	-0.616857	0.192374	-3.20655	0.00134336	0.0135859	ABCG18	ATP-binding cassette transporter (ABC transporter) family G member 18 [Source:UniProtKB/TrEMBL%3BAcc:A0A1S4HFH3]	protein_coding	GO:0000166;GO:0005524;GO:0016020;GO:0016021;GO:0016887;GO:0140359	nucleotide binding;ATP binding;membrane;integral component of membrane;ATP hydrolysis activity;ABC-type transporter activity
AGAP004223	96.3653	0.811125	0.252961	3.20652	0.00134349	0.0135859	GPR5HT7	putative serotonin 5HT-7 receptor	protein_coding	GO:0004930;GO:0004993;GO:0005887;GO:0007165;GO:0007186;GO:0007187;GO:0007268;GO:0016020;GO:0016021;GO:0030425;GO:0030594;GO:0045202;GO:0098664	G protein-coupled receptor activity;G protein-coupled serotonin receptor activity;integral component of plasma membrane;signal transduction;G protein-coupled receptor signaling pathway;G protein-coupled receptor signaling pathway, coupled to cyclic nucleotide second messenger;chemical synaptic transmission;membrane;integral component of membrane;dendrite;neurotransmitter receptor activity;synapse…
AGAP012362	1035.37	0.327874	0.102289	3.20537	0.0013489	0.0136187		nuclear pore complex protein Nup85	protein_coding	GO:0005634;GO:0005643;GO:0006406;GO:0006606;GO:0006913;GO:0015031;GO:0016020;GO:0017056;GO:0031080;GO:0031965;GO:0045893;GO:0051028	nucleus;nuclear pore;mRNA export from nucleus;protein import into nucleus;nucleocytoplasmic transport;protein transport;membrane;structural constituent of nuclear pore;nuclear pore outer ring;nuclear membrane;positive regulation of DNA-templated transcription;mRNA transport
AGAP003844	561.673	0.395701	0.123453	3.20528	0.0013493	0.0136187		Class b basic helix-loop-helix protein	protein_coding	GO:0000122;GO:0000977;GO:0001227;GO:0003677;GO:0005634;GO:0006355;GO:0009952;GO:0030154;GO:0042752;GO:0046983;GO:0050767	negative regulation of transcription by RNA polymerase II;RNA polymerase II transcription regulatory region sequence-specific DNA binding;DNA-binding transcription repressor activity, RNA polymerase II-specific;DNA binding;nucleus;regulation of DNA-templated transcription;anterior/posterior pattern specification;cell differentiation;regulation of circadian rhythm;protein dimerization activity;reg…
AGAP012066	269.603	-0.520669	0.162484	-3.20443	0.00135332	0.0136463		calpain-3	protein_coding	GO:0004198;GO:0005509;GO:0005737;GO:0006508;GO:0008233;GO:0008234;GO:0016787	calcium-dependent cysteine-type endopeptidase activity;calcium ion binding;cytoplasm;proteolysis;peptidase activity;cysteine-type peptidase activity;hydrolase activity
AGAP001067	21.5836	1.44165	0.449972	3.20386	0.00135597	0.0136601		DUF4806 domain-containing protein [Source:UniProtKB/TrEMBL%3BAcc:A0A1S4GBG2]	protein_coding
AGAP011666	15.8037	1.90074	0.593415	3.20306	0.00135975	0.0136851		unspecified product	protein_coding
AGAP001346	513.032	-0.417951	0.130507	-3.20252	0.00136232	0.0136892		unspecified product	protein_coding	GO:0016020;GO:0016021	membrane;integral component of membrane
AGAP029826	6.58207	3.24815	1.01434	3.20223	0.00136369	0.0136892		Tox-SGS domain-containing protein [Source:UniProtKB/TrEMBL%3BAcc:A0A499FX22]	protein_coding	GO:0016021	integral component of membrane
AGAP005044	462.482	-0.389769	0.121721	-3.20216	0.00136402	0.0136892		unspecified product	protein_coding	GO:0005783;GO:0006888;GO:0006890;GO:0016020;GO:0016021;GO:0030134;GO:0030173;GO:0030176;GO:0033116	endoplasmic reticulum;endoplasmic reticulum to Golgi vesicle-mediated transport;retrograde vesicle-mediated transport, Golgi to endoplasmic reticulum;membrane;integral component of membrane;COPII-coated ER to Golgi transport vesicle;integral component of Golgi membrane;integral component of endoplasmic reticulum membrane;endoplasmic reticulum-Golgi intermediate compartment membrane
AGAP000830	3202.64	0.269906	0.0843648	3.19927	0.00137778	0.0138142	CASPS7	short caspase 7	protein_coding	GO:0004197;GO:0005737;GO:0006508;GO:0006915;GO:0008233;GO:0008234;GO:0016787;GO:0042981;GO:0097153;GO:0097200	cysteine-type endopeptidase activity;cytoplasm;proteolysis;apoptotic process;peptidase activity;cysteine-type peptidase activity;hydrolase activity;regulation of apoptotic process;cysteine-type endopeptidase activity involved in apoptotic process;cysteine-type endopeptidase activity involved in execution phase of apoptosis
AGAP004671	2991.94	0.341142	0.106686	3.19763	0.00138563	0.0138799		nuclear pore complex protein Nup160	protein_coding
AGAP005292	567.503	-0.726109	0.227235	-3.19541	0.0013963	0.0139545		nucleolysin TIA-1/TIAR	protein_coding	GO:0003676;GO:0003723	nucleic acid binding;RNA binding
AGAP010138	1109.88	0.404505	0.126593	3.19532	0.00139675	0.0139545		uncharacterized protein yjbQ	protein_coding
AGAP029311	185.536	0.544594	0.170438	3.19526	0.00139703	0.0139545		F-box domain-containing protein [Source:UniProtKB/TrEMBL%3BAcc:A0A453YZ64]	protein_coding	GO:0005515	protein binding
AGAP029939	36.7094	-1.1483	0.35951	-3.19408	0.00140279	0.0139989		unspecified product	protein_coding	GO:0003352	regulation of cilium movement
AGAP002276	392.38	-0.437337	0.137108	-3.18972	0.00142409	0.0141808		unspecified product	protein_coding	GO:0001514;GO:0003730;GO:0035368;GO:0043021;GO:1990904	selenocysteine incorporation;mRNA 3'-UTR binding;selenocysteine insertion sequence binding;ribonucleoprotein complex binding;ribonucleoprotein complex
AGAP005829	27.6457	-1.55902	0.488793	-3.18952	0.00142509	0.0141808		microtubule-associated protein%2C RP/EB family	protein_coding	GO:0005515;GO:0005815;GO:0005874;GO:0005881;GO:0008017;GO:0031110;GO:0035371;GO:0035372;GO:0051010;GO:0051225;GO:0051233;GO:0051301;GO:1904825	protein binding;microtubule organizing center;microtubule;cytoplasmic microtubule;microtubule binding;regulation of microtubule polymerization or depolymerization;microtubule plus-end;protein localization to microtubule;microtubule plus-end binding;spindle assembly;spindle midzone;cell division;protein localization to microtubule plus-end
AGAP007454	65.8334	0.923947	0.289685	3.18949	0.00142526	0.0141808	LRIM8A	leucine-rich immune protein (Short)	protein_coding	GO:0005515;GO:0005615;GO:0031012	protein binding;extracellular space;extracellular matrix
AGAP008054	76.2571	-0.825675	0.258892	-3.18926	0.00142636	0.0141808	SAP3	sensory appendage protein 3	protein_coding
AGAP000606	22.6563	-1.54007	0.483	-3.18856	0.00142985	0.0142004	GPRNNA19	putative GPCR class a orphan receptor 19	protein_coding	GO:0004930;GO:0004935;GO:0005887;GO:0007165;GO:0007186;GO:0007188;GO:0007267;GO:0008227;GO:0016020;GO:0016021;GO:0071880	G protein-coupled receptor activity;adrenergic receptor activity;integral component of plasma membrane;signal transduction;G protein-coupled receptor signaling pathway;adenylate cyclase-modulating G protein-coupled receptor signaling pathway;cell-cell signaling;G protein-coupled amine receptor activity;membrane;integral component of membrane;adenylate cyclase-activating adrenergic receptor signal…
AGAP001432	850.923	0.384682	0.120653	3.18832	0.001431	0.0142004		unspecified product	protein_coding	GO:0003676;GO:0003677	nucleic acid binding;DNA binding
AGAP001199	168.012	0.554091	0.173804	3.18803	0.00143246	0.0142015		serine protease	protein_coding	GO:0004252;GO:0006508;GO:0008233;GO:0008236;GO:0016787	serine-type endopeptidase activity;proteolysis;peptidase activity;serine-type peptidase activity;hydrolase activity
AGAP011887	310.158	0.527767	0.165608	3.18685	0.0014383	0.0142462		nuclear pore complex protein Nup37	protein_coding	GO:0005515;GO:0031080	protein binding;nuclear pore outer ring
AGAP006033	6.94837	-3.15633	0.99052	-3.18654	0.00143985	0.0142482		unspecified product	protein_coding
AGAP010908	13.4117	-2.03908	0.640227	-3.18493	0.00144791	0.0143147	CPFL7	cuticular protein 7 from CPFL family	protein_coding
AGAP009201	3362.2	-0.284607	0.0893878	-3.18396	0.00145277	0.0143444		collagen type IV alpha	protein_coding	GO:0005201;GO:0005581;GO:0005604;GO:0005615;GO:0016020;GO:0030198;GO:0031012	extracellular matrix structural constituent;collagen trimer;basement membrane;extracellular space;membrane;extracellular matrix organization;extracellular matrix
AGAP007654	1342.83	-0.361899	0.113674	-3.18366	0.00145424	0.0143444		Ras-related protein Rab-32	protein_coding	GO:0003924;GO:0005525;GO:0005739;GO:0005794;GO:0005802;GO:0006886;GO:0012505;GO:0016020;GO:0016192;GO:0031982;GO:0032438;GO:0032482;GO:0042470	GTPase activity;GTP binding;mitochondrion;Golgi apparatus;trans-Golgi network;intracellular protein transport;endomembrane system;membrane;vesicle-mediated transport;vesicle;melanosome organization;Rab protein signal transduction;melanosome
AGAP001073	2477.36	0.275213	0.0864527	3.1834	0.00145557	0.0143444		unspecified product	protein_coding	GO:0003676;GO:0005515;GO:0005634;GO:0006357;GO:0051171;GO:0060255;GO:0080090	nucleic acid binding;protein binding;nucleus;regulation of transcription by RNA polymerase II;regulation of nitrogen compound metabolic process;regulation of macromolecule metabolic process;regulation of primary metabolic process
AGAP010358	922.481	0.332079	0.104323	3.18319	0.00145663	0.0143444		paired box protein 3/7	protein_coding	GO:0000981;GO:0003677;GO:0005634;GO:0006355;GO:0048856	DNA-binding transcription factor activity, RNA polymerase II-specific;DNA binding;nucleus;regulation of DNA-templated transcription;anatomical structure development
AGAP003481	30.119	-1.24234	0.390309	-3.18298	0.00145767	0.0143444		unspecified product	protein_coding	GO:0001676;GO:0003824;GO:0004467;GO:0016405;GO:0046949	long-chain fatty acid metabolic process;catalytic activity;long-chain fatty acid-CoA ligase activity;CoA-ligase activity;fatty-acyl-CoA biosynthetic process
AGAP000327	944.307	-0.400509	0.12596	-3.17966	0.00147449	0.0144964		tyrosine aminotransferase	protein_coding	GO:0003824;GO:0004838;GO:0006520;GO:0006559;GO:0006572;GO:0008483;GO:0009058;GO:0009072;GO:0030170	catalytic activity;L-tyrosine:2-oxoglutarate aminotransferase activity;cellular amino acid metabolic process;L-phenylalanine catabolic process;tyrosine catabolic process;transaminase activity;biosynthetic process;aromatic amino acid family metabolic process;pyridoxal phosphate binding
AGAP028389	1033.79	-0.411884	0.129638	-3.17719	0.0014871	0.0146068	ND1	NADH dehydrogenase subunit 1 [Source:European Nucleotide Archive%3BAcc:ND1]	protein_coding	GO:0003954;GO:0005739;GO:0005743;GO:0005747;GO:0008137;GO:0009060;GO:0016020;GO:0016021;GO:0055114;GO:0070469	NADH dehydrogenase activity;mitochondrion;mitochondrial inner membrane;mitochondrial respiratory chain complex I;NADH dehydrogenase (ubiquinone) activity;aerobic respiration;membrane;integral component of membrane;obsolete oxidation-reduction process;respirasome
AGAP007359	33.9983	1.34188	0.422387	3.1769	0.00148861	0.0146082		unspecified product	protein_coding
AGAP006975	239.52	0.477278	0.15025	3.17657	0.00149028	0.0146111		unspecified product	protein_coding
AGAP001631	9.15163	2.64569	0.833205	3.17532	0.00149671	0.0146606		amiloride-sensitive sodium channel%2C other	protein_coding	GO:0005272;GO:0006814;GO:0016020	sodium channel activity;sodium ion transport;membrane
AGAP012991	12960.9	-0.271367	0.0854798	-3.17463	0.00150026	0.0146818		Fascin [Source:UniProtKB/TrEMBL%3BAcc:F5HLZ2]	protein_coding	GO:0005737;GO:0007015;GO:0007163;GO:0015629;GO:0016477;GO:0030036;GO:0030674;GO:0051015;GO:0051017	cytoplasm;actin filament organization;establishment or maintenance of cell polarity;actin cytoskeleton;cell migration;actin cytoskeleton organization;protein-macromolecule adaptor activity;actin filament binding;actin filament bundle assembly
AGAP029767	4141.47	0.358235	0.112903	3.17294	0.00150904	0.0147541		Poly(A) polymerase [Source:UniProtKB/TrEMBL%3BAcc:F5HLS4]	protein_coding	GO:0000166;GO:0003723;GO:0004652;GO:0005524;GO:0005634;GO:0006378;GO:0006397;GO:0016740;GO:0016779;GO:0031123;GO:0043631;GO:0046872	nucleotide binding;RNA binding;polynucleotide adenylyltransferase activity;ATP binding;nucleus;mRNA polyadenylation;mRNA processing;transferase activity;nucleotidyltransferase activity;RNA 3'-end processing;RNA polyadenylation;metal ion binding
AGAP001793	508.016	0.396563	0.125056	3.17107	0.00151877	0.0148241		aurora kinase A	protein_coding	GO:0000166;GO:0004672;GO:0004674;GO:0004712;GO:0005524;GO:0005876;GO:0006468;GO:0007052;GO:0031616;GO:0032133;GO:0032465;GO:0035174;GO:0035404;GO:0051233;GO:0106310	nucleotide binding;protein kinase activity;protein serine/threonine kinase activity;protein serine/threonine/tyrosine kinase activity;ATP binding;spindle microtubule;protein phosphorylation;mitotic spindle organization;spindle pole centrosome;chromosome passenger complex;regulation of cytokinesis;histone serine kinase activity;obsolete histone-serine phosphorylation;spindle midzone;protein serine…
AGAP012313	2278.68	0.368968	0.116356	3.17103	0.001519	0.0148241		ARID domain-containing protein [Source:UniProtKB/TrEMBL%3BAcc:A0A1S4H8Y0]	protein_coding	GO:0003677;GO:0005634;GO:0006357	DNA binding;nucleus;regulation of transcription by RNA polymerase II
AGAP009831	1020.32	-0.311516	0.0982462	-3.17076	0.00152038	0.0148241		unspecified product	protein_coding
AGAP029979	3059.91	0.349013	0.110167	3.16804	0.00153471	0.0149501		unspecified product	protein_coding	GO:0003700;GO:0006355;GO:0006357;GO:0043565	DNA-binding transcription factor activity;regulation of DNA-templated transcription;regulation of transcription by RNA polymerase II;sequence-specific DNA binding
AGAP005945	336.235	0.445766	0.140822	3.16546	0.00154837	0.015066	pnp	purine-nucleoside phosphorylase	protein_coding	GO:0003824;GO:0004731;GO:0005737;GO:0006139;GO:0006166;GO:0009116;GO:0016740;GO:0016757;GO:0047975	catalytic activity;purine-nucleoside phosphorylase activity;cytoplasm;nucleobase-containing compound metabolic process;purine ribonucleoside salvage;nucleoside metabolic process;transferase activity;glycosyltransferase activity;guanosine phosphorylase activity
AGAP013084	478.961	-0.402509	0.127172	-3.16506	0.00155049	0.015066		unspecified product	protein_coding
AGAP003414	413.307	-0.44435	0.140395	-3.16499	0.00155087	0.015066		3-hydroxyacyl-CoA dehydrogenase / 3-hydroxy-2-methylbutyryl-CoA dehydrogenase	protein_coding	GO:0004303;GO:0005739;GO:0006631;GO:0008209;GO:0008210;GO:0016491;GO:0055114	estradiol 17-beta-dehydrogenase activity;mitochondrion;fatty acid metabolic process;androgen metabolic process;estrogen metabolic process;oxidoreductase activity;obsolete oxidation-reduction process
AGAP009651	125.57	-0.742916	0.234962	-3.16185	0.00156768	0.0152154		CD63 antigen	protein_coding	GO:0005887;GO:0016020;GO:0016021	integral component of plasma membrane;membrane;integral component of membrane
AGAP000011	136.959	0.832752	0.263401	3.16154	0.00156938	0.015218		Branched-chain-amino-acid aminotransferase [Source:UniProtKB/TrEMBL%3BAcc:Q7QEI9]	protein_coding	GO:0003824;GO:0004084;GO:0005739;GO:0009081;GO:0009098;GO:0009099;GO:0050048;GO:0052654;GO:0052655;GO:0052656	catalytic activity;branched-chain-amino-acid transaminase activity;mitochondrion;branched-chain amino acid metabolic process;leucine biosynthetic process;valine biosynthetic process;L-leucine:2-oxoglutarate aminotransferase activity;L-leucine transaminase activity;L-valine transaminase activity;L-isoleucine transaminase activity
AGAP005850	22.1272	-1.43977	0.455583	-3.16029	0.00157612	0.0152659		growth arrest-specific protein 8 homolog	protein_coding	GO:0005737;GO:0005794;GO:0005856;GO:0005874;GO:0008017;GO:0031267;GO:0031514;GO:0034613;GO:0048870	cytoplasm;Golgi apparatus;cytoskeleton;microtubule;microtubule binding;small GTPase binding;motile cilium;;cell motility
AGAP002610	7223.93	0.337207	0.106708	3.16009	0.0015772	0.0152659		unspecified product	protein_coding	GO:0003676;GO:0003700;GO:0005634;GO:0006355;GO:0007275;GO:0043565	nucleic acid binding;DNA-binding transcription factor activity;nucleus;regulation of DNA-templated transcription;multicellular organism development;sequence-specific DNA binding
AGAP004476	514.124	-0.394963	0.12502	-3.15919	0.00158211	0.0152888		solute carrier family 18 (vesicular monoamine)%2C member 2	protein_coding	GO:0005335;GO:0006836;GO:0008504;GO:0015842;GO:0015844;GO:0016020;GO:0016021;GO:0022857;GO:0030672;GO:0043195;GO:0051610;GO:0055085	serotonin:sodium symporter activity;neurotransmitter transport;monoamine transmembrane transporter activity;aminergic neurotransmitter loading into synaptic vesicle;monoamine transport;membrane;integral component of membrane;transmembrane transporter activity;synaptic vesicle membrane;terminal bouton;serotonin uptake;transmembrane transport
AGAP009415	412.814	-0.441069	0.139617	-3.15912	0.00158244	0.0152888		lysophosphatidate acyltransferase	protein_coding	GO:0003841;GO:0005783;GO:0006629;GO:0006654;GO:0008654;GO:0016020;GO:0016021;GO:0016740;GO:0016746	1-acylglycerol-3-phosphate O-acyltransferase activity;endoplasmic reticulum;lipid metabolic process;phosphatidic acid biosynthetic process;phospholipid biosynthetic process;membrane;integral component of membrane;transferase activity;acyltransferase activity
AGAP003604	200.182	-0.60423	0.191385	-3.15715	0.00159322	0.0153789		unspecified product	protein_coding	GO:0005515;GO:0006887;GO:0016020;GO:0031267;GO:0042391;GO:0042734;GO:0044325;GO:0045202;GO:0046872;GO:0048167;GO:0048788;GO:0048791;GO:0050806;GO:0098831;GO:2000300	protein binding;exocytosis;membrane;small GTPase binding;regulation of membrane potential;presynaptic membrane;transmembrane transporter binding;synapse;metal ion binding;regulation of synaptic plasticity;cytoskeleton of presynaptic active zone;calcium ion-regulated exocytosis of neurotransmitter;positive regulation of synaptic transmission;presynaptic active zone cytoplasmic component;regulation…
AGAP013230	100.924	-0.7229	0.229468	-3.15034	0.00163083	0.0157276		unspecified product	protein_coding
AGAP002270	130.164	-0.61755	0.19609	-3.14932	0.00163654	0.0157684	CLIPB7	CLIP-domain serine protease	protein_coding	GO:0004252;GO:0005576;GO:0006508	serine-type endopeptidase activity;extracellular region;proteolysis
AGAP009177	660.954	-0.377126	0.119817	-3.14753	0.00164656	0.0158505		Fe2OG dioxygenase domain-containing protein [Source:UniProtKB/TrEMBL%3BAcc:A0A1S4H0A6]	protein_coding	GO:0005506;GO:0016020;GO:0016021;GO:0016491;GO:0016705;GO:0031418;GO:0051213;GO:0055114	iron ion binding;membrane;integral component of membrane;oxidoreductase activity;oxidoreductase activity, acting on paired donors, with incorporation or reduction of molecular oxygen;L-ascorbic acid binding;dioxygenase activity;obsolete oxidation-reduction process
AGAP002739	17131.9	0.340197	0.108153	3.14551	0.00165797	0.0159459		unspecified product	protein_coding	GO:0005509;GO:0005515;GO:0009653;GO:0016020;GO:0016021;GO:0016043;GO:0030154	calcium ion binding;protein binding;anatomical structure morphogenesis;membrane;integral component of membrane;cellular component organization;cell differentiation
AGAP000399	13735.2	0.334325	0.10632	3.14453	0.00166353	0.0159849		squid	protein_coding	GO:0003676;GO:0003723;GO:0003729;GO:0005634;GO:0005654;GO:0010468;GO:0043565;GO:0051252;GO:1990837;GO:1990904	nucleic acid binding;RNA binding;mRNA binding;nucleus;nucleoplasm;regulation of gene expression;sequence-specific DNA binding;regulation of RNA metabolic process;sequence-specific double-stranded DNA binding;ribonucleoprotein complex
AGAP029546	561.251	0.433569	0.137937	3.14324	0.00167087	0.0160281		Ig-like domain-containing protein [Source:UniProtKB/TrEMBL%3BAcc:A0A453Z0B6]	protein_coding
AGAP002711	2550.59	0.381565	0.1214	3.14304	0.00167204	0.0160281		stardust%2C isoform B	protein_coding	GO:0005515;GO:0005886;GO:0005923;GO:0016020;GO:0070830;GO:0090162	protein binding;plasma membrane;bicellular tight junction;membrane;bicellular tight junction assembly;establishment of epithelial cell polarity
AGAP006947	558.611	0.506184	0.161054	3.14295	0.00167255	0.0160281		unspecified product	protein_coding	GO:0016020;GO:0016021	membrane;integral component of membrane
AGAP007699	13323.1	0.297664	0.0947528	3.14148	0.00168098	0.0160943		GTP-binding nuclear protein Ran	protein_coding	GO:0000054;GO:0000166;GO:0003924;GO:0005525;GO:0005634;GO:0005737;GO:0006606;GO:0006913;GO:0015031	ribosomal subunit export from nucleus;nucleotide binding;GTPase activity;GTP binding;nucleus;cytoplasm;protein import into nucleus;nucleocytoplasmic transport;protein transport
AGAP010722	397.493	0.413941	0.131797	3.14074	0.00168521	0.0161203		unspecified product	protein_coding	GO:0003676;GO:0003723	nucleic acid binding;RNA binding
AGAP007533	338.588	0.520538	0.165802	3.13951	0.0016923	0.0161735		DNA polymerase theta	protein_coding	GO:0003676;GO:0003677;GO:0003887;GO:0005524;GO:0005737;GO:0006260;GO:0006261;GO:0006302;GO:0071897;GO:0097681	nucleic acid binding;DNA binding;DNA-directed DNA polymerase activity;ATP binding;cytoplasm;DNA replication;DNA-templated DNA replication;double-strand break repair;DNA biosynthetic process;double-strand break repair via alternative nonhomologous end joining
AGAP029517	3541.5	0.499478	0.159146	3.13849	0.00169819	0.0162025		unspecified product	protein_coding
AGAP012040	116.327	-1.10252	0.351294	-3.13846	0.00169837	0.0162025		unspecified product	protein_coding
AGAP004981	29.0907	1.25285	0.399462	3.13635	0.00171068	0.0163052	PPO4	prophenoloxidase 4	protein_coding	GO:0004497;GO:0016491;GO:0046872;GO:0055114	monooxygenase activity;oxidoreductase activity;metal ion binding;obsolete oxidation-reduction process
AGAP011099	1315.11	-0.408152	0.13017	-3.13554	0.00171541	0.0163356		myosin III	protein_coding	GO:0000166;GO:0003774;GO:0003779;GO:0004672;GO:0005515;GO:0005524;GO:0005737;GO:0006468;GO:0007601;GO:0016459;GO:0050896	nucleotide binding;cytoskeletal motor activity;actin binding;protein kinase activity;protein binding;ATP binding;cytoplasm;protein phosphorylation;visual perception;myosin complex;response to stimulus
AGAP011836	29.3977	-1.19349	0.38082	-3.134	0.0017244	0.0164065		unspecified product	protein_coding
AGAP010006	1117.23	0.375285	0.119774	3.13327	0.00172871	0.0164328		ENT domain-containing protein [Source:UniProtKB/TrEMBL%3BAcc:A0A1S4H3K4]	protein_coding	GO:0005634;GO:0006355	nucleus;regulation of DNA-templated transcription
AGAP008547	346.713	0.429068	0.136982	3.13229	0.0017345	0.0164731		Glyco_hydro_65m domain-containing protein [Source:UniProtKB/TrEMBL%3BAcc:A0A1S4GYL2]	protein_coding	GO:0003824;GO:0004553;GO:0005975	catalytic activity;hydrolase activity, hydrolyzing O-glycosyl compounds;carbohydrate metabolic process
AGAP006034	1134.73	-0.320141	0.102239	-3.1313	0.00174032	0.0165136		unspecified product	protein_coding	GO:0006805;GO:0009410	xenobiotic metabolic process;response to xenobiotic stimulus
AGAP029325	6.58815	-5.09219	1.62657	-3.13063	0.0017443	0.0165365		Fibrinogen C-terminal domain-containing protein [Source:UniProtKB/TrEMBL%3BAcc:A0A453YZB9]	protein_coding
AGAP010192	3005.97	0.28238	0.0902268	3.12967	0.00175004	0.0165762		Dedicator of cytokinesis protein 7 [Source:UniProtKB/TrEMBL%3BAcc:A0A1S4H392]	protein_coding	GO:0005085;GO:0007264	guanyl-nucleotide exchange factor activity;small GTPase mediated signal transduction
AGAP000497	347.154	0.423034	0.135222	3.12843	0.00175742	0.0166313		unspecified product	protein_coding
AGAP005817	1643.67	0.295351	0.0944688	3.12644	0.00176935	0.0167292	Cdk4	cyclin-dependent kinase 4	protein_coding	GO:0000166;GO:0004672;GO:0004674;GO:0004693;GO:0005524;GO:0005634;GO:0006468;GO:0008353;GO:0016592;GO:0051726	nucleotide binding;protein kinase activity;protein serine/threonine kinase activity;cyclin-dependent protein serine/threonine kinase activity;ATP binding;nucleus;protein phosphorylation;RNA polymerase II CTD heptapeptide repeat kinase activity;mediator complex;regulation of cell cycle
AGAP001636	545.436	0.409864	0.131139	3.12542	0.00177549	0.0167724		serine/threonine-protein kinase greatwall	protein_coding	GO:0000166;GO:0004672;GO:0004674;GO:0005524;GO:0005634;GO:0006468;GO:0016301;GO:0016310;GO:0016740;GO:0018105;GO:0035556	nucleotide binding;protein kinase activity;protein serine/threonine kinase activity;ATP binding;nucleus;protein phosphorylation;kinase activity;phosphorylation;transferase activity;peptidyl-serine phosphorylation;intracellular signal transduction
AGAP004774	11899.9	0.36117	0.115576	3.12495	0.00177835	0.0167845		host cell factor	protein_coding	GO:0003682;GO:0004402;GO:0005515;GO:0005634;GO:0005671;GO:0006338;GO:0006355;GO:0008134;GO:0043967	chromatin binding;histone acetyltransferase activity;protein binding;nucleus;obsolete Ada2/Gcn5/Ada3 transcription activator complex;chromatin remodeling;regulation of DNA-templated transcription;transcription factor binding;histone H4 acetylation
AGAP009444	7260.76	0.248627	0.0795811	3.1242	0.00178292	0.0168127		chromobox protein 5	protein_coding	GO:0000122;GO:0003682;GO:0005634;GO:0005721;GO:0006325;GO:0035064	negative regulation of transcription by RNA polymerase II;chromatin binding;nucleus;pericentric heterochromatin;chromatin organization;methylated histone binding
AGAP001999	6032.98	0.311306	0.0996541	3.12387	0.00178492	0.0168166		protein neuralized	protein_coding	GO:0016567;GO:0046872;GO:0061630	protein ubiquitination;metal ion binding;ubiquitin protein ligase activity
AGAP007769	214.338	0.508605	0.162969	3.12087	0.00180317	0.0169735		Katanin-60 [Source:UniProtKB/TrEMBL%3BAcc:A0A1S4GW68]	protein_coding	GO:0000166;GO:0005524;GO:0005634;GO:0008568;GO:0010569;GO:0016887;GO:0031122;GO:0051013	nucleotide binding;ATP binding;nucleus;microtubule severing ATPase activity;regulation of double-strand break repair via homologous recombination;ATP hydrolysis activity;cytoplasmic microtubule organization;microtubule severing
AGAP002735	5610.31	0.371999	0.119264	3.11912	0.00181393	0.0170463		histone acetyltransferase MYST4	protein_coding	GO:0000123;GO:0000786;GO:0003677;GO:0003712;GO:0003899;GO:0004402;GO:0005634;GO:0006334;GO:0006351;GO:0006355;GO:0016573;GO:0042393;GO:0043966;GO:0045892;GO:0045944;GO:0046872;GO:0070776	histone acetyltransferase complex;nucleosome;DNA binding;transcription coregulator activity;DNA-directed 5'-3' RNA polymerase activity;histone acetyltransferase activity;nucleus;nucleosome assembly;DNA-templated transcription;regulation of DNA-templated transcription;histone acetylation;histone binding;histone H3 acetylation;negative regulation of DNA-templated transcription;positive regulation o…
AGAP005917	360.223	0.441946	0.141691	3.11909	0.00181412	0.0170463		ATP-dependent DNA helicase Q4	protein_coding	GO:0000724;GO:0003676;GO:0003678;GO:0004386;GO:0005524;GO:0005634;GO:0005694;GO:0005737;GO:0006268;GO:0006281;GO:0006310;GO:0008270;GO:0009378;GO:0032508;GO:0043138	double-strand break repair via homologous recombination;nucleic acid binding;DNA helicase activity;helicase activity;ATP binding;nucleus;chromosome;cytoplasm;DNA unwinding involved in DNA replication;DNA repair;DNA recombination;zinc ion binding;four-way junction helicase activity;DNA duplex unwinding;3'-5' DNA helicase activity
AGAP028108	86.3438	-0.757241	0.242848	-3.11816	0.00181981	0.0170847		ML domain-containing protein [Source:UniProtKB/TrEMBL%3BAcc:A0A1S4HCZ8]	protein_coding	GO:0005576;GO:0032367	extracellular region;intracellular cholesterol transport
AGAP029044	337.451	0.466871	0.149817	3.11627	0.00183154	0.0171796		unspecified product	protein_coding
AGAP009594	11.8136	-2.06653	0.663513	-3.11453	0.00184239	0.0172661		dynein assembly factor 1%2C axonemal homolog	protein_coding	GO:0005515;GO:0005929;GO:0005930;GO:0036158;GO:0036159;GO:0042995;GO:0044458;GO:0060271;GO:0070840	protein binding;cilium;axoneme;outer dynein arm assembly;inner dynein arm assembly;cell projection;motile cilium assembly;cilium assembly;dynein complex binding
AGAP029578	1224.07	0.421103	0.135377	3.1106	0.00186707	0.017482		unspecified product	protein_coding	GO:0000122;GO:0000977;GO:0003677;GO:0005634;GO:0006338;GO:0006357	negative regulation of transcription by RNA polymerase II;RNA polymerase II transcription regulatory region sequence-specific DNA binding;DNA binding;nucleus;chromatin remodeling;regulation of transcription by RNA polymerase II
AGAP007783	1409.64	0.325007	0.1046	3.10715	0.00188903	0.017672		unspecified product	protein_coding	GO:0001228;GO:0003677;GO:0006355	DNA-binding transcription activator activity, RNA polymerase II-specific;DNA binding;regulation of DNA-templated transcription
AGAP003209	26.1796	-1.55403	0.500372	-3.10575	0.00189794	0.0177398		C-4 methylsterol oxidase	protein_coding	GO:0000254;GO:0005506;GO:0005789;GO:0008610;GO:0016020;GO:0016021;GO:0016126;GO:0016491;GO:0055114	C-4 methylsterol oxidase activity;iron ion binding;endoplasmic reticulum membrane;lipid biosynthetic process;membrane;integral component of membrane;sterol biosynthetic process;oxidoreductase activity;obsolete oxidation-reduction process
AGAP028123	695.241	0.440641	0.141936	3.10451	0.00190593	0.0177987		Fcf2 domain-containing protein [Source:UniProtKB/TrEMBL%3BAcc:A0A1S4HCY5]	protein_coding	GO:0005634	nucleus
AGAP008332	930.823	0.4033	0.12994	3.10374	0.0019109	0.0178236		replication factor A2	protein_coding	GO:0000724;GO:0000781;GO:0003677;GO:0003697;GO:0005634;GO:0005662;GO:0006260;GO:0006281;GO:0006289;GO:0006310;GO:0035861	double-strand break repair via homologous recombination;chromosome, telomeric region;DNA binding;single-stranded DNA binding;nucleus;DNA replication factor A complex;DNA replication;DNA repair;nucleotide-excision repair;DNA recombination;site of double-strand break
AGAP011078	25.9999	-1.29391	0.41691	-3.10358	0.00191195	0.0178236		Zinc finger MYND domain-containing protein 10 [Source:UniProtKB/TrEMBL%3BAcc:A0A1S4H5P9]	protein_coding	GO:0046872	metal ion binding
AGAP012715	83.263	0.741415	0.239091	3.10097	0.00192888	0.0179656		unspecified product	protein_coding
AGAP002628	15.0228	-2.01432	0.649782	-3.09999	0.00193527	0.017997		opioid binding protein/cell adhesion molecule-like	protein_coding	GO:0005515;GO:0005886;GO:0007156;GO:0007411;GO:0008046;GO:0030424;GO:0043025;GO:0048856;GO:0050808	protein binding;plasma membrane;homophilic cell adhesion via plasma membrane adhesion molecules;axon guidance;axon guidance receptor activity;axon;neuronal cell body;anatomical structure development;synapse organization
AGAP002136	26.4861	-1.42437	0.459484	-3.09994	0.00193563	0.017997		unspecified product	protein_coding
AGAP010327	35.3147	-1.13548	0.366384	-3.09915	0.00194074	0.0180278		SH3-binding domain kinase	protein_coding	GO:0004672;GO:0004674;GO:0005524;GO:0006468;GO:0018105;GO:0018107	protein kinase activity;protein serine/threonine kinase activity;ATP binding;protein phosphorylation;peptidyl-serine phosphorylation;peptidyl-threonine phosphorylation
AGAP008040	8.98897	-2.66193	0.85899	-3.09891	0.00194235	0.0180278		C2H2-type domain-containing protein [Source:UniProtKB/TrEMBL%3BAcc:A0A1S4GXU8]	protein_coding	GO:0003676	nucleic acid binding
AGAP009002	2708.02	-1.35004	0.435722	-3.0984	0.00194571	0.0180433		Hormone receptor 3 [Source:UniProtKB/TrEMBL%3BAcc:A0A1S4GZV4]	protein_coding	GO:0003677;GO:0003700;GO:0004879;GO:0005634;GO:0006355;GO:0008270;GO:0043565	DNA binding;DNA-binding transcription factor activity;nuclear receptor activity;nucleus;regulation of DNA-templated transcription;zinc ion binding;sequence-specific DNA binding
AGAP005147	3452.77	0.316321	0.102138	3.09701	0.00195483	0.0181121		Fibronectin type-III domain-containing protein [Source:UniProtKB/TrEMBL%3BAcc:A0A1S4GN88]	protein_coding	GO:0005515	protein binding
AGAP003616	1187.21	0.411412	0.132896	3.09575	0.00196317	0.0181734		unspecified product	protein_coding	GO:0005515;GO:0005634;GO:0006336;GO:0031491	protein binding;nucleus;DNA replication-independent chromatin assembly;nucleosome binding
AGAP011247	6028.73	0.254168	0.0821667	3.09332	0.00197928	0.0183067		Longitudinals lacking protein-like	protein_coding	GO:0003676;GO:0003677;GO:0005515;GO:0005634;GO:0006357	nucleic acid binding;DNA binding;protein binding;nucleus;regulation of transcription by RNA polymerase II
AGAP001950	392.04	0.522502	0.169107	3.08978	0.00200307	0.0185105		membrane-associated tyrosine- and threonine-specific cdc2-inhibitory kinase	protein_coding	GO:0004672;GO:0004674;GO:0005524;GO:0005634;GO:0006468	protein kinase activity;protein serine/threonine kinase activity;ATP binding;nucleus;protein phosphorylation
AGAP004109	50.0676	-0.914411	0.295997	-3.08926	0.00200658	0.0185269		Xaa-Pro aminopeptidase	protein_coding	GO:0005737;GO:0006508;GO:0016787;GO:0046872;GO:0070006	cytoplasm;proteolysis;hydrolase activity;metal ion binding;metalloaminopeptidase activity
AGAP011069	24.4227	-1.41545	0.458359	-3.08807	0.00201458	0.0185845		unspecified product	protein_coding	GO:0016020;GO:0016021;GO:0043231	membrane;integral component of membrane;intracellular membrane-bounded organelle
AGAP011050	6351.92	0.34785	0.112755	3.08502	0.00203541	0.0187604		aldehyde reductase	protein_coding	GO:0004032;GO:0005829;GO:0008106;GO:0016491;GO:0047834;GO:0055114	alditol:NADP+ 1-oxidoreductase activity;cytosol;alcohol dehydrogenase (NADP+) activity;oxidoreductase activity;D-threo-aldose 1-dehydrogenase activity;obsolete oxidation-reduction process
AGAP000634	767.464	0.359945	0.116717	3.08391	0.00204299	0.0188139		Regulator of telomere elongation helicase 1 homolog [Source:UniProtKB/Swiss-Prot%3BAcc:Q7QEI1]	protein_coding	GO:0000166;GO:0000723;GO:0003676;GO:0003677;GO:0003678;GO:0004386;GO:0005524;GO:0005634;GO:0006139;GO:0006260;GO:0006281;GO:0006310;GO:0006974;GO:0010569;GO:0016787;GO:0016818;GO:0016887;GO:0032508;GO:0045910;GO:0046872;GO:0051536;GO:0051539;GO:0070182;GO:0090657;GO:1904430	nucleotide binding;telomere maintenance;nucleic acid binding;DNA binding;DNA helicase activity;helicase activity;ATP binding;nucleus;nucleobase-containing compound metabolic process;DNA replication;DNA repair;DNA recombination;cellular response to DNA damage stimulus;regulation of double-strand break repair via homologous recombination;hydrolase activity;hydrolase activity, acting on acid anhydri…
AGAP009757	41.1526	-1.03435	0.33544	-3.08355	0.00204545	0.0188203	ANCE7	angiotensin-converting enzyme 7	protein_coding	GO:0004180;GO:0005615;GO:0005886;GO:0006508;GO:0008233;GO:0008237;GO:0008238;GO:0008239;GO:0008241;GO:0016020;GO:0016787;GO:0046872	carboxypeptidase activity;extracellular space;plasma membrane;proteolysis;peptidase activity;metallopeptidase activity;exopeptidase activity;dipeptidyl-peptidase activity;peptidyl-dipeptidase activity;membrane;hydrolase activity;metal ion binding
AGAP007018	4346.01	0.419281	0.136141	3.07976	0.00207164	0.0190448		unspecified product	protein_coding	GO:0000978;GO:0000981;GO:0003677;GO:0005634;GO:0006355;GO:0006357	RNA polymerase II cis-regulatory region sequence-specific DNA binding;DNA-binding transcription factor activity, RNA polymerase II-specific;DNA binding;nucleus;regulation of DNA-templated transcription;regulation of transcription by RNA polymerase II
AGAP006117	1578.61	0.338557	0.109964	3.07881	0.0020783	0.0190895		unspecified product	protein_coding	GO:0005737;GO:0005819;GO:0005874;GO:0006457;GO:0007049;GO:0030496;GO:0032502;GO:0051082;GO:0051301	cytoplasm;spindle;microtubule;protein folding;cell cycle;midbody;developmental process;unfolded protein binding;cell division
AGAP012461	3875.13	0.273326	0.0888059	3.07779	0.00208541	0.0191382		transcription factor Dp%2C invertebrate	protein_coding	GO:0000981;GO:0003677;GO:0003700;GO:0005634;GO:0005667;GO:0006355;GO:0006357;GO:0051726	DNA-binding transcription factor activity, RNA polymerase II-specific;DNA binding;DNA-binding transcription factor activity;nucleus;transcription regulator complex;regulation of DNA-templated transcription;regulation of transcription by RNA polymerase II;regulation of cell cycle
AGAP009693	920.37	-0.407742	0.132571	-3.07565	0.00210043	0.0192594		unspecified product	protein_coding	GO:0001522;GO:0003723;GO:0009451;GO:0009982	pseudouridine synthesis;RNA binding;RNA modification;pseudouridine synthase activity
AGAP029519	2372.15	-0.274517	0.0892716	-3.07508	0.00210444	0.0192731		unspecified product	protein_coding	GO:0000166;GO:0005215;GO:0005507;GO:0005524;GO:0005623;GO:0005802;GO:0006812;GO:0006878;GO:0016020;GO:0016021;GO:0016887;GO:0019829;GO:0030001;GO:0043682;GO:0046872;GO:0048471;GO:0060003;GO:0098655;GO:0140581	nucleotide binding;transporter activity;copper ion binding;ATP binding;obsolete cell;trans-Golgi network;cation transport;cellular copper ion homeostasis;membrane;integral component of membrane;ATP hydrolysis activity;ATPase-coupled cation transmembrane transporter activity;metal ion transport;P-type divalent copper transporter activity;metal ion binding;perinuclear region of cytoplasm;copper ion…
AGAP012394	245.394	-0.65552	0.213183	-3.07493	0.00210555	0.0192731		peptide-methionine (S)-S-oxide reductase	protein_coding	GO:0005737;GO:0008113;GO:0034599;GO:0036456;GO:0055114	cytoplasm;peptide-methionine (S)-S-oxide reductase activity;cellular response to oxidative stress;L-methionine-(S)-S-oxide reductase activity;obsolete oxidation-reduction process
AGAP001941	406.427	0.402741	0.131024	3.0738	0.00211354	0.0193295		phosphatidic acid phosphatase type 2 domain-containing protein 1B	protein_coding	GO:0000810;GO:0005887;GO:0006644;GO:0007165;GO:0008195;GO:0016020;GO:0016021;GO:0016791;GO:0042577;GO:0046839	diacylglycerol diphosphate phosphatase activity;integral component of plasma membrane;phospholipid metabolic process;signal transduction;phosphatidate phosphatase activity;membrane;integral component of membrane;phosphatase activity;lipid phosphatase activity;phospholipid dephosphorylation
AGAP028647	90.6343	-0.724057	0.235678	-3.07223	0.00212464	0.0194143		C2 domain-containing protein [Source:UniProtKB/TrEMBL%3BAcc:A0A1S4HE10]	protein_coding
AGAP028055	141.235	0.68001	0.22142	3.07113	0.00213249	0.0194693		UDP-glucuronosyltransferase [Source:UniProtKB/TrEMBL%3BAcc:A0A1S4HCP9]	protein_coding	GO:0008194;GO:0015020;GO:0016020;GO:0016021;GO:0016740;GO:0016757;GO:0016758	UDP-glycosyltransferase activity;glucuronosyltransferase activity;membrane;integral component of membrane;transferase activity;glycosyltransferase activity;hexosyltransferase activity
AGAP009581	97.5706	0.762559	0.248322	3.07085	0.00213451	0.019471		collagen type I/II/III/V/XI/XXIV/XXVII alpha	protein_coding	GO:0005201;GO:0005615;GO:0016020;GO:0016021;GO:0030198;GO:0031012;GO:0048731	extracellular matrix structural constituent;extracellular space;membrane;integral component of membrane;extracellular matrix organization;extracellular matrix;system development
AGAP010399	370.516	0.451751	0.147142	3.07017	0.00213934	0.0194983		Flavin-containing monooxygenase FMO GS-OX-like 1	protein_coding	GO:0004497;GO:0004499;GO:0016491;GO:0050660;GO:0050661;GO:0055114	monooxygenase activity;N,N-dimethylaniline monooxygenase activity;oxidoreductase activity;flavin adenine dinucleotide binding;NADP binding;obsolete oxidation-reduction process
AGAP006280	3459.47	0.340966	0.111081	3.06953	0.00214395	0.0195236		nuclear pore complex protein Nup210	protein_coding	GO:0005643;GO:0016020;GO:0016021	nuclear pore;membrane;integral component of membrane
AGAP009251	398.549	0.429522	0.139945	3.06923	0.00214613	0.0195267		unspecified product	protein_coding	GO:0004252;GO:0006508	serine-type endopeptidase activity;proteolysis
AGAP008537	1376.99	-0.329042	0.107225	-3.06871	0.00214986	0.0195439		homocysteine S-methyltransferase	protein_coding	GO:0008168;GO:0008898;GO:0009086;GO:0016740;GO:0032259;GO:0033528;GO:0046872	methyltransferase activity;S-adenosylmethionine-homocysteine S-methyltransferase activity;methionine biosynthetic process;transferase activity;methylation;S-methylmethionine cycle;metal ion binding
AGAP005586	931.019	-0.337618	0.110067	-3.06739	0.00215939	0.0196009		unspecified product	protein_coding	GO:0005576;GO:0006030;GO:0008061	extracellular region;chitin metabolic process;chitin binding
AGAP028631	1958.52	0.313891	0.102334	3.06733	0.00215983	0.0196009		Tudor domain-containing protein [Source:UniProtKB/TrEMBL%3BAcc:A0A1S4HDV8]	protein_coding	GO:0003723;GO:0005634;GO:0005737;GO:0006397	RNA binding;nucleus;cytoplasm;mRNA processing
AGAP011109	4153.39	0.294135	0.0959685	3.06491	0.00217734	0.019743		C2 domain-containing protein 3	protein_coding
AGAP007982	25.9447	-1.24097	0.405078	-3.06353	0.00218739	0.0198172	ANCE8	angiotensin-converting enzyme 8	protein_coding	GO:0004180;GO:0005615;GO:0005886;GO:0006508;GO:0008233;GO:0008237;GO:0008238;GO:0008239;GO:0008241;GO:0016020;GO:0016787;GO:0046872	carboxypeptidase activity;extracellular space;plasma membrane;proteolysis;peptidase activity;metallopeptidase activity;exopeptidase activity;dipeptidyl-peptidase activity;peptidyl-dipeptidase activity;membrane;hydrolase activity;metal ion binding
AGAP003661	38.1878	-1.07758	0.351962	-3.06165	0.00220124	0.0199256		unspecified product	protein_coding	GO:0005515;GO:0019005;GO:0031146;GO:0031398	protein binding;SCF ubiquitin ligase complex;SCF-dependent proteasomal ubiquitin-dependent protein catabolic process;positive regulation of protein ubiquitination
AGAP011367	113.83	-0.686121	0.224147	-3.06104	0.0022057	0.019949	OBP56	odorant-binding protein 56	protein_coding	GO:0005549;GO:0007608;GO:0050896	odorant binding;sensory perception of smell;response to stimulus
AGAP007473	8412.55	0.278794	0.0911052	3.06013	0.00221239	0.0199925		FK506-binding protein [Source:UniProtKB/TrEMBL%3BAcc:Q7QJE1]	protein_coding	GO:0000785;GO:0003755;GO:0005527;GO:0005730	chromatin;peptidyl-prolyl cis-trans isomerase activity;macrolide binding;nucleolus
AGAP002085	51.8766	-0.928044	0.303388	-3.05894	0.00222123	0.0200552		unspecified product	protein_coding
AGAP005972	70.5059	-2.24527	0.734258	-3.05787	0.00222915	0.0201097		4-nitrophenylphosphatase	protein_coding	GO:0005737;GO:0016311;GO:0016787;GO:0016791	cytoplasm;dephosphorylation;hydrolase activity;phosphatase activity
AGAP007481	761.201	0.3207	0.10491	3.0569	0.00223637	0.0201577		chromatin accessibility complex protein 1	protein_coding	GO:0005634;GO:0006355;GO:0008623;GO:0046982	nucleus;regulation of DNA-templated transcription;CHRAC;protein heterodimerization activity
AGAP004962	3013.2	0.335472	0.109798	3.05537	0.00224784	0.0202439		cyclin B	protein_coding	GO:0000079;GO:0000307;GO:0004672;GO:0005634;GO:0005737;GO:0005813;GO:0006468;GO:0016538;GO:0019901;GO:0044772	regulation of cyclin-dependent protein serine/threonine kinase activity;cyclin-dependent protein kinase holoenzyme complex;protein kinase activity;nucleus;cytoplasm;centrosome;protein phosphorylation;cyclin-dependent protein serine/threonine kinase regulator activity;protein kinase binding;mitotic cell cycle phase transition
AGAP000165	654.243	-0.368868	0.120748	-3.05485	0.00225172	0.0202616	GSTMS1	glutathione transferase microsomal 1	protein_coding	GO:0001516;GO:0004364;GO:0016020;GO:0016021;GO:0016740;GO:0050220;GO:0055114	prostaglandin biosynthetic process;glutathione transferase activity;membrane;integral component of membrane;transferase activity;prostaglandin-E synthase activity;obsolete oxidation-reduction process
AGAP008845	2790.51	0.30144	0.0987184	3.05353	0.00226163	0.0203336		unspecified product	protein_coding	GO:0000977;GO:0003676;GO:0005634;GO:0008270;GO:0043565	RNA polymerase II transcription regulatory region sequence-specific DNA binding;nucleic acid binding;nucleus;zinc ion binding;sequence-specific DNA binding
AGAP008262	65.1152	-0.860494	0.281863	-3.05288	0.00226657	0.0203608		unspecified product	protein_coding
AGAP004637	3453.56	0.369439	0.121025	3.05259	0.00226878	0.0203634		transcriptional activator cubitus interruptus	protein_coding	GO:0000977;GO:0003676;GO:0005634;GO:0006357;GO:0046872	RNA polymerase II transcription regulatory region sequence-specific DNA binding;nucleic acid binding;nucleus;regulation of transcription by RNA polymerase II;metal ion binding
AGAP000281	3249.41	0.40724	0.133436	3.05195	0.00227362	0.0203896		HMG box domain-containing protein [Source:UniProtKB/TrEMBL%3BAcc:A0A1S4G8L8]	protein_coding	GO:0003677;GO:0005634	DNA binding;nucleus
AGAP029759	1015.78	-0.333698	0.109431	-3.04939	0.00229309	0.0205469		unspecified product	protein_coding	GO:0005739	mitochondrion
AGAP009697	84.9873	-0.773778	0.253851	-3.04816	0.00230249	0.0206137		unspecified product	protein_coding
AGAP001518	2510.63	0.379116	0.124388	3.04784	0.00230496	0.0206184		unspecified product	protein_coding	GO:0003676;GO:0008270	nucleic acid binding;zinc ion binding
AGAP006205	3472.74	0.290053	0.0953037	3.04345	0.0023388	0.0209035		ribosome biogenesis ATPase	protein_coding	GO:0005524;GO:0005634;GO:0016887;GO:0042254;GO:0051973;GO:1990275	ATP binding;nucleus;ATP hydrolysis activity;ribosome biogenesis;positive regulation of telomerase activity;preribosome binding
AGAP009598	11.3528	-2.29093	0.753589	-3.04003	0.00236557	0.021125		unspecified product	protein_coding	GO:0005244;GO:0005262;GO:0005886;GO:0016021;GO:0034765	voltage-gated ion channel activity;calcium channel activity;plasma membrane;integral component of membrane;regulation of ion transmembrane transport
AGAP010954	7178.54	0.286227	0.0941931	3.03872	0.00237583	0.0211862		unspecified product	protein_coding	GO:0003729;GO:0046872	mRNA binding;metal ion binding
AGAP012332	568.242	0.36474	0.120034	3.03865	0.00237641	0.0211862		Differentially expressed in FDCP 6-like protein	protein_coding	GO:0005634;GO:0005737	nucleus;cytoplasm
AGAP002505	118.87	-0.775311	0.255226	-3.03774	0.00238356	0.0212321		voltage-dependent calcium channel alpha 1%2C invertebrate	protein_coding	GO:0001518;GO:0005216;GO:0005245;GO:0005248;GO:0005261;GO:0005886;GO:0005891;GO:0006811;GO:0008332;GO:0016020;GO:0016021;GO:0019228;GO:0034220;GO:0035725;GO:0043005;GO:0055085;GO:0070509;GO:0070588;GO:0086010	voltage-gated sodium channel complex;ion channel activity;voltage-gated calcium channel activity;voltage-gated sodium channel activity;cation channel activity;plasma membrane;voltage-gated calcium channel complex;ion transport;low voltage-gated calcium channel activity;membrane;integral component of membrane;neuronal action potential;ion transmembrane transport;sodium ion transmembrane transport;…
AGAP004097	325.984	-0.495784	0.163402	-3.03414	0.00241225	0.0214696		3-hydroxyisobutyryl-CoA hydrolase%2C mitochondrial [Source:UniProtKB/TrEMBL%3BAcc:Q7PH36]	protein_coding	GO:0003860;GO:0005739;GO:0006574;GO:0009083;GO:0016787	3-hydroxyisobutyryl-CoA hydrolase activity;mitochondrion;valine catabolic process;branched-chain amino acid catabolic process;hydrolase activity
AGAP008893	22.7238	1.39792	0.460912	3.03294	0.00242185	0.021537	CPLCP8	cuticular protein CPLCP8	protein_coding
AGAP028171	733.569	0.331564	0.109343	3.03234	0.00242662	0.0215614		unspecified product	protein_coding
AGAP003629	874.683	0.528799	0.17441	3.03194	0.0024299	0.0215725		unspecified product	protein_coding	GO:0000166;GO:0005886;GO:0006196;GO:0008253;GO:0009166;GO:0016311;GO:0016787;GO:0016788;GO:0046872	nucleotide binding;plasma membrane;AMP catabolic process;5'-nucleotidase activity;nucleotide catabolic process;dephosphorylation;hydrolase activity;hydrolase activity, acting on ester bonds;metal ion binding
AGAP011246	169.251	0.67291	0.22211	3.02962	0.00244862	0.0217205		origin recognition complex subunit 6	protein_coding	GO:0003677;GO:0005664;GO:0006260;GO:0006270	DNA binding;nuclear origin of replication recognition complex;DNA replication;DNA replication initiation
AGAP007271	2.80442	-4.85954	1.60526	-3.02726	0.00246785	NA		unspecified product	protein_coding
AGAP010712	553.684	0.497468	0.164423	3.02554	0.00248191	0.0219975		scavenger mRNA-decapping enzyme DcpS	protein_coding	GO:0000290;GO:0000340;GO:0000932;GO:0005634;GO:0006397;GO:0016787;GO:0050072	deadenylation-dependent decapping of nuclear-transcribed mRNA;RNA 7-methylguanosine cap binding;P-body;nucleus;mRNA processing;hydrolase activity;m7G(5')pppN diphosphatase activity
AGAP007478	5516.05	0.359571	0.118881	3.02464	0.00248929	0.0220445		unspecified product	protein_coding	GO:0003723;GO:0010468	RNA binding;regulation of gene expression
AGAP006065	478.198	0.407134	0.134634	3.02401	0.00249445	0.0220718		DNA primase small subunit	protein_coding	GO:0003896;GO:0003899;GO:0005658;GO:0006260;GO:0006269;GO:0016740;GO:0046872	DNA primase activity;DNA-directed 5'-3' RNA polymerase activity;alpha DNA polymerase:primase complex;DNA replication;DNA replication, synthesis of RNA primer;transferase activity;metal ion binding
AGAP000785	1699.2	-0.311401	0.103008	-3.02308	0.00250213	0.0221212		Synaptic vesicle protein	protein_coding	GO:0016020;GO:0016021;GO:0022857;GO:0055085	membrane;integral component of membrane;transmembrane transporter activity;transmembrane transport
AGAP008433	4505.02	0.472666	0.156394	3.02228	0.00250876	0.0221614		RNA-binding protein 39 [Source:UniProtKB/TrEMBL%3BAcc:A0A1S4GYY7]	protein_coding	GO:0003676;GO:0003723;GO:0003730;GO:0005634;GO:0005737;GO:0005829;GO:0006397;GO:0008143;GO:0008266;GO:0010494;GO:1990904	nucleic acid binding;RNA binding;mRNA 3'-UTR binding;nucleus;cytoplasm;cytosol;mRNA processing;poly(A) binding;poly(U) RNA binding;cytoplasmic stress granule;ribonucleoprotein complex
AGAP029045	134.03	0.570689	0.188885	3.02136	0.00251643	0.0222107		unspecified product	protein_coding
AGAP002869	49.2621	0.941182	0.311782	3.01871	0.00253849	0.0223843	CYP6P2	cytochrome P450	protein_coding	GO:0004497;GO:0005506;GO:0016491;GO:0016705;GO:0020037;GO:0046872;GO:0055114	monooxygenase activity;iron ion binding;oxidoreductase activity;oxidoreductase activity, acting on paired donors, with incorporation or reduction of molecular oxygen;heme binding;metal ion binding;obsolete oxidation-reduction process
AGAP006487	14.7295	-1.87667	0.621725	-3.0185	0.00254032	0.0223843		trypsin-alpha	protein_coding	GO:0004252;GO:0006508	serine-type endopeptidase activity;proteolysis
AGAP008653	1060.71	-0.336805	0.111673	-3.01599	0.00256144	0.0225517		NADH dehydrogenase (ubiquinone) 1 alpha subcomplex 12	protein_coding	GO:0005739;GO:0005743;GO:0005747;GO:0006979;GO:0008137;GO:0009055;GO:0016020;GO:0022900;GO:0032981;GO:0055114;GO:0070469	mitochondrion;mitochondrial inner membrane;mitochondrial respiratory chain complex I;response to oxidative stress;NADH dehydrogenase (ubiquinone) activity;electron transfer activity;membrane;electron transport chain;mitochondrial respiratory chain complex I assembly;obsolete oxidation-reduction process;respirasome
AGAP008995	913.386	0.556116	0.184408	3.01568	0.00256406	0.0225561		Peptidase S1 domain-containing protein [Source:UniProtKB/TrEMBL%3BAcc:A0A1S4GZT1]	protein_coding	GO:0004252;GO:0006508;GO:0008233;GO:0008236;GO:0016787	serine-type endopeptidase activity;proteolysis;peptidase activity;serine-type peptidase activity;hydrolase activity
AGAP005533	6782.71	0.344274	0.114375	3.01004	0.00261217	0.0229603		unspecified product	protein_coding	GO:0000123;GO:0005515;GO:0005634;GO:0016301;GO:0016573	histone acetyltransferase complex;protein binding;nucleus;kinase activity;histone acetylation
AGAP029768	966.581	0.496207	0.164876	3.00958	0.0026161	0.0229758		unspecified product	protein_coding
AGAP011098	173.685	-0.65592	0.21798	-3.00908	0.00262037	0.0229943		unspecified product	protein_coding	GO:0004067;GO:0005737;GO:0006508;GO:0008798;GO:0016787;GO:0033345	asparaginase activity;cytoplasm;proteolysis;beta-aspartyl-peptidase activity;hydrolase activity;asparagine catabolic process via L-aspartate
AGAP003987	1605.18	-0.301861	0.100356	-3.0079	0.00263062	0.0230539		complement component 1 Q subcomponent-binding protein%2C mitochondrial	protein_coding	GO:0003729;GO:0005739;GO:0005759;GO:0008494;GO:0042256;GO:0070131;GO:0097177	mRNA binding;mitochondrion;mitochondrial matrix;translation activator activity;mature ribosome assembly;positive regulation of mitochondrial translation;mitochondrial ribosome binding
AGAP005890	13.728	-1.74216	0.579213	-3.0078	0.0026315	0.0230539		unspecified product	protein_coding
AGAP001978	3304.99	0.392013	0.13037	3.00692	0.00263907	0.0231011		unspecified product	protein_coding	GO:0000122;GO:0000978;GO:0000981;GO:0003677;GO:0003700;GO:0005634;GO:0005667;GO:0006355;GO:0006357;GO:0008134;GO:0043565;GO:0045944;GO:0046983;GO:0051726;GO:0090575	negative regulation of transcription by RNA polymerase II;RNA polymerase II cis-regulatory region sequence-specific DNA binding;DNA-binding transcription factor activity, RNA polymerase II-specific;DNA binding;DNA-binding transcription factor activity;nucleus;transcription regulator complex;regulation of DNA-templated transcription;regulation of transcription by RNA polymerase II;transcription fa…
AGAP003812	654.486	0.391758	0.130567	3.00043	0.00269598	0.0235798		unspecified product	protein_coding	GO:0004518;GO:0046872	nuclease activity;metal ion binding
AGAP000005	15794.2	0.443164	0.147719	3.00004	0.00269947	0.0235909		high mobility group protein B1	protein_coding	GO:0003677;GO:0005634;GO:0005694;GO:0005737;GO:0006310;GO:0006338;GO:0006355;GO:0006357;GO:0008134;GO:0008301;GO:0045089;GO:0045944	DNA binding;nucleus;chromosome;cytoplasm;DNA recombination;chromatin remodeling;regulation of DNA-templated transcription;regulation of transcription by RNA polymerase II;transcription factor binding;DNA binding, bending;positive regulation of innate immune response;positive regulation of transcription by RNA polymerase II
AGAP007472	591.666	0.381713	0.127247	2.99978	0.00270178	0.0235917		PH domain-containing protein [Source:UniProtKB/TrEMBL%3BAcc:A0A1S4GVW4]	protein_coding	GO:0005886	plasma membrane
AGAP001366	1200.13	0.311304	0.103791	2.99933	0.00270577	0.0236071		Peptidase S1 domain-containing protein [Source:UniProtKB/TrEMBL%3BAcc:A0A1S4GCD6]	protein_coding	GO:0004252;GO:0006508	serine-type endopeptidase activity;proteolysis
AGAP005585	166.122	-0.580046	0.193451	-2.99841	0.00271394	0.0236589		unspecified product	protein_coding
AGAP007838	98.2936	-0.697262	0.232789	-2.99526	0.0027421	0.0238848		Sodium-coupled monocarboxylate transporter 2 [Source:UniProtKB/TrEMBL%3BAcc:A0A1S4GWC9]	protein_coding	GO:0016020;GO:0016021;GO:0022857;GO:0055085	membrane;integral component of membrane;transmembrane transporter activity;transmembrane transport
AGAP029910	402.168	-0.451478	0.150895	-2.99201	0.00277147	0.0241209		unspecified product	protein_coding	GO:0003676;GO:0003723	nucleic acid binding;RNA binding
AGAP006911	1632.5	-0.352529	0.117839	-2.99162	0.00277499	0.0241317	SRPN2	serine protease inhibitor (serpin) 2	protein_coding	GO:0004867;GO:0005615;GO:0008201;GO:0010951;GO:0035009;GO:0042832;GO:0045861;GO:2000266	serine-type endopeptidase inhibitor activity;extracellular space;heparin binding;negative regulation of endopeptidase activity;negative regulation of melanization defense response;defense response to protozoan;negative regulation of proteolysis;regulation of blood coagulation, intrinsic pathway
AGAP010324	4747.51	0.329963	0.110312	2.99117	0.00277913	0.0241479		Groucho	protein_coding	GO:0003714;GO:0005515;GO:0005634;GO:0005667;GO:0006355;GO:0090090	transcription corepressor activity;protein binding;nucleus;transcription regulator complex;regulation of DNA-templated transcription;negative regulation of canonical Wnt signaling pathway
AGAP013324	10.3835	-2.30468	0.770757	-2.99016	0.00278836	0.0242083		unspecified product	protein_coding	GO:0004930;GO:0007186;GO:0016021	G protein-coupled receptor activity;G protein-coupled receptor signaling pathway;integral component of membrane
AGAP013073	287.124	0.416372	0.139274	2.9896	0.00279348	0.0242329		unspecified product	protein_coding	GO:0015179;GO:0016020;GO:0016021;GO:0022857;GO:0055085;GO:1902475	L-amino acid transmembrane transporter activity;membrane;integral component of membrane;transmembrane transporter activity;transmembrane transport;L-alpha-amino acid transmembrane transport
AGAP005532	1296.81	0.349748	0.117061	2.98775	0.00281038	0.0243597		Dehydrogenase/reductase SDR family protein 7-like [Source:UniProtKB/Swiss-Prot%3BAcc:Q7Q732]	protein_coding	GO:0005777;GO:0005778;GO:0016020;GO:0016021;GO:0016491;GO:0055114	peroxisome;peroxisomal membrane;membrane;integral component of membrane;oxidoreductase activity;obsolete oxidation-reduction process
AGAP012745	14.3115	-1.8267	0.611603	-2.98674	0.00281965	0.0244201		Anpep	protein_coding	GO:0006508;GO:0008237;GO:0008270;GO:0016020;GO:0016021	proteolysis;metallopeptidase activity;zinc ion binding;membrane;integral component of membrane
AGAP002194	362.13	-0.45966	0.153933	-2.98611	0.00282549	0.0244507		1D-myo-inositol-triphosphate 3-kinase	protein_coding	GO:0000828;GO:0005634;GO:0005737;GO:0016301;GO:0016310;GO:0016740;GO:0032958;GO:0046854	inositol hexakisphosphate kinase activity;nucleus;cytoplasm;kinase activity;phosphorylation;transferase activity;inositol phosphate biosynthetic process;phosphatidylinositol phosphate biosynthetic process
AGAP010295	42.4354	-1.18338	0.396451	-2.98494	0.00283631	0.0245194		Ca_chan_IQ domain-containing protein [Source:UniProtKB/TrEMBL%3BAcc:A0A1S4H3K3]	protein_coding	GO:0005216;GO:0005244;GO:0005245;GO:0005262;GO:0005891;GO:0006811;GO:0006816;GO:0016020;GO:0016021;GO:0034220;GO:0034765;GO:0046872;GO:0055085;GO:0070509;GO:0070588	ion channel activity;voltage-gated ion channel activity;voltage-gated calcium channel activity;calcium channel activity;voltage-gated calcium channel complex;ion transport;calcium ion transport;membrane;integral component of membrane;ion transmembrane transport;regulation of ion transmembrane transport;metal ion binding;transmembrane transport;calcium ion import;calcium ion transmembrane transport
AGAP001870	10.1361	-2.08765	0.699439	-2.98476	0.00283805	0.0245194		solute carrier family 7 (L-type amino acid transporter)%2C member 9	protein_coding	GO:0015179;GO:0016020;GO:0016021;GO:0022857;GO:0055085;GO:1902475	L-amino acid transmembrane transporter activity;membrane;integral component of membrane;transmembrane transporter activity;transmembrane transport;L-alpha-amino acid transmembrane transport
AGAP004039	4929.53	0.477985	0.160184	2.98398	0.00284525	0.0245498		afadin	protein_coding	GO:0005515;GO:0005912;GO:0007155;GO:0007165;GO:0030154;GO:0032880;GO:0048856;GO:0050839	protein binding;adherens junction;cell adhesion;signal transduction;cell differentiation;regulation of protein localization;anatomical structure development;cell adhesion molecule binding
AGAP011536	306.315	0.517097	0.173297	2.98388	0.00284619	0.0245498		Mini-chromosome maintenance complex-binding protein	protein_coding	GO:0003682;GO:0005634;GO:0006261	chromatin binding;nucleus;DNA-templated DNA replication
AGAP004251	1808.04	0.356324	0.11945	2.98305	0.0028539	0.0245963		solute carrier family 20 (sodium-dependent phosphate transporter)	protein_coding	GO:0005315;GO:0005887;GO:0006817;GO:0015293;GO:0015319;GO:0016020;GO:0016021;GO:0035435;GO:0035725	inorganic phosphate transmembrane transporter activity;integral component of plasma membrane;phosphate ion transport;symporter activity;sodium:inorganic phosphate symporter activity;membrane;integral component of membrane;phosphate ion transmembrane transport;sodium ion transmembrane transport
AGAP008606	94.2882	-0.723805	0.24269	-2.98242	0.00285976	0.0246269		forkhead box protein L	protein_coding	GO:0000981;GO:0003677;GO:0003700;GO:0005634;GO:0006355;GO:0006357;GO:0009653;GO:0030154;GO:0043565	DNA-binding transcription factor activity, RNA polymerase II-specific;DNA binding;DNA-binding transcription factor activity;nucleus;regulation of DNA-templated transcription;regulation of transcription by RNA polymerase II;anatomical structure morphogenesis;cell differentiation;sequence-specific DNA binding
AGAP008357	655.144	-0.399638	0.134012	-2.98212	0.00286263	0.0246316		kinesin family member 26	protein_coding	GO:0000166;GO:0003777;GO:0005524;GO:0005871;GO:0005874;GO:0007018;GO:0008017;GO:0008574;GO:0051649	nucleotide binding;microtubule motor activity;ATP binding;kinesin complex;microtubule;microtubule-based movement;microtubule binding;plus-end-directed microtubule motor activity;establishment of localization in cell
AGAP000924	2506.32	0.263811	0.0884921	2.98118	0.00287141	0.0246872		unspecified product	protein_coding	GO:0003676;GO:0003723;GO:0003729;GO:0005634;GO:0006406	nucleic acid binding;RNA binding;mRNA binding;nucleus;mRNA export from nucleus
AGAP000463	3834.9	0.354653	0.119007	2.9801	0.00288156	0.0247543		SAP domain-containing protein [Source:UniProtKB/TrEMBL%3BAcc:A0A1S4G8W3]	protein_coding	GO:0005634;GO:0005737;GO:0006355;GO:0030374;GO:1903508	nucleus;cytoplasm;regulation of DNA-templated transcription;nuclear receptor coactivator activity;positive regulation of nucleic acid-templated transcription
AGAP008977	1921.65	0.374776	0.125797	2.97922	0.00288984	0.0248055		unspecified product	protein_coding	GO:0005515;GO:0030695	protein binding;GTPase regulator activity
AGAP028212	1031.55	-0.358064	0.120197	-2.97897	0.0028922	0.0248056		UDPGT domain-containing protein [Source:UniProtKB/TrEMBL%3BAcc:A0A1S4HEA6]	protein_coding	GO:0008194;GO:0016020;GO:0016021;GO:0016740;GO:0016757;GO:0016758;GO:0043231	UDP-glycosyltransferase activity;membrane;integral component of membrane;transferase activity;glycosyltransferase activity;hexosyltransferase activity;intracellular membrane-bounded organelle
AGAP004964	158.737	-0.539033	0.18107	-2.97693	0.0029115	0.024951		unspecified product	protein_coding	GO:0016020;GO:0016021	membrane;integral component of membrane
AGAP000806	101.124	0.691603	0.232353	2.97652	0.00291537	0.024964		Angiopoietin-like 1	protein_coding	GO:0005615;GO:0062023	extracellular space;collagen-containing extracellular matrix
AGAP002723	43.767	-1.00763	0.338605	-2.97583	0.00292195	0.0249941		unspecified product	protein_coding
AGAP005156	2439.12	0.44262	0.148753	2.97554	0.00292477	0.0249941		unspecified product	protein_coding	GO:0000977;GO:0001228;GO:0003677;GO:0005634;GO:0006357;GO:0045944	RNA polymerase II transcription regulatory region sequence-specific DNA binding;DNA-binding transcription activator activity, RNA polymerase II-specific;DNA binding;nucleus;regulation of transcription by RNA polymerase II;positive regulation of transcription by RNA polymerase II
AGAP003993	59.2518	-0.955036	0.320986	-2.97532	0.00292679	0.0249941		unspecified product	protein_coding	GO:0004553;GO:0005975;GO:0008152;GO:0016787;GO:0016798	hydrolase activity, hydrolyzing O-glycosyl compounds;carbohydrate metabolic process;metabolic process;hydrolase activity;hydrolase activity, acting on glycosyl bonds
AGAP001643	1613.12	0.404183	0.135852	2.97517	0.00292829	0.0249941		unspecified product	protein_coding	GO:0000398;GO:0000976;GO:0003676;GO:0003723;GO:0005634;GO:0006355	mRNA splicing, via spliceosome;transcription cis-regulatory region binding;nucleic acid binding;RNA binding;nucleus;regulation of DNA-templated transcription
AGAP013071	82.8322	0.71845	0.241576	2.97401	0.00293933	0.0250682		Stearoyl-CoA desaturase 5	protein_coding	GO:0004768;GO:0005506;GO:0005789;GO:0006629;GO:0006633;GO:0006636;GO:0016020;GO:0016021;GO:0016491;GO:0016717;GO:0055114	stearoyl-CoA 9-desaturase activity;iron ion binding;endoplasmic reticulum membrane;lipid metabolic process;fatty acid biosynthetic process;unsaturated fatty acid biosynthetic process;membrane;integral component of membrane;oxidoreductase activity;oxidoreductase activity, acting on paired donors, with oxidation of a pair of donors resulting in the reduction of molecular oxygen to two molecules of …
AGAP005712	799.563	-0.328224	0.110403	-2.97298	0.00294926	0.0251327		phenylalanine-4-hydroxylase	protein_coding	GO:0004497;GO:0004505;GO:0005506;GO:0006559;GO:0006571;GO:0009072;GO:0016714;GO:0046872;GO:0055114	monooxygenase activity;phenylalanine 4-monooxygenase activity;iron ion binding;L-phenylalanine catabolic process;tyrosine biosynthetic process;aromatic amino acid family metabolic process;oxidoreductase activity, acting on paired donors, with incorporation or reduction of molecular oxygen, reduced pteridine as one donor, and incorporation of one atom of oxygen;metal ion binding;obsolete oxidation…
AGAP008950	862.267	0.373724	0.125739	2.97222	0.00295653	0.0251744		unspecified product	protein_coding	GO:0005635;GO:0005637;GO:0016020;GO:0016021	nuclear envelope;nuclear inner membrane;membrane;integral component of membrane
AGAP006388	6410.61	0.301324	0.101395	2.9718	0.00296061	0.025188		structural maintenance of chromosome 3 (chondroitin sulfate proteoglycan 6)	protein_coding	GO:0003690;GO:0005515;GO:0005524;GO:0005634;GO:0005694;GO:0007064;GO:0016887;GO:0034990;GO:0051276;GO:0051301;GO:0061775	double-stranded DNA binding;protein binding;ATP binding;nucleus;chromosome;mitotic sister chromatid cohesion;ATP hydrolysis activity;nuclear mitotic cohesin complex;chromosome organization;cell division;cohesin loading activity
AGAP005501	203.285	0.512462	0.172455	2.97156	0.00296288	0.025188		dehydrogenase/reductase SDR family member 11 precursor	protein_coding	GO:0016491;GO:0055114	oxidoreductase activity;obsolete oxidation-reduction process
AGAP001800	34.745	-1.24072	0.417616	-2.97097	0.00296865	0.0252169		Synaptotagmin	protein_coding	GO:0000149;GO:0001786;GO:0005509;GO:0005544;GO:0005886;GO:0006906;GO:0014059;GO:0016020;GO:0016021;GO:0016192;GO:0017156;GO:0017158;GO:0030276;GO:0030424;GO:0043005;GO:0045202;GO:0070382;GO:0071277	SNARE binding;phosphatidylserine binding;calcium ion binding;calcium-dependent phospholipid binding;plasma membrane;vesicle fusion;regulation of dopamine secretion;membrane;integral component of membrane;vesicle-mediated transport;calcium-ion regulated exocytosis;regulation of calcium ion-dependent exocytosis;clathrin binding;axon;neuron projection;synapse;exocytic vesicle;cellular response to ca…
AGAP000146	1175.31	0.488968	0.164803	2.96698	0.0030074	0.0255256		unspecified product	protein_coding
AGAP008006	2546	0.338928	0.114301	2.96523	0.00302456	0.0256508		Hepatoma-derived GF	protein_coding
AGAP029906	8.92176	-2.4177	0.815515	-2.96463	0.00303044	0.0256801		unspecified product	protein_coding
AGAP029859	43.1135	0.998792	0.337075	2.96311	0.00304546	0.0257869		unspecified product	protein_coding
AGAP007724	1130.21	0.330266	0.111474	2.96271	0.00304945	0.0258		glycogenin-1	protein_coding	GO:0005737;GO:0005978;GO:0008466;GO:0016740;GO:0016757	cytoplasm;glycogen biosynthetic process;glycogenin glucosyltransferase activity;transferase activity;glycosyltransferase activity
AGAP011204	1149.07	0.471537	0.159229	2.96137	0.00306275	0.0258919		aubergine	protein_coding	GO:0003676;GO:0005515;GO:0005737;GO:0031047;GO:0061980	nucleic acid binding;protein binding;cytoplasm;gene silencing by RNA;regulatory RNA binding
AGAP011839	774.354	0.333002	0.112484	2.96043	0.00307213	0.0259506		mitochondrial uncoupling protein	protein_coding	GO:0008272;GO:0015116;GO:0015117;GO:0015131;GO:0015140;GO:0015141;GO:0015297;GO:0015709;GO:0015729;GO:0016020;GO:0016021;GO:0022857;GO:0035435;GO:0055085;GO:0071422;GO:0071423	sulfate transport;sulfate transmembrane transporter activity;thiosulfate transmembrane transporter activity;oxaloacetate transmembrane transporter activity;malate transmembrane transporter activity;succinate transmembrane transporter activity;antiporter activity;thiosulfate transport;oxaloacetate transport;membrane;integral component of membrane;transmembrane transporter activity;phosphate ion tr…
AGAP013538	2188.16	0.418535	0.141414	2.95964	0.00307996	0.025996		unspecified product	protein_coding	GO:0046872	metal ion binding
AGAP004479	2032.08	0.330123	0.11164	2.95704	0.0031061	0.0261958		reduction in cnn dots 1	protein_coding	GO:0005634;GO:0043981;GO:0043982;GO:0043984;GO:0043995;GO:0043996;GO:0044545;GO:0046972	nucleus;histone H4-K5 acetylation;histone H4-K8 acetylation;histone H4-K16 acetylation;histone acetyltransferase activity (H4-K5 specific);histone acetyltransferase activity (H4-K8 specific);NSL complex;histone acetyltransferase activity (H4-K16 specific)
AGAP003649	13084.1	0.30089	0.101765	2.95671	0.00310939	0.0262028		unspecified product	protein_coding	GO:0003677;GO:0008270;GO:0046872	DNA binding;zinc ion binding;metal ion binding
AGAP013137	126.933	-0.56484	0.191079	-2.95606	0.00311598	0.0262375		unspecified product	protein_coding
AGAP004834	47.3139	-0.97531	0.329979	-2.95568	0.00311984	0.0262492		unspecified product	protein_coding	GO:0005886;GO:0016020;GO:0016021	plasma membrane;membrane;integral component of membrane
AGAP005538	723.183	0.33377	0.112961	2.95474	0.00312934	0.0263083		translin	protein_coding	GO:0003697;GO:0003723;GO:0004521;GO:0005634;GO:0005737;GO:0016070;GO:0043565;GO:0090502	single-stranded DNA binding;RNA binding;endoribonuclease activity;nucleus;cytoplasm;RNA metabolic process;sequence-specific DNA binding;RNA phosphodiester bond hydrolysis, endonucleolytic
AGAP009773	45.1136	-0.969462	0.328149	-2.95433	0.00313345	0.026322		unspecified product	protein_coding	GO:0005515	protein binding
AGAP011276	8.86994	-2.63313	0.891355	-2.95408	0.00313606	0.0263231		unspecified product	protein_coding	GO:0005615;GO:0062023	extracellular space;collagen-containing extracellular matrix
AGAP000662	4618.48	0.287897	0.0975931	2.94998	0.00317797	0.0266538		forkhead box protein K	protein_coding	GO:0000976;GO:0000978;GO:0000981;GO:0003677;GO:0003700;GO:0005515;GO:0005634;GO:0006355;GO:0006357;GO:0043565;GO:0045892;GO:0045893	transcription cis-regulatory region binding;RNA polymerase II cis-regulatory region sequence-specific DNA binding;DNA-binding transcription factor activity, RNA polymerase II-specific;DNA binding;DNA-binding transcription factor activity;protein binding;nucleus;regulation of DNA-templated transcription;regulation of transcription by RNA polymerase II;sequence-specific DNA binding;negative regulat…
AGAP011634	557.001	-0.365049	0.12382	-2.94824	0.00319592	0.0267783		Fumarylacetoacetate hydrolase domain containing 2A	protein_coding	GO:0003824;GO:0016836	catalytic activity;hydro-lyase activity
AGAP009500	1797.61	0.305981	0.103791	2.94805	0.00319786	0.0267783		POU domain transcription factor%2C class 2	protein_coding	GO:0000981;GO:0003677;GO:0003700;GO:0005634;GO:0006355;GO:0045944;GO:0048468;GO:0048699	DNA-binding transcription factor activity, RNA polymerase II-specific;DNA binding;DNA-binding transcription factor activity;nucleus;regulation of DNA-templated transcription;positive regulation of transcription by RNA polymerase II;cell development;generation of neurons
AGAP009488	1080.35	0.30241	0.102627	2.94668	0.00321203	0.0268757		histone transcription regulator	protein_coding	GO:0000070;GO:0000417;GO:0000775;GO:0003677;GO:0003714;GO:0005515;GO:0005634;GO:0006325;GO:0006336;GO:0006351;GO:0006355;GO:0031491;GO:0031935	mitotic sister chromatid segregation;HIR complex;chromosome, centromeric region;DNA binding;transcription corepressor activity;protein binding;nucleus;chromatin organization;DNA replication-independent chromatin assembly;DNA-templated transcription;regulation of DNA-templated transcription;nucleosome binding;obsolete regulation of chromatin silencing
AGAP000570	33.2732	1.33806	0.454183	2.94608	0.00321825	0.0268856		unspecified product	protein_coding
AGAP003087	7.55782	-2.63372	0.893974	-2.94608	0.00321827	0.0268856		unspecified product	protein_coding	GO:0005765;GO:0005770;GO:0016020;GO:0016021	lysosomal membrane;late endosome;membrane;integral component of membrane
AGAP012518	108.621	-0.633218	0.21509	-2.94396	0.00324037	0.0270489		unspecified product	protein_coding	GO:0008080;GO:0016747	N-acetyltransferase activity;acyltransferase activity, transferring groups other than amino-acyl groups
AGAP012429	173.322	-0.550622	0.187206	-2.94126	0.00326876	0.0272645	NMDAR2	ionotropic receptor NMDAR2	protein_coding	GO:0004970;GO:0004972;GO:0005216;GO:0005886;GO:0006811;GO:0008066;GO:0015276;GO:0016020;GO:0016021;GO:0030054;GO:0034220;GO:0035235;GO:0035249;GO:0038023;GO:0045202;GO:0045211;GO:0050804;GO:0060078;GO:0098839;GO:1904315	ionotropic glutamate receptor activity;NMDA glutamate receptor activity;ion channel activity;plasma membrane;ion transport;glutamate receptor activity;ligand-gated ion channel activity;membrane;integral component of membrane;cell junction;ion transmembrane transport;ionotropic glutamate receptor signaling pathway;synaptic transmission, glutamatergic;signaling receptor activity;synapse;postsynapti…
AGAP010835	251.274	0.540403	0.183778	2.94051	0.00327667	0.027309		GINS complex subunit 1 (Psf1 homolog)	protein_coding	GO:0000811;GO:0006260;GO:0032508;GO:1902983	GINS complex;DNA replication;DNA duplex unwinding;DNA strand elongation involved in mitotic DNA replication
AGAP000835	58.7146	-0.860965	0.292898	-2.93946	0.0032878	0.0273803		unspecified product	protein_coding
AGAP011217	4699.44	0.349812	0.119102	2.93707	0.00331327	0.0275708		E3 ubiquitin-protein ligase RBBP6	protein_coding	GO:0003676;GO:0005634;GO:0006397;GO:0008270;GO:0016567;GO:0061630	nucleic acid binding;nucleus;mRNA processing;zinc ion binding;protein ubiquitination;ubiquitin protein ligase activity
AGAP029348	134.079	0.601992	0.20508	2.93541	0.00333109	0.0276973		unspecified product	protein_coding
AGAP029810	11.7837	-1.92942	0.657527	-2.93436	0.0033424	0.0277696		ANK_REP_REGION domain-containing protein [Source:UniProtKB/TrEMBL%3BAcc:A0A499FWY3]	protein_coding	GO:0005515	protein binding
AGAP001112	19.2487	-1.47728	0.503955	-2.93137	0.00337468	0.0280159		unspecified product	protein_coding
AGAP004957	748.283	0.333064	0.113641	2.93084	0.00338049	0.0280423		origin recognition complex subunit 1	protein_coding	GO:0000166;GO:0000278;GO:0003677;GO:0003682;GO:0003688;GO:0005524;GO:0005634;GO:0005664;GO:0006260;GO:0006270;GO:0016887;GO:0033314	nucleotide binding;mitotic cell cycle;DNA binding;chromatin binding;DNA replication origin binding;ATP binding;nucleus;nuclear origin of replication recognition complex;DNA replication;DNA replication initiation;ATP hydrolysis activity;mitotic DNA replication checkpoint signaling
AGAP001880	149.817	0.529486	0.180923	2.92658	0.00342714	0.028407		bZIP factor%2C other	protein_coding	GO:0000978;GO:0000981;GO:0003700;GO:0005634;GO:0006355;GO:0006357;GO:0032502;GO:0043565	RNA polymerase II cis-regulatory region sequence-specific DNA binding;DNA-binding transcription factor activity, RNA polymerase II-specific;DNA-binding transcription factor activity;nucleus;regulation of DNA-templated transcription;regulation of transcription by RNA polymerase II;developmental process;sequence-specific DNA binding
AGAP010645	3033.46	0.313175	0.107066	2.92506	0.00344389	0.0285235		unspecified product	protein_coding	GO:0110165	cellular anatomical entity
AGAP005912	384.808	-0.376189	0.128641	-2.92432	0.00345206	0.028569		guanine nucleotide-binding protein G(I)/G(S)/G(T) subunit beta-1	protein_coding	GO:0005515;GO:0005737;GO:0005834;GO:0007165;GO:0007186;GO:0030159	protein binding;cytoplasm;heterotrimeric G-protein complex;signal transduction;G protein-coupled receptor signaling pathway;signaling receptor complex adaptor activity
AGAP029720	198.11	-0.563748	0.192809	-2.92387	0.00345712	0.0285885		Proton-coupled amino acid transporter [Source:UniProtKB/TrEMBL%3BAcc:A0A453Z0F9]	protein_coding	GO:0016021	integral component of membrane
AGAP007641	780.982	0.38619	0.132129	2.92284	0.00346859	0.0286611		unspecified product	protein_coding
AGAP010842	415.428	-0.37153	0.127202	-2.9208	0.00349135	0.0288267		methyltransferase C20orf7 homolog%2C mitochondrial	protein_coding	GO:0008168	methyltransferase activity
AGAP013023	836.187	0.314329	0.107726	2.91786	0.00352437	0.029072		SLBP_RNA_bind domain-containing protein [Source:UniProtKB/TrEMBL%3BAcc:A0A1S4HC14]	protein_coding	GO:0003723;GO:0003729;GO:0005634;GO:0005737;GO:0006398;GO:0051028;GO:0071204;GO:0071207	RNA binding;mRNA binding;nucleus;cytoplasm;mRNA 3'-end processing by stem-loop binding and cleavage;mRNA transport;histone pre-mRNA 3'end processing complex;histone pre-mRNA stem-loop binding
AGAP008267	2122.88	0.285797	0.0979538	2.91767	0.00352654	0.029072		Ran GTPase-activating protein 1	protein_coding	GO:0005096;GO:0005515;GO:0007165;GO:0043547	GTPase activator activity;protein binding;signal transduction;positive regulation of GTPase activity
AGAP003815	267.131	-0.434937	0.149097	-2.91714	0.00353259	0.0290993		very-long-chain (3R)-3-hydroxyacyl-(acyl-carrier protein) dehydratase	protein_coding	GO:0005783;GO:0005789;GO:0006629;GO:0006631;GO:0006633;GO:0016020;GO:0016021;GO:0016829;GO:0018812;GO:0030148;GO:0030176;GO:0030497;GO:0042761;GO:0102158;GO:0102343;GO:0102344;GO:0102345	endoplasmic reticulum;endoplasmic reticulum membrane;lipid metabolic process;fatty acid metabolic process;fatty acid biosynthetic process;membrane;integral component of membrane;lyase activity;3-hydroxyacyl-CoA dehydratase activity;sphingolipid biosynthetic process;integral component of endoplasmic reticulum membrane;fatty acid elongation;very long-chain fatty acid biosynthetic process;very-long-…
AGAP004572	30.3638	-1.10381	0.378587	-2.9156	0.00355005	0.0292205		unspecified product	protein_coding	GO:0004768;GO:0005506;GO:0005789;GO:0006629;GO:0006633;GO:0006636;GO:0016020;GO:0016021;GO:0016491;GO:0016717;GO:0055114	stearoyl-CoA 9-desaturase activity;iron ion binding;endoplasmic reticulum membrane;lipid metabolic process;fatty acid biosynthetic process;unsaturated fatty acid biosynthetic process;membrane;integral component of membrane;oxidoreductase activity;oxidoreductase activity, acting on paired donors, with oxidation of a pair of donors resulting in the reduction of molecular oxygen to two molecules of …
AGAP011707	478.036	0.376451	0.129188	2.91399	0.00356844	0.0293455		unspecified product	protein_coding	GO:0005085;GO:0005737;GO:0016043;GO:0035556	guanyl-nucleotide exchange factor activity;cytoplasm;cellular component organization;intracellular signal transduction
AGAP006426	198.07	-1.42069	0.487575	-2.91378	0.00357077	0.0293455		cyanogenic beta-glucosidase	protein_coding	GO:0004553;GO:0005975;GO:0008152;GO:0008422;GO:0016787;GO:0016798	hydrolase activity, hydrolyzing O-glycosyl compounds;carbohydrate metabolic process;metabolic process;beta-glucosidase activity;hydrolase activity;hydrolase activity, acting on glycosyl bonds
AGAP011622	10.0447	-2.24206	0.769628	-2.91317	0.00357778	0.0293804		unspecified product	protein_coding	GO:0005515;GO:0010997;GO:0097027;GO:1904668	protein binding;anaphase-promoting complex binding;ubiquitin-protein transferase activator activity;positive regulation of ubiquitin protein ligase activity
AGAP001716	69.3006	-0.996153	0.342145	-2.91149	0.00359708	0.029516		tubby	protein_coding	GO:0005515	protein binding
AGAP005920	1232.42	0.370536	0.127304	2.91063	0.00360698	0.0295745		histone chaperone ASF1	protein_coding	GO:0005634;GO:0006333;GO:0006335;GO:0006336;GO:0042393	nucleus;;DNA replication-dependent chromatin assembly;DNA replication-independent chromatin assembly;histone binding
AGAP003247	16.0668	-1.74532	0.59977	-2.90998	0.00361447	0.029613	CLIPB19	CLIP-domain serine protease	protein_coding	GO:0004252;GO:0005576;GO:0006508;GO:0008233;GO:0008236;GO:0016787	serine-type endopeptidase activity;extracellular region;proteolysis;peptidase activity;serine-type peptidase activity;hydrolase activity
AGAP008827	6295.56	0.32357	0.111296	2.9073	0.00364569	0.0298457		unspecified product	protein_coding	GO:0003676	nucleic acid binding
AGAP012764	260.041	0.433372	0.149174	2.90514	0.00367087	0.0300287		unspecified product	protein_coding
AGAP003805	7.43171	-2.59592	0.89421	-2.90304	0.00369565	0.0302082		EF-hand domain (C-terminal) containing 1	protein_coding	GO:0000281;GO:0005930;GO:0007052;GO:0043014;GO:0060285;GO:0072686	mitotic cytokinesis;axoneme;mitotic spindle organization;alpha-tubulin binding;cilium-dependent cell motility;mitotic spindle
AGAP004392	1818.59	0.398683	0.1374	2.90162	0.00371238	0.0303215		DNA polymerase alpha subunit B	protein_coding	GO:0003677;GO:0003887;GO:0005634;GO:0005658;GO:0006260;GO:0006270;GO:0046982;GO:0071897	DNA binding;DNA-directed DNA polymerase activity;nucleus;alpha DNA polymerase:primase complex;DNA replication;DNA replication initiation;protein heterodimerization activity;DNA biosynthetic process
AGAP008097	512.004	-0.354505	0.122188	-2.90129	0.00371624	0.0303298		glucose-fructose oxidoreductase domain-containing protein 2 precursor	protein_coding	GO:0000166;GO:0016491;GO:0055114	nucleotide binding;oxidoreductase activity;obsolete oxidation-reduction process
AGAP003343	88.8862	0.70086	0.241925	2.89701	0.00376742	0.0307238	CYP6AG1	cytochrome P450	protein_coding	GO:0004497;GO:0005506;GO:0005789;GO:0016020;GO:0016021;GO:0016491;GO:0016705;GO:0020037;GO:0046872;GO:0055114	monooxygenase activity;iron ion binding;endoplasmic reticulum membrane;membrane;integral component of membrane;oxidoreductase activity;oxidoreductase activity, acting on paired donors, with incorporation or reduction of molecular oxygen;heme binding;metal ion binding;obsolete oxidation-reduction process
AGAP028685	664.679	0.37462	0.129358	2.896	0.00377947	0.0307985		DUF4806 domain-containing protein [Source:UniProtKB/TrEMBL%3BAcc:A0A1S4HE03]	protein_coding
AGAP003535	23.3786	-1.38358	0.477978	-2.89465	0.00379585	0.0309082		unspecified product	protein_coding	GO:0016020;GO:0016021	membrane;integral component of membrane
AGAP000188	1468.51	0.30729	0.106235	2.89254	0.00382138	0.0310923		Uridine phosphorylase [Source:UniProtKB/TrEMBL%3BAcc:Q7PFX7]	protein_coding	GO:0003824;GO:0004850;GO:0005737;GO:0005829;GO:0006218;GO:0009116;GO:0009164;GO:0009166;GO:0016740;GO:0016757;GO:0016763;GO:0044206	catalytic activity;uridine phosphorylase activity;cytoplasm;cytosol;uridine catabolic process;nucleoside metabolic process;nucleoside catabolic process;nucleotide catabolic process;transferase activity;glycosyltransferase activity;pentosyltransferase activity;UMP salvage
AGAP009126	7764.97	0.44335	0.153431	2.88958	0.00385757	0.0313627		Protein expanded [Source:UniProtKB/TrEMBL%3BAcc:A0A1S4H089]	protein_coding	GO:0005856;GO:0009887;GO:0030182;GO:0071944	cytoskeleton;animal organ morphogenesis;neuron differentiation;cell periphery
AGAP012516	2066.3	0.25445	0.0880897	2.88853	0.00387045	0.0314226		enhancer of zeste	protein_coding	GO:0005515;GO:0005634;GO:0006338;GO:0018024;GO:0070734	protein binding;nucleus;chromatin remodeling;histone-lysine N-methyltransferase activity;histone H3-K27 methylation
[truncated: 12,543 more rows]
