# Supplementary material for: A confinable female-lethal population suppression system in the malaria vector, Anopheles gambiae
Source: Sci Adv. 2023 Jul 5;9(27):eade8903. doi: 10.1126/sciadv.ade8903 (PMC10321730; doi:10.1126/sciadv.ade8903)
Supplement: Supplementary file 2 — Tables S1 to S21 [file sciadv.ade8903_tables_s1_to_s21.zip › TableS10_deseq2_G_C9_vs_G.annotations.go.xlsx]

## Sheet: Sheet1
Table S10: RNAseq Differential expression analysis comparing Vasa-Cas9 /gFLE(G) transheterozygotes vs. gFLE(G)
ID	baseMean	log2FoldChange	lfcSE	stat	pvalue	padj	name	description	biotype	go_id	go_name
DsRed	1221.74	5.32568	0.143508	37.1107	1.88533e-301	1.96281e-297
AGAP008369	4395.2	1.96877	0.103678	18.9893	2.09202e-80	1.089e-76		Vitellogenin domain-containing protein [Source:UniProtKB/TrEMBL%3BAcc:A0A1S4GY30]	protein_coding	GO:0005319;GO:0006869	lipid transporter activity;lipid transport
AGAP007354	630.061	3.01847	0.161918	18.642	1.46756e-77	5.09293e-74		phosphatidylinositol transfer protein SEC14	protein_coding	GO:1902936	phosphatidylinositol bisphosphate binding
AGAP012894	2833.3	-1.76859	0.0973633	-18.1648	9.80382e-74	2.55169e-70		Histone H2B [Source:UniProtKB/Swiss-Prot%3BAcc:Q27442]	protein_coding	GO:0000786;GO:0003677;GO:0005634;GO:0005694;GO:0006334;GO:0044877;GO:0046982	nucleosome;DNA binding;nucleus;chromosome;nucleosome assembly;protein-containing complex binding;protein heterodimerization activity
AGAP000820	3915.41	2.22478	0.124713	17.8392	3.50482e-71	7.29775e-68	CPR125	cuticular protein RR-2 family 125	protein_coding	GO:0008010;GO:0042302;GO:0062129	structural constituent of chitin-based larval cuticle;structural constituent of cuticle;chitin-based extracellular matrix
AGAP028560	824.728	-1.62957	0.10979	-14.8426	7.76918e-50	1.34808e-46		unspecified product	protein_coding
AGAP006954	1454.07	-2.00282	0.141318	-14.1724	1.35772e-45	2.01932e-42	CLIPA10	CLIP-domain serine protease	protein_coding	GO:0004252;GO:0006508	serine-type endopeptidase activity;proteolysis
EGFP	6192.3	-1.10537	0.0787303	-14.04	8.86985e-45	1.1543e-41
AGAP006063	5499.79	-0.96259	0.0691499	-13.9203	4.76634e-44	5.51359e-41		unspecified product	protein_coding	GO:0016020;GO:0016021	membrane;integral component of membrane
AGAP011972	349.827	1.99417	0.144381	13.8119	2.15998e-43	2.06318e-40		Epoxide hydrolase	protein_coding	GO:0003824;GO:0016020;GO:0016021;GO:0016787	catalytic activity;membrane;integral component of membrane;hydrolase activity
AGAP006775	2181.68	1.49936	0.108561	13.8113	2.17991e-43	2.06318e-40		glucosyl/glucuronosyl transferases	protein_coding	GO:0008194;GO:0015020;GO:0016020;GO:0016021;GO:0016740;GO:0016757;GO:0016758;GO:0043231	UDP-glycosyltransferase activity;glucuronosyltransferase activity;membrane;integral component of membrane;transferase activity;glycosyltransferase activity;hexosyltransferase activity;intracellular membrane-bounded organelle
AGAP000051	436.158	-1.74418	0.130306	-13.3853	7.37391e-41	6.39749e-38		Heme peroxidase 5 [Source:UniProtKB/TrEMBL%3BAcc:A0A1S4G8F3]	protein_coding	GO:0004601;GO:0006979;GO:0020037	peroxidase activity;response to oxidative stress;heme binding
AGAP013533	1190.32	1.47603	0.114838	12.8531	8.26209e-38	6.61666e-35		unspecified product	protein_coding	GO:0005615;GO:0032504	extracellular space;multicellular organism reproduction
AGAP029477	686.475	1.28904	0.101982	12.6399	1.27147e-36	9.45518e-34		unspecified product	protein_coding	GO:0016020;GO:0016021	membrane;integral component of membrane
AGAP012199	2299.88	-1.1412	0.0921563	-12.3833	3.2189e-35	2.23413e-32		Histone H2B [Source:UniProtKB/Swiss-Prot%3BAcc:Q27442]	protein_coding	GO:0000786;GO:0003677;GO:0005634;GO:0005694;GO:0006334;GO:0044877;GO:0046982	nucleosome;DNA binding;nucleus;chromosome;nucleosome assembly;protein-containing complex binding;protein heterodimerization activity
AGAP006571	439.68	-1.62075	0.131629	-12.313	7.70654e-35	5.01455e-32		nuclear receptor subfamily 1 group D member 3	protein_coding	GO:0003677;GO:0003700;GO:0003707;GO:0004879;GO:0005634;GO:0006355;GO:0008270;GO:0030522;GO:0043401;GO:0043565;GO:0046872	DNA binding;DNA-binding transcription factor activity;nuclear steroid receptor activity;nuclear receptor activity;nucleus;regulation of DNA-templated transcription;zinc ion binding;intracellular receptor signaling pathway;steroid hormone mediated signaling pathway;sequence-specific DNA binding;metal ion binding
AGAP011193	326.349	-2.27695	0.18536	-12.284	1.10452e-34	6.7642e-32		H15 domain-containing protein [Source:UniProtKB/TrEMBL%3BAcc:A0A1S4H614]	protein_coding	GO:0000786;GO:0003677;GO:0003690;GO:0005634;GO:0005694;GO:0006334;GO:0006355;GO:0016584;GO:0030261;GO:0031492;GO:0031936;GO:0045910	nucleosome;DNA binding;double-stranded DNA binding;nucleus;chromosome;nucleosome assembly;regulation of DNA-templated transcription;obsolete nucleosome positioning;chromosome condensation;nucleosomal DNA binding;obsolete negative regulation of chromatin silencing;negative regulation of DNA recombination
AGAP001982	367.866	1.81132	0.147877	12.2488	1.70505e-34	9.86179e-32		unspecified product	protein_coding	GO:0005615;GO:0016020;GO:0016021	extracellular space;membrane;integral component of membrane
AGAP029673	593.215	1.27831	0.104417	12.2424	1.84555e-34	1.01127e-31		unspecified product	protein_coding
AGAP000344	542.145	1.85706	0.152471	12.1798	3.98389e-34	2.07381e-31	CPR127	cuticular protein RR-1 family 127	protein_coding	GO:0008010;GO:0042302;GO:0062129	structural constituent of chitin-based larval cuticle;structural constituent of cuticle;chitin-based extracellular matrix
AGAP029355	53249.2	1.03887	0.086082	12.0684	1.55114e-33	7.68997e-31		unspecified product	protein_coding
AGAP007364	173.428	-2.57293	0.215339	-11.9483	6.6282e-33	3.13665e-30		unspecified product	protein_coding	GO:0003723;GO:0042803;GO:0045450	RNA binding;protein homodimerization activity;bicoid mRNA localization
AGAP028068	153.034	-2.38762	0.20151	-11.8486	2.18803e-32	9.90415e-30		unspecified product	protein_coding
AGAP003308	4462.06	-0.841451	0.0724266	-11.618	3.33935e-31	1.44858e-28	CPAP3-C	cuticular protein	protein_coding	GO:0005576;GO:0006030;GO:0008061	extracellular region;chitin metabolic process;chitin binding
AGAP003688	313.783	1.65863	0.144088	11.5113	1.15767e-30	4.82099e-28		threonine aldolase	protein_coding	GO:0003824;GO:0005829;GO:0006520;GO:0006545;GO:0006567;GO:0008732;GO:0016829	catalytic activity;cytosol;cellular amino acid metabolic process;glycine biosynthetic process;threonine catabolic process;L-allo-threonine aldolase activity;lyase activity
AGAP005378	400.57	1.35677	0.119734	11.3315	9.15902e-30	3.66748e-27		unspecified product	protein_coding	GO:0005509	calcium ion binding
AGAP013525	2262.23	-1.07027	0.0958567	-11.1653	6.02886e-29	2.32468e-26		unspecified product	protein_coding
AGAP012202	1195.95	-1.12043	0.100617	-11.1356	8.42183e-29	3.05806e-26		Histone H2B [Source:UniProtKB/Swiss-Prot%3BAcc:Q27442]	protein_coding	GO:0000786;GO:0003677;GO:0005634;GO:0005694;GO:0006334;GO:0044877;GO:0046982	nucleosome;DNA binding;nucleus;chromosome;nucleosome assembly;protein-containing complex binding;protein heterodimerization activity
AGAP000538	6892.43	-0.945595	0.0849245	-11.1345	8.51828e-29	3.05806e-26	TWDL9	cuticular protein TWDL family (TWDL9)	protein_coding
AGAP028646	1024.87	-1.03987	0.0935663	-11.1137	1.07616e-28	3.73462e-26	ANCE3	angiotensin-converting enzyme 3	protein_coding	GO:0004180;GO:0005615;GO:0005886;GO:0006508;GO:0008233;GO:0008237;GO:0008238;GO:0008239;GO:0008241;GO:0016020;GO:0016787;GO:0046872	carboxypeptidase activity;extracellular space;plasma membrane;proteolysis;peptidase activity;metallopeptidase activity;exopeptidase activity;dipeptidyl-peptidase activity;peptidyl-dipeptidase activity;membrane;hydrolase activity;metal ion binding
AGAP000437	207.74	2.49295	0.225166	11.0716	1.72276e-28	5.78568e-26		DM5 domain-containing protein [Source:UniProtKB/TrEMBL%3BAcc:Q7PS59]	protein_coding
AGAP000537	2098.72	-1.03936	0.0947919	-10.9647	5.65185e-28	1.83879e-25		unspecified product	protein_coding
AGAP028622	492.241	-1.61239	0.147946	-10.8986	1.1709e-27	3.69401e-25		unspecified product	protein_coding	GO:0005515;GO:0043229;GO:0046872	protein binding;intracellular organelle;metal ion binding
AGAP001076	379.735	-1.61065	0.15036	-10.712	8.94179e-27	2.73803e-24	CYP4G16	cytochrome P450	protein_coding	GO:0004497;GO:0005506;GO:0016020;GO:0016021;GO:0016491;GO:0016705;GO:0020037;GO:0046872;GO:0055114	monooxygenase activity;iron ion binding;membrane;integral component of membrane;oxidoreductase activity;oxidoreductase activity, acting on paired donors, with incorporation or reduction of molecular oxygen;heme binding;metal ion binding;obsolete oxidation-reduction process
AGAP006967	1397.25	0.875789	0.0818568	10.699	1.02841e-26	3.05907e-24		unspecified product	protein_coding
AGAP010829	120.253	-2.33269	0.222425	-10.4875	9.85639e-26	2.85041e-23	CASPS12	short caspase 12	protein_coding	GO:0004197;GO:0005737;GO:0006508;GO:0006915;GO:0008234;GO:0043067;GO:0097153	cysteine-type endopeptidase activity;cytoplasm;proteolysis;apoptotic process;cysteine-type peptidase activity;regulation of programmed cell death;cysteine-type endopeptidase activity involved in apoptotic process
AGAP001510	706.868	1.29174	0.123525	10.4574	1.35563e-25	3.81446e-23		unspecified product	protein_coding
AGAP028553	604.218	-1.57032	0.152589	-10.2911	7.72696e-25	2.11698e-22		unspecified product	protein_coding
AGAP007823	70.8626	-4.38438	0.428185	-10.2394	1.31994e-24	3.52355e-22		unspecified product	protein_coding	GO:0003676;GO:0005777;GO:0010468;GO:1903231	nucleic acid binding;peroxisome;regulation of gene expression;mRNA base-pairing post-transcriptional repressor activity
AGAP005222	593.777	-1.39915	0.136948	-10.2166	1.67042e-24	4.34768e-22		unspecified product	protein_coding	GO:0016020;GO:0016021;GO:0016491;GO:0055114	membrane;integral component of membrane;oxidoreductase activity;obsolete oxidation-reduction process
AGAP002551	102.807	2.79233	0.273403	10.2132	1.72981e-24	4.39246e-22		glucose dehydrogenase (acceptor)	protein_coding	GO:0016491;GO:0016614;GO:0050660;GO:0055114	oxidoreductase activity;oxidoreductase activity, acting on CH-OH group of donors;flavin adenine dinucleotide binding;obsolete oxidation-reduction process
AGAP012198	237.281	-2.14369	0.210008	-10.2077	1.83174e-24	4.54054e-22		Histone H2A (Fragment) [Source:UniProtKB/TrEMBL%3BAcc:Q5TN31]	protein_coding	GO:0000786;GO:0003677;GO:0005634;GO:0005694;GO:0006325;GO:0031507;GO:0046982	nucleosome;DNA binding;nucleus;chromosome;chromatin organization;heterochromatin assembly;protein heterodimerization activity
AGAP028900	659.677	-1.3502	0.132376	-10.1998	1.98782e-24	4.81283e-22	LSU_rRNA_eukarya	Eukaryotic large subunit ribosomal RNA [Source:RFAM%3BAcc:RF02543]	rRNA
AGAP001369	1223.36	-0.985412	0.0968228	-10.1775	2.49964e-24	5.91448e-22		unspecified product	protein_coding	GO:0005515;GO:0005654;GO:0005829;GO:0007009;GO:0030838;GO:0051017;GO:0051764;GO:2000251	protein binding;nucleoplasm;cytosol;plasma membrane organization;positive regulation of actin filament polymerization;actin filament bundle assembly;actin crosslink formation;positive regulation of actin cytoskeleton reorganization
AGAP028903	716.877	-1.33025	0.131666	-10.1032	5.34794e-24	1.23728e-21	LSU_rRNA_eukarya	Eukaryotic large subunit ribosomal RNA [Source:RFAM%3BAcc:RF02543]	rRNA
AGAP006702	1633.03	-1.04268	0.103243	-10.0993	5.56537e-24	1.25959e-21		unspecified product	protein_coding	GO:0000289;GO:0000932;GO:0003723;GO:0003729;GO:0005515;GO:0006355;GO:0017148;GO:0030371;GO:0043488	nuclear-transcribed mRNA poly(A) tail shortening;P-body;RNA binding;mRNA binding;protein binding;regulation of DNA-templated transcription;negative regulation of translation;translation repressor activity;regulation of mRNA stability
AGAP009473	2954.1	1.0072	0.100497	10.0222	1.218e-23	2.698e-21		salivary secreted mucin 3	protein_coding
AGAP000571	202.672	1.82308	0.182074	10.0128	1.33848e-23	2.90311e-21	CLIPC5	CLIP-domain serine protease	protein_coding	GO:0004252;GO:0005576;GO:0006508;GO:0008233;GO:0008236;GO:0016787	serine-type endopeptidase activity;extracellular region;proteolysis;peptidase activity;serine-type peptidase activity;hydrolase activity
AGAP006718	994.657	-0.947509	0.0948735	-9.98708	1.73618e-23	3.68884e-21		excitatory amino acid transporter 2 isoform 2	protein_coding	GO:0005313;GO:0005886;GO:0015175;GO:0015293;GO:0015501;GO:0015813;GO:0016020;GO:0016021;GO:0055085	L-glutamate transmembrane transporter activity;plasma membrane;neutral amino acid transmembrane transporter activity;symporter activity;glutamate:sodium symporter activity;L-glutamate transmembrane transport;membrane;integral component of membrane;transmembrane transport
AGAP028204	957.775	1.04803	0.106432	9.84691	7.06802e-23	1.4717e-20		Alpha-mannosidase [Source:UniProtKB/TrEMBL%3BAcc:A0A1S4HD42]	protein_coding	GO:0003824;GO:0004559;GO:0005975;GO:0006013;GO:0008152;GO:0016787;GO:0016798;GO:0030246;GO:0046872	catalytic activity;alpha-mannosidase activity;carbohydrate metabolic process;mannose metabolic process;metabolic process;hydrolase activity;hydrolase activity, acting on glycosyl bonds;carbohydrate binding;metal ion binding
AGAP000275	663.437	1.29292	0.131333	9.84461	7.23186e-23	1.47629e-20		epidermal retinal dehydrogenase	protein_coding	GO:0005811;GO:0016020;GO:0016021;GO:0016491;GO:0016616;GO:0055114	lipid droplet;membrane;integral component of membrane;oxidoreductase activity;oxidoreductase activity, acting on the CH-OH group of donors, NAD or NADP as acceptor;obsolete oxidation-reduction process
AGAP005256	130.931	-2.45063	0.249633	-9.81695	9.51817e-23	1.90565e-20		juvenile hormone acid methyltransferase	protein_coding
AGAP002857	1289.35	0.971974	0.0991736	9.80074	1.11765e-22	2.19544e-20		unspecified product	protein_coding	GO:0005576;GO:0015918;GO:0032367;GO:0032934	extracellular region;sterol transport;intracellular cholesterol transport;sterol binding
AGAP006972	560.005	1.38265	0.14153	9.76932	1.52475e-22	2.93967e-20		unspecified product	protein_coding
AGAP007878	2680.48	-0.712668	0.0730825	-9.75155	1.81674e-22	3.43892e-20		unspecified product	protein_coding	GO:0016020;GO:0016021	membrane;integral component of membrane
AGAP003465	264274	-0.695124	0.0713024	-9.74896	1.86371e-22	3.46483e-20		unspecified product	protein_coding	GO:0016021	integral component of membrane
Cas9Zhang	524.27	11.6275	1.19334	9.74365	1.96372e-22	3.58672e-20
AGAP029515	351.339	-1.6058	0.166688	-9.63353	5.77094e-22	1.03588e-19		Peptidase M12B domain-containing protein [Source:UniProtKB/TrEMBL%3BAcc:A0A453Z0T3]	protein_coding	GO:0004222;GO:0006508;GO:0008237	metalloendopeptidase activity;proteolysis;metallopeptidase activity
AGAP013476	159.445	1.69541	0.177135	9.57129	1.05585e-21	1.86313e-19		unspecified product	protein_coding
AGAP028787	663.754	-1.36227	0.143527	-9.49141	2.27939e-21	3.95513e-19	LSU_rRNA_eukarya	Eukaryotic large subunit ribosomal RNA [Source:RFAM%3BAcc:RF02543]	rRNA
AGAP011937	1522.44	-0.83059	0.0879503	-9.44385	3.59312e-21	6.13245e-19		unspecified product	protein_coding	GO:0003824;GO:0005515;GO:0005576;GO:0005975;GO:0008061	catalytic activity;protein binding;extracellular region;carbohydrate metabolic process;chitin binding
AGAP008253	1061.12	-0.912898	0.0971803	-9.39386	5.78398e-21	9.71243e-19		unspecified product	protein_coding
AGAP012946	578.753	0.978903	0.104294	9.38596	6.23479e-21	1.03032e-18		unspecified product	protein_coding	GO:0004252;GO:0006508;GO:0008233;GO:0008236;GO:0016787	serine-type endopeptidase activity;proteolysis;peptidase activity;serine-type peptidase activity;hydrolase activity
AGAP009978	381.322	-1.4392	0.154497	-9.31542	1.21468e-20	1.97595e-18	DUOX	dual oxidase: peroxidase and NADPH-oxidase domains	protein_coding	GO:0004601;GO:0005509;GO:0005886;GO:0006952;GO:0006979;GO:0016020;GO:0016021;GO:0016174;GO:0016175;GO:0016491;GO:0019221;GO:0020037;GO:0042335;GO:0042554;GO:0043020;GO:0050665;GO:0051591;GO:0055114;GO:0098869;GO:0106293;GO:0106294	peroxidase activity;calcium ion binding;plasma membrane;defense response;response to oxidative stress;membrane;integral component of membrane;NAD(P)H oxidase H2O2-forming activity;superoxide-generating NAD(P)H oxidase activity;oxidoreductase activity;cytokine-mediated signaling pathway;heme binding;cuticle development;superoxide anion generation;NADPH oxidase complex;hydrogen peroxide biosyntheti…
AGAP007718	150.556	-1.92292	0.207099	-9.28503	1.61657e-20	2.58925e-18		Glycosyltransferase family 92 protein [Source:UniProtKB/TrEMBL%3BAcc:A0A1S4GWP1]	protein_coding	GO:0016020;GO:0016021;GO:0016740;GO:0016757	membrane;integral component of membrane;transferase activity;glycosyltransferase activity
AGAP029346	5946	0.846018	0.0929255	9.10426	8.68581e-20	1.37012e-17		unspecified product	protein_coding
AGAP007608	9171.43	0.692244	0.0764038	9.06035	1.30036e-19	2.02061e-17		MADS-box transcription enhancer factor 2%2C invertebrate	protein_coding	GO:0000977;GO:0003677;GO:0005634;GO:0045944;GO:0046983	RNA polymerase II transcription regulatory region sequence-specific DNA binding;DNA binding;nucleus;positive regulation of transcription by RNA polymerase II;protein dimerization activity
AGAP028789	627.482	-1.29421	0.14292	-9.05553	1.35912e-19	2.08085e-17	LSU_rRNA_eukarya	Eukaryotic large subunit ribosomal RNA [Source:RFAM%3BAcc:RF02543]	rRNA
AGAP028951	783.766	-1.26903	0.140614	-9.02497	1.7975e-19	2.71144e-17	LSU_rRNA_eukarya	Eukaryotic large subunit ribosomal RNA [Source:RFAM%3BAcc:RF02543]	rRNA
AGAP002738	132.461	1.84564	0.204539	9.02342	1.82308e-19	2.71144e-17	SCRB5	Class B Scavenger Receptor (CD36 domain).	protein_coding	GO:0005886;GO:0016020;GO:0016021	plasma membrane;membrane;integral component of membrane
AGAP028001	11484.4	0.835173	0.0929773	8.98254	2.64576e-19	3.87958e-17		unspecified product	protein_coding
AGAP003468	730.785	-1.27652	0.142619	-8.95052	3.53818e-19	5.11611e-17		unspecified product	protein_coding	GO:0016021	integral component of membrane
AGAP008807	3743.53	0.644919	0.0722442	8.92693	4.37986e-19	6.2464e-17		unspecified product	protein_coding	GO:0005319;GO:0006869	lipid transporter activity;lipid transport
AGAP028919	762.044	-1.29606	0.145636	-8.89932	5.61893e-19	7.90523e-17	LSU_rRNA_eukarya	Eukaryotic large subunit ribosomal RNA [Source:RFAM%3BAcc:RF02543]	rRNA
AGAP011367	172.57	-1.51765	0.171004	-8.87496	6.99558e-19	9.7108e-17	OBP56	odorant-binding protein 56	protein_coding	GO:0005549;GO:0007608;GO:0050896	odorant binding;sensory perception of smell;response to stimulus
AGAP007164	1176.28	0.8146	0.0918385	8.86992	7.31987e-19	1.00273e-16		unspecified product	protein_coding	GO:0000976;GO:0005634;GO:0006357	transcription cis-regulatory region binding;nucleus;regulation of transcription by RNA polymerase II
AGAP028788	843.357	-1.3022	0.147304	-8.84025	9.55072e-19	1.29133e-16	LSU_rRNA_eukarya	Eukaryotic large subunit ribosomal RNA [Source:RFAM%3BAcc:RF02543]	rRNA
AGAP001929	1489.37	0.697251	0.0789824	8.82792	1.06642e-18	1.4234e-16		DNA polymerase alpha subunit A	protein_coding	GO:0000166;GO:0001882;GO:0003676;GO:0003677;GO:0003682;GO:0003688;GO:0003697;GO:0003887;GO:0005634;GO:0005658;GO:0006260;GO:0006272;GO:0006273;GO:0016740;GO:0016779;GO:0017076;GO:0019103;GO:0043625;GO:0046872;GO:0051536;GO:0051539;GO:0071897;GO:1902975	nucleotide binding;nucleoside binding;nucleic acid binding;DNA binding;chromatin binding;DNA replication origin binding;single-stranded DNA binding;DNA-directed DNA polymerase activity;nucleus;alpha DNA polymerase:primase complex;DNA replication;leading strand elongation;lagging strand elongation;transferase activity;nucleotidyltransferase activity;purine nucleotide binding;pyrimidine nucleotide …
AGAP010048	1049.01	0.801641	0.0911277	8.7969	1.40651e-18	1.85357e-16		MFS_1_like domain-containing protein [Source:UniProtKB/TrEMBL%3BAcc:A0A1S4H2T3]	protein_coding	GO:0016020;GO:0016021	membrane;integral component of membrane
AGAP028897	326.831	-1.33625	0.152526	-8.76081	1.93861e-18	2.49487e-16	LSU_rRNA_eukarya	Eukaryotic large subunit ribosomal RNA [Source:RFAM%3BAcc:RF02543]	rRNA
sau3AIblock	636.13	-1.02587	0.1171	-8.76066	1.94107e-18	2.49487e-16
AGAP029110	27308.9	-0.544122	0.062803	-8.66395	4.55688e-18	5.78557e-16		C-type lectin domain-containing protein [Source:UniProtKB/TrEMBL%3BAcc:A0A2C9H3V2]	protein_coding
AGAP007285	1010.48	1.19546	0.138944	8.60392	7.70418e-18	9.66364e-16		alpha-L-fucosidase	protein_coding	GO:0004560;GO:0005764;GO:0005975;GO:0006004;GO:0008152;GO:0016139;GO:0016787;GO:0016798	alpha-L-fucosidase activity;lysosome;carbohydrate metabolic process;fucose metabolic process;metabolic process;glycoside catabolic process;hydrolase activity;hydrolase activity, acting on glycosyl bonds
AGAP013259	1411.03	0.841951	0.0980327	8.58847	8.81374e-18	1.09238e-15		RNA-binding protein MEX3	protein_coding	GO:0003676;GO:0003723;GO:0051171;GO:0060255;GO:0080090	nucleic acid binding;RNA binding;regulation of nitrogen compound metabolic process;regulation of macromolecule metabolic process;regulation of primary metabolic process
AGAP009000	652.855	-1.3365	0.155646	-8.58676	8.94574e-18	1.0957e-15		Chymotrypsin like protease [Source:UniProtKB/TrEMBL%3BAcc:A0A1S4H0L6]	protein_coding	GO:0004252;GO:0006508	serine-type endopeptidase activity;proteolysis
AGAP008879	5071.79	-1.05577	0.122975	-8.58531	9.05926e-18	1.0967e-15		unspecified product	protein_coding	GO:0016020;GO:0016021	membrane;integral component of membrane
AGAP028870	1166.73	-1.20526	0.140572	-8.574	9.99471e-18	1.19603e-15	LSU_rRNA_eukarya	Eukaryotic large subunit ribosomal RNA [Source:RFAM%3BAcc:RF02543]	rRNA
AGAP028839	305.793	-1.38417	0.162248	-8.53116	1.44886e-17	1.70856e-15	LSU_rRNA_eukarya	Eukaryotic large subunit ribosomal RNA [Source:RFAM%3BAcc:RF02543]	rRNA
AGAP028910	332.552	-1.27172	0.149083	-8.53023	1.46059e-17	1.70856e-15	LSU_rRNA_eukarya	Eukaryotic large subunit ribosomal RNA [Source:RFAM%3BAcc:RF02543]	rRNA
AGAP008467	3499.65	0.801767	0.094135	8.5172	1.63454e-17	1.8908e-15		solute carrier family 6 (neurotransmitter transporter%2C amino acid) member 5/7/	protein_coding	GO:0005328;GO:0005886;GO:0006836;GO:0015293;GO:0016020;GO:0016021;GO:0055085	neurotransmitter:sodium symporter activity;plasma membrane;neurotransmitter transport;symporter activity;membrane;integral component of membrane;transmembrane transport
AGAP004018	890.739	-0.991889	0.116543	-8.51094	1.7253e-17	1.97385e-15		unspecified product	protein_coding	GO:0001917;GO:0002141;GO:0002142;GO:0005515;GO:0005886;GO:0005929;GO:0007605;GO:0032391;GO:0032420;GO:0032426;GO:0046549;GO:0050953;GO:0051015;GO:1904970	photoreceptor inner segment;stereocilia ankle link;stereocilia ankle link complex;protein binding;plasma membrane;cilium;sensory perception of sound;photoreceptor connecting cilium;stereocilium;stereocilium tip;retinal cone cell development;sensory perception of light stimulus;actin filament binding;brush border assembly
AGAP009011	155.718	-1.73499	0.204039	-8.50324	1.84378e-17	2.08648e-15		unspecified product	protein_coding
AGAP002989	545.408	-0.967385	0.114568	-8.44374	3.07347e-17	3.44063e-15		gamma-interferon-inducible lysosomal thiol reductase	protein_coding	GO:0016491;GO:0016671	oxidoreductase activity;oxidoreductase activity, acting on a sulfur group of donors, disulfide as acceptor
AGAP009281	174.16	-1.56303	0.185159	-8.44156	3.13129e-17	3.46808e-15		Apolipoprotein D precursor [Source:UniProtKB/TrEMBL%3BAcc:A0A1S4H0P2]	protein_coding	GO:0000302;GO:0005737;GO:0006629;GO:0006869;GO:0007568;GO:0008289	response to reactive oxygen species;cytoplasm;lipid metabolic process;lipid transport;aging;lipid binding
AGAP006771	1752.14	0.706011	0.0837383	8.43117	3.4224e-17	3.75058e-15		eiger	protein_coding	GO:0005125;GO:0005164;GO:0005515;GO:0005615;GO:0006955;GO:0007165;GO:0016020;GO:0016021;GO:0048018	cytokine activity;tumor necrosis factor receptor binding;protein binding;extracellular space;immune response;signal transduction;membrane;integral component of membrane;receptor ligand activity
AGAP000885	1131.01	-0.715416	0.0849764	-8.419	3.79726e-17	4.11805e-15		aminopeptidase N	protein_coding	GO:0004177;GO:0005737;GO:0006508;GO:0008233;GO:0008237;GO:0008270;GO:0016787;GO:0042277;GO:0043171;GO:0046872;GO:0070006	aminopeptidase activity;cytoplasm;proteolysis;peptidase activity;metallopeptidase activity;zinc ion binding;hydrolase activity;peptide binding;peptide catabolic process;metal ion binding;metalloaminopeptidase activity
AGAP009745	1302.73	0.811267	0.0967225	8.38757	4.96274e-17	5.32651e-15		Sugar transporter ERD6-like 4	protein_coding	GO:0005351;GO:0005887;GO:0016020;GO:0016021;GO:0022857;GO:0034219;GO:0046323;GO:0055085;GO:1902600	carbohydrate:proton symporter activity;integral component of plasma membrane;membrane;integral component of membrane;transmembrane transporter activity;carbohydrate transmembrane transport;glucose import;transmembrane transport;proton transmembrane transport
AGAP013410	13595.4	-0.587722	0.070099	-8.38417	5.10842e-17	5.42692e-15		unspecified product	protein_coding
AGAP011992	133.203	1.62895	0.194544	8.37316	5.60924e-17	5.89877e-15		lysosomal acid lipase	protein_coding	GO:0016042;GO:0016787;GO:0016788	lipid catabolic process;hydrolase activity;hydrolase activity, acting on ester bonds
AGAP002993	539.975	0.897758	0.107259	8.37001	5.76158e-17	5.99838e-15		unspecified product	protein_coding	GO:0000122;GO:0000977;GO:0000981;GO:0003676;GO:0005634;GO:0006357;GO:0009880;GO:0016348;GO:0045944;GO:0048619	negative regulation of transcription by RNA polymerase II;RNA polymerase II transcription regulatory region sequence-specific DNA binding;DNA-binding transcription factor activity, RNA polymerase II-specific;nucleic acid binding;nucleus;regulation of transcription by RNA polymerase II;embryonic pattern specification;imaginal disc-derived leg joint morphogenesis;positive regulation of transcriptio…
AGAP028849	203.619	-1.36859	0.164145	-8.33767	7.5768e-17	7.81011e-15	LSU_rRNA_eukarya	Eukaryotic large subunit ribosomal RNA [Source:RFAM%3BAcc:RF02543]	rRNA
AGAP013234	23667.5	-0.670041	0.0805157	-8.32186	8.65918e-17	8.83831e-15		unspecified product	protein_coding
AGAP007365	533.214	-2.65229	0.319173	-8.30987	9.58103e-17	9.68428e-15		unspecified product	protein_coding	GO:0003723;GO:0042803;GO:0045450	RNA binding;protein homodimerization activity;bicoid mRNA localization
AGAP028918	583.218	-1.26494	0.152302	-8.30548	9.94207e-17	9.95258e-15	LSU_rRNA_eukarya	Eukaryotic large subunit ribosomal RNA [Source:RFAM%3BAcc:RF02543]	rRNA
AGAP029765	509.558	1.0766	0.129994	8.28192	1.21209e-16	1.20181e-14		Polypeptide N-acetylgalactosaminyltransferase [Source:UniProtKB/TrEMBL%3BAcc:A0A453Z132]	protein_coding	GO:0000139;GO:0005794;GO:0006486;GO:0016020;GO:0016021;GO:0016740;GO:0016757;GO:0030246	Golgi membrane;Golgi apparatus;protein glycosylation;membrane;integral component of membrane;transferase activity;glycosyltransferase activity;carbohydrate binding
AGAP009241	309.979	1.23136	0.148927	8.26821	1.35984e-16	1.33559e-14		cytochrome P450	protein_coding	GO:0004497;GO:0005506;GO:0016021;GO:0016705;GO:0020037	monooxygenase activity;iron ion binding;integral component of membrane;oxidoreductase activity, acting on paired donors, with incorporation or reduction of molecular oxygen;heme binding
AGAP006149	327.6	1.32737	0.160948	8.24716	1.62207e-16	1.57826e-14	CPLCX3	cuticular protein unclassified	protein_coding
AGAP000575	1272.57	0.800606	0.0971664	8.23953	1.72892e-16	1.66665e-14		kinesin family member 4/7/21/27	protein_coding	GO:0000166;GO:0003774;GO:0003777;GO:0005524;GO:0005871;GO:0005874;GO:0007018;GO:0007052;GO:0008017;GO:0016887	nucleotide binding;cytoskeletal motor activity;microtubule motor activity;ATP binding;kinesin complex;microtubule;microtubule-based movement;mitotic spindle organization;microtubule binding;ATP hydrolysis activity
AGAP004693	2508.53	-0.87613	0.106877	-8.19753	2.45379e-16	2.34371e-14		unspecified product	protein_coding	GO:0003700;GO:0005634;GO:0006355;GO:0008270;GO:0043565	DNA-binding transcription factor activity;nucleus;regulation of DNA-templated transcription;zinc ion binding;sequence-specific DNA binding
AGAP028825	256.74	-1.39566	0.170313	-8.19469	2.51247e-16	2.37794e-14	LSU_rRNA_eukarya	Eukaryotic large subunit ribosomal RNA [Source:RFAM%3BAcc:RF02543]	rRNA
AGAP028542	43.2233	3.2348	0.395774	8.17337	2.99898e-16	2.81283e-14		unspecified product	protein_coding
AGAP010733	1945.73	0.882421	0.108071	8.16518	3.20952e-16	2.98342e-14		Vanin-like protein 1	protein_coding	GO:0006807;GO:0016811;GO:0110165	nitrogen compound metabolic process;hydrolase activity, acting on carbon-nitrogen (but not peptide) bonds, in linear amides;cellular anatomical entity
AGAP000198	4689.43	-1.04203	0.127746	-8.15705	3.4331e-16	3.14866e-14	Cht5-5	Chitinase [Source:UniProtKB/TrEMBL%3BAcc:A0A1S4G846]	protein_coding	GO:0004553;GO:0004568;GO:0005576;GO:0005737;GO:0005975;GO:0006030;GO:0006032;GO:0008061;GO:0008152;GO:0016787;GO:0016798	hydrolase activity, hydrolyzing O-glycosyl compounds;chitinase activity;extracellular region;cytoplasm;carbohydrate metabolic process;chitin metabolic process;chitin catabolic process;chitin binding;metabolic process;hydrolase activity;hydrolase activity, acting on glycosyl bonds
AGAP008810	2969.71	0.591581	0.0725285	8.15653	3.44776e-16	3.14866e-14		unspecified product	protein_coding	GO:0005319;GO:0006869	lipid transporter activity;lipid transport
AGAP011620	327.774	1.18572	0.145436	8.15287	3.55384e-16	3.21731e-14		collagen%2C type I/II/III/V/XI/XXIV/XXVII alpha	protein_coding	GO:0005201;GO:0005615;GO:0030198;GO:0031012	extracellular matrix structural constituent;extracellular space;extracellular matrix organization;extracellular matrix
AGAP009252	627.155	0.874076	0.107986	8.09431	5.75877e-16	5.16849e-14		unspecified product	protein_coding	GO:0004252;GO:0006508	serine-type endopeptidase activity;proteolysis
AGAP008059	4435.31	0.703381	0.087401	8.04775	8.43304e-16	7.50396e-14	CSP1	chemosensory protein 1	protein_coding
AGAP028851	330.732	-1.29729	0.161324	-8.04149	8.87529e-16	7.83057e-14	LSU_rRNA_eukarya	Eukaryotic large subunit ribosomal RNA [Source:RFAM%3BAcc:RF02543]	rRNA
AGAP000481	1631.92	0.810279	0.101147	8.01092	1.13852e-15	9.9606e-14		cyanogenic beta-glucosidase	protein_coding	GO:0004553;GO:0005975;GO:0008422	hydrolase activity, hydrolyzing O-glycosyl compounds;carbohydrate metabolic process;beta-glucosidase activity
AGAP004038	64.2915	-3.56151	0.445815	-7.98876	1.36297e-15	1.18249e-13	HPX8	heme peroxidase 8	protein_coding	GO:0004601;GO:0005576;GO:0006979;GO:0016491;GO:0020037;GO:0042744;GO:0046872;GO:0048477;GO:0055114;GO:0098869	peroxidase activity;extracellular region;response to oxidative stress;oxidoreductase activity;heme binding;hydrogen peroxide catabolic process;metal ion binding;oogenesis;obsolete oxidation-reduction process;cellular oxidant detoxification
AGAP009006	218.832	-1.53833	0.192711	-7.98255	1.43346e-15	1.23337e-13		unspecified product	protein_coding	GO:0004252;GO:0006508	serine-type endopeptidase activity;proteolysis
AGAP011098	85.0976	2.0988	0.263235	7.9731	1.54741e-15	1.3205e-13		unspecified product	protein_coding	GO:0004067;GO:0005737;GO:0006508;GO:0008798;GO:0016787;GO:0033345	asparaginase activity;cytoplasm;proteolysis;beta-aspartyl-peptidase activity;hydrolase activity;asparagine catabolic process via L-aspartate
AGAP013134	44.3136	3.21738	0.40533	7.93767	2.06011e-15	1.74372e-13		unspecified product	protein_coding
AGAP028857	333.51	-1.28386	0.161765	-7.93656	2.07857e-15	1.74516e-13	LSU_rRNA_eukarya	Eukaryotic large subunit ribosomal RNA [Source:RFAM%3BAcc:RF02543]	rRNA
AGAP009662	277.443	-1.31183	0.165504	-7.92627	2.25818e-15	1.88079e-13		unspecified product	protein_coding	GO:0003676	nucleic acid binding
AGAP003581	3015.19	0.817922	0.103215	7.92449	2.29091e-15	1.89291e-13		D-xylulose reductase A	protein_coding	GO:0003939;GO:0006062;GO:0008270;GO:0016020;GO:0016021;GO:0016491;GO:0016616;GO:0046872;GO:0055114	L-iditol 2-dehydrogenase activity;sorbitol catabolic process;zinc ion binding;membrane;integral component of membrane;oxidoreductase activity;oxidoreductase activity, acting on the CH-OH group of donors, NAD or NADP as acceptor;metal ion binding;obsolete oxidation-reduction process
AGAP003351	1478.75	0.679508	0.0858633	7.91383	2.49582e-15	2.04598e-13		unspecified product	protein_coding
AGAP005450	983.28	-0.745283	0.0945363	-7.88356	3.18182e-15	2.58796e-13		unspecified product	protein_coding	GO:0005515	protein binding
AGAP010415	1970.08	0.784679	0.0995524	7.88207	3.21994e-15	2.59866e-13		unspecified product	protein_coding	GO:0004252;GO:0006508	serine-type endopeptidase activity;proteolysis
AGAP000756	1536.48	-0.728425	0.0931134	-7.82299	5.15845e-15	4.13113e-13		carboxypeptidase M	protein_coding	GO:0004181;GO:0005615;GO:0006508;GO:0006518;GO:0008270;GO:0016485	metallocarboxypeptidase activity;extracellular space;proteolysis;peptide metabolic process;zinc ion binding;protein processing
AGAP001669	38.0242	-4.86818	0.622673	-7.81819	5.35899e-15	4.25897e-13	CPR6	cuticular protein RR-2 family 6	protein_coding	GO:0031012;GO:0042302	extracellular matrix;structural constituent of cuticle
AGAP011425	3483.88	0.651625	0.0835189	7.80212	6.08749e-15	4.80127e-13		structural maintenance of chromosome 2	protein_coding	GO:0000785;GO:0000793;GO:0000796;GO:0003682;GO:0005515;GO:0005524;GO:0005634;GO:0005694;GO:0007076;GO:0016887;GO:0051276	chromatin;condensed chromosome;condensin complex;chromatin binding;protein binding;ATP binding;nucleus;chromosome;mitotic chromosome condensation;ATP hydrolysis activity;chromosome organization
AGAP029783	247.181	1.13194	0.145163	7.79771	6.30417e-15	4.93479e-13	St2	sulfotransferase	protein_coding	GO:0008146	sulfotransferase activity
AGAP028180	11012.6	0.743042	0.0954419	7.78528	6.95614e-15	5.4045e-13		unspecified product	protein_coding
AGAP012555	220.567	-1.27187	0.163422	-7.78273	7.09782e-15	5.47373e-13		histone H2B	protein_coding	GO:0000786;GO:0003677;GO:0005634;GO:0005694;GO:0006334;GO:0046982	nucleosome;DNA binding;nucleus;chromosome;nucleosome assembly;protein heterodimerization activity
AGAP000306	31851	0.484067	0.0622288	7.77882	7.32019e-15	5.60371e-13		Histone H2A [Source:UniProtKB/TrEMBL%3BAcc:Q7QF50]	protein_coding	GO:0000786;GO:0003677;GO:0005634;GO:0005694;GO:0006325;GO:0031507;GO:0046982	nucleosome;DNA binding;nucleus;chromosome;chromatin organization;heterochromatin assembly;protein heterodimerization activity
AGAP009251	348.712	1.02461	0.131854	7.77077	7.80132e-15	5.92843e-13		unspecified product	protein_coding	GO:0004252;GO:0006508	serine-type endopeptidase activity;proteolysis
AGAP012960	501.741	0.935929	0.120481	7.76824	7.95831e-15	5.9683e-13		unspecified product	protein_coding
AGAP001279	69.488	-2.56206	0.329819	-7.76808	7.96843e-15	5.9683e-13		protein phosphatase 3%2C catalytic subunit	protein_coding	GO:0004721;GO:0005516;GO:0005737;GO:0005955;GO:0006470;GO:0016787;GO:0033192;GO:0097720;GO:0106306;GO:0106307	phosphoprotein phosphatase activity;calmodulin binding;cytoplasm;calcineurin complex;protein dephosphorylation;hydrolase activity;calmodulin-dependent protein phosphatase activity;calcineurin-mediated signaling;;
AGAP000577	1315.06	0.659895	0.0852818	7.73782	1.01139e-14	7.52115e-13		AMP deaminase	protein_coding	GO:0003876;GO:0005829;GO:0006188;GO:0009168;GO:0016787;GO:0019239;GO:0032264;GO:0046033;GO:0046872	AMP deaminase activity;cytosol;IMP biosynthetic process;purine ribonucleoside monophosphate biosynthetic process;hydrolase activity;deaminase activity;IMP salvage;AMP metabolic process;metal ion binding
AGAP002071	1156.11	0.662908	0.0856898	7.73614	1.02483e-14	7.56704e-13	ABCD1	ATP-binding cassette transporter (ABC transporter) family D member 1	protein_coding	GO:0000166;GO:0005324;GO:0005524;GO:0005778;GO:0006635;GO:0007031;GO:0015910;GO:0016020;GO:0016021;GO:0016887;GO:0042626;GO:0042760;GO:0055085;GO:0140359	nucleotide binding;long-chain fatty acid transporter activity;ATP binding;peroxisomal membrane;fatty acid beta-oxidation;peroxisome organization;long-chain fatty acid import into peroxisome;membrane;integral component of membrane;ATP hydrolysis activity;ATPase-coupled transmembrane transporter activity;very long-chain fatty acid catabolic process;transmembrane transport;ABC-type transporter activ…
AGAP008880	118.419	-1.78099	0.230318	-7.73274	1.05259e-14	7.71727e-13		unspecified product	protein_coding
AGAP003885	1045.32	0.824045	0.106667	7.7254	1.11507e-14	8.11816e-13		zinc finger protein GLIS1/3	protein_coding	GO:0000122;GO:0000977;GO:0000978;GO:0000981;GO:0003676;GO:0005634;GO:0006357;GO:0007417;GO:0045944	negative regulation of transcription by RNA polymerase II;RNA polymerase II transcription regulatory region sequence-specific DNA binding;RNA polymerase II cis-regulatory region sequence-specific DNA binding;DNA-binding transcription factor activity, RNA polymerase II-specific;nucleic acid binding;nucleus;regulation of transcription by RNA polymerase II;central nervous system development;positive…
AGAP000907	60.3915	2.44147	0.316525	7.71337	1.22543e-14	8.85967e-13		unspecified product	protein_coding	GO:0001676;GO:0003824;GO:0004467;GO:0016405;GO:0046949	long-chain fatty acid metabolic process;catalytic activity;long-chain fatty acid-CoA ligase activity;CoA-ligase activity;fatty-acyl-CoA biosynthetic process
AGAP002890	612.795	-0.925283	0.120088	-7.70501	1.30833e-14	9.39381e-13		Lipid storage droplets surface-binding protein 1	protein_coding	GO:0005811;GO:0005829;GO:0010890;GO:0019915	lipid droplet;cytosol;positive regulation of sequestering of triglyceride;lipid storage
AGAP005658	93.1138	-1.96546	0.257087	-7.64508	2.08808e-14	1.48897e-12	CYP15B1	cytochrome P450	protein_coding	GO:0004497;GO:0005506;GO:0016491;GO:0016705;GO:0020037;GO:0046872;GO:0055114	monooxygenase activity;iron ion binding;oxidoreductase activity;oxidoreductase activity, acting on paired donors, with incorporation or reduction of molecular oxygen;heme binding;metal ion binding;obsolete oxidation-reduction process
AGAP013535	153.717	-2.04844	0.268186	-7.63813	2.20407e-14	1.56099e-12		unspecified product	protein_coding	GO:0016020;GO:0016021	membrane;integral component of membrane
AGAP028963	233.963	-1.28287	0.168196	-7.62723	2.39858e-14	1.68727e-12	LSU_rRNA_eukarya	Eukaryotic large subunit ribosomal RNA [Source:RFAM%3BAcc:RF02543]	rRNA
AGAP004957	670.548	0.807373	0.105901	7.62386	2.46199e-14	1.72025e-12		origin recognition complex subunit 1	protein_coding	GO:0000166;GO:0000278;GO:0003677;GO:0003682;GO:0003688;GO:0005524;GO:0005634;GO:0005664;GO:0006260;GO:0006270;GO:0016887;GO:0033314	nucleotide binding;mitotic cell cycle;DNA binding;chromatin binding;DNA replication origin binding;ATP binding;nucleus;nuclear origin of replication recognition complex;DNA replication;DNA replication initiation;ATP hydrolysis activity;mitotic DNA replication checkpoint signaling
AGAP002909	397.781	-1.22041	0.160272	-7.61463	2.64452e-14	1.83547e-12		Control protein HCTL029	protein_coding	GO:0005576;GO:0006030;GO:0008061	extracellular region;chitin metabolic process;chitin binding
AGAP012126	822.003	-0.712739	0.0939763	-7.58424	3.34434e-14	2.30582e-12		lysophospholipase II	protein_coding	GO:0002084;GO:0005737;GO:0008474;GO:0016787;GO:0052689	protein depalmitoylation;cytoplasm;palmitoyl-(protein) hydrolase activity;hydrolase activity;carboxylic ester hydrolase activity
AGAP028912	260.594	-1.23551	0.163271	-7.56721	3.81332e-14	2.61187e-12	LSU_rRNA_eukarya	Eukaryotic large subunit ribosomal RNA [Source:RFAM%3BAcc:RF02543]	rRNA
AGAP000332	12030.7	0.612707	0.0811958	7.54603	4.48711e-14	3.05329e-12	Vir	protein virilizer	protein_coding	GO:0005634;GO:0006397;GO:0008380	nucleus;mRNA processing;RNA splicing
AGAP012201	2268.22	-0.709541	0.0942947	-7.52472	5.28354e-14	3.57188e-12		Histone H2B [Source:UniProtKB/Swiss-Prot%3BAcc:Q27442]	protein_coding	GO:0000786;GO:0003677;GO:0005634;GO:0005694;GO:0006334;GO:0044877;GO:0046982	nucleosome;DNA binding;nucleus;chromosome;nucleosome assembly;protein-containing complex binding;protein heterodimerization activity
AGAP028892	238.785	-1.28199	0.170486	-7.5196	5.49435e-14	3.69043e-12	LSU_rRNA_eukarya	Eukaryotic large subunit ribosomal RNA [Source:RFAM%3BAcc:RF02543]	rRNA
AGAP003137	1791.76	0.608864	0.0812712	7.49175	6.79612e-14	4.53554e-12		bromodomain adjacent to zinc finger domain protein 1A	protein_coding	GO:0005634;GO:0046872	nucleus;metal ion binding
AGAP003703	2813.58	0.536339	0.0716625	7.48424	7.19647e-14	4.77213e-12		abnormal spindle-like microcephaly-associated protein	protein_coding	GO:0000278;GO:0000922;GO:0005515;GO:0005516;GO:0005634;GO:0005737;GO:0007051;GO:0051295	mitotic cell cycle;spindle pole;protein binding;calmodulin binding;nucleus;cytoplasm;spindle organization;establishment of meiotic spindle localization
AGAP004571	2287.67	-0.650719	0.0870039	-7.4792	7.47785e-14	4.92733e-12		Oviductin	protein_coding	GO:0004252;GO:0005615;GO:0006508;GO:0008233;GO:0008236;GO:0016787	serine-type endopeptidase activity;extracellular space;proteolysis;peptidase activity;serine-type peptidase activity;hydrolase activity
AGAP003007	366.637	-0.989765	0.132999	-7.44191	9.92418e-14	6.49815e-12		unspecified product	protein_coding	GO:0003677;GO:0003723;GO:0005730;GO:0042273;GO:0042274	DNA binding;RNA binding;nucleolus;ribosomal large subunit biogenesis;ribosomal small subunit biogenesis
AGAP028883	194.32	-1.33852	0.180123	-7.43115	1.07656e-13	7.00506e-12	LSU_rRNA_eukarya	Eukaryotic large subunit ribosomal RNA [Source:RFAM%3BAcc:RF02543]	rRNA
AGAP000300	2979.9	0.550146	0.0741785	7.41652	1.20236e-13	7.77501e-12		Bifunctional pyrimidine biosynthesis protein (PyrABCN)	protein_coding	GO:0000166;GO:0004070;GO:0004088;GO:0004151;GO:0005524;GO:0005737;GO:0005829;GO:0006207;GO:0006228;GO:0006520;GO:0006541;GO:0006807;GO:0016597;GO:0016743;GO:0016787;GO:0016810;GO:0016812;GO:0019240;GO:0044205;GO:0046872	nucleotide binding;aspartate carbamoyltransferase activity;carbamoyl-phosphate synthase (glutamine-hydrolyzing) activity;dihydroorotase activity;ATP binding;cytoplasm;cytosol;'de novo' pyrimidine nucleobase biosynthetic process;UTP biosynthetic process;cellular amino acid metabolic process;glutamine metabolic process;nitrogen compound metabolic process;amino acid binding;carboxyl- or carbamoyltra…
AGAP001433	372.256	-1.00855	0.136136	-7.4084	1.27836e-13	8.21541e-12		CLIP-domain serine protease	protein_coding	GO:0004252;GO:0006508	serine-type endopeptidase activity;proteolysis
AGAP011454	1652.06	0.683898	0.0923598	7.40472	1.31432e-13	8.39474e-12		rotatin	protein_coding	GO:0005813;GO:0005814;GO:0007099;GO:0010457;GO:0032053;GO:0036064;GO:0044782	centrosome;centriole;centriole replication;centriole-centriole cohesion;ciliary basal body organization;ciliary basal body;cilium organization
AGAP029345	34.9593	-4.54882	0.614468	-7.40286	1.33281e-13	8.46093e-12		unspecified product	protein_coding
AGAP027998	2861.76	0.629263	0.085115	7.39309	1.43453e-13	9.05144e-12		unspecified product	protein_coding
AGAP029536	732.916	-0.795015	0.107825	-7.3732	1.66579e-13	1.04473e-11		G_PROTEIN_RECEP_F3_4 domain-containing protein [Source:UniProtKB/TrEMBL%3BAcc:A0A453Z0A5]	protein_coding	GO:0001641;GO:0004930;GO:0005887;GO:0007186;GO:0007196;GO:0007216;GO:0008066;GO:0016020;GO:0016021;GO:0051966	group II metabotropic glutamate receptor activity;G protein-coupled receptor activity;integral component of plasma membrane;G protein-coupled receptor signaling pathway;adenylate cyclase-inhibiting G protein-coupled glutamate receptor signaling pathway;G protein-coupled glutamate receptor signaling pathway;glutamate receptor activity;membrane;integral component of membrane;regulation of synaptic …
AGAP010509	991.721	0.856524	0.116568	7.34787	2.01397e-13	1.25553e-11		organic cation transporter 3	protein_coding	GO:0016020;GO:0016021;GO:0022857;GO:0055085	membrane;integral component of membrane;transmembrane transporter activity;transmembrane transport
AGAP002157	1798.63	-0.616278	0.0839261	-7.34311	2.08692e-13	1.29327e-11		thrombospondin 2/3/4/5	protein_coding	GO:0005509;GO:0005576;GO:0007155;GO:0008201;GO:0009653;GO:0016043;GO:0030154;GO:0031012;GO:0062023	calcium ion binding;extracellular region;cell adhesion;heparin binding;anatomical structure morphogenesis;cellular component organization;cell differentiation;extracellular matrix;collagen-containing extracellular matrix
AGAP009576	197.114	1.20831	0.164948	7.32542	2.38154e-13	1.46711e-11		collagen alpha 1	protein_coding	GO:0005201;GO:0005615;GO:0016020;GO:0016021;GO:0030198;GO:0031012;GO:0048731	extracellular matrix structural constituent;extracellular space;membrane;integral component of membrane;extracellular matrix organization;extracellular matrix;system development
AGAP007838	137.729	-1.37297	0.188104	-7.29899	2.89938e-13	1.77562e-11		Sodium-coupled monocarboxylate transporter 2 [Source:UniProtKB/TrEMBL%3BAcc:A0A1S4GWC9]	protein_coding	GO:0016020;GO:0016021;GO:0022857;GO:0055085	membrane;integral component of membrane;transmembrane transporter activity;transmembrane transport
AGAP003878	1599.08	0.667979	0.0919774	7.26243	3.80205e-13	2.3148e-11		unspecified product	protein_coding	GO:0005515;GO:0016020;GO:0016021	protein binding;membrane;integral component of membrane
AGAP029627	3337.15	0.586448	0.0812391	7.21879	5.24533e-13	3.17204e-11		DOMON domain-containing protein [Source:UniProtKB/TrEMBL%3BAcc:A0A453Z062]	protein_coding	GO:0003824;GO:0004497;GO:0004500;GO:0005507;GO:0005615;GO:0005737;GO:0006589;GO:0016020;GO:0016021;GO:0016715;GO:0030667;GO:0042420;GO:0042421;GO:0055114	catalytic activity;monooxygenase activity;dopamine beta-monooxygenase activity;copper ion binding;extracellular space;cytoplasm;octopamine biosynthetic process;membrane;integral component of membrane;oxidoreductase activity, acting on paired donors, with incorporation or reduction of molecular oxygen, reduced ascorbate as one donor, and incorporation of one atom of oxygen;secretory granule membra…
AGAP010926	705.436	0.780408	0.108118	7.21812	5.27098e-13	3.17204e-11		unspecified product	protein_coding
AGAP002522	4330.42	-0.702815	0.0974114	-7.21492	5.39669e-13	3.22902e-11		cell cycle checkpoint control protein RAD9A	protein_coding	GO:0000076;GO:0000077;GO:0006281;GO:0008408;GO:0030896;GO:0031573;GO:0071479;GO:0090305	DNA replication checkpoint signaling;DNA damage checkpoint signaling;DNA repair;3'-5' exonuclease activity;checkpoint clamp complex;mitotic intra-S DNA damage checkpoint signaling;cellular response to ionizing radiation;nucleic acid phosphodiester bond hydrolysis
AGAP002894	721.515	0.885045	0.122757	7.20974	5.60597e-13	3.31976e-11	CYP6Z4	cytochrome P450	protein_coding	GO:0004497;GO:0005506;GO:0016491;GO:0016705;GO:0020037;GO:0046872;GO:0055114	monooxygenase activity;iron ion binding;oxidoreductase activity;oxidoreductase activity, acting on paired donors, with incorporation or reduction of molecular oxygen;heme binding;metal ion binding;obsolete oxidation-reduction process
AGAP028517	1947.44	0.863774	0.119809	7.20959	5.61213e-13	3.31976e-11		ATP-synt_C domain-containing protein [Source:UniProtKB/TrEMBL%3BAcc:A0A0E4C7A5]	protein_coding	GO:0006811;GO:0008289;GO:0015078;GO:0015986;GO:0016020;GO:0016021;GO:0031966;GO:0033177;GO:0045263;GO:1902600	ion transport;lipid binding;proton transmembrane transporter activity;proton motive force-driven ATP synthesis;membrane;integral component of membrane;mitochondrial membrane;proton-transporting two-sector ATPase complex, proton-transporting domain;proton-transporting ATP synthase complex, coupling factor F(o);proton transmembrane transport
AGAP001705	636.685	-0.757857	0.105253	-7.20035	6.00604e-13	3.5327e-11		unspecified product	protein_coding	GO:0016020;GO:0016021	membrane;integral component of membrane
AGAP001021	2356.62	0.54246	0.0754568	7.18901	6.52643e-13	3.80136e-11		dihydropyrimidine dehydrogenase (NADP+)	protein_coding	GO:0002058;GO:0003824;GO:0005737;GO:0005829;GO:0006210;GO:0006212;GO:0016491;GO:0016627;GO:0017113;GO:0019483;GO:0046872;GO:0050661;GO:0051536;GO:0051539;GO:0055114	uracil binding;catalytic activity;cytoplasm;cytosol;thymine catabolic process;uracil catabolic process;oxidoreductase activity;oxidoreductase activity, acting on the CH-CH group of donors;dihydropyrimidine dehydrogenase (NADP+) activity;beta-alanine biosynthetic process;metal ion binding;NADP binding;iron-sulfur cluster binding;4 iron, 4 sulfur cluster binding;obsolete oxidation-reduction process
AGAP029552	2182.82	0.507448	0.0705885	7.18881	6.53581e-13	3.80136e-11	SPZ2	spaetzle-like cytokine 2	protein_coding	GO:0005121;GO:0005576;GO:0005615;GO:0007165;GO:0007399;GO:0008083;GO:0008592;GO:0021556;GO:0045087	Toll binding;extracellular region;extracellular space;signal transduction;nervous system development;growth factor activity;regulation of Toll signaling pathway;central nervous system formation;innate immune response
AGAP004952	879.656	0.839595	0.116927	7.18051	6.94542e-13	4.01715e-11		CBF1 interacting corepressor	protein_coding	GO:0003714;GO:0005634;GO:0045892;GO:1903507	transcription corepressor activity;nucleus;negative regulation of DNA-templated transcription;negative regulation of nucleic acid-templated transcription
AGAP012749	237.489	-1.04121	0.145053	-7.17814	7.06652e-13	4.06461e-11		unspecified product	protein_coding	GO:0004252;GO:0006508	serine-type endopeptidase activity;proteolysis
AGAP003408	548.387	-0.856575	0.119373	-7.17561	7.19845e-13	4.11775e-11		aldose reductase	protein_coding	GO:0004032;GO:0005829;GO:0008106;GO:0016491;GO:0047834;GO:0055114	alditol:NADP+ 1-oxidoreductase activity;cytosol;alcohol dehydrogenase (NADP+) activity;oxidoreductase activity;D-threo-aldose 1-dehydrogenase activity;obsolete oxidation-reduction process
AGAP013274	79.2042	1.80046	0.252118	7.14134	9.24281e-13	5.2583e-11		L-allo-threonine aldolase	protein_coding	GO:0003824;GO:0005829;GO:0006520;GO:0006545;GO:0006567;GO:0008732;GO:0016829	catalytic activity;cytosol;cellular amino acid metabolic process;glycine biosynthetic process;threonine catabolic process;L-allo-threonine aldolase activity;lyase activity
AGAP010294	5788.46	-0.58346	0.0817976	-7.13297	9.82228e-13	5.5576e-11		unspecified product	protein_coding
AGAP007679	155.361	1.42202	0.199538	7.12655	1.02914e-12	5.79154e-11		unspecified product	protein_coding
AGAP013161	626.308	0.893264	0.125718	7.10528	1.20077e-12	6.7211e-11		fatty-acid amide hydrolase 2	protein_coding
AGAP006023	16856.1	-2.54427	0.359059	-7.08594	1.38102e-12	7.68867e-11		tyrosine 3-monooxygenase	protein_coding	GO:0004497;GO:0004511;GO:0005506;GO:0005737;GO:0006585;GO:0009072;GO:0016714;GO:0030424;GO:0042136;GO:0042416;GO:0042423;GO:0043204;GO:0046872;GO:0048471;GO:0055114	monooxygenase activity;tyrosine 3-monooxygenase activity;iron ion binding;cytoplasm;dopamine biosynthetic process from tyrosine;aromatic amino acid family metabolic process;oxidoreductase activity, acting on paired donors, with incorporation or reduction of molecular oxygen, reduced pteridine as one donor, and incorporation of one atom of oxygen;axon;neurotransmitter biosynthetic process;dopamine…
AGAP010198	1675.18	0.698086	0.0985948	7.08035	1.43787e-12	7.96259e-11		ribonucleoside-diphosphate reductase subunit M1	protein_coding	GO:0000166;GO:0004748;GO:0005524;GO:0005971;GO:0006260;GO:0009263;GO:0016491;GO:0055114	nucleotide binding;ribonucleoside-diphosphate reductase activity, thioredoxin disulfide as acceptor;ATP binding;ribonucleoside-diphosphate reductase complex;DNA replication;deoxyribonucleotide biosynthetic process;oxidoreductase activity;obsolete oxidation-reduction process
AGAP007994	1002.41	0.645117	0.091175	7.07559	1.48814e-12	8.19737e-11		CTCK domain-containing protein [Source:UniProtKB/TrEMBL%3BAcc:A0A1S4GWX2]	protein_coding	GO:0005179;GO:0005576	hormone activity;extracellular region
AGAP009459	1714.03	0.656652	0.092824	7.07416	1.50356e-12	8.23871e-11	cdk1	cyclin-dependent kinase 1	protein_coding	GO:0000086;GO:0000166;GO:0004672;GO:0004674;GO:0004693;GO:0005524;GO:0005634;GO:0006468;GO:0007095;GO:0008353;GO:0051726	G2/M transition of mitotic cell cycle;nucleotide binding;protein kinase activity;protein serine/threonine kinase activity;cyclin-dependent protein serine/threonine kinase activity;ATP binding;nucleus;protein phosphorylation;mitotic G2 DNA damage checkpoint signaling;RNA polymerase II CTD heptapeptide repeat kinase activity;regulation of cell cycle
AGAP012346	898.603	0.784335	0.111082	7.06087	1.65459e-12	9.01879e-11		unspecified product	protein_coding	GO:0000122;GO:0000977;GO:0001227;GO:0003677;GO:0005634;GO:0006355;GO:0009952;GO:0030154;GO:0046983;GO:0050767	negative regulation of transcription by RNA polymerase II;RNA polymerase II transcription regulatory region sequence-specific DNA binding;DNA-binding transcription repressor activity, RNA polymerase II-specific;DNA binding;nucleus;regulation of DNA-templated transcription;anterior/posterior pattern specification;cell differentiation;protein dimerization activity;regulation of neurogenesis
AGAP012895	1746.42	-2.53299	0.360242	-7.03137	2.04515e-12	1.10896e-10		Histone H2A [Source:UniProtKB/TrEMBL%3BAcc:Q7PD33]	protein_coding	GO:0000786;GO:0003677;GO:0005634;GO:0005694;GO:0006325;GO:0031507;GO:0046982	nucleosome;DNA binding;nucleus;chromosome;chromatin organization;heterochromatin assembly;protein heterodimerization activity
AGAP011050	5876.97	0.701301	0.0999227	7.01844	2.24354e-12	1.20572e-10		aldehyde reductase	protein_coding	GO:0004032;GO:0005829;GO:0008106;GO:0016491;GO:0047834;GO:0055114	alditol:NADP+ 1-oxidoreductase activity;cytosol;alcohol dehydrogenase (NADP+) activity;oxidoreductase activity;D-threo-aldose 1-dehydrogenase activity;obsolete oxidation-reduction process
AGAP010827	41.4086	-2.68737	0.382912	-7.01824	2.24675e-12	1.20572e-10	CASPS10	short caspase 10	protein_coding	GO:0004197;GO:0005737;GO:0006508;GO:0006915;GO:0008234;GO:0097153	cysteine-type endopeptidase activity;cytoplasm;proteolysis;apoptotic process;cysteine-type peptidase activity;cysteine-type endopeptidase activity involved in apoptotic process
AGAP029087	100.329	-1.55718	0.221988	-7.01468	2.30483e-12	1.23054e-10		unspecified product	protein_coding	GO:0016020;GO:0016021	membrane;integral component of membrane
AGAP007777	7161.48	0.528681	0.0754821	7.00406	2.48652e-12	1.32077e-10		unspecified product	protein_coding
AGAP012107	235.791	-1.04765	0.149758	-6.99563	2.64069e-12	1.39554e-10		SUMO-conjugating enzyme UBC9	protein_coding	GO:0000166;GO:0005524;GO:0005634;GO:0016740;GO:0016925;GO:0061656	nucleotide binding;ATP binding;nucleus;transferase activity;protein sumoylation;SUMO conjugating enzyme activity
AGAP008899	649.697	0.776544	0.111053	6.99255	2.6994e-12	1.41936e-10		proto-oncogene tyrosine-protein kinase Ret	protein_coding	GO:0004672;GO:0004713;GO:0004714;GO:0005509;GO:0005524;GO:0005886;GO:0005887;GO:0006468;GO:0007155;GO:0007156;GO:0007169;GO:0007275;GO:0016020;GO:0016021;GO:0018108;GO:0030424;GO:0033674;GO:0043235	protein kinase activity;protein tyrosine kinase activity;transmembrane receptor protein tyrosine kinase activity;calcium ion binding;ATP binding;plasma membrane;integral component of plasma membrane;protein phosphorylation;cell adhesion;homophilic cell adhesion via plasma membrane adhesion molecules;transmembrane receptor protein tyrosine kinase signaling pathway;multicellular organism developmen…
AGAP003513	812.099	-0.854296	0.122371	-6.98119	2.92697e-12	1.53129e-10		unspecified product	protein_coding
AGAP001366	1122.16	0.618732	0.0886534	6.97922	2.96815e-12	1.54507e-10		Peptidase S1 domain-containing protein [Source:UniProtKB/TrEMBL%3BAcc:A0A1S4GCD6]	protein_coding	GO:0004252;GO:0006508	serine-type endopeptidase activity;proteolysis
AGAP011531	1694.43	0.65376	0.0937011	6.97708	3.01378e-12	1.56102e-10		Selenium-binding protein 2	protein_coding	GO:0008430	selenium binding
AGAP004351	512.254	-0.87515	0.125613	-6.967	3.23763e-12	1.66339e-10		ATP-dependent RNA helicase DDX43	protein_coding	GO:0000166;GO:0003676;GO:0003723;GO:0003724;GO:0004386;GO:0005524;GO:0005634;GO:0005737;GO:0016787;GO:0016887;GO:0043229;GO:0051171;GO:0060255;GO:0080090;GO:1990904	nucleotide binding;nucleic acid binding;RNA binding;RNA helicase activity;helicase activity;ATP binding;nucleus;cytoplasm;hydrolase activity;ATP hydrolysis activity;intracellular organelle;regulation of nitrogen compound metabolic process;regulation of macromolecule metabolic process;regulation of primary metabolic process;ribonucleoprotein complex
AGAP029007	133.995	-1.39479	0.200221	-6.96625	3.25493e-12	1.66339e-10	LSU_rRNA_eukarya	Eukaryotic large subunit ribosomal RNA [Source:RFAM%3BAcc:RF02543]	rRNA
AGAP012953	472.685	0.818323	0.117473	6.96606	3.25936e-12	1.66339e-10		epidermal retinal dehydrogenase	protein_coding	GO:0005811;GO:0016020;GO:0016021;GO:0016491;GO:0016616;GO:0055114	lipid droplet;membrane;integral component of membrane;oxidoreductase activity;oxidoreductase activity, acting on the CH-OH group of donors, NAD or NADP as acceptor;obsolete oxidation-reduction process
AGAP000878	1184.87	0.667992	0.0961429	6.9479	3.70752e-12	1.88288e-10		achaete-scute complex protein	protein_coding	GO:0000977;GO:0000981;GO:0003677;GO:0003700;GO:0006357;GO:0007423;GO:0008134;GO:0030182;GO:0045944;GO:0046983;GO:0050767;GO:0090575	RNA polymerase II transcription regulatory region sequence-specific DNA binding;DNA-binding transcription factor activity, RNA polymerase II-specific;DNA binding;DNA-binding transcription factor activity;regulation of transcription by RNA polymerase II;sensory organ development;transcription factor binding;neuron differentiation;positive regulation of transcription by RNA polymerase II;protein di…
AGAP009864	1326.23	0.677764	0.09757	6.94644	3.74627e-12	1.89332e-10		unspecified product	protein_coding	GO:0016020;GO:0016021	membrane;integral component of membrane
AGAP008364	6440.94	-0.441636	0.0636156	-6.94226	3.85866e-12	1.9407e-10	TEP15	thioester-containing protein 15	protein_coding	GO:0004866;GO:0005576;GO:0005615;GO:0010951	endopeptidase inhibitor activity;extracellular region;extracellular space;negative regulation of endopeptidase activity
AGAP003168	1971.19	0.661868	0.0953713	6.93991	3.92355e-12	1.96385e-10		Isocitrate dehydrogenase [NADP] [Source:UniProtKB/TrEMBL%3BAcc:Q7PQQ3]	protein_coding	GO:0000287;GO:0004450;GO:0005739;GO:0006097;GO:0006099;GO:0006102;GO:0006739;GO:0016491;GO:0016616;GO:0046872;GO:0051287;GO:0055114	magnesium ion binding;isocitrate dehydrogenase (NADP+) activity;mitochondrion;glyoxylate cycle;tricarboxylic acid cycle;isocitrate metabolic process;NADP metabolic process;oxidoreductase activity;oxidoreductase activity, acting on the CH-OH group of donors, NAD or NADP as acceptor;metal ion binding;NAD binding;obsolete oxidation-reduction process
AGAP008738	64.1319	-2.68491	0.38699	-6.93793	3.97881e-12	1.98198e-10		unspecified product	protein_coding	GO:0003729;GO:0005634;GO:0005737;GO:0017148;GO:0036464	mRNA binding;nucleus;cytoplasm;negative regulation of translation;cytoplasmic ribonucleoprotein granule
AGAP002815	1581.03	0.65194	0.0941674	6.9232	4.41569e-12	2.18913e-10	CLIPA15	CLIP-domain serine protease	protein_coding	GO:0004252;GO:0006508	serine-type endopeptidase activity;proteolysis
AGAP000697	61.2085	2.07654	0.300435	6.91178	4.78622e-12	2.36158e-10		unspecified product	protein_coding
AGAP003834	118.377	-1.49649	0.216614	-6.90854	4.89683e-12	2.40476e-10		unspecified product	protein_coding
AGAP006468	5637.69	-0.556057	0.080581	-6.9006	5.17844e-12	2.53112e-10		unspecified product	protein_coding	GO:0003779	actin binding
AGAP012160	1544.79	0.608087	0.0881374	6.8993	5.22577e-12	2.54231e-10		kinetochore-associated protein 1	protein_coding
AGAP000876	323.617	0.876666	0.127081	6.89849	5.25576e-12	2.54501e-10		BHLH domain-containing protein [Source:UniProtKB/TrEMBL%3BAcc:Q7PNK3]	protein_coding	GO:0000977;GO:0000981;GO:0003700;GO:0006357;GO:0007423;GO:0030182;GO:0045944;GO:0046983;GO:0050767;GO:0090575	RNA polymerase II transcription regulatory region sequence-specific DNA binding;DNA-binding transcription factor activity, RNA polymerase II-specific;DNA-binding transcription factor activity;regulation of transcription by RNA polymerase II;sensory organ development;neuron differentiation;positive regulation of transcription by RNA polymerase II;protein dimerization activity;regulation of neuroge…
AGAP029481	2225.31	0.545269	0.0791108	6.89246	5.48344e-12	2.64297e-10		unspecified product	protein_coding	GO:0000226;GO:0001578;GO:0005856;GO:0008017;GO:0032465	microtubule cytoskeleton organization;microtubule bundle formation;cytoskeleton;microtubule binding;regulation of cytokinesis
AGAP001791	1256.87	-0.617315	0.0897659	-6.87694	6.11533e-12	2.93395e-10		unspecified product	protein_coding	GO:0004222;GO:0006508;GO:0008237	metalloendopeptidase activity;proteolysis;metallopeptidase activity
AGAP008176	1200.98	0.835199	0.121611	6.86779	6.52054e-12	3.11401e-10		dipeptidyl-peptidase 4	protein_coding	GO:0006508;GO:0008236	proteolysis;serine-type peptidase activity
AGAP003350	3212.94	0.754194	0.109849	6.86571	6.61613e-12	3.14523e-10		phosphoenolpyruvate carboxykinase (GTP)	protein_coding	GO:0004611;GO:0004613;GO:0005525;GO:0005623;GO:0005829;GO:0006090;GO:0006094;GO:0016301;GO:0016310;GO:0017076;GO:0019543;GO:0030145;GO:0033993;GO:0042594;GO:0046327;GO:0046872;GO:0071333	phosphoenolpyruvate carboxykinase activity;phosphoenolpyruvate carboxykinase (GTP) activity;GTP binding;obsolete cell;cytosol;pyruvate metabolic process;gluconeogenesis;kinase activity;phosphorylation;purine nucleotide binding;propionate catabolic process;manganese ion binding;response to lipid;response to starvation;glycerol biosynthetic process from pyruvate;metal ion binding;cellular response …
AGAP001665	37.6541	-3.49715	0.509666	-6.86165	6.80712e-12	3.22132e-10	CPR2	cuticular protein RR-2 family 2	protein_coding	GO:0031012;GO:0042302	extracellular matrix;structural constituent of cuticle
AGAP001826	137587	0.480191	0.0702551	6.83496	8.20266e-12	3.86416e-10	Lp	lipophorin	protein_coding	GO:0005319;GO:0006869	lipid transporter activity;lipid transport
AGAP001094	5968.26	0.457651	0.0669644	6.83424	8.24381e-12	3.86605e-10	run	runt	protein_coding	GO:0003677;GO:0003700;GO:0005524;GO:0005634;GO:0006355;GO:0006357;GO:0048731	DNA binding;DNA-binding transcription factor activity;ATP binding;nucleus;regulation of DNA-templated transcription;regulation of transcription by RNA polymerase II;system development
AGAP000806	83.3234	1.70711	0.249843	6.8327	8.33287e-12	3.87898e-10		Angiopoietin-like 1	protein_coding	GO:0005615;GO:0062023	extracellular space;collagen-containing extracellular matrix
AGAP001666	29.3917	-4.27846	0.626194	-6.83248	8.34589e-12	3.87898e-10	CPR3	cuticular protein RR-2 family 3	protein_coding	GO:0031012;GO:0042302	extracellular matrix;structural constituent of cuticle
AGAP008582	1560.23	0.673014	0.098513	6.83172	8.3901e-12	3.88219e-10		Alpha-mannosidase [Source:UniProtKB/TrEMBL%3BAcc:A0A1S4GYP5]	protein_coding	GO:0003824;GO:0004559;GO:0005774;GO:0005975;GO:0006013;GO:0006517;GO:0008152;GO:0016787;GO:0016798;GO:0030246;GO:0046872	catalytic activity;alpha-mannosidase activity;vacuolar membrane;carbohydrate metabolic process;mannose metabolic process;protein deglycosylation;metabolic process;hydrolase activity;hydrolase activity, acting on glycosyl bonds;carbohydrate binding;metal ion binding
AGAP012079	11833.4	0.447317	0.0655336	6.82577	8.74547e-12	4.02872e-10		Miranda	protein_coding
AGAP002485	382.15	-1.06992	0.157086	-6.81107	9.68778e-12	4.44315e-10		unspecified product	protein_coding	GO:0016020;GO:0016021	membrane;integral component of membrane
AGAP004129	768.575	-0.678816	0.0997877	-6.80261	1.02741e-11	4.69139e-10	Osi6	protein osiris 6	protein_coding	GO:0016020;GO:0016021	membrane;integral component of membrane
AGAP012194	1190.64	-0.587194	0.0869766	-6.75117	1.46659e-11	6.66753e-10		DnaJ (Hsp40) homolog%2C subfamily B	protein_coding	GO:0005634;GO:0005737;GO:0044183;GO:0051082;GO:0051087;GO:0061077	nucleus;cytoplasm;protein folding chaperone;unfolded protein binding;chaperone binding;chaperone-mediated protein folding
AGAP008716	1580.48	0.565684	0.0838664	6.74506	1.5296e-11	6.92379e-10		unspecified product	protein_coding
AGAP012814	659.327	0.820024	0.121853	6.72964	1.70085e-11	7.6656e-10		unspecified product	protein_coding	GO:0016020;GO:0016021	membrane;integral component of membrane
AGAP009693	1056.22	-0.688112	0.102534	-6.71107	1.93198e-11	8.66977e-10		unspecified product	protein_coding	GO:0001522;GO:0003723;GO:0009451;GO:0009982	pseudouridine synthesis;RNA binding;RNA modification;pseudouridine synthase activity
AGAP000881	6245.54	0.617378	0.0921008	6.70329	2.03785e-11	9.1056e-10		aldehyde dehydrogenase family 7 member A1	protein_coding	GO:0004029;GO:0016491;GO:0016620;GO:0043878;GO:0055114	aldehyde dehydrogenase (NAD+) activity;oxidoreductase activity;oxidoreductase activity, acting on the aldehyde or oxo group of donors, NAD or NADP as acceptor;glyceraldehyde-3-phosphate dehydrogenase (NAD+) (non-phosphorylating) activity;obsolete oxidation-reduction process
AGAP008822	1036.46	-0.59827	0.0893133	-6.69855	2.10495e-11	9.36522e-10		FK506-binding protein 14	protein_coding	GO:0000413;GO:0003755;GO:0005509;GO:0005783;GO:0016853	protein peptidyl-prolyl isomerization;peptidyl-prolyl cis-trans isomerase activity;calcium ion binding;endoplasmic reticulum;isomerase activity
AGAP003095	1366.12	-0.60443	0.0902421	-6.69787	2.1148e-11	9.36902e-10		yellow protein	protein_coding	GO:0005576	extracellular region
AGAP003205	2230.53	0.568952	0.0849546	6.69713	2.12549e-11	9.37646e-10		unspecified product	protein_coding	GO:0008028;GO:0015718;GO:0016020;GO:0016021;GO:0022857;GO:0055085	monocarboxylic acid transmembrane transporter activity;monocarboxylic acid transport;membrane;integral component of membrane;transmembrane transporter activity;transmembrane transport
AGAP004130	3918.8	-0.494561	0.073914	-6.69103	2.21604e-11	9.73467e-10	Osi7	protein osiris 7	protein_coding	GO:0016020;GO:0016021	membrane;integral component of membrane
AGAP009450	141.426	-1.32563	0.198146	-6.69016	2.22921e-11	9.75138e-10		unspecified product	protein_coding	GO:0005515;GO:0016020;GO:0016021	protein binding;membrane;integral component of membrane
AGAP028210	100.749	-1.44443	0.216625	-6.66788	2.59523e-11	1.13042e-09	SRPN13	serine protease inhibitor (serpin) 13	protein_coding	GO:0005615	extracellular space
AGAP004784	1054.01	0.667291	0.100084	6.66728	2.60591e-11	1.13042e-09		fatty acyl-CoA reductase 2	protein_coding	GO:0005777;GO:0006629;GO:0016020;GO:0016021;GO:0016491;GO:0035336;GO:0043231;GO:0055114;GO:0080019;GO:0102965	peroxisome;lipid metabolic process;membrane;integral component of membrane;oxidoreductase activity;long-chain fatty-acyl-CoA metabolic process;intracellular membrane-bounded organelle;obsolete oxidation-reduction process;fatty-acyl-CoA reductase (alcohol-forming) activity;alcohol-forming fatty acyl-CoA reductase activity
AGAP006909	466.961	-1.00394	0.150749	-6.65972	2.74344e-11	1.18514e-09	SRPN1	serine protease inhibitor (serpin) 1	protein_coding	GO:0004867;GO:0005615;GO:0010951	serine-type endopeptidase inhibitor activity;extracellular space;negative regulation of endopeptidase activity
AGAP028855	374.192	-1.06302	0.160059	-6.6414	3.10713e-11	1.33671e-09	LSU_rRNA_eukarya	Eukaryotic large subunit ribosomal RNA [Source:RFAM%3BAcc:RF02543]	rRNA
AGAP009033	1192.08	0.731841	0.110565	6.61911	3.61356e-11	1.54818e-09	HPX2	heme peroxidase 2	protein_coding	GO:0004601;GO:0006979;GO:0020037;GO:0055114;GO:0098869	peroxidase activity;response to oxidative stress;heme binding;obsolete oxidation-reduction process;cellular oxidant detoxification
AGAP003541	330.312	-0.845591	0.127871	-6.61284	3.77018e-11	1.60866e-09		eukaryotic translation elongation factor 1 alpha 1	protein_coding	GO:0000166;GO:0003746;GO:0003924;GO:0005525;GO:0005737;GO:0006412;GO:0006414	nucleotide binding;translation elongation factor activity;GTPase activity;GTP binding;cytoplasm;translation;translational elongation
AGAP006258	1474.42	0.758704	0.115202	6.58586	4.52266e-11	1.92185e-09	PPO2	prophenoloxidase 2	protein_coding	GO:0004497;GO:0016491;GO:0046872;GO:0055114	monooxygenase activity;oxidoreductase activity;metal ion binding;obsolete oxidation-reduction process
AGAP005633	3055.68	0.516925	0.0786523	6.57228	4.95514e-11	2.09707e-09		unspecified product	protein_coding	GO:0016020;GO:0016021	membrane;integral component of membrane
AGAP008125	255.869	-0.921968	0.140492	-6.56245	5.29323e-11	2.23108e-09		all-trans-retinol dehydrogenase (NAD+)	protein_coding	GO:0005811;GO:0016491;GO:0016616	lipid droplet;oxidoreductase activity;oxidoreductase activity, acting on the CH-OH group of donors, NAD or NADP as acceptor
AGAP028946	158.415	-1.32329	0.202262	-6.54244	6.05213e-11	2.54067e-09	LSU_rRNA_eukarya	Eukaryotic large subunit ribosomal RNA [Source:RFAM%3BAcc:RF02543]	rRNA
AGAP010142	88.0112	1.47524	0.225834	6.5324	6.4723e-11	2.70615e-09	Dat	dopamine N-acetyltransferase	protein_coding	GO:0005737;GO:0008080	cytoplasm;N-acetyltransferase activity
AGAP008843	406.796	-0.862344	0.132172	-6.52439	6.82809e-11	2.84349e-09	AQP1	Aquaporin 1 [Source:UniProtKB/TrEMBL%3BAcc:D1MYR4]	protein_coding	GO:0005886;GO:0006833;GO:0015250;GO:0015267;GO:0016020;GO:0016021;GO:0055085	plasma membrane;water transport;water channel activity;channel activity;membrane;integral component of membrane;transmembrane transport
AGAP009792	2420.79	0.523832	0.0803004	6.52341	6.87279e-11	2.8507e-09		importin subunit alpha-2	protein_coding	GO:0005515;GO:0005634;GO:0005643;GO:0005654;GO:0005737;GO:0005829;GO:0006606;GO:0006607;GO:0008139;GO:0015031;GO:0061608	protein binding;nucleus;nuclear pore;nucleoplasm;cytoplasm;cytosol;protein import into nucleus;NLS-bearing protein import into nucleus;nuclear localization sequence binding;protein transport;nuclear import signal receptor activity
AGAP010600	4759.02	0.476451	0.0731599	6.51246	7.39298e-11	3.0543e-09	ILP2	insulin-like peptide 2	protein_coding	GO:0005179;GO:0005576;GO:0007165;GO:0007166;GO:0046854	hormone activity;extracellular region;signal transduction;cell surface receptor signaling pathway;phosphatidylinositol phosphate biosynthetic process
AGAP002168	50.3986	-2.10246	0.323834	-6.4924	8.44789e-11	3.47632e-09		unspecified product	protein_coding
AGAP005552	907.421	0.624374	0.0964698	6.47222	9.65725e-11	3.95833e-09	PGRPLD	peptidoglycan recognition protein (long)	protein_coding	GO:0002221;GO:0008270;GO:0008745;GO:0009253;GO:0016020;GO:0016021;GO:0045087	pattern recognition receptor signaling pathway;zinc ion binding;N-acetylmuramoyl-L-alanine amidase activity;peptidoglycan catabolic process;membrane;integral component of membrane;innate immune response
AGAP028856	381.202	-1.03712	0.160335	-6.46842	9.90349e-11	4.04334e-09	LSU_rRNA_eukarya	Eukaryotic large subunit ribosomal RNA [Source:RFAM%3BAcc:RF02543]	rRNA
AGAP010828	61.7748	-1.81996	0.281424	-6.46697	9.99854e-11	4.06621e-09	CASPS9	short caspase 9	protein_coding	GO:0004197;GO:0005737;GO:0006508;GO:0006915;GO:0008234;GO:0043067;GO:0097153	cysteine-type endopeptidase activity;cytoplasm;proteolysis;apoptotic process;cysteine-type peptidase activity;regulation of programmed cell death;cysteine-type endopeptidase activity involved in apoptotic process
AGAP007672	2003.31	-0.575425	0.0893142	-6.44271	1.17362e-10	4.75432e-09		pancreatic triacylglycerol lipase	protein_coding	GO:0004806;GO:0005576;GO:0005615;GO:0006629;GO:0016042;GO:0016298;GO:0052689	triglyceride lipase activity;extracellular region;extracellular space;lipid metabolic process;lipid catabolic process;lipase activity;carboxylic ester hydrolase activity
AGAP010940	181.991	-1.14081	0.177358	-6.43226	1.25721e-10	5.07318e-09		unspecified product	protein_coding	GO:0005112;GO:0005509;GO:0007154;GO:0009653;GO:0016020;GO:0030154;GO:0071840	Notch binding;calcium ion binding;cell communication;anatomical structure morphogenesis;membrane;cell differentiation;cellular component organization or biogenesis
AGAP003720	1251.37	-0.904517	0.140707	-6.42837	1.28981e-10	5.18463e-09		annexin A4	protein_coding	GO:0005509;GO:0005544;GO:0005737	calcium ion binding;calcium-dependent phospholipid binding;cytoplasm
AGAP003167	1718.5	0.514521	0.0806572	6.37911	1.78121e-10	7.13236e-09		NAD(P) transhydrogenase	protein_coding	GO:0005739;GO:0006740;GO:0008746;GO:0016020;GO:0016021;GO:0016491;GO:0050661;GO:0051287;GO:0055114;GO:1902600	mitochondrion;NADPH regeneration;NAD(P)+ transhydrogenase activity;membrane;integral component of membrane;oxidoreductase activity;NADP binding;NAD binding;obsolete oxidation-reduction process;proton transmembrane transport
AGAP008931	939.61	0.718151	0.112683	6.37319	1.85132e-10	7.3847e-09		inorganic phosphate cotransporter	protein_coding	GO:0016021;GO:0022857;GO:0055085	integral component of membrane;transmembrane transporter activity;transmembrane transport
AGAP001652	1994.94	0.537752	0.0844739	6.36589	1.94162e-10	7.71536e-09		lipase	protein_coding	GO:0006629	lipid metabolic process
AGAP003620	566.641	0.968009	0.15209	6.3647	1.95666e-10	7.74554e-09		unspecified product	protein_coding
AGAP004410	1874.67	-0.465828	0.073311	-6.35414	2.09599e-10	8.26566e-09		unspecified product	protein_coding	GO:0005515;GO:0005516;GO:0007339;GO:0016020	protein binding;calmodulin binding;binding of sperm to zona pellucida;membrane
AGAP005796	2492.58	0.502875	0.0792655	6.34418	2.23608e-10	8.77316e-09		pebble	protein_coding	GO:0005085;GO:0005096;GO:0005634;GO:0005737;GO:0016043;GO:0043547;GO:2000431	guanyl-nucleotide exchange factor activity;GTPase activator activity;nucleus;cytoplasm;cellular component organization;positive regulation of GTPase activity;regulation of cytokinesis, actomyosin contractile ring assembly
AGAP001101	293.973	0.872152	0.137481	6.34381	2.24153e-10	8.77316e-09	COEBE2O	carboxylesterase	protein_coding	GO:0005615;GO:0016787;GO:0052689	extracellular space;hydrolase activity;carboxylic ester hydrolase activity
AGAP005985	146.46	-1.12475	0.177332	-6.34263	2.25879e-10	8.8076e-09		fatty acyl-CoA reductase 2	protein_coding	GO:0005777;GO:0006629;GO:0016020;GO:0016021;GO:0016491;GO:0035336;GO:0043231;GO:0055114;GO:0080019;GO:0102965	peroxisome;lipid metabolic process;membrane;integral component of membrane;oxidoreductase activity;long-chain fatty-acyl-CoA metabolic process;intracellular membrane-bounded organelle;obsolete oxidation-reduction process;fatty-acyl-CoA reductase (alcohol-forming) activity;alcohol-forming fatty acyl-CoA reductase activity
AGAP005945	311.977	0.804569	0.126988	6.33577	2.36161e-10	9.17414e-09	pnp	purine-nucleoside phosphorylase	protein_coding	GO:0003824;GO:0004731;GO:0005737;GO:0006139;GO:0006166;GO:0009116;GO:0016740;GO:0016757;GO:0047975	catalytic activity;purine-nucleoside phosphorylase activity;cytoplasm;nucleobase-containing compound metabolic process;purine ribonucleoside salvage;nucleoside metabolic process;transferase activity;glycosyltransferase activity;guanosine phosphorylase activity
AGAP006803	1471.05	0.51445	0.0812698	6.33015	2.44921e-10	9.46056e-09		kinesin family member 18/19	protein_coding	GO:0000070;GO:0000166;GO:0003774;GO:0003777;GO:0005524;GO:0005634;GO:0005871;GO:0005874;GO:0007018;GO:0007019;GO:0008017;GO:0008574;GO:0016887;GO:0051649;GO:0061673;GO:1990023	mitotic sister chromatid segregation;nucleotide binding;cytoskeletal motor activity;microtubule motor activity;ATP binding;nucleus;kinesin complex;microtubule;microtubule-based movement;microtubule depolymerization;microtubule binding;plus-end-directed microtubule motor activity;ATP hydrolysis activity;establishment of localization in cell;mitotic spindle astral microtubule;mitotic spindle midzone
AGAP027993	646.198	-0.69628	0.109999	-6.32988	2.45351e-10	9.46056e-09	CPLCP10	cuticular protein (putative) CPLCP10	protein_coding
AGAP028852	138.944	-1.30537	0.20631	-6.32724	2.49582e-10	9.5882e-09	LSU_rRNA_eukarya	Eukaryotic large subunit ribosomal RNA [Source:RFAM%3BAcc:RF02543]	rRNA
AGAP028795	128.331	-1.37434	0.217447	-6.32033	2.61013e-10	9.99046e-09	LSU_rRNA_eukarya	Eukaryotic large subunit ribosomal RNA [Source:RFAM%3BAcc:RF02543]	rRNA
AGAP003550	5728.36	0.454976	0.0719952	6.31953	2.6236e-10	1.00052e-08		FHA domain-containing protein [Source:UniProtKB/TrEMBL%3BAcc:A0A1S4GIH4]	protein_coding	GO:0005515	protein binding
AGAP009221	444.28	-0.781423	0.123715	-6.3163	2.67893e-10	1.0179e-08	SRPN5	serine protease inhibitor (serpin) 5	protein_coding	GO:0004867;GO:0005615;GO:0010951	serine-type endopeptidase inhibitor activity;extracellular space;negative regulation of endopeptidase activity
AGAP011781	1981.19	-0.504349	0.0799395	-6.30913	2.8061e-10	1.06234e-08	CLIPA12	CLIP-domain serine protease	protein_coding	GO:0004252;GO:0005615;GO:0006508	serine-type endopeptidase activity;extracellular space;proteolysis
AGAP009090	58.1943	-1.91931	0.304726	-6.29849	3.00556e-10	1.13373e-08		Dopa decarboxylase	protein_coding	GO:0003824;GO:0006520;GO:0016830;GO:0016831;GO:0019752;GO:0030170;GO:0044248;GO:1901575	catalytic activity;cellular amino acid metabolic process;carbon-carbon lyase activity;carboxy-lyase activity;carboxylic acid metabolic process;pyridoxal phosphate binding;cellular catabolic process;organic substance catabolic process
AGAP012040	154.73	-1.62851	0.259075	-6.28584	3.26079e-10	1.22556e-08		unspecified product	protein_coding
AGAP003264	1114.64	0.699042	0.111432	6.27324	3.5362e-10	1.32429e-08		histone acetyltransferase 1	protein_coding	GO:0000781;GO:0004402;GO:0005634;GO:0006325;GO:0010485;GO:0016573;GO:0031509;GO:0042393;GO:0043967	chromosome, telomeric region;histone acetyltransferase activity;nucleus;chromatin organization;H4 histone acetyltransferase activity;histone acetylation;subtelomeric heterochromatin assembly;histone binding;histone H4 acetylation
AGAP012979	375.76	1.08934	0.173873	6.26511	3.72552e-10	1.39019e-08		glucose dehydrogenase (acceptor)	protein_coding	GO:0016491;GO:0016614;GO:0050660;GO:0055114	oxidoreductase activity;oxidoreductase activity, acting on CH-OH group of donors;flavin adenine dinucleotide binding;obsolete oxidation-reduction process
AGAP007568	4037.24	0.526358	0.0840961	6.259	3.87442e-10	1.44059e-08		condensin complex subunit 3	protein_coding	GO:0000793;GO:0000796;GO:0005737;GO:0007076;GO:0051301	condensed chromosome;condensin complex;cytoplasm;mitotic chromosome condensation;cell division
AGAP008547	321.685	0.786132	0.125651	6.25645	3.93843e-10	1.45918e-08		Glyco_hydro_65m domain-containing protein [Source:UniProtKB/TrEMBL%3BAcc:A0A1S4GYL2]	protein_coding	GO:0003824;GO:0004553;GO:0005975	catalytic activity;hydrolase activity, hydrolyzing O-glycosyl compounds;carbohydrate metabolic process
AGAP007502	1991.38	0.522202	0.0835572	6.24964	4.11408e-10	1.51886e-08		kinesin family member 11	protein_coding	GO:0000166;GO:0003774;GO:0003777;GO:0005524;GO:0005634;GO:0005871;GO:0005874;GO:0005876;GO:0007018;GO:0007049;GO:0008017;GO:0008574;GO:0016887;GO:0051301;GO:0090307	nucleotide binding;cytoskeletal motor activity;microtubule motor activity;ATP binding;nucleus;kinesin complex;microtubule;spindle microtubule;microtubule-based movement;cell cycle;microtubule binding;plus-end-directed microtubule motor activity;ATP hydrolysis activity;cell division;mitotic spindle assembly
AGAP007007	361.058	-0.818705	0.131059	-6.24682	4.18894e-10	1.54103e-08		unspecified product	protein_coding
AGAP007755	167.309	1.13066	0.181327	6.23551	4.50302e-10	1.65074e-08		MFS domain-containing protein [Source:UniProtKB/TrEMBL%3BAcc:A0A1S4GW37]	protein_coding	GO:0005351;GO:0005886;GO:0005887;GO:0008643;GO:0016020;GO:0016021;GO:0022857;GO:0034219;GO:0046323;GO:0051119;GO:0055085;GO:1902600	carbohydrate:proton symporter activity;plasma membrane;integral component of plasma membrane;carbohydrate transport;membrane;integral component of membrane;transmembrane transporter activity;carbohydrate transmembrane transport;glucose import;sugar transmembrane transporter activity;transmembrane transport;proton transmembrane transport
AGAP003600	6552.56	0.527165	0.0845761	6.23303	4.57496e-10	1.66924e-08		Elongation of very long chain fatty acids protein [Source:UniProtKB/TrEMBL%3BAcc:Q7QAP0]	protein_coding	GO:0006629;GO:0006631;GO:0006633;GO:0009922;GO:0016020;GO:0016021;GO:0016740;GO:0019367;GO:0030148;GO:0030176;GO:0034625;GO:0034626;GO:0042761;GO:0102336;GO:0102337;GO:0102338;GO:0102756	lipid metabolic process;fatty acid metabolic process;fatty acid biosynthetic process;fatty acid elongase activity;membrane;integral component of membrane;transferase activity;fatty acid elongation, saturated fatty acid;sphingolipid biosynthetic process;integral component of endoplasmic reticulum membrane;fatty acid elongation, monounsaturated fatty acid;fatty acid elongation, polyunsaturated fatt…
AGAP012871	57.1291	-1.85338	0.297366	-6.23267	4.58556e-10	1.66924e-08		Histone domain-containing protein [Source:UniProtKB/TrEMBL%3BAcc:A0A1S4HAC6]	protein_coding	GO:0000786;GO:0003677;GO:0005634;GO:0005694;GO:0046982	nucleosome;DNA binding;nucleus;chromosome;protein heterodimerization activity
AGAP001534	52.0787	2.05332	0.329654	6.22871	4.70279e-10	1.70595e-08		unspecified product	protein_coding	GO:0003824;GO:0004553;GO:0004558;GO:0005975;GO:0008152;GO:0016020;GO:0016021;GO:0016787;GO:0016798;GO:0030246	catalytic activity;hydrolase activity, hydrolyzing O-glycosyl compounds;alpha-1,4-glucosidase activity;carbohydrate metabolic process;metabolic process;membrane;integral component of membrane;hydrolase activity;hydrolase activity, acting on glycosyl bonds;carbohydrate binding
AGAP011765	2368.4	0.616806	0.0990863	6.22493	4.81768e-10	1.74156e-08		Spondin-1	protein_coding	GO:0004867;GO:0005576;GO:0007155;GO:0010951;GO:0031012;GO:0046872	serine-type endopeptidase inhibitor activity;extracellular region;cell adhesion;negative regulation of endopeptidase activity;extracellular matrix;metal ion binding
AGAP006975	217.298	0.929651	0.14937	6.22382	4.85207e-10	1.74792e-08		unspecified product	protein_coding
AGAP003230	1186.2	0.627645	0.100904	6.22024	4.96389e-10	1.78204e-08		poly (ADP-ribose) polymerase	protein_coding	GO:0003677;GO:0003950;GO:0005634;GO:0005730;GO:0006302;GO:0006471;GO:0008270;GO:0016740;GO:0016757;GO:0051287;GO:0070212;GO:1990404	DNA binding;NAD+ ADP-ribosyltransferase activity;nucleus;nucleolus;double-strand break repair;protein ADP-ribosylation;zinc ion binding;transferase activity;glycosyltransferase activity;NAD binding;protein poly-ADP-ribosylation;NAD+-protein ADP-ribosyltransferase activity
AGAP000546	1741.87	-0.84517	0.136018	-6.21367	5.17612e-10	1.85184e-08		acyl-CoA-binding protein	protein_coding	GO:0000062	fatty-acyl-CoA binding
AGAP013365	22196.3	0.555464	0.0894848	6.20735	5.38847e-10	1.92121e-08		unspecified product	protein_coding	GO:0005576;GO:0006869;GO:0008289	extracellular region;lipid transport;lipid binding
AGAP012447	252.578	-0.877113	0.141822	-6.18459	6.22641e-10	2.21239e-08	GLURIIe	ionotropic receptor GLURIIe	protein_coding	GO:0004970;GO:0005216;GO:0005886;GO:0006811;GO:0008066;GO:0015276;GO:0016020;GO:0016021;GO:0030054;GO:0034220;GO:0035235;GO:0035249;GO:0038023;GO:0045202;GO:0045211;GO:0050804;GO:0060078;GO:0098839;GO:1904315	ionotropic glutamate receptor activity;ion channel activity;plasma membrane;ion transport;glutamate receptor activity;ligand-gated ion channel activity;membrane;integral component of membrane;cell junction;ion transmembrane transport;ionotropic glutamate receptor signaling pathway;synaptic transmission, glutamatergic;signaling receptor activity;synapse;postsynaptic membrane;modulation of chemical…
AGAP001916	629.877	-0.806784	0.130542	-6.18024	6.40026e-10	2.26413e-08		unspecified product	protein_coding	GO:0003779;GO:0016043;GO:0030036	actin binding;cellular component organization;actin cytoskeleton organization
AGAP029078	6945.76	-0.405683	0.0656459	-6.17987	6.41549e-10	2.26413e-08		unspecified product	protein_coding
AGAP008187	1169.14	-0.811709	0.131374	-6.17863	6.46592e-10	2.27421e-08		unspecified product	protein_coding
AGAP010017	6004.64	0.452381	0.0733622	6.1664	6.98613e-10	2.44891e-08		TNF receptor-associated factor 4	protein_coding	GO:0004842;GO:0005515;GO:0005737;GO:0007165;GO:0007250;GO:0008270;GO:0033209;GO:0042981;GO:0043122;GO:0046330;GO:0046872;GO:0070534	ubiquitin-protein transferase activity;protein binding;cytoplasm;signal transduction;activation of NF-kappaB-inducing kinase activity;zinc ion binding;tumor necrosis factor-mediated signaling pathway;regulation of apoptotic process;regulation of I-kappaB kinase/NF-kappaB signaling;positive regulation of JNK cascade;metal ion binding;protein K63-linked ubiquitination
AGAP006278	4430.82	0.540073	0.0877224	6.15662	7.43147e-10	2.59628e-08		unspecified product	protein_coding	GO:0005549;GO:0007608;GO:0050896	odorant binding;sensory perception of smell;response to stimulus
AGAP001375	1503.14	0.523572	0.0850703	6.15458	7.52749e-10	2.62103e-08		serine protease inhibitor (serpin) 12	protein_coding	GO:0004867;GO:0005615	serine-type endopeptidase inhibitor activity;extracellular space
AGAP003475	888.109	-0.553989	0.0900592	-6.15139	7.68078e-10	2.66549e-08		leucyl aminopeptidase	protein_coding	GO:0004177;GO:0005737;GO:0006508;GO:0008233;GO:0008235;GO:0019538;GO:0030145;GO:0070006	aminopeptidase activity;cytoplasm;proteolysis;peptidase activity;metalloexopeptidase activity;protein metabolic process;manganese ion binding;metalloaminopeptidase activity
AGAP003145	321.381	0.868753	0.141358	6.14575	7.9586e-10	2.75272e-08		unspecified product	protein_coding	GO:0003676	nucleic acid binding
AGAP029560	9574.06	-0.584168	0.0950714	-6.14452	8.02055e-10	2.75989e-08		unspecified product	protein_coding	GO:0000122;GO:0000976;GO:0000977;GO:0000981;GO:0003677;GO:0003700;GO:0003707;GO:0004879;GO:0005634;GO:0006355;GO:0007275;GO:0008134;GO:0008270;GO:0009755;GO:0030154;GO:0030374;GO:0030522;GO:0033993;GO:0038023;GO:0043401;GO:0043565;GO:0045944;GO:0046872;GO:0090575;GO:0098531	negative regulation of transcription by RNA polymerase II;transcription cis-regulatory region binding;RNA polymerase II transcription regulatory region sequence-specific DNA binding;DNA-binding transcription factor activity, RNA polymerase II-specific;DNA binding;DNA-binding transcription factor activity;nuclear steroid receptor activity;nuclear receptor activity;nucleus;regulation of DNA-templat…
AGAP012196	746.722	-0.618571	0.100674	-6.14429	8.03235e-10	2.75989e-08		Histone H3 [Source:UniProtKB/TrEMBL%3BAcc:Q7PCS9]	protein_coding	GO:0000786;GO:0003677;GO:0005634;GO:0005694;GO:0046982	nucleosome;DNA binding;nucleus;chromosome;protein heterodimerization activity
AGAP002689	3463.7	0.556253	0.0905492	6.1431	8.09267e-10	2.77147e-08		unspecified product	protein_coding	GO:0016020;GO:0016021	membrane;integral component of membrane
AGAP010280	632.542	-0.602782	0.0981345	-6.1424	8.12842e-10	2.77459e-08		yellow protein	protein_coding	GO:0005576	extracellular region
AGAP004275	1993.41	0.531529	0.086652	6.13406	8.56617e-10	2.91446e-08		DNA replication licensing factor MCM2	protein_coding	GO:0000166;GO:0000727;GO:0003677;GO:0003678;GO:0003688;GO:0003697;GO:0004386;GO:0005524;GO:0005634;GO:0006260;GO:0006267;GO:0006268;GO:0006270;GO:0016787;GO:0016887;GO:0017116;GO:0032508;GO:0042555;GO:0043138;GO:0046872;GO:0071162;GO:1902975;GO:1905775	nucleotide binding;double-strand break repair via break-induced replication;DNA binding;DNA helicase activity;DNA replication origin binding;single-stranded DNA binding;helicase activity;ATP binding;nucleus;DNA replication;pre-replicative complex assembly involved in nuclear cell cycle DNA replication;DNA unwinding involved in DNA replication;DNA replication initiation;hydrolase activity;ATP hydr…
AGAP002465	10479.8	0.418717	0.0683377	6.12718	8.94479e-10	3.03336e-08		ferritin heavy chain	protein_coding	GO:0004322;GO:0005506;GO:0005623;GO:0005737;GO:0006826;GO:0006879;GO:0006880;GO:0008198;GO:0008199;GO:0016491;GO:0046872;GO:0055114	ferroxidase activity;iron ion binding;obsolete cell;cytoplasm;iron ion transport;cellular iron ion homeostasis;intracellular sequestering of iron ion;ferrous iron binding;ferric iron binding;oxidoreductase activity;metal ion binding;obsolete oxidation-reduction process
AGAP001473	1101.86	-0.552087	0.0901985	-6.1208	9.31083e-10	3.14724e-08		propionyl-CoA synthetase	protein_coding	GO:0003824;GO:0016405;GO:0016878	catalytic activity;CoA-ligase activity;acid-thiol ligase activity
AGAP007611	1588.87	-0.570007	0.0931383	-6.12001	9.35713e-10	3.15266e-08		unspecified product	protein_coding	GO:0016020;GO:0016021	membrane;integral component of membrane
AGAP001768	691.918	0.645486	0.105646	6.10988	9.9707e-10	3.34855e-08	GILT2	gamma-interferon-inducible lysosomal thiol reductase	protein_coding	GO:0016491;GO:0016671	oxidoreductase activity;oxidoreductase activity, acting on a sulfur group of donors, disulfide as acceptor
AGAP013065	57.8754	-1.77274	0.290292	-6.10675	1.01681e-09	3.40386e-08		Tal-like protein AA	protein_coding
AGAP002610	7040.98	0.500016	0.0818995	6.10524	1.02646e-09	3.42514e-08		unspecified product	protein_coding	GO:0003676;GO:0003700;GO:0005634;GO:0006355;GO:0007275;GO:0043565	nucleic acid binding;DNA-binding transcription factor activity;nucleus;regulation of DNA-templated transcription;multicellular organism development;sequence-specific DNA binding
AGAP003689	1345.9	0.602322	0.0987208	6.10126	1.05232e-09	3.50024e-08	CLIPC7	CLIP-domain serine protease [Source:UniProtKB/TrEMBL%3BAcc:A0A1S4GIW4]	protein_coding	GO:0004252;GO:0005576;GO:0006508;GO:0008233	serine-type endopeptidase activity;extracellular region;proteolysis;peptidase activity
AGAP000298	1613.92	0.585408	0.0960784	6.09303	1.10797e-09	3.67358e-08		unspecified product	protein_coding	GO:0016020;GO:0016021	membrane;integral component of membrane
AGAP006348	53.9679	1.78302	0.293161	6.08205	1.18659e-09	3.92178e-08	LRIM1	leucine-rich immune protein (Long)	protein_coding	GO:0005515	protein binding
AGAP009609	610.108	0.735732	0.121002	6.08032	1.19946e-09	3.95176e-08		homogentisate 1%2C2-dioxygenase	protein_coding	GO:0004411;GO:0005737;GO:0006520;GO:0006559;GO:0006570;GO:0046872;GO:0055114	homogentisate 1,2-dioxygenase activity;cytoplasm;cellular amino acid metabolic process;L-phenylalanine catabolic process;tyrosine metabolic process;metal ion binding;obsolete oxidation-reduction process
AGAP028945	139.463	-1.27666	0.210002	-6.0793	1.20709e-09	3.96436e-08	LSU_rRNA_eukarya	Eukaryotic large subunit ribosomal RNA [Source:RFAM%3BAcc:RF02543]	rRNA
AGAP006474	1091.69	-0.745118	0.122628	-6.07624	1.23036e-09	4.02808e-08		unspecified product	protein_coding	GO:0003924;GO:0005515;GO:0005525;GO:0005856;GO:0005886;GO:0005938;GO:0007015;GO:0007163;GO:0007264;GO:0008360;GO:0019901;GO:0030865;GO:0031410;GO:0032956;GO:0042995;GO:0043652	GTPase activity;protein binding;GTP binding;cytoskeleton;plasma membrane;cell cortex;actin filament organization;establishment or maintenance of cell polarity;small GTPase mediated signal transduction;regulation of cell shape;protein kinase binding;cortical cytoskeleton organization;cytoplasmic vesicle;regulation of actin cytoskeleton organization;cell projection;engulfment of apoptotic cell
AGAP008638	662.371	-2.86097	0.471245	-6.0711	1.27038e-09	4.14604e-08		H15 domain-containing protein [Source:UniProtKB/TrEMBL%3BAcc:A0A1S4GYT7]	protein_coding	GO:0000786;GO:0003677;GO:0003690;GO:0005634;GO:0005694;GO:0006334;GO:0006355;GO:0016584;GO:0030261;GO:0031492;GO:0031936;GO:0045910	nucleosome;DNA binding;double-stranded DNA binding;nucleus;chromosome;nucleosome assembly;regulation of DNA-templated transcription;obsolete nucleosome positioning;chromosome condensation;nucleosomal DNA binding;obsolete negative regulation of chromatin silencing;negative regulation of DNA recombination
AGAP007790	417.171	-0.804588	0.132539	-6.07058	1.27452e-09	4.14659e-08		Sodium/potassium-transporting ATPase subunit beta [Source:UniProtKB/TrEMBL%3BAcc:A0A1S4GW77]	protein_coding	GO:0005890;GO:0006813;GO:0006814	sodium:potassium-exchanging ATPase complex;potassium ion transport;sodium ion transport
AGAP029544	1206.13	0.680113	0.112049	6.06978	1.28085e-09	4.15418e-08		unspecified product	protein_coding	GO:0000079;GO:0000307;GO:0004672;GO:0005634;GO:0005737;GO:0006468;GO:0016538;GO:0019901;GO:0044772;GO:1900087	regulation of cyclin-dependent protein serine/threonine kinase activity;cyclin-dependent protein kinase holoenzyme complex;protein kinase activity;nucleus;cytoplasm;protein phosphorylation;cyclin-dependent protein serine/threonine kinase regulator activity;protein kinase binding;mitotic cell cycle phase transition;positive regulation of G1/S transition of mitotic cell cycle
AGAP000078	4063.23	0.4051	0.0667596	6.06804	1.2948e-09	4.18638e-08		unspecified product	protein_coding
AGAP007719	336.63	-0.91973	0.151606	-6.06656	1.3068e-09	4.21211e-08		unspecified product	protein_coding
AGAP002604	215.559	-1.17799	0.194351	-6.06114	1.35159e-09	4.33937e-08		unspecified product	protein_coding	GO:0140291	peptidyl-glutamate ADP-deribosylation
AGAP002782	2656.31	0.504542	0.0832471	6.06078	1.35462e-09	4.33937e-08		nuclear autoantigenic sperm protein	protein_coding	GO:0005515;GO:0005634;GO:0005654;GO:0006335;GO:0034080;GO:0042393	protein binding;nucleus;nucleoplasm;DNA replication-dependent chromatin assembly;CENP-A containing chromatin assembly;histone binding
AGAP005260	351.931	-0.855977	0.141292	-6.05822	1.3764e-09	4.3956e-08		dTMP kinase	protein_coding	GO:0004550;GO:0004798;GO:0005524;GO:0005634;GO:0005737;GO:0005739;GO:0005829;GO:0006165;GO:0006227;GO:0006233;GO:0006235;GO:0009041;GO:0046940	nucleoside diphosphate kinase activity;thymidylate kinase activity;ATP binding;nucleus;cytoplasm;mitochondrion;cytosol;nucleoside diphosphate phosphorylation;dUDP biosynthetic process;dTDP biosynthetic process;dTTP biosynthetic process;uridylate kinase activity;nucleoside monophosphate phosphorylation
AGAP002268	841.303	0.571725	0.0944471	6.05339	1.41826e-09	4.51545e-08		unspecified product	protein_coding	GO:0005509;GO:0005737	calcium ion binding;cytoplasm
AGAP005753	426.18	0.766472	0.12697	6.03664	1.57352e-09	4.99449e-08		glucosyl/glucuronosyl transferases	protein_coding	GO:0008194;GO:0016020;GO:0016021;GO:0016740;GO:0016758;GO:0043231	UDP-glycosyltransferase activity;membrane;integral component of membrane;transferase activity;hexosyltransferase activity;intracellular membrane-bounded organelle
AGAP029597	248.466	-0.878312	0.145588	-6.03285	1.61094e-09	5.09771e-08		unspecified product	protein_coding	GO:0005515;GO:0005634;GO:0005737;GO:0016567;GO:0019005	protein binding;nucleus;cytoplasm;protein ubiquitination;SCF ubiquitin ligase complex
AGAP009471	914.216	-0.668602	0.110848	-6.03171	1.62238e-09	5.11837e-08	ABCG19	ATP-binding cassette transporter (ABC transporter) family G member 19	protein_coding	GO:0000166;GO:0005524;GO:0005886;GO:0016020;GO:0016021;GO:0016887;GO:0042626;GO:0055085	nucleotide binding;ATP binding;plasma membrane;membrane;integral component of membrane;ATP hydrolysis activity;ATPase-coupled transmembrane transporter activity;transmembrane transport
AGAP003301	18287.4	0.456714	0.0758902	6.01808	1.76497e-09	5.5514e-08		M-phase inducer phosphatase	protein_coding	GO:0000086;GO:0004725;GO:0005634;GO:0005737;GO:0006470;GO:0007049;GO:0010971;GO:0035335;GO:0045931;GO:0051301;GO:0110032;GO:1902751	G2/M transition of mitotic cell cycle;protein tyrosine phosphatase activity;nucleus;cytoplasm;protein dephosphorylation;cell cycle;positive regulation of G2/M transition of mitotic cell cycle;peptidyl-tyrosine dephosphorylation;positive regulation of mitotic cell cycle;cell division;positive regulation of G2/MI transition of meiotic cell cycle;positive regulation of cell cycle G2/M phase transiti…
AGAP005644	38055.6	0.469591	0.0780416	6.01718	1.77477e-09	5.5654e-08		Neurotactin	protein_coding	GO:0005615;GO:0016020;GO:0016021;GO:0052689	extracellular space;membrane;integral component of membrane;carboxylic ester hydrolase activity
AGAP009442	1153.16	0.634176	0.105469	6.01289	1.82239e-09	5.69758e-08		cyclin-dependent kinase regulatory subunit CKS1	protein_coding	GO:0000079;GO:0000307;GO:0007049;GO:0007346;GO:0016538;GO:0019005;GO:0019901;GO:0042393;GO:0043130;GO:0045737;GO:0051301;GO:0061575	regulation of cyclin-dependent protein serine/threonine kinase activity;cyclin-dependent protein kinase holoenzyme complex;cell cycle;regulation of mitotic cell cycle;cyclin-dependent protein serine/threonine kinase regulator activity;SCF ubiquitin ligase complex;protein kinase binding;histone binding;ubiquitin binding;positive regulation of cyclin-dependent protein serine/threonine kinase activi…
AGAP003267	1177.45	0.530035	0.0882513	6.00597	1.90188e-09	5.92828e-08		LRRCT domain-containing protein [Source:UniProtKB/TrEMBL%3BAcc:A0A1S4GHF1]	protein_coding	GO:0005515;GO:0016020;GO:0016021;GO:0016043;GO:0040011;GO:0071944	protein binding;membrane;integral component of membrane;cellular component organization;locomotion;cell periphery
AGAP000570	26.8144	3.32139	0.553896	5.99641	2.01723e-09	6.26906e-08		unspecified product	protein_coding
AGAP000588	1624.26	0.511925	0.0853862	5.99541	2.02975e-09	6.28921e-08		unspecified product	protein_coding
AGAP001486	2720.4	-0.511414	0.0853765	-5.99011	2.09703e-09	6.47839e-08		unspecified product	protein_coding
AGAP000144	142.936	-1.07797	0.180051	-5.98701	2.13737e-09	6.58349e-08		progestin and adipoQ receptor family member 3	protein_coding	GO:0016020;GO:0016021;GO:0038023	membrane;integral component of membrane;signaling receptor activity
AGAP028501	307.273	-0.783731	0.13094	-5.9854	2.15853e-09	6.62906e-08		unspecified product	protein_coding
AGAP008712	2223.98	0.47811	0.0799374	5.98106	2.21691e-09	6.78832e-08		Solute carrier organic anion transporter family member [Source:UniProtKB/TrEMBL%3BAcc:A0A1S4GZ11]	protein_coding	GO:0005515;GO:0005886;GO:0006811;GO:0016020;GO:0016021;GO:0022857;GO:0055085	protein binding;plasma membrane;ion transport;membrane;integral component of membrane;transmembrane transporter activity;transmembrane transport
AGAP013260	2613.48	-0.472428	0.0790001	-5.98009	2.23008e-09	6.8086e-08	Cht5-4	chitinase	protein_coding	GO:0004568;GO:0005576;GO:0005975;GO:0006032;GO:0008061;GO:0008152;GO:0016787;GO:0016798	chitinase activity;extracellular region;carbohydrate metabolic process;chitin catabolic process;chitin binding;metabolic process;hydrolase activity;hydrolase activity, acting on glycosyl bonds
AGAP001202	75.4694	1.63955	0.274214	5.97909	2.24381e-09	6.83051e-08		organic cation transporter	protein_coding	GO:0016020;GO:0016021;GO:0022857;GO:0055085	membrane;integral component of membrane;transmembrane transporter activity;transmembrane transport
AGAP028845	226.078	-0.897901	0.150186	-5.9786	2.25067e-09	6.83142e-08	LSU_rRNA_eukarya	Eukaryotic large subunit ribosomal RNA [Source:RFAM%3BAcc:RF02543]	rRNA
AGAP003630	1903.47	0.565571	0.0946169	5.97748	2.26615e-09	6.8584e-08		unspecified product	protein_coding
AGAP008657	294.053	-0.98896	0.165475	-5.97649	2.2799e-09	6.88e-08		unspecified product	protein_coding
AGAP003745	5530.43	0.383593	0.064248	5.97051	2.3652e-09	7.11679e-08		unspecified product	protein_coding	GO:0005637;GO:0016020;GO:0016021;GO:0016126;GO:0016627;GO:0016628;GO:0030176;GO:0055114	nuclear inner membrane;membrane;integral component of membrane;sterol biosynthetic process;oxidoreductase activity, acting on the CH-CH group of donors;oxidoreductase activity, acting on the CH-CH group of donors, NAD or NADP as acceptor;integral component of endoplasmic reticulum membrane;obsolete oxidation-reduction process
AGAP007821	76.2045	1.42732	0.239123	5.969	2.38713e-09	7.16208e-08		unspecified product	protein_coding	GO:0005576;GO:0008200;GO:0009405	extracellular region;ion channel inhibitor activity;obsolete pathogenesis
AGAP006668	19555.4	0.437994	0.0734826	5.96051	2.51448e-09	7.52248e-08		squid	protein_coding	GO:0003676;GO:0003723;GO:0003729;GO:0005634;GO:0005654;GO:0010468;GO:0043565;GO:0051252;GO:1990837;GO:1990904	nucleic acid binding;RNA binding;mRNA binding;nucleus;nucleoplasm;regulation of gene expression;sequence-specific DNA binding;regulation of RNA metabolic process;sequence-specific double-stranded DNA binding;ribonucleoprotein complex
AGAP013540	1048.03	-0.605747	0.10168	-5.95737	2.56331e-09	7.6466e-08		unspecified product	protein_coding
AGAP006901	671.641	0.675812	0.113498	5.9544	2.61029e-09	7.76449e-08		unspecified product	protein_coding	GO:0001725;GO:0001952;GO:0003779;GO:0005515;GO:0005912;GO:0015629;GO:0030018;GO:0030036;GO:0031941;GO:0046872;GO:0051371;GO:0061061	stress fiber;regulation of cell-matrix adhesion;actin binding;protein binding;adherens junction;actin cytoskeleton;Z disc;actin cytoskeleton organization;filamentous actin;metal ion binding;muscle alpha-actinin binding;muscle structure development
AGAP007035	51.173	1.84021	0.309314	5.94932	2.69256e-09	7.98639e-08	APL1B	Anopheles Plasmodium-responsive Leucine-Rich Repeat 1B	protein_coding	GO:0005515	protein binding
AGAP000305	2309.28	0.569514	0.0957507	5.94789	2.71627e-09	8.03384e-08		SPARC	protein_coding	GO:0005509;GO:0005515;GO:0005518;GO:0005615;GO:0048856;GO:0050840	calcium ion binding;protein binding;collagen binding;extracellular space;anatomical structure development;extracellular matrix binding
AGAP029431	94.8615	1.38673	0.233517	5.93843	2.8777e-09	8.48719e-08		DDE Tnp4 domain-containing protein [Source:UniProtKB/TrEMBL%3BAcc:A0A453YZY0]	protein_coding	GO:0004518;GO:0046872	nuclease activity;metal ion binding
AGAP008274	2305.19	0.660067	0.111317	5.92961	3.03654e-09	8.93035e-08		snail%2C invertebrate	protein_coding	GO:0003676;GO:0003677;GO:0003700;GO:0005634;GO:0006355	nucleic acid binding;DNA binding;DNA-binding transcription factor activity;nucleus;regulation of DNA-templated transcription
AGAP000415	1904.24	0.618934	0.104466	5.92473	3.12814e-09	9.17381e-08		5-hydroxyisourate hydrolase	protein_coding	GO:0006144;GO:0033971	purine nucleobase metabolic process;hydroxyisourate hydrolase activity
AGAP001999	5811.73	0.513254	0.086688	5.92071	3.20557e-09	9.37448e-08		protein neuralized	protein_coding	GO:0016567;GO:0046872;GO:0061630	protein ubiquitination;metal ion binding;ubiquitin protein ligase activity
AGAP002702	2073.08	0.512135	0.0865134	5.91973	3.2248e-09	9.40431e-08		unspecified product	protein_coding	GO:0000978;GO:0000981;GO:0003676;GO:0003677;GO:0003700;GO:0005634;GO:0006355;GO:0046872	RNA polymerase II cis-regulatory region sequence-specific DNA binding;DNA-binding transcription factor activity, RNA polymerase II-specific;nucleic acid binding;DNA binding;DNA-binding transcription factor activity;nucleus;regulation of DNA-templated transcription;metal ion binding
AGAP009107	519.287	0.677069	0.114493	5.91363	3.34642e-09	9.73174e-08		unspecified product	protein_coding	GO:0030246	carbohydrate binding
AGAP007706	2347.3	0.552336	0.0934943	5.90769	3.46931e-09	1.0061e-07		kinesin family member 20/23	protein_coding	GO:0000166;GO:0000915;GO:0003774;GO:0003777;GO:0005524;GO:0005623;GO:0005871;GO:0005874;GO:0007018;GO:0008017;GO:0016887;GO:0051256;GO:0051649;GO:0072383	nucleotide binding;actomyosin contractile ring assembly;cytoskeletal motor activity;microtubule motor activity;ATP binding;obsolete cell;kinesin complex;microtubule;microtubule-based movement;microtubule binding;ATP hydrolysis activity;mitotic spindle midzone assembly;establishment of localization in cell;plus-end-directed vesicle transport along microtubule
AGAP000474	430.398	0.747798	0.126635	5.90514	3.52342e-09	1.01895e-07		origin recognition complex subunit 2	protein_coding	GO:0000808;GO:0003688;GO:0005634;GO:0005664;GO:0006260	origin recognition complex;DNA replication origin binding;nucleus;nuclear origin of replication recognition complex;DNA replication
AGAP028846	307.318	-1.0107	0.171206	-5.90344	3.56009e-09	1.02671e-07	LSU_rRNA_eukarya	Eukaryotic large subunit ribosomal RNA [Source:RFAM%3BAcc:RF02543]	rRNA
AGAP013051	1719.56	-0.480913	0.081491	-5.90142	3.60395e-09	1.03648e-07		unspecified product	protein_coding	GO:0003676;GO:0003723;GO:0003730;GO:0005634;GO:0007283;GO:0008266;GO:0034046;GO:0048026;GO:0051252;GO:1990904	nucleic acid binding;RNA binding;mRNA 3'-UTR binding;nucleus;spermatogenesis;poly(U) RNA binding;poly(G) binding;positive regulation of mRNA splicing, via spliceosome;regulation of RNA metabolic process;ribonucleoprotein complex
AGAP008917	14015.5	0.419589	0.0711563	5.89671	3.7081e-09	1.06319e-07		DNA topoisomerase II	protein_coding	GO:0000166;GO:0000712;GO:0000819;GO:0003677;GO:0003916;GO:0003918;GO:0005524;GO:0005634;GO:0006259;GO:0006265;GO:0016853;GO:0044774;GO:0046872	nucleotide binding;resolution of meiotic recombination intermediates;sister chromatid segregation;DNA binding;DNA topoisomerase activity;DNA topoisomerase type II (double strand cut, ATP-hydrolyzing) activity;ATP binding;nucleus;DNA metabolic process;DNA topological change;isomerase activity;mitotic DNA integrity checkpoint signaling;metal ion binding
AGAP028138	725.363	-0.680531	0.115421	-5.89609	3.72215e-09	1.06319e-07		unspecified product	protein_coding	GO:0051015	actin filament binding
AGAP008806	861.746	-0.679202	0.1152	-5.89585	3.72746e-09	1.06319e-07		beta-1%2C3-glucuronyltransferase	protein_coding	GO:0000139;GO:0006486;GO:0015018;GO:0016020;GO:0016021;GO:0046872	Golgi membrane;protein glycosylation;galactosylgalactosylxylosylprotein 3-beta-glucuronosyltransferase activity;membrane;integral component of membrane;metal ion binding
AGAP009380	16524	0.543441	0.0922905	5.88838	3.89997e-09	1.10936e-07		cellular retinaldehyde-binding protein	protein_coding	GO:1902936	phosphatidylinositol bisphosphate binding
AGAP011453	206.6	-1.00968	0.171763	-5.87832	4.14449e-09	1.1757e-07		unspecified product	protein_coding	GO:0005615;GO:0005769;GO:0005886;GO:0006826;GO:0016020;GO:0016021;GO:0055037	extracellular space;early endosome;plasma membrane;iron ion transport;membrane;integral component of membrane;recycling endosome
AGAP009076	589.22	-0.604298	0.102951	-5.86973	4.36499e-09	1.23489e-07		carnitine O-acetyltransferase	protein_coding	GO:0004092;GO:0005777;GO:0016740;GO:0016746;GO:0019254	carnitine O-acetyltransferase activity;peroxisome;transferase activity;acyltransferase activity;carnitine metabolic process, CoA-linked
AGAP002419	69.0446	1.54808	0.263781	5.86878	4.39001e-09	1.2386e-07	CYP4D22	cytochrome P450	protein_coding	GO:0004497;GO:0005506;GO:0016020;GO:0016021;GO:0016491;GO:0016705;GO:0020037;GO:0046872;GO:0055114	monooxygenase activity;iron ion binding;membrane;integral component of membrane;oxidoreductase activity;oxidoreductase activity, acting on paired donors, with incorporation or reduction of molecular oxygen;heme binding;metal ion binding;obsolete oxidation-reduction process
AGAP002593	579.684	0.610189	0.104234	5.85403	4.79815e-09	1.3501e-07		outer membrane lipoprotein Blc	protein_coding	GO:0000302;GO:0005737;GO:0006629	response to reactive oxygen species;cytoplasm;lipid metabolic process
AGAP000278	42182.8	0.509194	0.087056	5.84904	4.94427e-09	1.38746e-07	OBP9	odorant-binding protein 9	protein_coding	GO:0005549;GO:0007608;GO:0050896	odorant binding;sensory perception of smell;response to stimulus
AGAP010399	344.075	0.806026	0.137855	5.84691	5.00787e-09	1.40153e-07		Flavin-containing monooxygenase FMO GS-OX-like 1	protein_coding	GO:0004497;GO:0004499;GO:0016491;GO:0050660;GO:0050661;GO:0055114	monooxygenase activity;N,N-dimethylaniline monooxygenase activity;oxidoreductase activity;flavin adenine dinucleotide binding;NADP binding;obsolete oxidation-reduction process
AGAP003873	7843.28	0.379433	0.0649444	5.84244	5.14432e-09	1.43586e-07		protein crumbs	protein_coding	GO:0005112;GO:0005509;GO:0009653;GO:0016020;GO:0016021;GO:0016043;GO:0030154;GO:0048513	Notch binding;calcium ion binding;anatomical structure morphogenesis;membrane;integral component of membrane;cellular component organization;cell differentiation;animal organ development
AGAP012310	1214.68	-0.595783	0.102072	-5.83688	5.31882e-09	1.48059e-07		unspecified product	protein_coding
AGAP000376	193.618	1.17236	0.201223	5.82618	5.67109e-09	1.57445e-07	Tsf1	Transferrin [Source:UniProtKB/TrEMBL%3BAcc:Q7QF98]	protein_coding	GO:0005576;GO:0005615;GO:0005769;GO:0005886;GO:0006811;GO:0006826;GO:0046872;GO:0055037;GO:0055072	extracellular region;extracellular space;early endosome;plasma membrane;ion transport;iron ion transport;metal ion binding;recycling endosome;iron ion homeostasis
AGAP012335	2510.53	0.458789	0.0787735	5.82415	5.7403e-09	1.58942e-07		structure-specific recognition protein 1	protein_coding	GO:0003677;GO:0005634;GO:0005694;GO:0006260;GO:0006281;GO:0006974;GO:0031491;GO:0035101;GO:0042393;GO:1902275	DNA binding;nucleus;chromosome;DNA replication;DNA repair;cellular response to DNA damage stimulus;nucleosome binding;FACT complex;histone binding;regulation of chromatin organization
AGAP028141	3141.96	0.500509	0.0859988	5.81996	5.88634e-09	1.62554e-07		unspecified product	protein_coding	GO:0008356	asymmetric cell division
AGAP029096	128.639	1.10779	0.19049	5.81547	6.04637e-09	1.66531e-07		unspecified product	protein_coding	GO:0016020;GO:0016021	membrane;integral component of membrane
AGAP009467	75.0807	1.55807	0.268532	5.80217	6.54603e-09	1.79758e-07	ABCG16	ATP-binding cassette transporter (ABC transporter) family G member 16 [Source:UniProtKB/TrEMBL%3BAcc:A0A1S4H190]	protein_coding	GO:0000166;GO:0005524;GO:0005886;GO:0016020;GO:0016021;GO:0016887;GO:0042626;GO:0055085;GO:0140359	nucleotide binding;ATP binding;plasma membrane;membrane;integral component of membrane;ATP hydrolysis activity;ATPase-coupled transmembrane transporter activity;transmembrane transport;ABC-type transporter activity
AGAP029491	605.09	-0.723565	0.124714	-5.80179	6.56114e-09	1.79758e-07		unspecified product	protein_coding	GO:0003676;GO:0005515;GO:0005634;GO:0006357;GO:0051171;GO:0060255;GO:0080090	nucleic acid binding;protein binding;nucleus;regulation of transcription by RNA polymerase II;regulation of nitrogen compound metabolic process;regulation of macromolecule metabolic process;regulation of primary metabolic process
AGAP011599	58.8565	-2.13027	0.367316	-5.79958	6.64831e-09	1.81668e-07		unspecified product	protein_coding	GO:0003677;GO:0005634	DNA binding;nucleus
AGAP029896	2062.92	-0.466132	0.0803888	-5.79847	6.69219e-09	1.82388e-07		unspecified product	protein_coding
AGAP012893	1076.21	0.615863	0.106246	5.79658	6.76815e-09	1.83645e-07		unspecified product	protein_coding	GO:0008430	selenium binding
AGAP004993	18361.9	0.371068	0.0640165	5.79644	6.77356e-09	1.83645e-07		laminin subunit alpha	protein_coding	GO:0005102;GO:0005576;GO:0005604;GO:0007155;GO:0007411;GO:0009887;GO:0009888;GO:0030155;GO:0030334;GO:0045995	signaling receptor binding;extracellular region;basement membrane;cell adhesion;axon guidance;animal organ morphogenesis;tissue development;regulation of cell adhesion;regulation of cell migration;regulation of embryonic development
AGAP007886	1330.05	-0.482606	0.0833374	-5.79098	6.99755e-09	1.89225e-07		unspecified product	protein_coding	GO:0004865;GO:0005737;GO:0032515;GO:0042325	protein serine/threonine phosphatase inhibitor activity;cytoplasm;negative regulation of phosphoprotein phosphatase activity;regulation of phosphorylation
AGAP004814	226.906	1.03539	0.179011	5.78392	7.29776e-09	1.96831e-07		unspecified product	protein_coding
AGAP029468	146.44	-1.2833	0.221927	-5.78256	7.35738e-09	1.97927e-07		MFS domain-containing protein [Source:UniProtKB/TrEMBL%3BAcc:A0A453YZR2]	protein_coding	GO:0008028;GO:0015718;GO:0016020;GO:0016021;GO:0022857;GO:0055085	monocarboxylic acid transmembrane transporter activity;monocarboxylic acid transport;membrane;integral component of membrane;transmembrane transporter activity;transmembrane transport
AGAP007027	403.499	-0.693773	0.120035	-5.77977	7.48047e-09	2.00719e-07		ANK_REP_REGION domain-containing protein [Source:UniProtKB/TrEMBL%3BAcc:Q7QIQ9]	protein_coding	GO:0005515	protein binding
AGAP001707	320.88	0.739313	0.128016	5.77519	7.68682e-09	2.05726e-07		unspecified product	protein_coding	GO:0004252;GO:0006508	serine-type endopeptidase activity;proteolysis
AGAP029982	1526.07	-0.738875	0.128077	-5.769	7.97447e-09	2.12877e-07		unspecified product	protein_coding	GO:0003676;GO:0003723	nucleic acid binding;RNA binding
AGAP004761	277.711	-0.800463	0.138773	-5.76816	8.01403e-09	2.13386e-07		unspecified product	protein_coding	GO:0003779;GO:0007010;GO:0016043;GO:0022604;GO:0030036;GO:0031267	actin binding;cytoskeleton organization;cellular component organization;regulation of cell morphogenesis;actin cytoskeleton organization;small GTPase binding
AGAP006388	6223.99	0.475412	0.0825206	5.76113	8.35543e-09	2.21909e-07		structural maintenance of chromosome 3 (chondroitin sulfate proteoglycan 6)	protein_coding	GO:0003690;GO:0005515;GO:0005524;GO:0005634;GO:0005694;GO:0007064;GO:0016887;GO:0034990;GO:0051276;GO:0051301;GO:0061775	double-stranded DNA binding;protein binding;ATP binding;nucleus;chromosome;mitotic sister chromatid cohesion;ATP hydrolysis activity;nuclear mitotic cohesin complex;chromosome organization;cell division;cohesin loading activity
AGAP012372	3652.98	0.550444	0.0956706	5.75354	8.73954e-09	2.3152e-07		low density lipoprotein receptor-related protein 2 precursor	protein_coding	GO:0005509;GO:0005515;GO:0006897;GO:0016020;GO:0016021	calcium ion binding;protein binding;endocytosis;membrane;integral component of membrane
AGAP011375	663.668	0.626795	0.108968	5.75212	8.81315e-09	2.32877e-07		Selenophosphate synthetase 2	protein_coding	GO:0004756;GO:0005524;GO:0005737;GO:0016260;GO:0016301;GO:0016310	selenide, water dikinase activity;ATP binding;cytoplasm;selenocysteine biosynthetic process;kinase activity;phosphorylation
AGAP000206	247.128	0.873955	0.152054	5.74765	9.04913e-09	2.38508e-07		unspecified product	protein_coding	GO:0016020;GO:0016021	membrane;integral component of membrane
AGAP010645	2951.71	0.480228	0.0836513	5.74083	9.42126e-09	2.47689e-07		unspecified product	protein_coding	GO:0110165	cellular anatomical entity
AGAP004107	472.249	0.650725	0.113367	5.74	9.46739e-09	2.48274e-07		unspecified product	protein_coding	GO:0016020;GO:0016021;GO:0022857;GO:0055085	membrane;integral component of membrane;transmembrane transporter activity;transmembrane transport
AGAP007645	966.831	-0.579541	0.101133	-5.73049	1.00139e-08	2.61945e-07		unspecified product	protein_coding
AGAP001343	589.557	0.652786	0.113941	5.72916	1.00932e-08	2.63359e-07		fatty acyl-CoA reductase 2	protein_coding	GO:0005777;GO:0006629;GO:0016020;GO:0016021;GO:0016491;GO:0035336;GO:0043231;GO:0055114;GO:0080019;GO:0102965;GO:1901568	peroxisome;lipid metabolic process;membrane;integral component of membrane;oxidoreductase activity;long-chain fatty-acyl-CoA metabolic process;intracellular membrane-bounded organelle;obsolete oxidation-reduction process;fatty-acyl-CoA reductase (alcohol-forming) activity;alcohol-forming fatty acyl-CoA reductase activity;fatty acid derivative metabolic process
AGAP007472	848.527	-0.564272	0.0985033	-5.72846	1.01349e-08	2.63787e-07		PH domain-containing protein [Source:UniProtKB/TrEMBL%3BAcc:A0A1S4GVW4]	protein_coding	GO:0005886	plasma membrane
AGAP002947	5694.09	0.375567	0.0656175	5.72358	1.04301e-08	2.70792e-07		structural maintenance of chromosome 1	protein_coding	GO:0003677;GO:0005515;GO:0005524;GO:0005634;GO:0005694;GO:0007062;GO:0007064;GO:0008278;GO:0016887;GO:0051276	DNA binding;protein binding;ATP binding;nucleus;chromosome;sister chromatid cohesion;mitotic sister chromatid cohesion;cohesin complex;ATP hydrolysis activity;chromosome organization
AGAP000679	2399.5	0.52572	0.0919605	5.71681	1.08545e-08	2.81111e-07		Aminoacylase [Source:UniProtKB/TrEMBL%3BAcc:Q7QEF5]	protein_coding	GO:0004046;GO:0005737;GO:0006520;GO:0016787	aminoacylase activity;cytoplasm;cellular amino acid metabolic process;hydrolase activity
AGAP005381	1127.22	-0.494725	0.0866285	-5.71088	1.12396e-08	2.9036e-07		hexosaminidase	protein_coding	GO:0004553;GO:0004563;GO:0005886;GO:0005975;GO:0006517;GO:0008152;GO:0016020;GO:0016231;GO:0016787;GO:0016798;GO:0030203;GO:0102148	hydrolase activity, hydrolyzing O-glycosyl compounds;beta-N-acetylhexosaminidase activity;plasma membrane;carbohydrate metabolic process;protein deglycosylation;metabolic process;membrane;beta-N-acetylglucosaminidase activity;hydrolase activity;hydrolase activity, acting on glycosyl bonds;glycosaminoglycan metabolic process;N-acetyl-beta-D-galactosaminidase activity
AGAP009451	509.938	-0.777667	0.136189	-5.71022	1.12829e-08	2.90757e-07		Rhomboid-like protein [Source:UniProtKB/TrEMBL%3BAcc:A0A1S4H171]	protein_coding	GO:0004252;GO:0006508;GO:0016020;GO:0016021	serine-type endopeptidase activity;proteolysis;membrane;integral component of membrane
AGAP011852	15.5236	-7.28597	1.27609	-5.7096	1.13243e-08	2.91104e-07		Short-chain dehydrogenease/reductase	protein_coding	GO:0016491;GO:0055114	oxidoreductase activity;obsolete oxidation-reduction process
AGAP009953	1133.69	-0.644887	0.113017	-5.70609	1.156e-08	2.96431e-07		guanine nucleotide-binding protein G(I)/G(S)/G(O) subunit gamma-13	protein_coding	GO:0003924;GO:0005834;GO:0005886;GO:0007165;GO:0007186;GO:0007200;GO:0016020;GO:0031681;GO:0050909	GTPase activity;heterotrimeric G-protein complex;plasma membrane;signal transduction;G protein-coupled receptor signaling pathway;phospholipase C-activating G protein-coupled receptor signaling pathway;membrane;G-protein beta-subunit binding;sensory perception of taste
AGAP005506	707.35	-0.671709	0.117839	-5.70022	1.1965e-08	3.06064e-07		Boule%2C transcript variant B	protein_coding	GO:0003676;GO:0003723;GO:0003729;GO:0003730;GO:0005737;GO:0008494;GO:0030154;GO:0045948;GO:0070935	nucleic acid binding;RNA binding;mRNA binding;mRNA 3'-UTR binding;cytoplasm;translation activator activity;cell differentiation;positive regulation of translational initiation;3'-UTR-mediated mRNA stabilization
AGAP013005	1315	1.4042	0.2465	5.69655	1.22253e-08	3.11956e-07		unspecified product	protein_coding
AGAP007655	376.94	0.688756	0.120939	5.69506	1.23328e-08	3.13928e-07	bw	protein brown	protein_coding	GO:0000166;GO:0005524;GO:0005886;GO:0016020;GO:0016021;GO:0016887;GO:0042626;GO:0055085;GO:0140359	nucleotide binding;ATP binding;plasma membrane;membrane;integral component of membrane;ATP hydrolysis activity;ATPase-coupled transmembrane transporter activity;transmembrane transport;ABC-type transporter activity
AGAP007817	396.616	0.694777	0.122036	5.6932	1.24679e-08	3.16199e-07		Protein NEDD1 [Source:UniProtKB/TrEMBL%3BAcc:A0A1S4GWB2]	protein_coding	GO:0000242;GO:0000922;GO:0005515;GO:0005814;GO:0036064;GO:0071539	pericentriolar material;spindle pole;protein binding;centriole;ciliary basal body;protein localization to centrosome
AGAP003844	535.648	0.64229	0.112821	5.693	1.24827e-08	3.16199e-07		Class b basic helix-loop-helix protein	protein_coding	GO:0000122;GO:0000977;GO:0001227;GO:0003677;GO:0005634;GO:0006355;GO:0009952;GO:0030154;GO:0042752;GO:0046983;GO:0050767	negative regulation of transcription by RNA polymerase II;RNA polymerase II transcription regulatory region sequence-specific DNA binding;DNA-binding transcription repressor activity, RNA polymerase II-specific;DNA binding;nucleus;regulation of DNA-templated transcription;anterior/posterior pattern specification;cell differentiation;regulation of circadian rhythm;protein dimerization activity;reg…
AGAP013036	891.641	-0.525964	0.092433	-5.69022	1.26874e-08	3.20604e-07		unspecified product	protein_coding
AGAP005057	203.478	-1.00288	0.176366	-5.68635	1.29782e-08	3.27157e-07		RIC3 domain-containing protein [Source:UniProtKB/TrEMBL%3BAcc:A0A1S4GNQ1]	protein_coding	GO:0005783;GO:0007271;GO:0016020;GO:0016021;GO:0033130;GO:0034394;GO:0043005;GO:0043025;GO:0043231;GO:0045202	endoplasmic reticulum;synaptic transmission, cholinergic;membrane;integral component of membrane;acetylcholine receptor binding;protein localization to cell surface;neuron projection;neuronal cell body;intracellular membrane-bounded organelle;synapse
AGAP028052	252.047	-0.794895	0.139826	-5.68489	1.30896e-08	3.2849e-07		unspecified product	protein_coding	GO:0005507;GO:0016491	copper ion binding;oxidoreductase activity
AGAP007100	72.7696	-1.50017	0.263891	-5.68483	1.30942e-08	3.2849e-07		unspecified product	protein_coding	GO:0016021	integral component of membrane
AGAP003664	91.3066	-1.35259	0.238007	-5.683	1.3235e-08	3.30525e-07		Envelysin	protein_coding	GO:0004222;GO:0006508;GO:0008233;GO:0008237;GO:0008270;GO:0016787;GO:0046872	metalloendopeptidase activity;proteolysis;peptidase activity;metallopeptidase activity;zinc ion binding;hydrolase activity;metal ion binding
AGAP012844	177.68	-1.3254	0.233226	-5.68289	1.32436e-08	3.30525e-07		calmodulin	protein_coding	GO:0000226;GO:0005509;GO:0019722;GO:0030234;GO:0046872	microtubule cytoskeleton organization;calcium ion binding;calcium-mediated signaling;enzyme regulator activity;metal ion binding
AGAP008947	2711.87	0.478146	0.084143	5.68254	1.32705e-08	3.30525e-07		Mevalonate kinase [Source:UniProtKB/TrEMBL%3BAcc:A0A1S4GZN7]	protein_coding	GO:0000166;GO:0004496;GO:0005524;GO:0005737;GO:0005829;GO:0006629;GO:0006694;GO:0006695;GO:0008202;GO:0008299;GO:0016126;GO:0016301;GO:0016310;GO:0016740;GO:0019287	nucleotide binding;mevalonate kinase activity;ATP binding;cytoplasm;cytosol;lipid metabolic process;steroid biosynthetic process;cholesterol biosynthetic process;steroid metabolic process;isoprenoid biosynthetic process;sterol biosynthetic process;kinase activity;phosphorylation;transferase activity;isopentenyl diphosphate biosynthetic process, mevalonate pathway
AGAP000141	3476.14	0.449741	0.0791838	5.6797	1.34928e-08	3.35258e-07		unspecified product	protein_coding	GO:0003676	nucleic acid binding
AGAP003571	1150.04	0.505145	0.0890252	5.67418	1.39352e-08	3.45428e-07		threonine dehydratase	protein_coding	GO:0003941;GO:0004794;GO:0006565;GO:0006567	L-serine ammonia-lyase activity;L-threonine ammonia-lyase activity;L-serine catabolic process;threonine catabolic process
AGAP012267	3576.99	0.478161	0.0843838	5.6665	1.4574e-08	3.60403e-07		unspecified product	protein_coding
AGAP009232	343.138	-0.821276	0.145038	-5.66248	1.49196e-08	3.68077e-07		unspecified product	protein_coding	GO:0003779;GO:0007010;GO:0007015;GO:0007300;GO:0051015	actin binding;cytoskeleton organization;actin filament organization;ovarian nurse cell to oocyte transport;actin filament binding
AGAP011054	2272.44	-0.658663	0.116512	-5.65317	1.57519e-08	3.8769e-07	TPX2	thioredoxin peroxidase 2	protein_coding	GO:0004601;GO:0005623;GO:0005829;GO:0006979;GO:0008379;GO:0016209;GO:0016491;GO:0019430;GO:0045321;GO:0045454;GO:0051920;GO:0055114	peroxidase activity;obsolete cell;cytosol;response to oxidative stress;thioredoxin peroxidase activity;antioxidant activity;oxidoreductase activity;removal of superoxide radicals;leukocyte activation;cell redox homeostasis;peroxiredoxin activity;obsolete oxidation-reduction process
AGAP013185	731.881	0.71266	0.126139	5.6498	1.60639e-08	3.94436e-07		unspecified product	protein_coding
AGAP006748	376.461	-0.761847	0.13491	-5.64706	1.63215e-08	3.99819e-07		unspecified product	protein_coding	GO:0005634;GO:0008270	nucleus;zinc ion binding
AGAP001269	1493.62	-0.566695	0.100362	-5.64654	1.63711e-08	4.00092e-07		unspecified product	protein_coding	GO:0003676	nucleic acid binding
AGAP008382	3081.25	-0.408989	0.0724517	-5.64499	1.65189e-08	4.02759e-07		nuclear receptor subfamily 2 group C	protein_coding	GO:0000977;GO:0003677;GO:0003700;GO:0003707;GO:0005634;GO:0006355;GO:0006357;GO:0008270;GO:0030154;GO:0043401;GO:0043565;GO:0046872;GO:0048856	RNA polymerase II transcription regulatory region sequence-specific DNA binding;DNA binding;DNA-binding transcription factor activity;nuclear steroid receptor activity;nucleus;regulation of DNA-templated transcription;regulation of transcription by RNA polymerase II;zinc ion binding;cell differentiation;steroid hormone mediated signaling pathway;sequence-specific DNA binding;metal ion binding;ana…
AGAP028729	156.497	-0.96332	0.170793	-5.64026	1.69795e-08	4.13022e-07	ABCG18	ATP-binding cassette transporter (ABC transporter) family G member 18 [Source:UniProtKB/TrEMBL%3BAcc:A0A1S4HFH3]	protein_coding	GO:0000166;GO:0005524;GO:0016020;GO:0016021;GO:0016887;GO:0140359	nucleotide binding;ATP binding;membrane;integral component of membrane;ATP hydrolysis activity;ABC-type transporter activity
AGAP029053	6155.13	0.382322	0.0679113	5.62972	1.80499e-08	4.38037e-07	DOME	JAKSTAT pathway signalling Domeless [Source:UniProtKB/TrEMBL%3BAcc:A0A1Y9IHQ6]	protein_coding	GO:0004896;GO:0005515;GO:0016020;GO:0016021;GO:0019221	cytokine receptor activity;protein binding;membrane;integral component of membrane;cytokine-mediated signaling pathway
AGAP002585	24.9553	2.74346	0.487705	5.62524	1.85246e-08	4.48511e-07		unspecified product	protein_coding	GO:0016020;GO:0016021	membrane;integral component of membrane
AGAP028571	63.3064	-1.59433	0.283855	-5.61669	1.94652e-08	4.7019e-07		unspecified product	protein_coding
AGAP000085	109.424	-1.20273	0.214293	-5.61254	1.99376e-08	4.80487e-07	CPR129	cuticular protein RR-2 family 129	protein_coding	GO:0008010;GO:0042302;GO:0062129	structural constituent of chitin-based larval cuticle;structural constituent of cuticle;chitin-based extracellular matrix
AGAP000359	781.031	-0.648471	0.115627	-5.60831	2.04317e-08	4.9062e-07		venom allergen	protein_coding	GO:0003824;GO:0005576;GO:0005975;GO:0006030;GO:0008061	catalytic activity;extracellular region;carbohydrate metabolic process;chitin metabolic process;chitin binding
AGAP003580	330.436	0.809471	0.144339	5.60813	2.04523e-08	4.9062e-07		unspecified product	protein_coding
AGAP006386	1083.43	0.519815	0.0928453	5.59872	2.15936e-08	5.16807e-07		transcription factor AP-1	protein_coding	GO:0000122;GO:0000978;GO:0000981;GO:0003677;GO:0003700;GO:0003713;GO:0005634;GO:0005654;GO:0005667;GO:0006355;GO:0006357;GO:0008134;GO:0009314;GO:0009612;GO:0010033;GO:0032496;GO:0032870;GO:0034097;GO:0042127;GO:0045597;GO:0045944;GO:0051591;GO:0051726;GO:0110165	negative regulation of transcription by RNA polymerase II;RNA polymerase II cis-regulatory region sequence-specific DNA binding;DNA-binding transcription factor activity, RNA polymerase II-specific;DNA binding;DNA-binding transcription factor activity;transcription coactivator activity;nucleus;nucleoplasm;transcription regulator complex;regulation of DNA-templated transcription;regulation of tran…
AGAP028886	303.21	-0.78657	0.14064	-5.59279	2.23455e-08	5.33575e-07	LSU_rRNA_eukarya	Eukaryotic large subunit ribosomal RNA [Source:RFAM%3BAcc:RF02543]	rRNA
AGAP003940	10217.1	0.37144	0.0664926	5.58618	2.32119e-08	5.52996e-07		Fork-head domain-containing protein [Source:UniProtKB/TrEMBL%3BAcc:A0A1S4GJM3]	protein_coding	GO:0003677;GO:0003700;GO:0005634;GO:0006355;GO:0043565	DNA binding;DNA-binding transcription factor activity;nucleus;regulation of DNA-templated transcription;sequence-specific DNA binding
AGAP010789	43.5199	-2.09737	0.375837	-5.58052	2.39801e-08	5.69994e-07		unspecified product	protein_coding	GO:0016020;GO:0016021	membrane;integral component of membrane
AGAP012577	9660.91	0.461858	0.082789	5.57874	2.42271e-08	5.74553e-07		unspecified product	protein_coding	GO:0004197;GO:0005615;GO:0005764;GO:0006508;GO:0008234;GO:0051603	cysteine-type endopeptidase activity;extracellular space;lysosome;proteolysis;cysteine-type peptidase activity;proteolysis involved in protein catabolic process
AGAP000472	1547.74	0.517788	0.0928359	5.57745	2.44068e-08	5.76695e-07		chordin	protein_coding	GO:0005515;GO:0007275;GO:0007389;GO:0009790	protein binding;multicellular organism development;pattern specification process;embryo development
AGAP003263	917.416	-0.551231	0.0988362	-5.57722	2.44392e-08	5.76695e-07		CDC42 small effector protein-like protein	protein_coding	GO:0005856;GO:0005886;GO:0008360;GO:0031267;GO:0035023	cytoskeleton;plasma membrane;regulation of cell shape;small GTPase binding;regulation of Rho protein signal transduction
AGAP028112	157.195	-1.06566	0.191087	-5.57681	2.44964e-08	5.76695e-07		unspecified product	protein_coding
AGAP009115	216.091	-0.833639	0.149491	-5.57651	2.4539e-08	5.76695e-07		phosphatidylinositol phospholipase C%2C beta	protein_coding	GO:0004435;GO:0005509;GO:0005623;GO:0006629;GO:0007165;GO:0008081;GO:0016042;GO:0016787;GO:0032959;GO:0035556;GO:0048015;GO:0051209	phosphatidylinositol phospholipase C activity;calcium ion binding;obsolete cell;lipid metabolic process;signal transduction;phosphoric diester hydrolase activity;lipid catabolic process;hydrolase activity;inositol trisphosphate biosynthetic process;intracellular signal transduction;phosphatidylinositol-mediated signaling;release of sequestered calcium ion into cytosol
AGAP000264	3346.21	-0.595336	0.10686	-5.57115	2.53067e-08	5.93397e-07		unspecified product	protein_coding
AGAP029770	157.163	1.05197	0.188862	5.57006	2.54648e-08	5.95762e-07		CLIP domain-containing serine protease [Source:UniProtKB/TrEMBL%3BAcc:Q7QBP4]	protein_coding	GO:0004252;GO:0005576;GO:0006508;GO:0008233;GO:0008236;GO:0016787	serine-type endopeptidase activity;extracellular region;proteolysis;peptidase activity;serine-type peptidase activity;hydrolase activity
AGAP000530	759.762	0.56332	0.101427	5.55392	2.79329e-08	6.52039e-07		Werner Syndrome-like exonuclease	protein_coding	GO:0003676;GO:0005634;GO:0005737;GO:0006139;GO:0008408;GO:0046872;GO:0090305	nucleic acid binding;nucleus;cytoplasm;nucleobase-containing compound metabolic process;3'-5' exonuclease activity;metal ion binding;nucleic acid phosphodiester bond hydrolysis
AGAP005129	1476.73	0.514862	0.0927412	5.5516	2.83059e-08	6.59269e-07		5'-methylthioadenosine phosphorylase	protein_coding	GO:0003824;GO:0004731;GO:0005634;GO:0005737;GO:0005829;GO:0006166;GO:0009116;GO:0016740;GO:0016757;GO:0016763;GO:0017061;GO:0019509	catalytic activity;purine-nucleoside phosphorylase activity;nucleus;cytoplasm;cytosol;purine ribonucleoside salvage;nucleoside metabolic process;transferase activity;glycosyltransferase activity;pentosyltransferase activity;S-methyl-5-thioadenosine phosphorylase activity;L-methionine salvage from methylthioadenosine
AGAP011641	166.019	-0.943479	0.169981	-5.5505	2.8485e-08	6.61959e-07		unspecified product	protein_coding	GO:0016020;GO:0016021	membrane;integral component of membrane
AGAP002552	30.5613	2.30174	0.41478	5.5493	2.86813e-08	6.65036e-07		glucose dehydrogenase (acceptor)	protein_coding	GO:0016614;GO:0050660;GO:0055114	oxidoreductase activity, acting on CH-OH group of donors;flavin adenine dinucleotide binding;obsolete oxidation-reduction process
AGAP009213	454.786	0.758465	0.136981	5.53699	3.07717e-08	7.1192e-07	SRPN16	serine protease inhibitor (serpin) 16	protein_coding	GO:0004867;GO:0005615;GO:0010951	serine-type endopeptidase inhibitor activity;extracellular space;negative regulation of endopeptidase activity
AGAP003492	2648.71	0.474945	0.0858389	5.53298	3.14844e-08	7.26794e-07		facilitated glucose transporter (solute carrier family 2)	protein_coding	GO:0005351;GO:0005886;GO:0005887;GO:0008643;GO:0016020;GO:0016021;GO:0022857;GO:0034219;GO:0046323;GO:0051119;GO:0055085;GO:1902600	carbohydrate:proton symporter activity;plasma membrane;integral component of plasma membrane;carbohydrate transport;membrane;integral component of membrane;transmembrane transporter activity;carbohydrate transmembrane transport;glucose import;sugar transmembrane transporter activity;transmembrane transport;proton transmembrane transport
AGAP012399	2474.1	0.48093	0.0869411	5.53168	3.17183e-08	7.30574e-07		maltase	protein_coding	GO:0003824;GO:0005975;GO:0016798	catalytic activity;carbohydrate metabolic process;hydrolase activity, acting on glycosyl bonds
AGAP028972	1058.41	-0.830397	0.15015	-5.53044	3.19424e-08	7.33243e-07	LSU_rRNA_eukarya	Eukaryotic large subunit ribosomal RNA [Source:RFAM%3BAcc:RF02543]	rRNA
AGAP004884	1379.84	-0.584162	0.10563	-5.53026	3.19751e-08	7.33243e-07		muskelin	protein_coding	GO:0005515;GO:0005737	protein binding;cytoplasm
AGAP001966	384.166	0.6951	0.12586	5.5228	3.33645e-08	7.63423e-07		sodium-coupled monocarboxylate transporter 1	protein_coding	GO:0006814;GO:0015293;GO:0016020;GO:0016021;GO:0022857;GO:0055085	sodium ion transport;symporter activity;membrane;integral component of membrane;transmembrane transporter activity;transmembrane transport
AGAP011508	1647.19	0.437175	0.0792561	5.51598	3.46839e-08	7.91874e-07		unspecified product	protein_coding	GO:0000796;GO:0007076	condensin complex;mitotic chromosome condensation
AGAP004197	379.89	0.668972	0.121532	5.5045	3.7021e-08	8.43381e-07		6-phosphogluconate dehydrogenase%2C decarboxylating [Source:UniProtKB/TrEMBL%3BAcc:Q7PQM3]	protein_coding	GO:0004616;GO:0005829;GO:0006098;GO:0009051;GO:0016491;GO:0019521;GO:0046177;GO:0050661;GO:0055114	phosphogluconate dehydrogenase (decarboxylating) activity;cytosol;pentose-phosphate shunt;pentose-phosphate shunt, oxidative branch;oxidoreductase activity;D-gluconate metabolic process;D-gluconate catabolic process;NADP binding;obsolete oxidation-reduction process
AGAP007294	23441.7	0.419632	0.0763006	5.49972	3.80388e-08	8.64677e-07		Inhibitor of apoptosis 1 [Source:UniProtKB/TrEMBL%3BAcc:A0A1S4GVH8]	protein_coding	GO:0046872	metal ion binding
AGAP009587	1023.1	0.511429	0.0931391	5.49102	3.99613e-08	9.064e-07		unspecified product	protein_coding	GO:0003677;GO:0003824;GO:0004518;GO:0004519;GO:0006281	DNA binding;catalytic activity;nuclease activity;endonuclease activity;DNA repair
AGAP013088	362.776	0.79027	0.144077	5.48507	4.13306e-08	9.35419e-07		unspecified product	protein_coding	GO:0016020;GO:0016021	membrane;integral component of membrane
AGAP001376	112.392	1.22132	0.222685	5.48451	4.14624e-08	9.36367e-07	SRPN17	serine protease inhibitor (serpin) 17	protein_coding	GO:0004867;GO:0005615;GO:0010951	serine-type endopeptidase inhibitor activity;extracellular space;negative regulation of endopeptidase activity
AGAP001597	1162.37	-0.481657	0.0878451	-5.48302	4.18124e-08	9.42226e-07		Chitin-binding type-2 domain-containing protein [Source:UniProtKB/TrEMBL%3BAcc:A0A1S4GCK4]	protein_coding	GO:0005576;GO:0008061	extracellular region;chitin binding
AGAP006932	6611.35	0.401079	0.073178	5.48087	4.23236e-08	9.51686e-07		citron Rho-interacting kinase	protein_coding	GO:0000166;GO:0000281;GO:0004672;GO:0004674;GO:0005524;GO:0005737;GO:0005856;GO:0006468;GO:0007266;GO:0015629;GO:0016301;GO:0016310;GO:0016740;GO:0018107;GO:0030866;GO:0031032;GO:0032154;GO:0035556;GO:0048598;GO:0072518;GO:1901888	nucleotide binding;mitotic cytokinesis;protein kinase activity;protein serine/threonine kinase activity;ATP binding;cytoplasm;cytoskeleton;protein phosphorylation;Rho protein signal transduction;actin cytoskeleton;kinase activity;phosphorylation;transferase activity;peptidyl-threonine phosphorylation;cortical actin cytoskeleton organization;actomyosin structure organization;cleavage furrow;intrac…
AGAP002566	690.848	0.591321	0.107923	5.47912	4.27442e-08	9.59072e-07	GPRHIS	putative histamine receptor	protein_coding	GO:0001994;GO:0004930;GO:0004935;GO:0004937;GO:0005623;GO:0005887;GO:0007186;GO:0007188;GO:0007200;GO:0007204;GO:0007267;GO:0016021;GO:0045907;GO:0045987;GO:0071880	norepinephrine-epinephrine vasoconstriction involved in regulation of systemic arterial blood pressure;G protein-coupled receptor activity;adrenergic receptor activity;alpha1-adrenergic receptor activity;obsolete cell;integral component of plasma membrane;G protein-coupled receptor signaling pathway;adenylate cyclase-modulating G protein-coupled receptor signaling pathway;phospholipase C-activati…
AGAP008766	2268.76	0.402565	0.0735076	5.4765	4.3381e-08	9.71268e-07	AQP5	Aquaporin [Source:UniProtKB/TrEMBL%3BAcc:A0A1S4GZW8]	protein_coding	GO:0005886;GO:0015267;GO:0016020;GO:0016021;GO:0055085	plasma membrane;channel activity;membrane;integral component of membrane;transmembrane transport
AGAP007732	542.555	-0.62119	0.113527	-5.47173	4.45659e-08	9.94813e-07		solute carrier family 17%2C member 5	protein_coding	GO:0005886;GO:0006820;GO:0016020;GO:0016021;GO:0022857;GO:0055085	plasma membrane;anion transport;membrane;integral component of membrane;transmembrane transporter activity;transmembrane transport
AGAP009901	2820.6	-0.454244	0.0830263	-5.47109	4.47282e-08	9.94813e-07		diphosphoinositol-polyphosphate diphosphatase	protein_coding	GO:0000298;GO:0005634;GO:0005737;GO:0008486;GO:0016787;GO:0034431;GO:0034432;GO:0050072;GO:0071543;GO:1901907;GO:1901909;GO:1901911	endopolyphosphatase activity;nucleus;cytoplasm;diphosphoinositol-polyphosphate diphosphatase activity;hydrolase activity;bis(5'-adenosyl)-hexaphosphatase activity;bis(5'-adenosyl)-pentaphosphatase activity;m7G(5')pppN diphosphatase activity;diphosphoinositol polyphosphate metabolic process;diadenosine pentaphosphate catabolic process;diadenosine hexaphosphate catabolic process;adenosine 5'-(hexah…
AGAP004596	1733.26	-0.519151	0.0948926	-5.47093	4.47688e-08	9.94813e-07	PyK	pyruvate kinase	protein_coding	GO:0000287;GO:0003824;GO:0004743;GO:0005524;GO:0005737;GO:0006096;GO:0016301;GO:0016310;GO:0016740;GO:0030955	magnesium ion binding;catalytic activity;pyruvate kinase activity;ATP binding;cytoplasm;glycolytic process;kinase activity;phosphorylation;transferase activity;potassium ion binding
AGAP029941	272.388	0.821013	0.150073	5.47074	4.48148e-08	9.94813e-07		unspecified product	protein_coding
AGAP005828	180.812	-0.977331	0.17884	-5.46485	4.63305e-08	1.02627e-06		unspecified product	protein_coding	GO:0005874;GO:0019799;GO:0071929	microtubule;tubulin N-acetyltransferase activity;alpha-tubulin acetylation
AGAP007423	553.69	0.575139	0.105343	5.45968	4.76998e-08	1.05436e-06		chromosome transmission fidelity protein 4	protein_coding	GO:0000278;GO:0003682;GO:0005515;GO:0005634;GO:0006261;GO:0006281;GO:0006974;GO:0031298;GO:0043596	mitotic cell cycle;chromatin binding;protein binding;nucleus;DNA-templated DNA replication;DNA repair;cellular response to DNA damage stimulus;replication fork protection complex;nuclear replication fork
AGAP010242	138.727	-1.07676	0.19724	-5.45913	4.78479e-08	1.05539e-06		Roundabout	protein_coding	GO:0005515;GO:0016020;GO:0016021;GO:0048856	protein binding;membrane;integral component of membrane;anatomical structure development
AGAP003197	71.4113	-1.50272	0.275362	-5.45723	4.83626e-08	1.06449e-06		fatty acyl-CoA elongase	protein_coding	GO:0006629;GO:0006631;GO:0006633;GO:0009922;GO:0016020;GO:0016021;GO:0016740;GO:0019367;GO:0030148;GO:0030176;GO:0034625;GO:0034626;GO:0042761;GO:0102336;GO:0102337;GO:0102338;GO:0102756	lipid metabolic process;fatty acid metabolic process;fatty acid biosynthetic process;fatty acid elongase activity;membrane;integral component of membrane;transferase activity;fatty acid elongation, saturated fatty acid;sphingolipid biosynthetic process;integral component of endoplasmic reticulum membrane;fatty acid elongation, monounsaturated fatty acid;fatty acid elongation, polyunsaturated fatt…
AGAP029603	1529.72	0.419389	0.0769399	5.45087	5.01251e-08	1.10095e-06		unspecified product	protein_coding	GO:0016020;GO:0016021	membrane;integral component of membrane
AGAP002464	14195.8	0.417617	0.0766733	5.4467	5.13132e-08	1.12468e-06		secreted ferritin G subunit	protein_coding	GO:0004322;GO:0005506;GO:0005623;GO:0005737;GO:0006826;GO:0006879;GO:0006880;GO:0008198;GO:0008199;GO:0016491;GO:0046872;GO:0055114	ferroxidase activity;iron ion binding;obsolete cell;cytoplasm;iron ion transport;cellular iron ion homeostasis;intracellular sequestering of iron ion;ferrous iron binding;ferric iron binding;oxidoreductase activity;metal ion binding;obsolete oxidation-reduction process
AGAP011958	209.06	-0.890303	0.163563	-5.44318	5.23384e-08	1.14474e-06		unspecified product	protein_coding	GO:0005515	protein binding
AGAP001421	2158.37	0.541737	0.0996046	5.43887	5.36192e-08	1.17029e-06		replication factor A1	protein_coding	GO:0000723;GO:0000724;GO:0003676;GO:0003677;GO:0003684;GO:0003697;GO:0005634;GO:0005662;GO:0006260;GO:0006261;GO:0006268;GO:0006281;GO:0006289;GO:0006310;GO:0007004;GO:0043047;GO:0043565;GO:0046872;GO:0051321	telomere maintenance;double-strand break repair via homologous recombination;nucleic acid binding;DNA binding;damaged DNA binding;single-stranded DNA binding;nucleus;DNA replication factor A complex;DNA replication;DNA-templated DNA replication;DNA unwinding involved in DNA replication;DNA repair;nucleotide-excision repair;DNA recombination;telomere maintenance via telomerase;single-stranded telo…
AGAP007822	204.475	0.90217	0.165914	5.43757	5.40122e-08	1.1764e-06		BHLH domain-containing protein [Source:UniProtKB/TrEMBL%3BAcc:A0A1S4GWB7]	protein_coding	GO:0046983	protein dimerization activity
AGAP004855	410.066	-0.636511	0.117092	-5.43597	5.44979e-08	1.1845e-06	CLIPB13	CLIP-domain serine protease	protein_coding	GO:0004252;GO:0005576;GO:0006508	serine-type endopeptidase activity;extracellular region;proteolysis
AGAP007659	677.709	-0.718431	0.132239	-5.43281	5.54737e-08	1.2032e-06		unspecified product	protein_coding	GO:0016747	acyltransferase activity, transferring groups other than amino-acyl groups
AGAP000574	1044.79	0.471789	0.0868872	5.4299	5.63844e-08	1.22041e-06		PDGF- and VEGF-related factor 1	protein_coding	GO:0005615;GO:0007165;GO:0008083;GO:0008284;GO:0016020;GO:0016021;GO:0031954;GO:0070851	extracellular space;signal transduction;growth factor activity;positive regulation of cell population proliferation;membrane;integral component of membrane;positive regulation of protein autophosphorylation;growth factor receptor binding
AGAP000541	16954.9	0.499299	0.0919945	5.42748	5.71537e-08	1.2345e-06	RpS15a-1	40S ribosomal protein S15a	protein_coding	GO:0003735;GO:0005840;GO:0006412;GO:0022627	structural constituent of ribosome;ribosome;translation;cytosolic small ribosomal subunit
AGAP006430	24519.1	-0.346706	0.0639385	-5.42249	5.87731e-08	1.26685e-06	CTLGA2	C-type lectin (CTL) - galactose binding	protein_coding	GO:0030246	carbohydrate binding
AGAP003238	863.828	-0.816167	0.150542	-5.42153	5.90915e-08	1.27108e-06		N-myc downstream regulated	protein_coding
AGAP001748	2065.75	-0.421973	0.0778663	-5.4192	5.98673e-08	1.28511e-06		chitin synthase	protein_coding	GO:0004100;GO:0006035;GO:0016020;GO:0016021;GO:0016758;GO:0030428;GO:0071944	chitin synthase activity;cuticle chitin biosynthetic process;membrane;integral component of membrane;hexosyltransferase activity;cell septum;cell periphery
AGAP010310	4395.87	-0.363885	0.0672235	-5.41306	6.19555e-08	1.3272e-06		eukaryotic peptide chain release factor subunit	protein_coding	GO:0002184;GO:0003747;GO:0005829;GO:0006415;GO:0016149;GO:0018444;GO:1990825	cytoplasmic translational termination;translation release factor activity;cytosol;translational termination;translation release factor activity, codon specific;translation release factor complex;sequence-specific mRNA binding
AGAP008439	2575.11	0.427557	0.0790098	5.41144	6.25185e-08	1.33651e-06		unspecified product	protein_coding
AGAP005763	1173.73	-0.818342	0.151258	-5.41023	6.29452e-08	1.34287e-06		tyrosine-protein kinase receptor torso	protein_coding	GO:0004672;GO:0004713;GO:0004714;GO:0005515;GO:0005524;GO:0005887;GO:0006468;GO:0007169;GO:0007275;GO:0018108;GO:0033674;GO:0043235	protein kinase activity;protein tyrosine kinase activity;transmembrane receptor protein tyrosine kinase activity;protein binding;ATP binding;integral component of plasma membrane;protein phosphorylation;transmembrane receptor protein tyrosine kinase signaling pathway;multicellular organism development;peptidyl-tyrosine phosphorylation;positive regulation of kinase activity;receptor complex
AGAP013362	193.152	-0.888927	0.16442	-5.40643	6.42945e-08	1.36885e-06		unspecified product	protein_coding	GO:0016020;GO:0016021	membrane;integral component of membrane
AGAP000830	3178.44	0.367453	0.0679998	5.40374	6.52658e-08	1.3867e-06	CASPS7	short caspase 7	protein_coding	GO:0004197;GO:0005737;GO:0006508;GO:0006915;GO:0008233;GO:0008234;GO:0016787;GO:0042981;GO:0097153;GO:0097200	cysteine-type endopeptidase activity;cytoplasm;proteolysis;apoptotic process;peptidase activity;cysteine-type peptidase activity;hydrolase activity;regulation of apoptotic process;cysteine-type endopeptidase activity involved in apoptotic process;cysteine-type endopeptidase activity involved in execution phase of apoptosis
AGAP001563	439.724	-0.768613	0.142346	-5.39962	6.67817e-08	1.41602e-06		glycerol kinase	protein_coding	GO:0004370;GO:0005524;GO:0005739;GO:0005975;GO:0006071;GO:0006072;GO:0006641;GO:0016020;GO:0016021;GO:0016301;GO:0016310;GO:0016740;GO:0016773;GO:0019563;GO:0046167	glycerol kinase activity;ATP binding;mitochondrion;carbohydrate metabolic process;glycerol metabolic process;glycerol-3-phosphate metabolic process;triglyceride metabolic process;membrane;integral component of membrane;kinase activity;phosphorylation;transferase activity;phosphotransferase activity, alcohol group as acceptor;glycerol catabolic process;glycerol-3-phosphate biosynthetic process
AGAP011792	3473.88	0.638416	0.118325	5.39545	6.83519e-08	1.44637e-06	CLIPA7	CLIP-domain serine protease	protein_coding	GO:0004252;GO:0005615;GO:0006508;GO:0008233	serine-type endopeptidase activity;extracellular space;proteolysis;peptidase activity
AGAP009008	2796.75	-0.388516	0.0720322	-5.39364	6.9046e-08	1.45699e-06		unspecified product	protein_coding
AGAP001625	291.643	-0.735275	0.136328	-5.39341	6.91337e-08	1.45699e-06		unspecified product	protein_coding	GO:0005741;GO:0035694	mitochondrial outer membrane;mitochondrial protein catabolic process
AGAP001198	171.716	0.876286	0.162617	5.38863	7.09952e-08	1.4932e-06		chymotrypsin	protein_coding	GO:0004252;GO:0006508	serine-type endopeptidase activity;proteolysis
AGAP006176	33.7071	-2.22794	0.413747	-5.38479	7.2531e-08	1.52242e-06		unspecified product	protein_coding	GO:0004322;GO:0005507;GO:0005743;GO:0005886;GO:0006826;GO:0016491;GO:0016682;GO:0046872;GO:0055072;GO:0055114	ferroxidase activity;copper ion binding;mitochondrial inner membrane;plasma membrane;iron ion transport;oxidoreductase activity;oxidoreductase activity, acting on diphenols and related substances as donors, oxygen as acceptor;metal ion binding;iron ion homeostasis;obsolete oxidation-reduction process
AGAP012189	296.469	-0.857557	0.159361	-5.38122	7.39844e-08	1.5498e-06		abhydrolase domain-containing protein 12	protein_coding	GO:0004622;GO:0005789;GO:0016020;GO:0016021;GO:0047372	lysophospholipase activity;endoplasmic reticulum membrane;membrane;integral component of membrane;acylglycerol lipase activity
AGAP001667	22.9729	-3.40304	0.632481	-5.38046	7.42965e-08	1.55321e-06	CPR4	cuticular protein RR-2 family 4	protein_coding	GO:0031012;GO:0042302	extracellular matrix;structural constituent of cuticle
AGAP003656	1163.55	-0.652719	0.121356	-5.37856	7.5083e-08	1.56651e-06		Terribly reduced optic lobes%2C isoform B [Source:UniProtKB/TrEMBL%3BAcc:A0A1S4GIT4]	protein_coding	GO:0001738;GO:0005178;GO:0005515;GO:0005610;GO:0007155;GO:0007229;GO:0009653;GO:0009887;GO:0009888;GO:0016043;GO:0016477;GO:0030154;GO:0048513;GO:0071840;GO:0098609	morphogenesis of a polarized epithelium;integrin binding;protein binding;laminin-5 complex;cell adhesion;integrin-mediated signaling pathway;anatomical structure morphogenesis;animal organ morphogenesis;tissue development;cellular component organization;cell migration;cell differentiation;animal organ development;cellular component organization or biogenesis;cell-cell adhesion
AGAP029106	390.65	0.679284	0.126307	5.37804	7.53013e-08	1.56792e-06		unspecified product	protein_coding	GO:0004252;GO:0006508;GO:0008233;GO:0008236;GO:0016787	serine-type endopeptidase activity;proteolysis;peptidase activity;serine-type peptidase activity;hydrolase activity
AGAP013073	269.292	0.724457	0.134761	5.37587	7.6213e-08	1.58368e-06		unspecified product	protein_coding	GO:0015179;GO:0016020;GO:0016021;GO:0022857;GO:0055085;GO:1902475	L-amino acid transmembrane transporter activity;membrane;integral component of membrane;transmembrane transporter activity;transmembrane transport;L-alpha-amino acid transmembrane transport
AGAP000883	22793.6	0.460617	0.085688	5.37552	7.63622e-08	1.58368e-06		elongation factor 1-gamma	protein_coding	GO:0003746;GO:0005515;GO:0005634;GO:0005737;GO:0006412;GO:0006414;GO:0006749	translation elongation factor activity;protein binding;nucleus;cytoplasm;translation;translational elongation;glutathione metabolic process
AGAP005759	641.783	0.586138	0.109077	5.37361	7.71771e-08	1.5974e-06		DUF2236 domain-containing protein [Source:UniProtKB/TrEMBL%3BAcc:A0A1S4GQW4]	protein_coding	GO:0016491	oxidoreductase activity
AGAP010971	6766.19	-0.517223	0.0963471	-5.36833	7.94678e-08	1.64155e-06		tubulin alpha	protein_coding	GO:0000166;GO:0000226;GO:0000278;GO:0003924;GO:0005200;GO:0005525;GO:0005737;GO:0005856;GO:0005874;GO:0007010;GO:0007017	nucleotide binding;microtubule cytoskeleton organization;mitotic cell cycle;GTPase activity;structural constituent of cytoskeleton;GTP binding;cytoplasm;cytoskeleton;microtubule;cytoskeleton organization;microtubule-based process
AGAP009264	1460.76	-0.600387	0.112236	-5.34933	8.82812e-08	1.81999e-06		Ethanolamine-phosphate cytidylyltransferase [Source:UniProtKB/TrEMBL%3BAcc:A0A1S4H1E2]	protein_coding	GO:0003824;GO:0004306;GO:0006646;GO:0009058	catalytic activity;ethanolamine-phosphate cytidylyltransferase activity;phosphatidylethanolamine biosynthetic process;biosynthetic process
AGAP002790	1513.03	-0.607896	0.113648	-5.34891	8.84842e-08	1.82057e-06		amyloid beta A4 protein	protein_coding	GO:0008201;GO:0016021;GO:0046914	heparin binding;integral component of membrane;transition metal ion binding
AGAP029034	56.3463	-1.52482	0.285193	-5.34663	8.96045e-08	1.83998e-06	LSU_rRNA_eukarya	Eukaryotic large subunit ribosomal RNA [Source:RFAM%3BAcc:RF02543]	rRNA
AGAP009790	706.343	-0.520877	0.0974616	-5.34443	9.0702e-08	1.85886e-06	CPAP3-B	cuticular protein	protein_coding	GO:0005576;GO:0006030;GO:0008061	extracellular region;chitin metabolic process;chitin binding
AGAP012148	845.479	-0.523782	0.0980409	-5.34248	9.1684e-08	1.87529e-06		mitogen-activated protein kinase	protein_coding	GO:0000165;GO:0000166;GO:0004672;GO:0004674;GO:0004707;GO:0004712;GO:0005524;GO:0005634;GO:0005737;GO:0006468;GO:0009605;GO:0010468;GO:0016301;GO:0016310;GO:0016740;GO:0033554;GO:0035556;GO:0106310	MAPK cascade;nucleotide binding;protein kinase activity;protein serine/threonine kinase activity;MAP kinase activity;protein serine/threonine/tyrosine kinase activity;ATP binding;nucleus;cytoplasm;protein phosphorylation;response to external stimulus;regulation of gene expression;kinase activity;phosphorylation;transferase activity;cellular response to stress;intracellular signal transduction;pro…
AGAP002499	2122.03	-0.422908	0.0792532	-5.33617	9.49325e-08	1.9354e-06		methylmalonate-semialdehyde dehydrogenase (acylating)%2C mitochondrial	protein_coding	GO:0004491;GO:0005739;GO:0006210;GO:0006573;GO:0006574;GO:0016491;GO:0016620;GO:0018478;GO:0055114;GO:0102662	methylmalonate-semialdehyde dehydrogenase (acylating) activity;mitochondrion;thymine catabolic process;valine metabolic process;valine catabolic process;oxidoreductase activity;oxidoreductase activity, acting on the aldehyde or oxo group of donors, NAD or NADP as acceptor;malonate-semialdehyde dehydrogenase (acetylating) activity;obsolete oxidation-reduction process;malonate-semialdehyde dehydrog…
AGAP007203	11053.7	0.399684	0.0749077	5.33569	9.51803e-08	1.9354e-06		DE-cadherin	protein_coding	GO:0001736;GO:0005509;GO:0005886;GO:0007155;GO:0007156;GO:0007163;GO:0009887;GO:0016020;GO:0016021;GO:0016043;GO:0017022;GO:0030154;GO:0098609	establishment of planar polarity;calcium ion binding;plasma membrane;cell adhesion;homophilic cell adhesion via plasma membrane adhesion molecules;establishment or maintenance of cell polarity;animal organ morphogenesis;membrane;integral component of membrane;cellular component organization;myosin binding;cell differentiation;cell-cell adhesion
AGAP013009	412.998	-0.767512	0.143845	-5.33569	9.51804e-08	1.9354e-06		unspecified product	protein_coding
AGAP009591	135.447	-1.30595	0.245611	-5.31715	1.05406e-07	2.13914e-06		formyltetrahydrofolate dehydrogenase	protein_coding	GO:0003824;GO:0004029;GO:0005737;GO:0006730;GO:0009058;GO:0009258;GO:0016155;GO:0016491;GO:0016620;GO:0016742;GO:0055114	catalytic activity;aldehyde dehydrogenase (NAD+) activity;cytoplasm;one-carbon metabolic process;biosynthetic process;10-formyltetrahydrofolate catabolic process;formyltetrahydrofolate dehydrogenase activity;oxidoreductase activity;oxidoreductase activity, acting on the aldehyde or oxo group of donors, NAD or NADP as acceptor;hydroxymethyl-, formyl- and related transferase activity;obsolete oxida…
AGAP002166	4059.21	-0.441932	0.0831579	-5.31437	1.07027e-07	2.16783e-06		A-kinase anchor protein 1%2C mitochondrial	protein_coding	GO:0003676;GO:0003723;GO:0005739;GO:0010738;GO:0016020;GO:0016021;GO:0034237;GO:0051171;GO:0060255;GO:0080090	nucleic acid binding;RNA binding;mitochondrion;regulation of protein kinase A signaling;membrane;integral component of membrane;protein kinase A regulatory subunit binding;regulation of nitrogen compound metabolic process;regulation of macromolecule metabolic process;regulation of primary metabolic process
AGAP006636	202.362	-1.10682	0.208566	-5.30683	1.11547e-07	2.25351e-06		unspecified product	protein_coding	GO:0005515;GO:0030215	protein binding;semaphorin receptor binding
AGAP028913	346.465	-0.730376	0.137636	-5.3066	1.11691e-07	2.25351e-06	LSU_rRNA_eukarya	Eukaryotic large subunit ribosomal RNA [Source:RFAM%3BAcc:RF02543]	rRNA
AGAP007717	495.45	-0.783678	0.147724	-5.30503	1.12653e-07	2.26852e-06		unspecified product	protein_coding	GO:0005515	protein binding
AGAP007312	2401.29	0.484363	0.0914607	5.29586	1.18458e-07	2.38082e-06		unspecified product	protein_coding
AGAP006609	821.599	-2.12026	0.40058	-5.29296	1.2035e-07	2.41419e-06		unspecified product	protein_coding	GO:0016020;GO:0016021;GO:0022857;GO:0055085	membrane;integral component of membrane;transmembrane transporter activity;transmembrane transport
AGAP008332	905.474	0.578236	0.109397	5.28564	1.25263e-07	2.50791e-06		replication factor A2	protein_coding	GO:0000724;GO:0000781;GO:0003677;GO:0003697;GO:0005634;GO:0005662;GO:0006260;GO:0006281;GO:0006289;GO:0006310;GO:0035861	double-strand break repair via homologous recombination;chromosome, telomeric region;DNA binding;single-stranded DNA binding;nucleus;DNA replication factor A complex;DNA replication;DNA repair;nucleotide-excision repair;DNA recombination;site of double-strand break
AGAP000405	1323.35	0.442848	0.0837959	5.28484	1.25817e-07	2.51416e-06		sphingomyelin phosphodiesterase 4	protein_coding	GO:0006685;GO:0016020;GO:0016021;GO:0046475;GO:0046513;GO:0050290	sphingomyelin catabolic process;membrane;integral component of membrane;glycerophospholipid catabolic process;ceramide biosynthetic process;sphingomyelin phosphodiesterase D activity
AGAP005869	3196.42	-0.517947	0.0980135	-5.28445	1.26082e-07	2.51464e-06		unspecified product	protein_coding
AGAP008384	2898.85	0.371857	0.0703928	5.2826	1.27367e-07	2.5354e-06		unspecified product	protein_coding	GO:0005515	protein binding
AGAP011448	917.336	0.600518	0.113691	5.28204	1.27757e-07	2.53831e-06	fen1	Flap endonuclease 1 [Source:UniProtKB/Swiss-Prot%3BAcc:Q7Q323]	protein_coding	GO:0000287;GO:0003677;GO:0003824;GO:0004518;GO:0004519;GO:0004523;GO:0004527;GO:0005634;GO:0005654;GO:0005730;GO:0005739;GO:0006260;GO:0006281;GO:0006284;GO:0006974;GO:0008409;GO:0016787;GO:0016788;GO:0017108;GO:0030145;GO:0043137;GO:0046872;GO:0048256;GO:0090305;GO:0090502	magnesium ion binding;DNA binding;catalytic activity;nuclease activity;endonuclease activity;RNA-DNA hybrid ribonuclease activity;exonuclease activity;nucleus;nucleoplasm;nucleolus;mitochondrion;DNA replication;DNA repair;base-excision repair;cellular response to DNA damage stimulus;5'-3' exonuclease activity;hydrolase activity;hydrolase activity, acting on ester bonds;5'-flap endonuclease activi…
AGAP006973	246.523	0.782124	0.148125	5.28017	1.29063e-07	2.55938e-06		unspecified product	protein_coding
AGAP010389	1064.87	-0.711241	0.134731	-5.27896	1.29916e-07	2.5714e-06		Prestin	protein_coding	GO:0008271;GO:0008272;GO:0015116;GO:0016020;GO:0016021;GO:0055085	secondary active sulfate transmembrane transporter activity;sulfate transport;sulfate transmembrane transporter activity;membrane;integral component of membrane;transmembrane transport
AGAP010056	2758.77	0.461287	0.0874649	5.27396	1.33511e-07	2.63754e-06		hexosaminidase	protein_coding	GO:0004553;GO:0004563;GO:0005975;GO:0008152;GO:0016787;GO:0016798;GO:0102148	hydrolase activity, hydrolyzing O-glycosyl compounds;beta-N-acetylhexosaminidase activity;carbohydrate metabolic process;metabolic process;hydrolase activity;hydrolase activity, acting on glycosyl bonds;N-acetyl-beta-D-galactosaminidase activity
AGAP003366	3260.23	0.40616	0.0770756	5.26964	1.36693e-07	2.69529e-06		myotubularin-related protein 13	protein_coding	GO:0035556;GO:0046872	intracellular signal transduction;metal ion binding
AGAP003578	400.505	0.6527	0.123883	5.26869	1.37401e-07	2.70412e-06		aldehyde dehydrogenase (NAD+)	protein_coding	GO:0004029;GO:0016491;GO:0016620;GO:0055114	aldehyde dehydrogenase (NAD+) activity;oxidoreductase activity;oxidoreductase activity, acting on the aldehyde or oxo group of donors, NAD or NADP as acceptor;obsolete oxidation-reduction process
AGAP029559	307.317	-0.824107	0.156503	-5.26575	1.39615e-07	2.74252e-06	CTLMA6	C-type lectin (CTL) - mannose binding	protein_coding	GO:0009897;GO:0030246	external side of plasma membrane;carbohydrate binding
AGAP003592	28138.9	0.480177	0.0913468	5.25664	1.46714e-07	2.87234e-06	RpLP0	60S ribosomal protein LP0	protein_coding	GO:0000027;GO:0002181;GO:0003735;GO:0005840;GO:0022625;GO:0042254;GO:0070180	ribosomal large subunit assembly;cytoplasmic translation;structural constituent of ribosome;ribosome;cytosolic large ribosomal subunit;ribosome biogenesis;large ribosomal subunit rRNA binding
AGAP029785	118.362	1.07228	0.203988	5.25656	1.46776e-07	2.87234e-06	St4	sulfotransferase	protein_coding	GO:0008146	sulfotransferase activity
AGAP028924	72.0438	-1.36915	0.260552	-5.25483	1.48163e-07	2.89404e-06	LSU_rRNA_eukarya	Eukaryotic large subunit ribosomal RNA [Source:RFAM%3BAcc:RF02543]	rRNA
AGAP001933	1169.43	0.470504	0.0896681	5.24718	1.54446e-07	3.01113e-06		kinase	protein_coding	GO:0004672;GO:0004674;GO:0005524;GO:0005634;GO:0005737;GO:0006468;GO:0016055;GO:0018105	protein kinase activity;protein serine/threonine kinase activity;ATP binding;nucleus;cytoplasm;protein phosphorylation;Wnt signaling pathway;peptidyl-serine phosphorylation
AGAP001793	492.62	0.582845	0.111149	5.2438	1.57302e-07	3.06108e-06		aurora kinase A	protein_coding	GO:0000166;GO:0004672;GO:0004674;GO:0004712;GO:0005524;GO:0005876;GO:0006468;GO:0007052;GO:0031616;GO:0032133;GO:0032465;GO:0035174;GO:0035404;GO:0051233;GO:0106310	nucleotide binding;protein kinase activity;protein serine/threonine kinase activity;protein serine/threonine/tyrosine kinase activity;ATP binding;spindle microtubule;protein phosphorylation;mitotic spindle organization;spindle pole centrosome;chromosome passenger complex;regulation of cytokinesis;histone serine kinase activity;obsolete histone-serine phosphorylation;spindle midzone;protein serine…
AGAP004333	561.318	-0.566806	0.108174	-5.23975	1.60795e-07	3.12321e-06		unspecified product	protein_coding	GO:0004857;GO:0004867;GO:0005576;GO:0010466;GO:0010951;GO:0016020;GO:0016021;GO:0030414;GO:0043086	enzyme inhibitor activity;serine-type endopeptidase inhibitor activity;extracellular region;negative regulation of peptidase activity;negative regulation of endopeptidase activity;membrane;integral component of membrane;peptidase inhibitor activity;negative regulation of catalytic activity
AGAP010975	2616.76	0.456443	0.0871247	5.23897	1.61478e-07	3.13064e-06		unspecified product	protein_coding	GO:0005262;GO:0005623;GO:0005887;GO:0006874;GO:0008273;GO:0016020;GO:0016021;GO:0035725;GO:0055085;GO:0070588;GO:0071805;GO:0098656	calcium channel activity;obsolete cell;integral component of plasma membrane;cellular calcium ion homeostasis;calcium, potassium:sodium antiporter activity;membrane;integral component of membrane;sodium ion transmembrane transport;transmembrane transport;calcium ion transmembrane transport;potassium ion transmembrane transport;anion transmembrane transport
AGAP003047	16342.3	0.35288	0.0673617	5.23858	1.61814e-07	3.1313e-06		ATP-dependent RNA helicase	protein_coding	GO:0003676;GO:0003723;GO:0003724;GO:0005524;GO:0005634;GO:0007276;GO:0016787;GO:0030154;GO:0043186	nucleic acid binding;RNA binding;RNA helicase activity;ATP binding;nucleus;gamete generation;hydrolase activity;cell differentiation;P granule
AGAP012323	346.228	-0.66872	0.127777	-5.23349	1.66342e-07	3.20901e-06	OBP27	odorant-binding protein 27	protein_coding	GO:0005549;GO:0007608;GO:0050896	odorant binding;sensory perception of smell;response to stimulus
AGAP028153	85.8766	1.23124	0.235267	5.23337	1.66445e-07	3.20901e-06		CHK domain-containing protein [Source:UniProtKB/TrEMBL%3BAcc:A0A1S4HD15]	protein_coding
AGAP005293	523.732	-0.569357	0.108834	-5.23143	1.68208e-07	3.23699e-06		Tubulin beta chain [Source:UniProtKB/TrEMBL%3BAcc:Q7PFA8]	protein_coding	GO:0000226;GO:0000278;GO:0003924;GO:0005200;GO:0005525;GO:0005737;GO:0005874;GO:0007017	microtubule cytoskeleton organization;mitotic cell cycle;GTPase activity;structural constituent of cytoskeleton;GTP binding;cytoplasm;microtubule;microtubule-based process
AGAP010723	989.854	0.502052	0.095994	5.23004	1.69471e-07	3.25529e-06		DUF89 domain-containing protein [Source:UniProtKB/TrEMBL%3BAcc:A0A1S4H4R8]	protein_coding	GO:0006479;GO:0008983;GO:0016311;GO:0016791;GO:0046872;GO:0051998;GO:0097023;GO:0103026;GO:2001020	protein methylation;protein-glutamate O-methyltransferase activity;dephosphorylation;phosphatase activity;metal ion binding;protein carboxyl O-methyltransferase activity;fructose 6-phosphate aldolase activity;fructose-1-phosphatase activity;regulation of response to DNA damage stimulus
AGAP006065	463.004	0.600047	0.114982	5.21864	1.80245e-07	3.45585e-06		DNA primase small subunit	protein_coding	GO:0003896;GO:0003899;GO:0005658;GO:0006260;GO:0006269;GO:0016740;GO:0046872	DNA primase activity;DNA-directed 5'-3' RNA polymerase activity;alpha DNA polymerase:primase complex;DNA replication;DNA replication, synthesis of RNA primer;transferase activity;metal ion binding
AGAP003211	2394.97	-0.379468	0.0727419	-5.21663	1.82211e-07	3.48713e-06		ZP domain-containing protein [Source:UniProtKB/TrEMBL%3BAcc:A0A1S4GHX8]	protein_coding	GO:0016020;GO:0016021	membrane;integral component of membrane
AGAP011552	548.012	0.618477	0.118665	5.21194	1.86871e-07	3.56976e-06	DEBCL	autophagy related gene DEBCL	protein_coding	GO:0005741;GO:0008630;GO:0016020;GO:0016021;GO:0042803;GO:0042981;GO:0046982;GO:0097192	mitochondrial outer membrane;intrinsic apoptotic signaling pathway in response to DNA damage;membrane;integral component of membrane;protein homodimerization activity;regulation of apoptotic process;protein heterodimerization activity;extrinsic apoptotic signaling pathway in absence of ligand
AGAP002288	2438.58	0.405597	0.0778514	5.20988	1.8896e-07	3.60304e-06		hydroxymethylglutaryl-CoA reductase (NADPH)	protein_coding	GO:0004420;GO:0005515;GO:0005778;GO:0005783;GO:0005789;GO:0008299;GO:0015936;GO:0016020;GO:0016021;GO:0016126;GO:0016491;GO:0016616;GO:0050661;GO:0050662;GO:0055114	hydroxymethylglutaryl-CoA reductase (NADPH) activity;protein binding;peroxisomal membrane;endoplasmic reticulum;endoplasmic reticulum membrane;isoprenoid biosynthetic process;coenzyme A metabolic process;membrane;integral component of membrane;sterol biosynthetic process;oxidoreductase activity;oxidoreductase activity, acting on the CH-OH group of donors, NAD or NADP as acceptor;NADP binding;obso…
AGAP008785	566.268	-0.6086	0.116978	-5.20267	1.96442e-07	3.73828e-06		Ras suppressor protein 1	protein_coding	GO:0005515	protein binding
AGAP013506	170.598	0.904662	0.173894	5.20236	1.96771e-07	3.73828e-06	UPD3A	JAK/STAT pathway cytokine unpaired 3 variant A	protein_coding	GO:0016020;GO:0016021	membrane;integral component of membrane
AGAP006817	3958.54	0.382865	0.0736114	5.20117	1.98041e-07	3.75556e-06		FACT complex subunit SPT16	protein_coding	GO:0006260;GO:0006281;GO:0006368;GO:0031491;GO:0032968;GO:0034724;GO:0035101	DNA replication;DNA repair;transcription elongation by RNA polymerase II promoter;nucleosome binding;positive regulation of transcription elongation by RNA polymerase II;DNA replication-independent chromatin organization;FACT complex
AGAP011030	3383.88	0.367696	0.0708733	5.18807	2.12488e-07	4.02221e-06		microtubule-associated serine/threonine kinase	protein_coding	GO:0000166;GO:0000287;GO:0004672;GO:0004674;GO:0004712;GO:0005515;GO:0005524;GO:0006468;GO:0016301;GO:0016310;GO:0016740;GO:0018105;GO:0035556;GO:0106310	nucleotide binding;magnesium ion binding;protein kinase activity;protein serine/threonine kinase activity;protein serine/threonine/tyrosine kinase activity;protein binding;ATP binding;protein phosphorylation;kinase activity;phosphorylation;transferase activity;peptidyl-serine phosphorylation;intracellular signal transduction;protein serine kinase activity
AGAP008997	225.486	-0.83209	0.160559	-5.18246	2.18979e-07	4.13756e-06		Peptidase S1 domain-containing protein [Source:UniProtKB/TrEMBL%3BAcc:A0A1S4GZV2]	protein_coding	GO:0004252;GO:0006508	serine-type endopeptidase activity;proteolysis
AGAP007916	32.8568	-2.08377	0.402561	-5.17629	2.26342e-07	4.26893e-06		unspecified product	protein_coding	GO:0005576;GO:0006030;GO:0008061	extracellular region;chitin metabolic process;chitin binding
AGAP028473	165.918	-0.928325	0.179394	-5.17479	2.28173e-07	4.29568e-06		unspecified product	protein_coding
AGAP010974	1676.82	0.481541	0.0930728	5.17382	2.2936e-07	4.31023e-06		unspecified product	protein_coding	GO:0005262;GO:0005623;GO:0005887;GO:0006816;GO:0006874;GO:0008273;GO:0015297;GO:0016020;GO:0016021;GO:0035725;GO:0055085;GO:0070588;GO:0071805;GO:0098656	calcium channel activity;obsolete cell;integral component of plasma membrane;calcium ion transport;cellular calcium ion homeostasis;calcium, potassium:sodium antiporter activity;antiporter activity;membrane;integral component of membrane;sodium ion transmembrane transport;transmembrane transport;calcium ion transmembrane transport;potassium ion transmembrane transport;anion transmembrane transport
AGAP010347	2552.79	-0.36478	0.0705755	-5.16866	2.3578e-07	4.4229e-06	CuSOD3	copper-zinc superoxide dismutase 3	protein_coding	GO:0004784;GO:0005507;GO:0005576;GO:0005615;GO:0006801;GO:0016491;GO:0019430;GO:0046872;GO:0055114	superoxide dismutase activity;copper ion binding;extracellular region;extracellular space;superoxide metabolic process;oxidoreductase activity;removal of superoxide radicals;metal ion binding;obsolete oxidation-reduction process
AGAP001508	1698.57	0.748614	0.145025	5.16197	2.4436e-07	4.57559e-06		unspecified product	protein_coding
AGAP007765	431.289	-0.65856	0.127699	-5.15715	2.5074e-07	4.68663e-06		unspecified product	protein_coding
AGAP029561	568.461	-0.58409	0.113357	-5.15266	2.56823e-07	4.79172e-06		unspecified product	protein_coding
AGAP009222	840.145	0.55095	0.106973	5.15037	2.59973e-07	4.84182e-06		DNA ligase 1	protein_coding	GO:0000166;GO:0003677;GO:0003909;GO:0003910;GO:0005524;GO:0005634;GO:0005737;GO:0005739;GO:0006260;GO:0006266;GO:0006273;GO:0006281;GO:0006310;GO:0006974;GO:0016874;GO:0051103;GO:0071897;GO:1903461	nucleotide binding;DNA binding;DNA ligase activity;DNA ligase (ATP) activity;ATP binding;nucleus;cytoplasm;mitochondrion;DNA replication;DNA ligation;lagging strand elongation;DNA repair;DNA recombination;cellular response to DNA damage stimulus;ligase activity;DNA ligation involved in DNA repair;DNA biosynthetic process;Okazaki fragment processing involved in mitotic DNA replication
AGAP009758	120.196	-1.02463	0.198982	-5.14935	2.61391e-07	4.85953e-06	CPLCP11	cuticular protein CPLCP11	protein_coding
AGAP004272	699.698	-0.628542	0.122184	-5.1442	2.68656e-07	4.9857e-06	GPRBOS	putative boss-like receptor	protein_coding	GO:0004930;GO:0005118;GO:0005887;GO:0007186;GO:0007601;GO:0008066;GO:0016020;GO:0016021	G protein-coupled receptor activity;sevenless binding;integral component of plasma membrane;G protein-coupled receptor signaling pathway;visual perception;glutamate receptor activity;membrane;integral component of membrane
AGAP003288	11.2034	-6.83173	1.32854	-5.14229	2.71413e-07	5.02791e-06		unspecified product	protein_coding
AGAP006477	2169.6	0.483524	0.0942316	5.13123	2.87853e-07	5.32297e-06		retinoblastoma-like protein 1	protein_coding	GO:0000785;GO:0005634;GO:0005667;GO:0006357;GO:0007049;GO:0007346;GO:0030154;GO:0051726;GO:2000134	chromatin;nucleus;transcription regulator complex;regulation of transcription by RNA polymerase II;cell cycle;regulation of mitotic cell cycle;cell differentiation;regulation of cell cycle;negative regulation of G1/S transition of mitotic cell cycle
AGAP005563	1242.66	0.418501	0.0815733	5.13036	2.89188e-07	5.33818e-06	Tret1	facilitated trehalose transporter Tret1	protein_coding	GO:0005351;GO:0005886;GO:0005887;GO:0008643;GO:0015574;GO:0015771;GO:0016020;GO:0016021;GO:0022857;GO:0034219;GO:0046323;GO:0051119;GO:0055085;GO:1902600	carbohydrate:proton symporter activity;plasma membrane;integral component of plasma membrane;carbohydrate transport;trehalose transmembrane transporter activity;trehalose transport;membrane;integral component of membrane;transmembrane transporter activity;carbohydrate transmembrane transport;glucose import;sugar transmembrane transporter activity;transmembrane transport;proton transmembrane trans…
AGAP005253	466.959	-0.784478	0.152925	-5.12982	2.90017e-07	5.34402e-06		unspecified product	protein_coding	GO:0005515;GO:0043229;GO:0046872	protein binding;intracellular organelle;metal ion binding
AGAP005325	1377.8	-0.426867	0.0832484	-5.12763	2.93407e-07	5.38796e-06		unspecified product	protein_coding	GO:0003824;GO:0006597;GO:0016768	catalytic activity;spermine biosynthetic process;spermine synthase activity
AGAP006992	367.466	0.678714	0.132364	5.12761	2.93437e-07	5.38796e-06		unspecified product	protein_coding	GO:0016021;GO:0035556;GO:0055085	integral component of membrane;intracellular signal transduction;transmembrane transport
AGAP011370	2493.07	0.595343	0.116257	5.12091	3.04067e-07	5.56543e-06		unspecified product	protein_coding	GO:0005515;GO:0016020;GO:0016021	protein binding;membrane;integral component of membrane
AGAP011859	1279.39	-0.439925	0.0859086	-5.12084	3.04172e-07	5.56543e-06		beta-glucuronidase	protein_coding	GO:0004553;GO:0004566;GO:0005615;GO:0005764;GO:0005975;GO:0008152;GO:0016020;GO:0016021;GO:0016787;GO:0016798;GO:0019391;GO:0030246	hydrolase activity, hydrolyzing O-glycosyl compounds;beta-glucuronidase activity;extracellular space;lysosome;carbohydrate metabolic process;metabolic process;membrane;integral component of membrane;hydrolase activity;hydrolase activity, acting on glycosyl bonds;glucuronoside catabolic process;carbohydrate binding
AGAP006327	1408.56	0.487311	0.0951836	5.11969	3.06033e-07	5.58966e-06	LRIM6	leucine-rich immune protein (Short)	protein_coding	GO:0007165	signal transduction
AGAP013482	106.212	-1.12608	0.220032	-5.1178	3.09116e-07	5.63609e-06		unspecified product	protein_coding
AGAP000378	10279.1	0.39879	0.0779414	5.11654	3.11197e-07	5.65168e-06		programmed cell death protein 4	protein_coding	GO:0005634;GO:0005737;GO:0005829;GO:0045892	nucleus;cytoplasm;cytosol;negative regulation of DNA-templated transcription
AGAP012798	985.012	0.616538	0.120501	5.11644	3.11354e-07	5.65168e-06		unspecified product	protein_coding	GO:0003735;GO:0005840;GO:0006412;GO:0022627	structural constituent of ribosome;ribosome;translation;cytosolic small ribosomal subunit
AGAP008706	436.051	0.610797	0.119383	5.11629	3.116e-07	5.65168e-06		Protein zwilch [Source:UniProtKB/TrEMBL%3BAcc:A0A1S4GZ12]	protein_coding	GO:0007093;GO:1990423	mitotic cell cycle checkpoint signaling;RZZ complex
AGAP029569	1607.75	-0.392684	0.0767979	-5.11322	3.16713e-07	5.73443e-06	Tsp74F	Tetraspanin [Source:UniProtKB/TrEMBL%3BAcc:Q7QHT0]	protein_coding	GO:0005887;GO:0016020;GO:0016021	integral component of plasma membrane;membrane;integral component of membrane
AGAP007099	1176.91	-0.534528	0.104556	-5.11235	3.1817e-07	5.75081e-06		unspecified product	protein_coding	GO:0005938;GO:0016020;GO:0016021;GO:0035017;GO:0035317	cell cortex;membrane;integral component of membrane;cuticle pattern formation;imaginal disc-derived wing hair organization
AGAP004124	329.728	-0.754863	0.147727	-5.10984	3.22437e-07	5.81784e-06	Osi24	protein osiris 24	protein_coding	GO:0016020;GO:0016021	membrane;integral component of membrane
AGAP028200	242.096	-0.757899	0.148368	-5.10822	3.25202e-07	5.85757e-06	CPLCP9	cuticular protein (putative) CPLCP9	protein_coding
AGAP029606	975.871	0.460631	0.090211	5.10615	3.28791e-07	5.912e-06		unspecified product	protein_coding	GO:0000166;GO:0003774;GO:0003779;GO:0005515;GO:0005524;GO:0005737;GO:0016459	nucleotide binding;cytoskeletal motor activity;actin binding;protein binding;ATP binding;cytoplasm;myosin complex
AGAP004108	10476.3	0.394361	0.0773058	5.10131	3.37318e-07	6.0527e-06		Amalgam	protein_coding
AGAP009783	446.741	-0.942979	0.18486	-5.10105	3.37779e-07	6.0527e-06		short/branched chain acyl-CoA dehydrogenase	protein_coding	GO:0003995;GO:0016491;GO:0016627;GO:0050660;GO:0055114	acyl-CoA dehydrogenase activity;oxidoreductase activity;oxidoreductase activity, acting on the CH-CH group of donors;flavin adenine dinucleotide binding;obsolete oxidation-reduction process
AGAP013505	1520.39	0.52681	0.103288	5.10041	3.38922e-07	6.06274e-06		unspecified product	protein_coding	GO:0016021	integral component of membrane
AGAP003434	4148.69	0.381764	0.0748561	5.09997	3.39715e-07	6.0665e-06		Condensin complex subunit 1 [Source:UniProtKB/TrEMBL%3BAcc:Q7QDI4]	protein_coding	GO:0000278;GO:0000779;GO:0003682;GO:0005634;GO:0007049;GO:0007076;GO:0010032;GO:0030261;GO:0042393;GO:0051301;GO:0051304	mitotic cell cycle;condensed chromosome, centromeric region;chromatin binding;nucleus;cell cycle;mitotic chromosome condensation;meiotic chromosome condensation;chromosome condensation;histone binding;cell division;chromosome separation
AGAP029083	83.123	-1.21152	0.237646	-5.098	3.43253e-07	6.11919e-06		unspecified product	protein_coding
AGAP004792	694.482	-0.50092	0.098348	-5.09334	3.51809e-07	6.261e-06		StAR-related lipid transfer protein 7	protein_coding	GO:0008289	lipid binding
AGAP012167	1198.07	-0.627415	0.12331	-5.0881	3.61665e-07	6.42541e-06	Pgi	phosphoglucose isomerase (glucose-6-phosphate isomerase)	protein_coding	GO:0004347;GO:0005829;GO:0006094;GO:0006096;GO:0016853;GO:0016866;GO:0048029;GO:0051156	glucose-6-phosphate isomerase activity;cytosol;gluconeogenesis;glycolytic process;isomerase activity;intramolecular transferase activity;monosaccharide binding;glucose 6-phosphate metabolic process
AGAP004131	22703.2	-0.324403	0.0638131	-5.08365	3.70254e-07	6.5668e-06	Osi9	protein osiris 9	protein_coding	GO:0016020;GO:0016021	membrane;integral component of membrane
AGAP006241	104.327	-1.12108	0.220677	-5.08017	3.77093e-07	6.67673e-06		Innexin inx2	protein_coding	GO:0005243;GO:0005886;GO:0005921;GO:0006811;GO:0007602;GO:0016020;GO:0016021;GO:0030054;GO:0055085	gap junction channel activity;plasma membrane;gap junction;ion transport;phototransduction;membrane;integral component of membrane;cell junction;transmembrane transport
AGAP006015	1328.74	-0.400796	0.0789217	-5.07839	3.80638e-07	6.72806e-06		decaprenyl-diphosphate synthase subunit 2	protein_coding	GO:0004659;GO:0006744;GO:0008299;GO:0016740;GO:1990234	prenyltransferase activity;ubiquinone biosynthetic process;isoprenoid biosynthetic process;transferase activity;transferase complex
AGAP000545	852.197	0.475527	0.0936492	5.07775	3.81934e-07	6.73951e-06		unspecified product	protein_coding	GO:0005524;GO:0005737;GO:0016887	ATP binding;cytoplasm;ATP hydrolysis activity
AGAP012518	128.916	-0.970557	0.19158	-5.06606	4.06126e-07	7.15427e-06		unspecified product	protein_coding	GO:0008080;GO:0016747	N-acetyltransferase activity;acyltransferase activity, transferring groups other than amino-acyl groups
AGAP010456	1027.5	-0.471247	0.0930514	-5.06437	4.09744e-07	7.20581e-06		unspecified product	protein_coding	GO:0001540;GO:0005515;GO:0005634;GO:0005737;GO:0006355;GO:0008134;GO:0051179	amyloid-beta binding;protein binding;nucleus;cytoplasm;regulation of DNA-templated transcription;transcription factor binding;localization
AGAP000531	391.77	0.610202	0.120544	5.06208	4.14702e-07	7.28071e-06		lipoyl(octanoyl) transferase	protein_coding	GO:0005739;GO:0006464;GO:0009249;GO:0016415;GO:0016740;GO:0016746;GO:0033819;GO:0102555	mitochondrion;;protein lipoylation;octanoyltransferase activity;transferase activity;acyltransferase activity;lipoyl(octanoyl) transferase activity;
AGAP003483	220.134	0.880329	0.173942	5.06105	4.16948e-07	7.30783e-06		unspecified product	protein_coding	GO:0001676;GO:0003824;GO:0004467;GO:0016405;GO:0046949	long-chain fatty acid metabolic process;catalytic activity;long-chain fatty acid-CoA ligase activity;CoA-ligase activity;fatty-acyl-CoA biosynthetic process
AGAP005824	612.822	0.647877	0.128283	5.05036	4.40971e-07	7.71109e-06		presqualene diphosphate phosphatase	protein_coding	GO:0016020;GO:0016021;GO:0042392;GO:0046839	membrane;integral component of membrane;sphingosine-1-phosphate phosphatase activity;phospholipid dephosphorylation
AGAP008146	331.658	-0.641899	0.127111	-5.04991	4.42024e-07	7.71109e-06		unspecified product	protein_coding
AGAP008350	205.39	1.04532	0.207	5.04984	4.42178e-07	7.71109e-06	DBLOX	Double Oxidase: Two Peroxidase domains.	protein_coding	GO:0004601;GO:0006979;GO:0020037;GO:0055114;GO:0098869	peroxidase activity;response to oxidative stress;heme binding;obsolete oxidation-reduction process;cellular oxidant detoxification
AGAP000631	7089.44	0.318861	0.0631687	5.04777	4.46992e-07	7.782e-06		integrator complex subunit 6	protein_coding	GO:0032039;GO:0034472	integrator complex;snRNA 3'-end processing
AGAP006387	477.654	0.602037	0.119588	5.03426	4.79707e-07	8.33761e-06		DNA primase large subunit [Source:UniProtKB/TrEMBL%3BAcc:Q7Q5K2]	protein_coding	GO:0003677;GO:0003896;GO:0003899;GO:0005658;GO:0006260;GO:0006269;GO:0016740;GO:0016779;GO:0046872;GO:0051536;GO:0051539	DNA binding;DNA primase activity;DNA-directed 5'-3' RNA polymerase activity;alpha DNA polymerase:primase complex;DNA replication;DNA replication, synthesis of RNA primer;transferase activity;nucleotidyltransferase activity;metal ion binding;iron-sulfur cluster binding;4 iron, 4 sulfur cluster binding
AGAP008606	113.151	-1.07694	0.214016	-5.03206	4.85241e-07	8.41974e-06		forkhead box protein L	protein_coding	GO:0000981;GO:0003677;GO:0003700;GO:0005634;GO:0006355;GO:0006357;GO:0009653;GO:0030154;GO:0043565	DNA-binding transcription factor activity, RNA polymerase II-specific;DNA binding;DNA-binding transcription factor activity;nucleus;regulation of DNA-templated transcription;regulation of transcription by RNA polymerase II;anatomical structure morphogenesis;cell differentiation;sequence-specific DNA binding
AGAP005550	636.571	-0.576388	0.114571	-5.03085	4.88306e-07	8.45883e-06		unspecified product	protein_coding	GO:0007005;GO:0007007;GO:0031305	mitochondrion organization;inner mitochondrial membrane organization;integral component of mitochondrial inner membrane
AGAP004166	138.53	-0.99015	0.196888	-5.02901	4.9303e-07	8.52647e-06		unspecified product	protein_coding	GO:0005509;GO:0005886;GO:0005887;GO:0007155;GO:0007156;GO:0016020;GO:0016021	calcium ion binding;plasma membrane;integral component of plasma membrane;cell adhesion;homophilic cell adhesion via plasma membrane adhesion molecules;membrane;integral component of membrane
AGAP007938	2257.94	-0.452714	0.0900316	-5.02838	4.94633e-07	8.54001e-06	cact	protein cactus (TOLL pathway signalling)	protein_coding	GO:0005515	protein binding
AGAP005532	1264.32	0.513135	0.102095	5.02603	5.00729e-07	8.63094e-06		Dehydrogenase/reductase SDR family protein 7-like [Source:UniProtKB/Swiss-Prot%3BAcc:Q7Q732]	protein_coding	GO:0005777;GO:0005778;GO:0016020;GO:0016021;GO:0016491;GO:0055114	peroxisome;peroxisomal membrane;membrane;integral component of membrane;oxidoreductase activity;obsolete oxidation-reduction process
AGAP003050	637.536	-0.503436	0.100192	-5.02471	5.04183e-07	8.67611e-06		stearoyl-CoA desaturase (delta-9 desaturase)	protein_coding	GO:0004768;GO:0005506;GO:0005789;GO:0006633;GO:0006636;GO:0016020;GO:0016021;GO:0016491;GO:0016717;GO:0055114	stearoyl-CoA 9-desaturase activity;iron ion binding;endoplasmic reticulum membrane;fatty acid biosynthetic process;unsaturated fatty acid biosynthetic process;membrane;integral component of membrane;oxidoreductase activity;oxidoreductase activity, acting on paired donors, with oxidation of a pair of donors resulting in the reduction of molecular oxygen to two molecules of water;obsolete oxidation…
AGAP005612	604.324	0.580374	0.115621	5.01961	5.17767e-07	8.89516e-06		unspecified product	protein_coding
AGAP005733	28.4847	-2.62902	0.523982	-5.0174	5.2376e-07	8.97737e-06		unspecified product	protein_coding	GO:0005515	protein binding
AGAP009958	1999.99	-0.487595	0.0971845	-5.01721	5.24276e-07	8.97737e-06		arginine and glutamate-rich protein 1	protein_coding	GO:0005654;GO:0005739	nucleoplasm;mitochondrion
AGAP003422	1013.99	0.558649	0.111496	5.0105	5.42891e-07	9.28085e-06		endoplasmic reticulum metallopeptidase 1	protein_coding	GO:0006508;GO:0008235;GO:0016020;GO:0016021	proteolysis;metalloexopeptidase activity;membrane;integral component of membrane
AGAP000414	167.148	-0.861302	0.171913	-5.01011	5.43983e-07	9.28428e-06		prostaglandin reductase 1	protein_coding	GO:0005737;GO:0016491;GO:0016628;GO:0032440;GO:0036132;GO:0047522;GO:0055114;GO:0097257	cytoplasm;oxidoreductase activity;oxidoreductase activity, acting on the CH-CH group of donors, NAD or NADP as acceptor;2-alkenal reductase [NAD(P)+] activity;13-prostaglandin reductase activity;15-oxoprostaglandin 13-oxidase activity;obsolete oxidation-reduction process;leukotriene B4 12-hydroxy dehydrogenase activity
AGAP000719	3390.13	0.402112	0.0802825	5.00871	5.47959e-07	9.33682e-06	Ahcy13	Adenosylhomocysteinase [Source:UniProtKB/Swiss-Prot%3BAcc:O76757]	protein_coding	GO:0004013;GO:0005829;GO:0006730;GO:0016787;GO:0033353	adenosylhomocysteinase activity;cytosol;one-carbon metabolic process;hydrolase activity;S-adenosylmethionine cycle
AGAP006741	176.585	-0.881291	0.176011	-5.00702	5.528e-07	9.40393e-06		unspecified product	protein_coding
AGAP008161	217.203	0.759198	0.151708	5.00432	5.60584e-07	9.50893e-06		Ribonuclease H2 subunit B [Source:UniProtKB/TrEMBL%3BAcc:A0A1S4GY55]	protein_coding	GO:0004523;GO:0005634;GO:0005654;GO:0006401;GO:0009259;GO:0032299;GO:0090502	RNA-DNA hybrid ribonuclease activity;nucleus;nucleoplasm;RNA catabolic process;ribonucleotide metabolic process;ribonuclease H2 complex;RNA phosphodiester bond hydrolysis, endonucleolytic
AGAP010711	1541.47	0.4625	0.0924213	5.00425	5.608e-07	9.50893e-06		exportin-2	protein_coding	GO:0005049;GO:0005515;GO:0005634;GO:0005635;GO:0005829;GO:0006606;GO:0006611;GO:0006886;GO:0031267	nuclear export signal receptor activity;protein binding;nucleus;nuclear envelope;cytosol;protein import into nucleus;protein export from nucleus;intracellular protein transport;small GTPase binding
AGAP000262	216.105	-0.887626	0.177413	-5.00316	5.63994e-07	9.54754e-06		unspecified product	protein_coding	GO:0005623;GO:0009055;GO:0015035;GO:0022900;GO:0045454;GO:0055114;GO:0097573	obsolete cell;electron transfer activity;protein-disulfide reductase activity;electron transport chain;cell redox homeostasis;obsolete oxidation-reduction process;glutathione oxidoreductase activity
AGAP001409	40.9404	1.77746	0.356322	4.98836	6.08927e-07	1.02915e-05		odorant-binding protein antennal 3	protein_coding	GO:0005549;GO:0007608;GO:0050896	odorant binding;sensory perception of smell;response to stimulus
AGAP003680	704.237	-0.51303	0.102892	-4.98609	6.16122e-07	1.03835e-05	ABCH2	ATP-binding cassette transporter (ABC transporter) family H member 2	protein_coding	GO:0000166;GO:0005524;GO:0016020;GO:0016021;GO:0016887;GO:0043190;GO:0055085	nucleotide binding;ATP binding;membrane;integral component of membrane;ATP hydrolysis activity;ATP-binding cassette (ABC) transporter complex;transmembrane transport
AGAP001480	1406.76	-0.541398	0.108583	-4.98602	6.16369e-07	1.03835e-05		unspecified product	protein_coding	GO:0001725;GO:0016460;GO:0032034;GO:0046872;GO:0051496;GO:0051893	stress fiber;myosin II complex;myosin II head/neck binding;metal ion binding;positive regulation of stress fiber assembly;regulation of focal adhesion assembly
AGAP012627	323.908	0.703168	0.141046	4.98536	6.18451e-07	1.04018e-05		unspecified product	protein_coding
AGAP006911	1253.82	0.495407	0.0994406	4.98193	6.29524e-07	1.05709e-05	SRPN2	serine protease inhibitor (serpin) 2	protein_coding	GO:0004867;GO:0005615;GO:0008201;GO:0010951;GO:0035009;GO:0042832;GO:0045861;GO:2000266	serine-type endopeptidase inhibitor activity;extracellular space;heparin binding;negative regulation of endopeptidase activity;negative regulation of melanization defense response;defense response to protozoan;negative regulation of proteolysis;regulation of blood coagulation, intrinsic pathway
AGAP005507	103.118	-1.30283	0.261723	-4.97791	6.42742e-07	1.07755e-05	nSyb	synaptic vesicle-associated integral membrane protein	protein_coding	GO:0005484;GO:0005886;GO:0006906;GO:0016020;GO:0016021;GO:0016192;GO:0019905;GO:0031201	SNAP receptor activity;plasma membrane;vesicle fusion;membrane;integral component of membrane;vesicle-mediated transport;syntaxin binding;SNARE complex
AGAP028400	40419.9	0.390149	0.0784221	4.97499	6.52496e-07	1.09214e-05		unspecified product	protein_coding
AGAP006651	252.51	0.756267	0.152192	4.96917	6.72393e-07	1.12364e-05		peroxisomal 3%2C2-trans-enoyl-CoA isomerase	protein_coding	GO:0003824	catalytic activity
AGAP010563	513.402	0.585698	0.117895	4.96797	6.76574e-07	1.12753e-05		solute carrier family 7 (cationic amino acid transporter%2C y+ system)	protein_coding	GO:0000064;GO:0005886;GO:0006865;GO:0015171;GO:0015189;GO:0016020;GO:0016021;GO:0022857;GO:0055085;GO:0097638;GO:1903352	L-ornithine transmembrane transporter activity;plasma membrane;amino acid transport;amino acid transmembrane transporter activity;L-lysine transmembrane transporter activity;membrane;integral component of membrane;transmembrane transporter activity;transmembrane transport;L-arginine import across plasma membrane;L-ornithine transmembrane transport
AGAP004476	553.536	-0.523277	0.105332	-4.96788	6.76887e-07	1.12753e-05		solute carrier family 18 (vesicular monoamine)%2C member 2	protein_coding	GO:0005335;GO:0006836;GO:0008504;GO:0015842;GO:0015844;GO:0016020;GO:0016021;GO:0022857;GO:0030672;GO:0043195;GO:0051610;GO:0055085	serotonin:sodium symporter activity;neurotransmitter transport;monoamine transmembrane transporter activity;aminergic neurotransmitter loading into synaptic vesicle;monoamine transport;membrane;integral component of membrane;transmembrane transporter activity;synaptic vesicle membrane;terminal bouton;serotonin uptake;transmembrane transport
AGAP028934	92.4121	-1.12486	0.226504	-4.96617	6.82882e-07	1.1357e-05	LSU_rRNA_eukarya	Eukaryotic large subunit ribosomal RNA [Source:RFAM%3BAcc:RF02543]	rRNA
AGAP010373	701.378	-0.521815	0.105081	-4.96582	6.84104e-07	1.13592e-05		arginine-tRNA-protein transferase	protein_coding	GO:0004057;GO:0016598	arginyltransferase activity;protein arginylation
AGAP008989	56.0696	-1.47243	0.296576	-4.96476	6.87851e-07	1.14032e-05		unspecified product	protein_coding	GO:0003924;GO:0005525	GTPase activity;GTP binding
AGAP028522	2177.46	0.391634	0.078958	4.96003	7.04832e-07	1.16661e-05		unspecified product	protein_coding	GO:0003676	nucleic acid binding
AGAP008098	3583.16	0.377553	0.0761305	4.95929	7.07518e-07	1.1692e-05		TMEM131_like domain-containing protein [Source:UniProtKB/TrEMBL%3BAcc:A0A1S4GY13]	protein_coding	GO:0016020;GO:0016021	membrane;integral component of membrane
AGAP010769	2165.15	-0.432132	0.0872361	-4.95358	7.28587e-07	1.20211e-05		glucosamine-phosphate N-acetyltransferase	protein_coding	GO:0004343;GO:0005783;GO:0005793;GO:0005794;GO:0006048;GO:0008080;GO:0016740;GO:0016746;GO:0048029	glucosamine 6-phosphate N-acetyltransferase activity;endoplasmic reticulum;endoplasmic reticulum-Golgi intermediate compartment;Golgi apparatus;UDP-N-acetylglucosamine biosynthetic process;N-acetyltransferase activity;transferase activity;acyltransferase activity;monosaccharide binding
AGAP005911	1265.1	-0.498359	0.100625	-4.95261	7.32256e-07	1.20625e-05		guanine nucleotide-binding protein G(I)/G(S)/G(T) subunit beta-1	protein_coding	GO:0005515;GO:0005737;GO:0005834;GO:0007165;GO:0007186;GO:0030159	protein binding;cytoplasm;heterotrimeric G-protein complex;signal transduction;G protein-coupled receptor signaling pathway;signaling receptor complex adaptor activity
AGAP000589	620.643	0.60221	0.121625	4.95136	7.36961e-07	1.21209e-05		poly(ADP-ribose) glycohydrolase	protein_coding	GO:0004649;GO:0005634;GO:0005737;GO:0005975;GO:0006282;GO:0009225;GO:0031056;GO:1990966	poly(ADP-ribose) glycohydrolase activity;nucleus;cytoplasm;carbohydrate metabolic process;regulation of DNA repair;nucleotide-sugar metabolic process;regulation of histone modification;ATP generation from poly-ADP-D-ribose
AGAP008465	200.299	-0.933823	0.188779	-4.94664	7.55038e-07	1.23986e-05	CPLCG22	cuticular protein CPLCG family (CPLCG22)	protein_coding
AGAP000745	124.889	-1.09793	0.221983	-4.94601	7.57507e-07	1.24195e-05		unspecified product	protein_coding	GO:0042302	structural constituent of cuticle
AGAP009899	703.743	0.648955	0.131319	4.94183	7.73909e-07	1.26685e-05		unspecified product	protein_coding	GO:0000978;GO:0003676;GO:0003700;GO:0005654;GO:0006357;GO:0045944	RNA polymerase II cis-regulatory region sequence-specific DNA binding;nucleic acid binding;DNA-binding transcription factor activity;nucleoplasm;regulation of transcription by RNA polymerase II;positive regulation of transcription by RNA polymerase II
AGAP001978	3349.74	0.422919	0.0855982	4.94075	7.78243e-07	1.27194e-05		unspecified product	protein_coding	GO:0000122;GO:0000978;GO:0000981;GO:0003677;GO:0003700;GO:0005634;GO:0005667;GO:0006355;GO:0006357;GO:0008134;GO:0043565;GO:0045944;GO:0046983;GO:0051726;GO:0090575	negative regulation of transcription by RNA polymerase II;RNA polymerase II cis-regulatory region sequence-specific DNA binding;DNA-binding transcription factor activity, RNA polymerase II-specific;DNA binding;DNA-binding transcription factor activity;nucleus;transcription regulator complex;regulation of DNA-templated transcription;regulation of transcription by RNA polymerase II;transcription fa…
AGAP010343	1027.69	-0.551733	0.111682	-4.94022	7.80358e-07	1.2734e-05		CTL-like protein 2	protein_coding	GO:0016021;GO:0022857;GO:0055085	integral component of membrane;transmembrane transporter activity;transmembrane transport
AGAP007692	445.124	0.633594	0.128341	4.93679	7.94202e-07	1.29341e-05		serine protease inhibitor (serpin) 14	protein_coding	GO:0004867;GO:0005615	serine-type endopeptidase inhibitor activity;extracellular space
AGAP003584	1851.12	0.453619	0.0918896	4.93657	7.95103e-07	1.29341e-05		L-iditol 2-dehydrogenase	protein_coding	GO:0003939;GO:0006062;GO:0008270;GO:0016491;GO:0016616;GO:0046872;GO:0055114	L-iditol 2-dehydrogenase activity;sorbitol catabolic process;zinc ion binding;oxidoreductase activity;oxidoreductase activity, acting on the CH-OH group of donors, NAD or NADP as acceptor;metal ion binding;obsolete oxidation-reduction process
AGAP003467	21.3904	-2.49248	0.505146	-4.93418	8.04871e-07	1.30726e-05	Osi16	protein osiris 16	protein_coding	GO:0016020;GO:0016021	membrane;integral component of membrane
AGAP003831	165.856	-1.1096	0.225028	-4.93096	8.18281e-07	1.32697e-05		unspecified product	protein_coding	GO:0004649;GO:0005634;GO:0005737;GO:0005975;GO:0006282;GO:0009225;GO:0031056;GO:1990966	poly(ADP-ribose) glycohydrolase activity;nucleus;cytoplasm;carbohydrate metabolic process;regulation of DNA repair;nucleotide-sugar metabolic process;regulation of histone modification;ATP generation from poly-ADP-D-ribose
AGAP005714	123.486	-0.969631	0.196655	-4.93061	8.19723e-07	1.32724e-05		unspecified product	protein_coding	GO:0005509	calcium ion binding
AGAP028835	96.1475	-1.10686	0.224887	-4.92184	8.57333e-07	1.38521e-05	LSU_rRNA_eukarya	Eukaryotic large subunit ribosomal RNA [Source:RFAM%3BAcc:RF02543]	rRNA
AGAP004440	10891.1	0.339515	0.068984	4.92165	8.58187e-07	1.38521e-05		spectrin beta	protein_coding	GO:0003779;GO:0005085;GO:0005515;GO:0005543;GO:0005737;GO:0005874;GO:0007154;GO:0023052;GO:0050896;GO:0051693	actin binding;guanyl-nucleotide exchange factor activity;protein binding;phospholipid binding;cytoplasm;microtubule;cell communication;signaling;response to stimulus;actin filament capping
AGAP011897	118.488	-1.11099	0.226205	-4.91145	9.04048e-07	1.45697e-05		unspecified product	protein_coding
AGAP009589	135.884	-0.96378	0.196336	-4.90884	9.1616e-07	1.47421e-05		Kinase [Source:UniProtKB/TrEMBL%3BAcc:A0A453YUX6]	protein_coding	GO:0016301;GO:0016310;GO:0016740;GO:0032958	kinase activity;phosphorylation;transferase activity;inositol phosphate biosynthetic process
AGAP012641	143.98	-0.885061	0.180315	-4.90843	9.18103e-07	1.47506e-05		aldose reductase	protein_coding	GO:0004032;GO:0005829;GO:0008106;GO:0016491;GO:0047834;GO:0055114	alditol:NADP+ 1-oxidoreductase activity;cytosol;alcohol dehydrogenase (NADP+) activity;oxidoreductase activity;D-threo-aldose 1-dehydrogenase activity;obsolete oxidation-reduction process
AGAP028164	3504.83	0.400555	0.0816223	4.90742	9.22846e-07	1.47932e-05		unspecified product	protein_coding	GO:0003995;GO:0016491;GO:0016627;GO:0050660;GO:0055114	acyl-CoA dehydrogenase activity;oxidoreductase activity;oxidoreductase activity, acting on the CH-CH group of donors;flavin adenine dinucleotide binding;obsolete oxidation-reduction process
AGAP011694	309.993	-1.78017	0.362763	-4.90726	9.23595e-07	1.47932e-05		DUF4203 domain-containing protein [Source:UniProtKB/TrEMBL%3BAcc:A0A1S4H887]	protein_coding	GO:0005886;GO:0016020;GO:0016021;GO:0090263	plasma membrane;membrane;integral component of membrane;positive regulation of canonical Wnt signaling pathway
AGAP005920	1200.31	0.538811	0.109819	4.90635	9.27886e-07	1.4839e-05		histone chaperone ASF1	protein_coding	GO:0005634;GO:0006333;GO:0006335;GO:0006336;GO:0042393	nucleus;;DNA replication-dependent chromatin assembly;DNA replication-independent chromatin assembly;histone binding
AGAP009379	32.7629	1.9305	0.393521	4.90572	9.30859e-07	1.48638e-05		cellular retinaldehyde-binding protein	protein_coding	GO:1902936	phosphatidylinositol bisphosphate binding
AGAP001700	4614.24	0.407779	0.0831669	4.90314	9.43168e-07	1.50373e-05		translational activator GCN1	protein_coding	GO:0000226;GO:0006417;GO:0019887;GO:0019901;GO:0033674;GO:0043022;GO:0045859	microtubule cytoskeleton organization;regulation of translation;protein kinase regulator activity;protein kinase binding;positive regulation of kinase activity;ribosome binding;regulation of protein kinase activity
AGAP028494	526.74	0.540585	0.110282	4.90184	9.49412e-07	1.51137e-05		unspecified product	protein_coding
AGAP003665	107.254	-1.12813	0.230231	-4.89998	9.58474e-07	1.52346e-05		unspecified product	protein_coding
AGAP008664	3074.35	-0.403468	0.0825138	-4.8897	1.00988e-06	1.60273e-05		UDP-glucose 4-epimerase	protein_coding	GO:0003974;GO:0003978;GO:0005829;GO:0005975;GO:0006012;GO:0016853;GO:0019388;GO:0033499	UDP-N-acetylglucosamine 4-epimerase activity;UDP-glucose 4-epimerase activity;cytosol;carbohydrate metabolic process;galactose metabolic process;isomerase activity;galactose catabolic process;galactose catabolic process via UDP-galactose
AGAP006193	205.115	0.737057	0.150824	4.88688	1.02444e-06	1.62304e-05		unspecified product	protein_coding
AGAP009106	312.948	0.780649	0.159752	4.88662	1.0258e-06	1.62304e-05		CBM39 domain-containing protein [Source:UniProtKB/TrEMBL%3BAcc:A0A1S4H069]	protein_coding	GO:0030246	carbohydrate binding
AGAP029036	92.6245	-1.11668	0.228713	-4.88244	1.04779e-06	1.65531e-05	LSU_rRNA_eukarya	Eukaryotic large subunit ribosomal RNA [Source:RFAM%3BAcc:RF02543]	rRNA
AGAP002997	724.346	0.478388	0.0983187	4.86568	1.14061e-06	1.79923e-05		tumor necrosis factor alpha-induced protein 8-like protein	protein_coding	GO:0005737;GO:0042981	cytoplasm;regulation of apoptotic process
AGAP009616	123.64	1.01443	0.208618	4.86262	1.15841e-06	1.82453e-05	pHCl-2	pH-sensitive chloride channel 2 [Source:UniProtKB/Swiss-Prot%3BAcc:A0A1S4H2E2]	protein_coding	GO:0004888;GO:0005216;GO:0005230;GO:0005886;GO:0006811;GO:0016020;GO:0016021;GO:0034220	transmembrane signaling receptor activity;ion channel activity;extracellular ligand-gated ion channel activity;plasma membrane;ion transport;membrane;integral component of membrane;ion transmembrane transport
AGAP008090	3333.11	0.352564	0.0725306	4.8609	1.16853e-06	1.8377e-05		nuclear pore complex protein Nup205	protein_coding	GO:0005643;GO:0006913;GO:0006999;GO:0017056;GO:0044611	nuclear pore;nucleocytoplasmic transport;nuclear pore organization;structural constituent of nuclear pore;nuclear pore inner ring
AGAP006251	1094.52	-0.491489	0.101121	-4.8604	1.17148e-06	1.83956e-05		t-SNARE coiled-coil homology domain-containing protein [Source:UniProtKB/TrEMBL%3BAcc:Q7Q5R2]	protein_coding	GO:0000149;GO:0005484;GO:0005794;GO:0005829;GO:0006886;GO:0006906;GO:0012505;GO:0016020;GO:0016021;GO:0016192;GO:0030285;GO:0031201;GO:0042147;GO:0048193;GO:0048278	SNARE binding;SNAP receptor activity;Golgi apparatus;cytosol;intracellular protein transport;vesicle fusion;endomembrane system;membrane;integral component of membrane;vesicle-mediated transport;integral component of synaptic vesicle membrane;SNARE complex;retrograde transport, endosome to Golgi;Golgi vesicle transport;vesicle docking
AGAP000308	4507.51	0.423168	0.0871268	4.85692	1.19225e-06	1.86936e-05		proteasome activator subunit 3 (PA28 gamma)	protein_coding	GO:0005654;GO:0005737;GO:0008537;GO:0010950;GO:0019884;GO:0061133;GO:0061136;GO:2000045	nucleoplasm;cytoplasm;proteasome activator complex;positive regulation of endopeptidase activity;antigen processing and presentation of exogenous antigen;endopeptidase activator activity;regulation of proteasomal protein catabolic process;regulation of G1/S transition of mitotic cell cycle
AGAP000391	1623.76	0.388332	0.0800342	4.85207	1.22177e-06	1.91275e-05		negative elongation factor C/D	protein_coding	GO:0003723;GO:0005634;GO:0032021;GO:0034244;GO:0045892	RNA binding;nucleus;NELF complex;negative regulation of transcription elongation by RNA polymerase II;negative regulation of DNA-templated transcription
AGAP028830	96.3569	-1.08673	0.22401	-4.85125	1.22684e-06	1.91781e-05	LSU_rRNA_eukarya	Eukaryotic large subunit ribosomal RNA [Source:RFAM%3BAcc:RF02543]	rRNA
AGAP012643	608.674	0.568555	0.11725	4.84907	1.2404e-06	1.9361e-05		solute carrier family 7 (cationic amino acid transporter%2C y+ system)	protein_coding	GO:0015179;GO:0016020;GO:0016021;GO:0022857;GO:0055085;GO:1902475	L-amino acid transmembrane transporter activity;membrane;integral component of membrane;transmembrane transporter activity;transmembrane transport;L-alpha-amino acid transmembrane transport
AGAP010355	854.471	-0.52212	0.107714	-4.84726	1.25178e-06	1.95093e-05		unspecified product	protein_coding	GO:0003677;GO:0005515	DNA binding;protein binding
AGAP005115	1841.74	0.376943	0.0777727	4.84673	1.2551e-06	1.95319e-05		unspecified product	protein_coding
AGAP004964	98.2283	1.04129	0.214981	4.84364	1.27483e-06	1.98094e-05		unspecified product	protein_coding	GO:0016020;GO:0016021	membrane;integral component of membrane
AGAP028831	92.949	-1.09842	0.226822	-4.84264	1.28128e-06	1.98799e-05	LSU_rRNA_eukarya	Eukaryotic large subunit ribosomal RNA [Source:RFAM%3BAcc:RF02543]	rRNA
AGAP005847	1594.68	0.469292	0.0970339	4.83637	1.32232e-06	2.04862e-05		hydroxymethylglutaryl-CoA synthase	protein_coding	GO:0003824;GO:0004421;GO:0006084;GO:0006629;GO:0006694;GO:0008202;GO:0008299;GO:0010142;GO:0016126;GO:0016740;GO:0016746	catalytic activity;hydroxymethylglutaryl-CoA synthase activity;acetyl-CoA metabolic process;lipid metabolic process;steroid biosynthetic process;steroid metabolic process;isoprenoid biosynthetic process;farnesyl diphosphate biosynthetic process, mevalonate pathway;sterol biosynthetic process;transferase activity;acyltransferase activity
AGAP009581	90.0513	1.20037	0.248433	4.83175	1.35339e-06	2.09363e-05		collagen type I/II/III/V/XI/XXIV/XXVII alpha	protein_coding	GO:0005201;GO:0005615;GO:0016020;GO:0016021;GO:0030198;GO:0031012;GO:0048731	extracellular matrix structural constituent;extracellular space;membrane;integral component of membrane;extracellular matrix organization;extracellular matrix;system development
AGAP006404	194.212	-1.11602	0.231145	-4.82824	1.37748e-06	2.12774e-05		unspecified product	protein_coding
AGAP007207	1387.6	0.459183	0.0952544	4.8206	1.43129e-06	2.20758e-05		unspecified product	protein_coding	GO:0005509;GO:0005886;GO:0007155;GO:0007156;GO:0016020	calcium ion binding;plasma membrane;cell adhesion;homophilic cell adhesion via plasma membrane adhesion molecules;membrane
AGAP005061	20898.4	0.463467	0.0963437	4.81055	1.50512e-06	2.31802e-05	RpS9	40S ribosomal protein S9	protein_coding	GO:0003723;GO:0003735;GO:0005840;GO:0006412;GO:0015935;GO:0019843;GO:0022627;GO:0045903	RNA binding;structural constituent of ribosome;ribosome;translation;small ribosomal subunit;rRNA binding;cytosolic small ribosomal subunit;positive regulation of translational fidelity
AGAP006646	229.43	-0.724992	0.150769	-4.80862	1.51976e-06	2.33711e-05		hydroxyacid-oxoacid transhydrogenase%2C mitochondrial	protein_coding	GO:0004022;GO:0005739;GO:0006539;GO:0016491;GO:0046872;GO:0047988;GO:0055114	alcohol dehydrogenase (NAD+) activity;mitochondrion;glutamate catabolic process via 2-oxoglutarate;oxidoreductase activity;metal ion binding;hydroxyacid-oxoacid transhydrogenase activity;obsolete oxidation-reduction process
AGAP004515	265.325	-0.674601	0.140336	-4.80705	1.53173e-06	2.35205e-05		unspecified product	protein_coding
AGAP002369	315.204	-0.809263	0.168395	-4.80574	1.54182e-06	2.36404e-05		vesicular acetylcholine transporter	protein_coding	GO:0005277;GO:0006836;GO:0007268;GO:0015695;GO:0016020;GO:0016021;GO:0022857;GO:0030121;GO:0030122;GO:0042908;GO:0042910;GO:0043195;GO:0055085;GO:0072488;GO:1901374	acetylcholine transmembrane transporter activity;neurotransmitter transport;chemical synaptic transmission;organic cation transport;membrane;integral component of membrane;transmembrane transporter activity;AP-1 adaptor complex;AP-2 adaptor complex;xenobiotic transport;xenobiotic transmembrane transporter activity;terminal bouton;transmembrane transport;ammonium transmembrane transport;acetate es…
AGAP001515	108.998	-1.14846	0.239152	-4.80222	1.56918e-06	2.40246e-05		unspecified product	protein_coding	GO:0003779;GO:0030017;GO:0035025;GO:0045893;GO:0045944;GO:0051091	actin binding;sarcomere;positive regulation of Rho protein signal transduction;positive regulation of DNA-templated transcription;positive regulation of transcription by RNA polymerase II;positive regulation of DNA-binding transcription factor activity
AGAP011319	1063.72	0.430342	0.0896897	4.79812	1.60164e-06	2.44856e-05		Pacifastin-related peptide	protein_coding	GO:0004866;GO:0004867;GO:0005576;GO:0010466;GO:0010951;GO:0030414	endopeptidase inhibitor activity;serine-type endopeptidase inhibitor activity;extracellular region;negative regulation of peptidase activity;negative regulation of endopeptidase activity;peptidase inhibitor activity
AGAP003714	105.14	-1.38024	0.288022	-4.79213	1.65019e-06	2.51908e-05	HPX3	heme peroxidase 3	protein_coding	GO:0004601;GO:0006979;GO:0020037;GO:0055114;GO:0098869	peroxidase activity;response to oxidative stress;heme binding;obsolete oxidation-reduction process;cellular oxidant detoxification
AGAP005490	58.8451	-1.72973	0.361263	-4.78799	1.68458e-06	2.56782e-05		Voltage-dependent calcium channel alpha-2/delta%2C invertebrate [Source:UniProtKB/TrEMBL%3BAcc:A0A1S4GQ08]	protein_coding	GO:0005244;GO:0005245;GO:0005262;GO:0005886;GO:0005891;GO:0016020;GO:0016021;GO:0034765;GO:0070588	voltage-gated ion channel activity;voltage-gated calcium channel activity;calcium channel activity;plasma membrane;voltage-gated calcium channel complex;membrane;integral component of membrane;regulation of ion transmembrane transport;calcium ion transmembrane transport
AGAP010596	208.266	-0.734065	0.153427	-4.78446	1.7145e-06	2.6096e-05		Alkaline phosphatase [Source:UniProtKB/TrEMBL%3BAcc:Q7Q8R8]	protein_coding	GO:0003824;GO:0004035;GO:0016311;GO:0016787;GO:0016791	catalytic activity;alkaline phosphatase activity;dephosphorylation;hydrolase activity;phosphatase activity
AGAP001408	17914.9	0.458624	0.0958669	4.78397	1.71866e-06	2.61047e-05	RpL35	60S ribosomal protein L35	protein_coding	GO:0000463;GO:0003729;GO:0003735;GO:0005840;GO:0006412;GO:0022625	maturation of LSU-rRNA from tricistronic rRNA transcript (SSU-rRNA, 5.8S rRNA, LSU-rRNA);mRNA binding;structural constituent of ribosome;ribosome;translation;cytosolic large ribosomal subunit
AGAP007837	28.0385	-2.07312	0.433375	-4.78367	1.7212e-06	2.61047e-05		Sodium-coupled monocarboxylate transporter 1 [Source:UniProtKB/TrEMBL%3BAcc:A0A1S4GX53]	protein_coding	GO:0016020;GO:0016021;GO:0022857;GO:0055085	membrane;integral component of membrane;transmembrane transporter activity;transmembrane transport
AGAP006117	1556.98	0.460145	0.096194	4.78351	1.72259e-06	2.61047e-05		unspecified product	protein_coding	GO:0005737;GO:0005819;GO:0005874;GO:0006457;GO:0007049;GO:0030496;GO:0032502;GO:0051082;GO:0051301	cytoplasm;spindle;microtubule;protein folding;cell cycle;midbody;developmental process;unfolded protein binding;cell division
AGAP013292	1587.34	0.371076	0.0776265	4.78027	1.75057e-06	2.649e-05		Rho-GAP domain-containing protein [Source:UniProtKB/TrEMBL%3BAcc:A0A1S4HBK6]	protein_coding	GO:0007165	signal transduction
AGAP002457	48.1721	-1.44859	0.303545	-4.77223	1.82197e-06	2.75305e-05		unspecified product	protein_coding	GO:0004553;GO:0005576;GO:0005975;GO:0008061	hydrolase activity, hydrolyzing O-glycosyl compounds;extracellular region;carbohydrate metabolic process;chitin binding
AGAP004497	1982.14	0.51872	0.10877	4.76898	1.85164e-06	2.79039e-05		unspecified product	protein_coding
AGAP000735	2912.69	0.37507	0.0786486	4.76893	1.85204e-06	2.79039e-05		histidyl-tRNA synthetase	protein_coding	GO:0004812;GO:0004821;GO:0005524;GO:0005737;GO:0005739;GO:0005829;GO:0006418;GO:0006427;GO:0032543	aminoacyl-tRNA ligase activity;histidine-tRNA ligase activity;ATP binding;cytoplasm;mitochondrion;cytosol;tRNA aminoacylation for protein translation;histidyl-tRNA aminoacylation;mitochondrial translation
AGAP011536	302.998	0.635807	0.13337	4.76723	1.86772e-06	2.80913e-05		Mini-chromosome maintenance complex-binding protein	protein_coding	GO:0003682;GO:0005634;GO:0006261	chromatin binding;nucleus;DNA-templated DNA replication
AGAP008830	813.007	-0.499026	0.104683	-4.767	1.86988e-06	2.80913e-05		non-lysosomal glucosylceramidase	protein_coding	GO:0003824;GO:0004348;GO:0004553;GO:0005975;GO:0006629;GO:0006680;GO:0008152;GO:0008422;GO:0016020;GO:0016787;GO:0016798	catalytic activity;glucosylceramidase activity;hydrolase activity, hydrolyzing O-glycosyl compounds;carbohydrate metabolic process;lipid metabolic process;glucosylceramide catabolic process;metabolic process;beta-glucosidase activity;membrane;hydrolase activity;hydrolase activity, acting on glycosyl bonds
AGAP007646	122.503	-0.967966	0.203098	-4.766	1.87915e-06	2.819e-05		unspecified product	protein_coding	GO:0005509;GO:0016020;GO:0016021;GO:0030672;GO:0046928	calcium ion binding;membrane;integral component of membrane;synaptic vesicle membrane;regulation of neurotransmitter secretion
AGAP009110	94.0308	1.31418	0.275817	4.76467	1.89163e-06	2.83232e-05		unspecified product	protein_coding	GO:0030246	carbohydrate binding
AGAP000434	5733.18	0.36494	0.076596	4.76447	1.89347e-06	2.83232e-05		dolichyl-diphosphooligosaccharide--protein glycosyltransferase	protein_coding	GO:0004576;GO:0004579;GO:0006486;GO:0016020;GO:0016021;GO:0018279;GO:0043687;GO:0046872	oligosaccharyl transferase activity;dolichyl-diphosphooligosaccharide-protein glycotransferase activity;protein glycosylation;membrane;integral component of membrane;protein N-linked glycosylation via asparagine;post-translational protein modification;metal ion binding
AGAP028863	80.8819	-1.15054	0.241504	-4.76407	1.89726e-06	2.83391e-05	LSU_rRNA_eukarya	Eukaryotic large subunit ribosomal RNA [Source:RFAM%3BAcc:RF02543]	rRNA
AGAP029806	370.806	-1.9398	0.407353	-4.76197	1.91708e-06	2.85941e-05		unspecified product	protein_coding	GO:0005242;GO:0005244;GO:0006811;GO:0006813;GO:0016020;GO:0016021;GO:0034220;GO:0034765;GO:0071805;GO:1990573	inward rectifier potassium channel activity;voltage-gated ion channel activity;ion transport;potassium ion transport;membrane;integral component of membrane;ion transmembrane transport;regulation of ion transmembrane transport;potassium ion transmembrane transport;potassium ion import across plasma membrane
AGAP012115	2315.26	-0.531774	0.111718	-4.75998	1.93617e-06	2.88375e-05		Ca2+-transporting ATPase	protein_coding	GO:0000139;GO:0000166;GO:0005215;GO:0005388;GO:0005524;GO:0005623;GO:0006811;GO:0006816;GO:0006874;GO:0008553;GO:0015410;GO:0016020;GO:0016021;GO:0016887;GO:0070588;GO:0071421;GO:0140613;GO:1902600	Golgi membrane;nucleotide binding;transporter activity;P-type calcium transporter activity;ATP binding;obsolete cell;ion transport;calcium ion transport;cellular calcium ion homeostasis;P-type proton-exporting transporter activity;ABC-type manganese transporter activity;membrane;integral component of membrane;ATP hydrolysis activity;calcium ion transmembrane transport;manganese ion transmembrane …
AGAP012743	335.775	-0.590613	0.124114	-4.75865	1.94894e-06	2.89863e-05		DNA replication complex GINS protein PSF2 [Source:UniProtKB/TrEMBL%3BAcc:Q5TXV1]	protein_coding	GO:0000727;GO:0000811;GO:0005634;GO:0006260;GO:0031298;GO:0032508;GO:0043138	double-strand break repair via break-induced replication;GINS complex;nucleus;DNA replication;replication fork protection complex;DNA duplex unwinding;3'-5' DNA helicase activity
AGAP003287	331.875	-0.590736	0.124192	-4.75664	1.96838e-06	2.92337e-05		unspecified product	protein_coding
AGAP009387	31.4405	2.00646	0.421957	4.75512	1.98329e-06	2.94131e-05		unspecified product	protein_coding
AGAP005578	424.027	0.584849	0.123016	4.75426	1.99179e-06	2.94971e-05		anaphase-promoting complex subunit 5	protein_coding	GO:0005680;GO:0007049;GO:0031145;GO:0045842;GO:0051301;GO:0061630;GO:0070979	anaphase-promoting complex;cell cycle;anaphase-promoting complex-dependent catabolic process;positive regulation of mitotic metaphase/anaphase transition;cell division;ubiquitin protein ligase activity;protein K11-linked ubiquitination
AGAP011379	3683.71	0.450855	0.0948698	4.75236	2.01055e-06	2.97327e-05	GPRFZ1	Frizzled receptor [Source:UniProtKB/TrEMBL%3BAcc:A0A1S4H7J6]	protein_coding	GO:0004888;GO:0005515;GO:0005886;GO:0007166;GO:0007275;GO:0016020;GO:0016021;GO:0016055;GO:0017147;GO:0042813;GO:0060070	transmembrane signaling receptor activity;protein binding;plasma membrane;cell surface receptor signaling pathway;multicellular organism development;membrane;integral component of membrane;Wnt signaling pathway;Wnt-protein binding;Wnt receptor activity;canonical Wnt signaling pathway
AGAP003476	2859.56	0.367366	0.077317	4.75143	2.01985e-06	2.98279e-05		protein BCP1	protein_coding	GO:0000079;GO:0000132;GO:0005623;GO:0005634;GO:0005813;GO:0006974;GO:0007052;GO:0015631;GO:0019207;GO:0034453;GO:0090307;GO:0097431	regulation of cyclin-dependent protein serine/threonine kinase activity;establishment of mitotic spindle orientation;obsolete cell;nucleus;centrosome;cellular response to DNA damage stimulus;mitotic spindle organization;tubulin binding;kinase regulator activity;microtubule anchoring;mitotic spindle assembly;mitotic spindle pole
AGAP003849	1085.64	0.411972	0.0867287	4.75013	2.03288e-06	2.99778e-05		unspecified product	protein_coding	GO:0005887;GO:0005911;GO:0016020;GO:0016021;GO:0050839;GO:0098609	integral component of plasma membrane;cell-cell junction;membrane;integral component of membrane;cell adhesion molecule binding;cell-cell adhesion
AGAP012696	107.522	0.967431	0.203784	4.74734	2.06108e-06	3.03506e-05		Sulfotransferase (Sult)	protein_coding	GO:0008146	sulfotransferase activity
AGAP029562	234.465	0.71796	0.151293	4.7455	2.07991e-06	3.05846e-05		unspecified product	protein_coding	GO:0000077;GO:0005634;GO:0006281;GO:0008408;GO:0030896;GO:0090305	DNA damage checkpoint signaling;nucleus;DNA repair;3'-5' exonuclease activity;checkpoint clamp complex;nucleic acid phosphodiester bond hydrolysis
AGAP010777	2846.23	0.452666	0.0955188	4.73902	2.14755e-06	3.15347e-05		unspecified product	protein_coding	GO:0000981;GO:0006357;GO:0040034	DNA-binding transcription factor activity, RNA polymerase II-specific;regulation of transcription by RNA polymerase II;regulation of development, heterochronic
AGAP029981	1347.81	0.496366	0.104776	4.73739	2.16488e-06	3.17445e-05		unspecified product	protein_coding
AGAP007905	5551.31	0.410263	0.0866959	4.73221	2.22087e-06	3.25196e-05		protocadherin-16/23	protein_coding	GO:0005509;GO:0005886;GO:0007155;GO:0007156;GO:0016020;GO:0016021;GO:0016342;GO:0045296;GO:0098609;GO:0098742	calcium ion binding;plasma membrane;cell adhesion;homophilic cell adhesion via plasma membrane adhesion molecules;membrane;integral component of membrane;catenin complex;cadherin binding;cell-cell adhesion;cell-cell adhesion via plasma-membrane adhesion molecules
AGAP012219	5917.91	0.446678	0.0943992	4.7318	2.22541e-06	3.25404e-05	Med1	mediator of RNA polymerase II transcription subunit 1	protein_coding	GO:0003712;GO:0005634;GO:0006357;GO:0016592;GO:0045944	transcription coregulator activity;nucleus;regulation of transcription by RNA polymerase II;mediator complex;positive regulation of transcription by RNA polymerase II
AGAP029591	43.8203	-1.67791	0.354858	-4.72841	2.2629e-06	3.30421e-05		Transporter [Source:UniProtKB/TrEMBL%3BAcc:A0A453Z0H2]	protein_coding	GO:0003333;GO:0005283;GO:0005328;GO:0005886;GO:0006836;GO:0015179;GO:0015293;GO:0016020;GO:0016021;GO:0055085;GO:1902475;GO:1903825	amino acid transmembrane transport;amino acid:sodium symporter activity;neurotransmitter:sodium symporter activity;plasma membrane;neurotransmitter transport;L-amino acid transmembrane transporter activity;symporter activity;membrane;integral component of membrane;transmembrane transport;L-alpha-amino acid transmembrane transport;organic acid transmembrane transport
AGAP000654	18700.8	0.434238	0.0918654	4.7269	2.27977e-06	3.32419e-05	RpS30	40S ribosomal protein S30 [Source:UniProtKB/TrEMBL%3BAcc:Q7QEH2]	protein_coding	GO:0003735;GO:0005515;GO:0005840;GO:0006412;GO:0022627	structural constituent of ribosome;protein binding;ribosome;translation;cytosolic small ribosomal subunit
AGAP004570	140.195	-0.891224	0.188691	-4.7232	2.32163e-06	3.3735e-05		Clipd1	protein_coding	GO:0004252;GO:0005615;GO:0006508;GO:0008233;GO:0008236;GO:0016787	serine-type endopeptidase activity;extracellular space;proteolysis;peptidase activity;serine-type peptidase activity;hydrolase activity
AGAP028888	299.396	-0.69867	0.147925	-4.72314	2.32229e-06	3.3735e-05	LSU_rRNA_eukarya	Eukaryotic large subunit ribosomal RNA [Source:RFAM%3BAcc:RF02543]	rRNA
AGAP002181	431.477	0.550838	0.116629	4.723	2.32394e-06	3.3735e-05		unspecified product	protein_coding
AGAP008385	539.909	-0.525715	0.111315	-4.72277	2.32655e-06	3.3735e-05		unspecified product	protein_coding	GO:0016020;GO:0016021	membrane;integral component of membrane
AGAP004408	3040.16	0.410187	0.086877	4.72147	2.34141e-06	3.39032e-05		DNA replication licensing factor MCM5	protein_coding	GO:0000166;GO:0000727;GO:0003677;GO:0003678;GO:0003688;GO:0003697;GO:0004386;GO:0005524;GO:0005634;GO:0006260;GO:0006267;GO:0006270;GO:0007049;GO:0016787;GO:0016887;GO:0017116;GO:0032508;GO:0042555;GO:0043138;GO:0071162	nucleotide binding;double-strand break repair via break-induced replication;DNA binding;DNA helicase activity;DNA replication origin binding;single-stranded DNA binding;helicase activity;ATP binding;nucleus;DNA replication;pre-replicative complex assembly involved in nuclear cell cycle DNA replication;DNA replication initiation;cell cycle;hydrolase activity;ATP hydrolysis activity;single-stranded…
AGAP000668	3429.44	0.331658	0.0702865	4.71866	2.37409e-06	3.43287e-05		bromodomain adjacent to zinc finger domain protein 1A	protein_coding	GO:0005515;GO:0005634;GO:0006338;GO:0046872	protein binding;nucleus;chromatin remodeling;metal ion binding
AGAP006480	46.7744	-1.56441	0.3316	-4.71776	2.38457e-06	3.44325e-05		unspecified product	protein_coding
AGAP012012	152.528	-1.20925	0.256596	-4.71268	2.44479e-06	3.52531e-05		PX domain-containing protein [Source:UniProtKB/TrEMBL%3BAcc:A0A1S4H831]	protein_coding	GO:0005829;GO:0015031;GO:0016020;GO:0035091;GO:0042147	cytosol;protein transport;membrane;phosphatidylinositol binding;retrograde transport, endosome to Golgi
AGAP007967	7619	0.393902	0.083602	4.71163	2.4574e-06	3.53858e-05		Selenide%2C water dikinase [Source:UniProtKB/TrEMBL%3BAcc:A0A1S4GWU2]	protein_coding	GO:0004756;GO:0005524;GO:0005737;GO:0016260;GO:0016301;GO:0016310	selenide, water dikinase activity;ATP binding;cytoplasm;selenocysteine biosynthetic process;kinase activity;phosphorylation
AGAP005189	320.095	-0.633178	0.134568	-4.70528	2.53514e-06	3.64549e-05		Biogenesis of lysosome-related organelles complex 1 subunit 6 [Source:UniProtKB/TrEMBL%3BAcc:A7UT99]	protein_coding	GO:0019898;GO:0030133;GO:0031083;GO:0046907	extrinsic component of membrane;transport vesicle;BLOC-1 complex;intracellular transport
AGAP007063	309.698	0.717758	0.152829	4.69647	2.64699e-06	3.80108e-05		Origin recognition complex subunit 4 [Source:UniProtKB/TrEMBL%3BAcc:Q7QIT4]	protein_coding	GO:0000808;GO:0003677;GO:0003688;GO:0005634;GO:0005664;GO:0006260;GO:0006270	origin recognition complex;DNA binding;DNA replication origin binding;nucleus;nuclear origin of replication recognition complex;DNA replication;DNA replication initiation
AGAP028108	100.208	-1.03484	0.220519	-4.69274	2.69564e-06	3.86561e-05		ML domain-containing protein [Source:UniProtKB/TrEMBL%3BAcc:A0A1S4HCZ8]	protein_coding	GO:0005576;GO:0032367	extracellular region;intracellular cholesterol transport
AGAP002503	125.717	0.939428	0.200218	4.69202	2.70518e-06	3.87011e-05		4-coumarate:CoA ligase	protein_coding	GO:0001676;GO:0003824;GO:0004467;GO:0016405;GO:0046949	long-chain fatty acid metabolic process;catalytic activity;long-chain fatty acid-CoA ligase activity;CoA-ligase activity;fatty-acyl-CoA biosynthetic process
AGAP009146	5527.7	0.432311	0.092139	4.69194	2.70621e-06	3.87011e-05		unspecified product	protein_coding	GO:0030246	carbohydrate binding
AGAP000824	3708.36	0.322387	0.068745	4.68961	2.73722e-06	3.90908e-05		bone morphogenetic protein 5	protein_coding	GO:0008083	growth factor activity
AGAP013352	414.174	0.539465	0.115251	4.68077	2.85806e-06	4.07606e-05		unspecified product	protein_coding
AGAP008639	590.485	-0.500283	0.106962	-4.67721	2.90807e-06	4.14171e-05		MANSC domain-containing protein [Source:UniProtKB/TrEMBL%3BAcc:A0A1S4GYU4]	protein_coding	GO:0005886;GO:0016020;GO:0016021;GO:0031410	plasma membrane;membrane;integral component of membrane;cytoplasmic vesicle
AGAP006960	1748.56	0.468519	0.100299	4.67121	2.99436e-06	4.25878e-05		unspecified product	protein_coding	GO:0004672;GO:0004714;GO:0005102;GO:0005515;GO:0005524;GO:0006468;GO:0007169;GO:0016020;GO:0016021;GO:0030154;GO:0031234;GO:0045087	protein kinase activity;transmembrane receptor protein tyrosine kinase activity;signaling receptor binding;protein binding;ATP binding;protein phosphorylation;transmembrane receptor protein tyrosine kinase signaling pathway;membrane;integral component of membrane;cell differentiation;extrinsic component of cytoplasmic side of plasma membrane;innate immune response
AGAP008117	753.951	-0.580877	0.12444	-4.66793	3.04255e-06	4.32142e-05		unspecified product	protein_coding	GO:0016020;GO:0016021	membrane;integral component of membrane
AGAP005866	57.5729	-1.38243	0.296287	-4.66586	3.07328e-06	4.35912e-05		glutamate decarboxylase	protein_coding	GO:0003824;GO:0016829;GO:0016830;GO:0016831;GO:0019752;GO:0030170	catalytic activity;lyase activity;carbon-carbon lyase activity;carboxy-lyase activity;carboxylic acid metabolic process;pyridoxal phosphate binding
AGAP000659	7100.15	0.309906	0.066452	4.6636	3.10722e-06	4.40126e-05		unspecified product	protein_coding	GO:0005515	protein binding
AGAP005290	698.925	0.455341	0.0976587	4.66257	3.12278e-06	4.41729e-05		unspecified product	protein_coding	GO:0000281;GO:0000724;GO:0005813;GO:0030496;GO:0032266;GO:0032465;GO:0046872	mitotic cytokinesis;double-strand break repair via homologous recombination;centrosome;midbody;phosphatidylinositol-3-phosphate binding;regulation of cytokinesis;metal ion binding
AGAP007237	922.82	0.419273	0.0899436	4.66152	3.13887e-06	4.43403e-05		Heme peroxidase 4 [Source:UniProtKB/TrEMBL%3BAcc:A0A1S4GUJ9]	protein_coding	GO:0004601;GO:0005515;GO:0006979;GO:0016043;GO:0020037;GO:0040011;GO:0042744;GO:0071944	peroxidase activity;protein binding;response to oxidative stress;cellular component organization;heme binding;locomotion;hydrogen peroxide catabolic process;cell periphery
AGAP000160	90.439	-1.0678	0.229103	-4.66079	3.14991e-06	4.43886e-05		unspecified product	protein_coding
AGAP010972	721.173	-0.482632	0.103553	-4.66074	3.15082e-06	4.43886e-05		unspecified product	protein_coding
AGAP012648	118.692	0.964129	0.206876	4.66042	3.1557e-06	4.43974e-05		unspecified product	protein_coding	GO:0005737;GO:0008146;GO:0051923	cytoplasm;sulfotransferase activity;sulfation
AGAP008185	2329.31	0.364713	0.0782843	4.65883	3.18008e-06	4.46557e-05		Multiple epidermal growth factor-like domains 8	protein_coding	GO:0005509;GO:0005515;GO:0005604;GO:0008045;GO:0009653;GO:0009887;GO:0009888;GO:0016020;GO:0016021;GO:0016358;GO:0030154;GO:0071840	calcium ion binding;protein binding;basement membrane;motor neuron axon guidance;anatomical structure morphogenesis;animal organ morphogenesis;tissue development;membrane;integral component of membrane;dendrite development;cell differentiation;cellular component organization or biogenesis
AGAP010436	160.575	-0.962773	0.206663	-4.65867	3.18264e-06	4.46557e-05		adenylate cyclase 2	protein_coding	GO:0004016;GO:0005524;GO:0005886;GO:0006171;GO:0009190;GO:0016021;GO:0016849;GO:0035556;GO:0046872	adenylate cyclase activity;ATP binding;plasma membrane;cAMP biosynthetic process;cyclic nucleotide biosynthetic process;integral component of membrane;phosphorus-oxygen lyase activity;intracellular signal transduction;metal ion binding
AGAP001823	446.693	-0.559979	0.120302	-4.65478	3.24321e-06	4.54442e-05	VATG	V-type H+-transporting ATPase subunit G	protein_coding	GO:0006811;GO:0008553;GO:0016471;GO:0042626;GO:0046961;GO:1902600	ion transport;P-type proton-exporting transporter activity;vacuolar proton-transporting V-type ATPase complex;ATPase-coupled transmembrane transporter activity;proton-transporting ATPase activity, rotational mechanism;proton transmembrane transport
AGAP007831	196.105	-0.808446	0.173722	-4.65368	3.26067e-06	4.56275e-05		unspecified product	protein_coding	GO:0016020;GO:0016021	membrane;integral component of membrane
AGAP001914	2926.14	0.350332	0.0753192	4.6513	3.29846e-06	4.60943e-05		cell division cycle protein 37	protein_coding	GO:0005737;GO:0006457;GO:0019901;GO:0031072;GO:0050821;GO:0051082;GO:0051087	cytoplasm;protein folding;protein kinase binding;heat shock protein binding;protein stabilization;unfolded protein binding;chaperone binding
AGAP000586	930.992	-0.472446	0.101627	-4.64882	3.33845e-06	4.65486e-05		unspecified product	protein_coding	GO:0016020;GO:0016021	membrane;integral component of membrane
AGAP001794	9876.28	0.33513	0.0720907	4.64873	3.33991e-06	4.65486e-05		unspecified product	protein_coding	GO:0003676;GO:0005515;GO:0005634;GO:0006974;GO:0051171;GO:0060255;GO:0080090	nucleic acid binding;protein binding;nucleus;cellular response to DNA damage stimulus;regulation of nitrogen compound metabolic process;regulation of macromolecule metabolic process;regulation of primary metabolic process
AGAP010702	888.234	-0.524002	0.112813	-4.64488	3.40271e-06	4.73605e-05		ATP-dependent RNA helicase DDX24/MAK5	protein_coding	GO:0003676;GO:0003723;GO:0003724;GO:0005524;GO:0005634;GO:0006364;GO:0016887;GO:0043229	nucleic acid binding;RNA binding;RNA helicase activity;ATP binding;nucleus;rRNA processing;ATP hydrolysis activity;intracellular organelle
AGAP000011	259.462	-0.920106	0.198129	-4.64398	3.41757e-06	4.75038e-05		Branched-chain-amino-acid aminotransferase [Source:UniProtKB/TrEMBL%3BAcc:Q7QEI9]	protein_coding	GO:0003824;GO:0004084;GO:0005739;GO:0009081;GO:0009098;GO:0009099;GO:0050048;GO:0052654;GO:0052655;GO:0052656	catalytic activity;branched-chain-amino-acid transaminase activity;mitochondrion;branched-chain amino acid metabolic process;leucine biosynthetic process;valine biosynthetic process;L-leucine:2-oxoglutarate aminotransferase activity;L-leucine transaminase activity;L-valine transaminase activity;L-isoleucine transaminase activity
AGAP002370	52.7267	-1.84921	0.398266	-4.64314	3.43151e-06	4.76339e-05	ChAT	choline O-acetyltransferase	protein_coding	GO:0004102;GO:0005737;GO:0007274;GO:0008292;GO:0016740;GO:0016746;GO:0043005;GO:0045202	choline O-acetyltransferase activity;cytoplasm;neuromuscular synaptic transmission;acetylcholine biosynthetic process;transferase activity;acyltransferase activity;neuron projection;synapse
AGAP002868	35.5146	1.80411	0.38871	4.64128	3.46256e-06	4.8001e-05	CYP6P1	cytochrome P450	protein_coding	GO:0004497;GO:0005506;GO:0016491;GO:0016705;GO:0020037;GO:0046872;GO:0055114	monooxygenase activity;iron ion binding;oxidoreductase activity;oxidoreductase activity, acting on paired donors, with incorporation or reduction of molecular oxygen;heme binding;metal ion binding;obsolete oxidation-reduction process
AGAP005448	273.488	-0.665979	0.1435	-4.64097	3.46779e-06	4.80095e-05		B9 domain-containing protein 2	protein_coding	GO:0005737;GO:0005929;GO:0060271	cytoplasm;cilium;cilium assembly
AGAP010902	39.405	1.59149	0.343482	4.63341	3.59698e-06	4.97319e-05	CPFL1	cuticular protein 1 from CPFL family	protein_coding
AGAP009503	737.784	-0.440729	0.0951774	-4.63061	3.64593e-06	5.03419e-05		lipoma-prefererred partner	protein_coding	GO:0001725;GO:0005925;GO:0046872;GO:0098609	stress fiber;focal adhesion;metal ion binding;cell-cell adhesion
AGAP029480	1524.01	-0.379642	0.0820546	-4.6267	3.71538e-06	5.12328e-05		unspecified product	protein_coding	GO:0005515;GO:0005737;GO:0006511;GO:0019005;GO:0035556;GO:0043161	protein binding;cytoplasm;ubiquitin-dependent protein catabolic process;SCF ubiquitin ligase complex;intracellular signal transduction;proteasome-mediated ubiquitin-dependent protein catabolic process
AGAP011648	753.665	-0.526908	0.113907	-4.62579	3.7318e-06	5.13913e-05		Protein kinase domain-containing protein [Source:UniProtKB/TrEMBL%3BAcc:A0A1S4H768]	protein_coding	GO:0004672;GO:0004713;GO:0004714;GO:0005509;GO:0005524;GO:0005887;GO:0006468;GO:0007156;GO:0007169;GO:0007275;GO:0016020;GO:0016021;GO:0018108;GO:0033674;GO:0043235	protein kinase activity;protein tyrosine kinase activity;transmembrane receptor protein tyrosine kinase activity;calcium ion binding;ATP binding;integral component of plasma membrane;protein phosphorylation;homophilic cell adhesion via plasma membrane adhesion molecules;transmembrane receptor protein tyrosine kinase signaling pathway;multicellular organism development;membrane;integral component …
AGAP011495	5976.92	0.38229	0.0827719	4.61859	3.86349e-06	5.31345e-05		F-box domain-containing protein [Source:UniProtKB/TrEMBL%3BAcc:A0A1S4H6V1]	protein_coding	GO:0005515;GO:0005634;GO:0007088;GO:0045835	protein binding;nucleus;regulation of mitotic nuclear division;negative regulation of meiotic nuclear division
AGAP012341	2211.79	1.52749	0.330767	4.61802	3.8742e-06	5.32115e-05		unspecified product	protein_coding	GO:0007219;GO:0007423	Notch signaling pathway;sensory organ development
AGAP000553	1117.63	-0.472291	0.102329	-4.61543	3.92289e-06	5.38092e-05	white	protein white	protein_coding	GO:0000166;GO:0005524;GO:0005886;GO:0016020;GO:0016021;GO:0016887;GO:0031409;GO:0042626;GO:0055085;GO:0140359	nucleotide binding;ATP binding;plasma membrane;membrane;integral component of membrane;ATP hydrolysis activity;pigment binding;ATPase-coupled transmembrane transporter activity;transmembrane transport;ABC-type transporter activity
AGAP002638	160.969	0.828681	0.17959	4.61431	3.94408e-06	5.40288e-05	ABCH1	ATP-binding cassette transporter (ABC transporter) family H member 1	protein_coding	GO:0000166;GO:0005524;GO:0016020;GO:0016021;GO:0016887;GO:0043190;GO:0055085	nucleotide binding;ATP binding;membrane;integral component of membrane;ATP hydrolysis activity;ATP-binding cassette (ABC) transporter complex;transmembrane transport
AGAP004556	944.836	-0.44622	0.0967286	-4.61312	3.96672e-06	5.42106e-05		ribosome biogenesis protein SSF1/2	protein_coding	GO:0000027;GO:0006364;GO:0016020;GO:0016021;GO:0019843;GO:0030687	ribosomal large subunit assembly;rRNA processing;membrane;integral component of membrane;rRNA binding;preribosome, large subunit precursor
AGAP002725	1614.61	0.357843	0.0775717	4.61306	3.96777e-06	5.42106e-05		unspecified product	protein_coding	GO:0051179	localization
AGAP012845	734.627	0.525857	0.114005	4.61258	3.97701e-06	5.42187e-05		Selenium-binding protein	protein_coding	GO:0008430	selenium binding
AGAP007729	1587.34	-0.430033	0.0932324	-4.61249	3.97878e-06	5.42187e-05		activin receptor type-1	protein_coding	GO:0004672;GO:0004674;GO:0004675;GO:0005025;GO:0005524;GO:0005886;GO:0006468;GO:0007178;GO:0009953;GO:0016020;GO:0030509;GO:0043235;GO:0046332;GO:0070724;GO:0071363	protein kinase activity;protein serine/threonine kinase activity;transmembrane receptor protein serine/threonine kinase activity;transforming growth factor beta receptor activity, type I;ATP binding;plasma membrane;protein phosphorylation;transmembrane receptor protein serine/threonine kinase signaling pathway;dorsal/ventral pattern formation;membrane;BMP signaling pathway;receptor complex;SMAD b…
AGAP010597	547.94	0.487755	0.105875	4.60688	4.08761e-06	5.56289e-05		DUF4758 domain-containing protein [Source:UniProtKB/TrEMBL%3BAcc:A0A1S4H4G7]	protein_coding
AGAP008908	5100.61	0.404491	0.0878849	4.60251	4.17438e-06	5.67356e-05		actin-related protein 2/3 complex subunit 1A	protein_coding	GO:0003779;GO:0005515;GO:0005634;GO:0005737;GO:0005856;GO:0005885;GO:0015629;GO:0030833;GO:0034314;GO:0051015	actin binding;protein binding;nucleus;cytoplasm;cytoskeleton;Arp2/3 protein complex;actin cytoskeleton;regulation of actin filament polymerization;Arp2/3 complex-mediated actin nucleation;actin filament binding
AGAP009890	133.789	-0.868888	0.188814	-4.60182	4.18822e-06	5.68494e-05		nuclear receptor subfamily 2 group E member 3	protein_coding	GO:0000977;GO:0003677;GO:0003700;GO:0003707;GO:0005634;GO:0006355;GO:0006357;GO:0008270;GO:0030154;GO:0043401;GO:0043565;GO:0045944;GO:0046872;GO:0048856	RNA polymerase II transcription regulatory region sequence-specific DNA binding;DNA binding;DNA-binding transcription factor activity;nuclear steroid receptor activity;nucleus;regulation of DNA-templated transcription;regulation of transcription by RNA polymerase II;zinc ion binding;cell differentiation;steroid hormone mediated signaling pathway;sequence-specific DNA binding;positive regulation o…
AGAP005515	316.162	-0.663367	0.14437	-4.59492	4.32923e-06	5.8687e-05		Fatty acyl-CoA reductase [Source:UniProtKB/TrEMBL%3BAcc:Q7Q745]	protein_coding	GO:0005777;GO:0006629;GO:0016020;GO:0016021;GO:0016491;GO:0035336;GO:0043231;GO:0055114;GO:0080019;GO:0102965	peroxisome;lipid metabolic process;membrane;integral component of membrane;oxidoreductase activity;long-chain fatty-acyl-CoA metabolic process;intracellular membrane-bounded organelle;obsolete oxidation-reduction process;fatty-acyl-CoA reductase (alcohol-forming) activity;alcohol-forming fatty acyl-CoA reductase activity
AGAP006037	56062.1	0.38359	0.0835018	4.59379	4.35258e-06	5.89268e-05	RpL24	60S ribosomal protein L24	protein_coding	GO:0000027;GO:0003735;GO:0005840;GO:0006412;GO:0019843;GO:0022625	ribosomal large subunit assembly;structural constituent of ribosome;ribosome;translation;rRNA binding;cytosolic large ribosomal subunit
AGAP003194	2157.29	0.431143	0.0939154	4.59076	4.41641e-06	5.97133e-05	SRPN8	serine protease inhibitor (serpin) 8	protein_coding	GO:0004867;GO:0005615;GO:0010951	serine-type endopeptidase inhibitor activity;extracellular space;negative regulation of endopeptidase activity
AGAP005173	1086.65	-0.606546	0.132255	-4.5862	4.51383e-06	6.09513e-05		Px serine/threonine kinase	protein_coding	GO:0003779;GO:0004672;GO:0005524;GO:0005737;GO:0005886;GO:0006468;GO:0032780;GO:0035091;GO:0042391;GO:0043271	actin binding;protein kinase activity;ATP binding;cytoplasm;plasma membrane;protein phosphorylation;negative regulation of ATP-dependent activity;phosphatidylinositol binding;regulation of membrane potential;negative regulation of ion transport
AGAP002693	4537.6	0.361966	0.0789404	4.5853	4.53327e-06	6.11345e-05	ABCF1	ATP-binding cassette transporter (ABC transporter) family F member 1	protein_coding	GO:0000166;GO:0005524;GO:0016887	nucleotide binding;ATP binding;ATP hydrolysis activity
AGAP028453	457.465	-0.60515	0.132042	-4.58303	4.58293e-06	6.17243e-05		unspecified product	protein_coding	GO:0016020;GO:0016021	membrane;integral component of membrane
AGAP012013	7403.87	0.301942	0.0658914	4.58241	4.59645e-06	6.18264e-05		Chromo domain-containing protein [Source:UniProtKB/TrEMBL%3BAcc:A0A1S4H870]	protein_coding	GO:0003682;GO:0005634;GO:0005694	chromatin binding;nucleus;chromosome
AGAP002040	3478.94	0.372221	0.0812858	4.57916	4.66839e-06	6.2713e-05		Brother of iHog	protein_coding	GO:0005515;GO:0016020;GO:0016021;GO:0048856	protein binding;membrane;integral component of membrane;anatomical structure development
AGAP004835	89.3485	-1.02532	0.223943	-4.57849	4.68334e-06	6.28329e-05		unspecified product	protein_coding
AGAP002505	132.792	-0.974377	0.213024	-4.57403	4.7843e-06	6.41047e-05		voltage-dependent calcium channel alpha 1%2C invertebrate	protein_coding	GO:0001518;GO:0005216;GO:0005245;GO:0005248;GO:0005261;GO:0005886;GO:0005891;GO:0006811;GO:0008332;GO:0016020;GO:0016021;GO:0019228;GO:0034220;GO:0035725;GO:0043005;GO:0055085;GO:0070509;GO:0070588;GO:0086010	voltage-gated sodium channel complex;ion channel activity;voltage-gated calcium channel activity;voltage-gated sodium channel activity;cation channel activity;plasma membrane;voltage-gated calcium channel complex;ion transport;low voltage-gated calcium channel activity;membrane;integral component of membrane;neuronal action potential;ion transmembrane transport;sodium ion transmembrane transport;…
AGAP013112	14930.2	0.332165	0.0726595	4.57154	4.84161e-06	6.47892e-05		mRNA binding protein	protein_coding	GO:0003723;GO:0005634;GO:0005737	RNA binding;nucleus;cytoplasm
AGAP028484	87.1284	1.03643	0.226804	4.56974	4.88341e-06	6.52647e-05		unspecified product	protein_coding	GO:0016020;GO:0016021;GO:0030246	membrane;integral component of membrane;carbohydrate binding
AGAP000551	734.226	0.512316	0.112192	4.56643	4.96093e-06	6.62157e-05		2-oxoglutarate dehydrogenase E1 component DHKTD1	protein_coding	GO:0004591;GO:0005829;GO:0006099;GO:0016624;GO:0030976;GO:0045252;GO:0055114	oxoglutarate dehydrogenase (succinyl-transferring) activity;cytosol;tricarboxylic acid cycle;oxidoreductase activity, acting on the aldehyde or oxo group of donors, disulfide as acceptor;thiamine pyrophosphate binding;oxoglutarate dehydrogenase complex;obsolete oxidation-reduction process
AGAP013711	22.9951	-2.11866	0.464508	-4.56109	5.08893e-06	6.78372e-05		unspecified product	protein_coding
AGAP028653	552.415	-0.587098	0.128743	-4.56024	5.10944e-06	6.7966e-05		unspecified product	protein_coding
AGAP001476	1838.95	-0.369006	0.0809197	-4.56015	5.11172e-06	6.7966e-05		Innexin inx2	protein_coding	GO:0005243;GO:0005886;GO:0005921;GO:0006811;GO:0016020;GO:0016021;GO:0030054;GO:0055085	gap junction channel activity;plasma membrane;gap junction;ion transport;membrane;integral component of membrane;cell junction;transmembrane transport
AGAP004378	373.496	0.56458	0.123815	4.55988	5.11818e-06	6.7966e-05	GSTD11	glutathione S-transferase delta class 11	protein_coding	GO:0004364;GO:0005515;GO:0005737;GO:0006749;GO:0016740	glutathione transferase activity;protein binding;cytoplasm;glutathione metabolic process;transferase activity
AGAP006171	5913.2	0.332176	0.0729151	4.55566	5.22215e-06	6.92583e-05		protein phosphatase	protein_coding	GO:0003824;GO:0004721;GO:0004722;GO:0006470;GO:0016787;GO:0016791;GO:0043169;GO:0046872	catalytic activity;phosphoprotein phosphatase activity;protein serine/threonine phosphatase activity;protein dephosphorylation;hydrolase activity;phosphatase activity;cation binding;metal ion binding
AGAP006062	1194.31	0.392115	0.0860791	4.55528	5.23151e-06	6.92942e-05		unspecified product	protein_coding	GO:0003677;GO:0005524;GO:0005634;GO:0016887;GO:0061860	DNA binding;ATP binding;nucleus;ATP hydrolysis activity;DNA clamp unloader activity
AGAP009197	1409.79	-0.450369	0.0988784	-4.55477	5.24417e-06	6.93737e-05	GSTE3	glutathione S-transferase epsilon class 3	protein_coding	GO:0004364;GO:0005515;GO:0005737;GO:0006749;GO:0016740	glutathione transferase activity;protein binding;cytoplasm;glutathione metabolic process;transferase activity
AGAP028640	1639.27	0.348955	0.0766659	4.55163	5.32319e-06	7.03297e-05		unspecified product	protein_coding	GO:0003924;GO:0005525	GTPase activity;GTP binding
AGAP029877	544.768	-0.493951	0.108562	-4.54996	5.3656e-06	7.08e-05		unspecified product	protein_coding
AGAP003490	578.336	0.57951	0.127516	4.54461	5.50362e-06	7.25293e-05		alanine-glyoxylate aminotransferase	protein_coding	GO:0003824;GO:0004760;GO:0005777;GO:0008453;GO:0019265;GO:0044248;GO:1901575	catalytic activity;serine-pyruvate transaminase activity;peroxisome;alanine-glyoxylate transaminase activity;glycine biosynthetic process, by transamination of glyoxylate;cellular catabolic process;organic substance catabolic process
AGAP001949	1415.92	0.386769	0.0851137	4.54414	5.51602e-06	7.26009e-05		unspecified product	protein_coding
AGAP012691	799.449	0.495207	0.109011	4.54274	5.55281e-06	7.29927e-05		unspecified product	protein_coding	GO:0003677;GO:0005524;GO:0005634;GO:0006270;GO:0042555;GO:1905775	DNA binding;ATP binding;nucleus;DNA replication initiation;MCM complex;negative regulation of DNA helicase activity
AGAP006514	688.954	-0.527725	0.116177	-4.54244	5.56072e-06	7.30047e-05		DH domain-containing protein [Source:UniProtKB/TrEMBL%3BAcc:A0A1S4GSD6]	protein_coding	GO:0005085	guanyl-nucleotide exchange factor activity
AGAP029328	13.2333	-3.50334	0.772405	-4.53562	5.74342e-06	7.53083e-05		F-box domain-containing protein [Source:UniProtKB/TrEMBL%3BAcc:A0A453YZP4]	protein_coding	GO:0005515	protein binding
AGAP001336	1912.6	-0.533429	0.117619	-4.53521	5.7545e-06	7.53586e-05		unspecified product	protein_coding	GO:0016020;GO:0016021;GO:0022857;GO:0055085	membrane;integral component of membrane;transmembrane transporter activity;transmembrane transport
AGAP029805	1805.47	0.356316	0.078579	4.53449	5.77416e-06	7.55083e-05		unspecified product	protein_coding
AGAP012308	159.603	-0.869454	0.191752	-4.53427	5.78043e-06	7.55083e-05		ornithine decarboxylase	protein_coding	GO:0003824;GO:0004586;GO:0005737;GO:0006596;GO:0033387	catalytic activity;ornithine decarboxylase activity;cytoplasm;polyamine biosynthetic process;putrescine biosynthetic process from ornithine
AGAP028613	36.4726	2.32171	0.512686	4.52853	5.93968e-06	7.74912e-05		solute carrier family 7 (cationic amino acid transporter%2C y+ system)	protein_coding	GO:0016020;GO:0016021;GO:0022857;GO:0055085	membrane;integral component of membrane;transmembrane transporter activity;transmembrane transport
AGAP013736	965.58	0.506461	0.111875	4.52702	5.98217e-06	7.79479e-05		unspecified product	protein_coding
AGAP010629	9905.81	0.295747	0.0653701	4.52419	6.06273e-06	7.88988e-05		unspecified product	protein_coding	GO:0004861;GO:0005634;GO:0051726	cyclin-dependent protein serine/threonine kinase inhibitor activity;nucleus;regulation of cell cycle
AGAP008482	27210.1	0.4336	0.0959195	4.52046	6.17068e-06	8.02035e-05		chromodomain-helicase-DNA-binding protein 7	protein_coding	GO:0003682;GO:0005515;GO:0005524;GO:0005634;GO:0005694;GO:0016817;GO:0140658	chromatin binding;protein binding;ATP binding;nucleus;chromosome;hydrolase activity, acting on acid anhydrides;ATP-dependent chromatin remodeler activity
AGAP003025	18384.9	0.452785	0.100195	4.51904	6.21217e-06	8.0642e-05	RpLp2	60S ribosomal protein LP2	protein_coding	GO:0002182;GO:0003735;GO:0005840;GO:0006414;GO:0022625	cytoplasmic translational elongation;structural constituent of ribosome;ribosome;translational elongation;cytosolic large ribosomal subunit
AGAP008739	21.6812	-2.33171	0.516208	-4.51699	6.27246e-06	8.13233e-05		BTB domain-containing protein [Source:UniProtKB/TrEMBL%3BAcc:Q7Q891]	protein_coding	GO:0005515;GO:0008344;GO:0048512;GO:0050804	protein binding;adult locomotory behavior;circadian behavior;modulation of chemical synaptic transmission
AGAP007264	289.888	-0.661016	0.146351	-4.51666	6.28218e-06	8.1348e-05		elongation of very long chain fatty acids protein 4	protein_coding	GO:0006629;GO:0006631;GO:0006633;GO:0009922;GO:0016020;GO:0016021;GO:0016740;GO:0019367;GO:0030148;GO:0030176;GO:0034625;GO:0034626;GO:0042761;GO:0102336;GO:0102337;GO:0102338;GO:0102756	lipid metabolic process;fatty acid metabolic process;fatty acid biosynthetic process;fatty acid elongase activity;membrane;integral component of membrane;transferase activity;fatty acid elongation, saturated fatty acid;sphingolipid biosynthetic process;integral component of endoplasmic reticulum membrane;fatty acid elongation, monounsaturated fatty acid;fatty acid elongation, polyunsaturated fatt…
AGAP013432	129.608	-0.851199	0.188491	-4.51586	6.30617e-06	8.15572e-05		unspecified product	protein_coding
AGAP011788	5479.54	-0.347226	0.0769154	-4.51438	6.35019e-06	8.20246e-05	CLIPA14	CLIP-domain serine protease [Source:UniProtKB/TrEMBL%3BAcc:A0A1S4H7K2]	protein_coding	GO:0004252;GO:0006508	serine-type endopeptidase activity;proteolysis
AGAP007972	833.755	0.51645	0.114411	4.51398	6.36227e-06	8.20788e-05	ODDA	Odd skipped-like protein [Source:UniProtKB/TrEMBL%3BAcc:A0A1S4GWW5]	protein_coding	GO:0003676	nucleic acid binding
AGAP011818	1631.49	0.419708	0.0929875	4.51359	6.37382e-06	8.2126e-05		unspecified product	protein_coding	GO:0005783;GO:0016020;GO:0016021;GO:0016567;GO:0061630	endoplasmic reticulum;membrane;integral component of membrane;protein ubiquitination;ubiquitin protein ligase activity
AGAP010171	426.517	-0.7012	0.155408	-4.51198	6.4224e-06	8.26496e-05	papi	TUDOR-domain protein	protein_coding	GO:0003676;GO:0003723;GO:0030719;GO:0034587;GO:0043186;GO:0051171;GO:0060255;GO:0080090	nucleic acid binding;RNA binding;P granule organization;piRNA metabolic process;P granule;regulation of nitrogen compound metabolic process;regulation of macromolecule metabolic process;regulation of primary metabolic process
AGAP012838	92.3475	1.15374	0.255767	4.5109	6.45521e-06	8.29694e-05		unspecified product	protein_coding	GO:0004364;GO:0005515;GO:0005737;GO:0006749	glutathione transferase activity;protein binding;cytoplasm;glutathione metabolic process
AGAP002735	5789.72	0.342667	0.0759775	4.51011	6.47926e-06	8.31758e-05		histone acetyltransferase MYST4	protein_coding	GO:0000123;GO:0000786;GO:0003677;GO:0003712;GO:0003899;GO:0004402;GO:0005634;GO:0006334;GO:0006351;GO:0006355;GO:0016573;GO:0042393;GO:0043966;GO:0045892;GO:0045944;GO:0046872;GO:0070776	histone acetyltransferase complex;nucleosome;DNA binding;transcription coregulator activity;DNA-directed 5'-3' RNA polymerase activity;histone acetyltransferase activity;nucleus;nucleosome assembly;DNA-templated transcription;regulation of DNA-templated transcription;histone acetylation;histone binding;histone H3 acetylation;negative regulation of DNA-templated transcription;positive regulation o…
AGAP008014	812.264	-0.433405	0.0961131	-4.50932	6.50346e-06	8.33789e-05		unspecified product	protein_coding
AGAP004846	553.966	0.490567	0.108796	4.50907	6.51109e-06	8.33789e-05	SCRB9	Class B Scavenger Receptor (CD36 domain).	protein_coding	GO:0005044;GO:0005737;GO:0005886;GO:0016020;GO:0016021	scavenger receptor activity;cytoplasm;plasma membrane;membrane;integral component of membrane
AGAP007924	15049.4	0.354637	0.078727	4.50464	6.64853e-06	8.50279e-05		Protocadherin Fat 4 [Source:UniProtKB/TrEMBL%3BAcc:A0A1S4GXD7]	protein_coding	GO:0001736;GO:0005509;GO:0005886;GO:0007155;GO:0007156;GO:0007163;GO:0016020;GO:0016021;GO:0016043;GO:0017022;GO:0030154;GO:0048513;GO:0098609	establishment of planar polarity;calcium ion binding;plasma membrane;cell adhesion;homophilic cell adhesion via plasma membrane adhesion molecules;establishment or maintenance of cell polarity;membrane;integral component of membrane;cellular component organization;myosin binding;cell differentiation;animal organ development;cell-cell adhesion
AGAP028093	2118.07	0.335252	0.0744278	4.5044	6.65621e-06	8.50279e-05		MIF4G domain-containing protein [Source:UniProtKB/TrEMBL%3BAcc:A0A1S4HCT6]	protein_coding	GO:0003723;GO:0003743;GO:0005515	RNA binding;translation initiation factor activity;protein binding
AGAP000374	952.592	0.419039	0.0931222	4.49989	6.79888e-06	8.67441e-05		anaphase-promoting complex subunit 1	protein_coding	GO:0005680;GO:0007091;GO:0031145;GO:0061630;GO:0070979	anaphase-promoting complex;metaphase/anaphase transition of mitotic cell cycle;anaphase-promoting complex-dependent catabolic process;ubiquitin protein ligase activity;protein K11-linked ubiquitination
AGAP001424	7975.28	0.304807	0.0678147	4.4947	6.96688e-06	8.87787e-05		heat shock protein 90kDa beta	protein_coding	GO:0005524;GO:0005783;GO:0006457;GO:0016887;GO:0030433;GO:0048471;GO:0051082	ATP binding;endoplasmic reticulum;protein folding;ATP hydrolysis activity;ubiquitin-dependent ERAD pathway;perinuclear region of cytoplasm;unfolded protein binding
AGAP010145	182.248	-0.724746	0.16143	-4.48953	7.13794e-06	9.08473e-05		Yellow [Source:UniProtKB/TrEMBL%3BAcc:A0A1S4H3W2]	protein_coding	GO:0005576	extracellular region
AGAP005758	90.2374	1.13432	0.252747	4.48796	7.1907e-06	9.1407e-05	COEAE3D	carboxylesterase	protein_coding	GO:0005615;GO:0016787;GO:0052689	extracellular space;hydrolase activity;carboxylic ester hydrolase activity
AGAP006797	811.143	0.443283	0.0989419	4.48024	7.45584e-06	9.46619e-05		double-strand break repair protein MRE11	protein_coding	GO:0000014;GO:0000723;GO:0000724;GO:0004518;GO:0004519;GO:0004520;GO:0004527;GO:0005634;GO:0006281;GO:0006302;GO:0006303;GO:0006974;GO:0007095;GO:0008296;GO:0008408;GO:0016787;GO:0030145;GO:0030870;GO:0031573;GO:0035861;GO:0042138;GO:0051321;GO:0097552	single-stranded DNA endodeoxyribonuclease activity;telomere maintenance;double-strand break repair via homologous recombination;nuclease activity;endonuclease activity;endodeoxyribonuclease activity;exonuclease activity;nucleus;DNA repair;double-strand break repair;double-strand break repair via nonhomologous end joining;cellular response to DNA damage stimulus;mitotic G2 DNA damage checkpoint si…
AGAP005405	1817.55	-0.399538	0.0892575	-4.47624	7.59679e-06	9.6334e-05		solute carrier family 39 (zinc transporter)%2C member 10	protein_coding	GO:0005385;GO:0005623;GO:0005887;GO:0006882;GO:0016020;GO:0016021;GO:0030001;GO:0046873;GO:0055085;GO:0071578	zinc ion transmembrane transporter activity;obsolete cell;integral component of plasma membrane;cellular zinc ion homeostasis;membrane;integral component of membrane;metal ion transport;metal ion transmembrane transporter activity;transmembrane transport;zinc ion import across plasma membrane
AGAP005033	1947.43	0.337755	0.075469	4.47541	7.62632e-06	9.65908e-05		U3 small nucleolar RNA-associated protein 20	protein_coding	GO:0005730;GO:0030686;GO:0032040	nucleolus;90S preribosome;small-subunit processome
AGAP008047	1949.24	0.352124	0.0787044	4.47401	7.67651e-06	9.71084e-05		Integrator complex subunit 1 [Source:UniProtKB/TrEMBL%3BAcc:A0A1S4GX41]	protein_coding	GO:0032039;GO:0034474	integrator complex;U2 snRNA 3'-end processing
AGAP003740	285.512	-0.70726	0.158108	-4.47329	7.70263e-06	9.73204e-05		unspecified product	protein_coding
AGAP003556	34464.7	0.427733	0.095639	4.47237	7.73567e-06	9.76195e-05	RpL3	60S ribosomal protein L3	protein_coding	GO:0000027;GO:0003723;GO:0003735;GO:0005840;GO:0006412;GO:0022625	ribosomal large subunit assembly;RNA binding;structural constituent of ribosome;ribosome;translation;cytosolic large ribosomal subunit
AGAP029592	3498.95	0.327975	0.0733865	4.46915	7.85293e-06	9.89792e-05		unspecified product	protein_coding	GO:0023052	signaling
AGAP006774	46.4087	-1.40146	0.313836	-4.46558	7.98514e-06	0.000100438		FCH and double SH3 domains protein 2	protein_coding	GO:0005515;GO:0007274;GO:0008289;GO:0030833;GO:0031594;GO:0042995;GO:0055037	protein binding;neuromuscular synaptic transmission;lipid binding;regulation of actin filament polymerization;neuromuscular junction;cell projection;recycling endosome
AGAP007999	2268.36	0.339996	0.0761382	4.46551	7.98795e-06	0.000100438		Nuclear pore complex protein Nup155 [Source:UniProtKB/TrEMBL%3BAcc:A0A1S4GWX8]	protein_coding	GO:0000972;GO:0005643;GO:0006405;GO:0006606;GO:0006913;GO:0017056;GO:0036228;GO:0044611	transcription-dependent tethering of RNA polymerase II gene DNA at nuclear periphery;nuclear pore;RNA export from nucleus;protein import into nucleus;nucleocytoplasmic transport;structural constituent of nuclear pore;protein localization to nuclear inner membrane;nuclear pore inner ring
AGAP006244	7498.69	0.355906	0.0797275	4.46403	8.04331e-06	0.000100967	Ctl1	CTL-like protein 1 [Source:UniProtKB/Swiss-Prot%3BAcc:Q7Q5R7]	protein_coding	GO:0016020;GO:0016021;GO:0022857;GO:0055085	membrane;integral component of membrane;transmembrane transporter activity;transmembrane transport
AGAP004873	1360.39	0.397668	0.0890861	4.46386	8.04944e-06	0.000100967		unspecified product	protein_coding
AGAP001659	29.4979	2.00098	0.448558	4.46091	8.16113e-06	0.000102245		hexamerin	protein_coding
AGAP002351	2654.65	0.322793	0.0723942	4.45883	8.24083e-06	0.000103119		nuclear pore complex protein Nup98-Nup96	protein_coding	GO:0000973;GO:0003723;GO:0005643;GO:0006405;GO:0006606;GO:0006913;GO:0008139;GO:0015031;GO:0017056;GO:0031965;GO:0034398;GO:0044614;GO:0051028	post-transcriptional tethering of RNA polymerase II gene DNA at nuclear periphery;RNA binding;nuclear pore;RNA export from nucleus;protein import into nucleus;nucleocytoplasmic transport;nuclear localization sequence binding;protein transport;structural constituent of nuclear pore;nuclear membrane;telomere tethering at nuclear periphery;nuclear pore cytoplasmic filaments;mRNA transport
AGAP012498	170.965	-0.832934	0.186833	-4.45818	8.26595e-06	0.000103188		unspecified product	protein_coding	GO:0016020;GO:0016021	membrane;integral component of membrane
AGAP001928	10567.6	-0.322116	0.0722528	-4.45817	8.26612e-06	0.000103188		nucleosome assembly protein 1-like 1	protein_coding	GO:0000785;GO:0003682;GO:0005634;GO:0006334;GO:0042393	chromatin;chromatin binding;nucleus;nucleosome assembly;histone binding
AGAP028887	287.469	-0.666405	0.149499	-4.45759	8.28851e-06	0.000103343	LSU_rRNA_eukarya	Eukaryotic large subunit ribosomal RNA [Source:RFAM%3BAcc:RF02543]	rRNA
AGAP003418	1759.82	1.15141	0.258394	4.45601	8.34972e-06	0.000103982		stearoyl-CoA desaturase (delta-9 desaturase)	protein_coding	GO:0004768;GO:0005506;GO:0005789;GO:0006629;GO:0006633;GO:0006636;GO:0016020;GO:0016021;GO:0016491;GO:0016717;GO:0055114	stearoyl-CoA 9-desaturase activity;iron ion binding;endoplasmic reticulum membrane;lipid metabolic process;fatty acid biosynthetic process;unsaturated fatty acid biosynthetic process;membrane;integral component of membrane;oxidoreductase activity;oxidoreductase activity, acting on paired donors, with oxidation of a pair of donors resulting in the reduction of molecular oxygen to two molecules of …
AGAP006592	784.761	-0.458197	0.1029	-4.45286	8.47334e-06	0.000105395		unspecified product	protein_coding	GO:0000977;GO:0001227;GO:0003676;GO:0003700;GO:0005515;GO:0005634;GO:0005737;GO:0006355;GO:0031490;GO:0042826;GO:0043229;GO:0043565;GO:0045165	RNA polymerase II transcription regulatory region sequence-specific DNA binding;DNA-binding transcription repressor activity, RNA polymerase II-specific;nucleic acid binding;DNA-binding transcription factor activity;protein binding;nucleus;cytoplasm;regulation of DNA-templated transcription;chromatin DNA binding;histone deacetylase binding;intracellular organelle;sequence-specific DNA binding;cel…
AGAP008179	23.4406	2.13778	0.480218	4.45168	8.52009e-06	0.00010585	SCRBQ3	Class B Scavenger Receptor (CD36 domain).	protein_coding	GO:0005044;GO:0005737;GO:0005886;GO:0016020;GO:0016021	scavenger receptor activity;cytoplasm;plasma membrane;membrane;integral component of membrane
AGAP001308	240.511	-0.64547	0.145036	-4.45042	8.57021e-06	0.000106346		coiled-coil domain-containing protein 64	protein_coding
AGAP006330	573.007	-0.463862	0.104251	-4.44947	8.60828e-06	0.000106691		Ccdc109a	protein_coding	GO:0005262;GO:0015292;GO:0016020;GO:0016021;GO:0031305;GO:0036444;GO:0051560;GO:1990246	calcium channel activity;uniporter activity;membrane;integral component of membrane;integral component of mitochondrial inner membrane;calcium import into the mitochondrion;mitochondrial calcium ion homeostasis;uniplex complex
AGAP003462	5060.33	0.393186	0.088401	4.44776	8.67704e-06	0.000107416		protein arginine N-methyltransferase 1	protein_coding	GO:0005634;GO:0006479;GO:0008168;GO:0016274;GO:0016740;GO:0018216;GO:0032259;GO:0035247	nucleus;protein methylation;methyltransferase activity;protein-arginine N-methyltransferase activity;transferase activity;peptidyl-arginine methylation;methylation;peptidyl-arginine omega-N-methylation
AGAP007549	104.438	0.958185	0.215554	4.44522	8.78011e-06	0.000108563		unspecified product	protein_coding	GO:0005576	extracellular region
AGAP000337	1268.85	0.431436	0.0971186	4.44236	8.89773e-06	0.000109886		regulator of nonsense transcripts 2	protein_coding	GO:0000184;GO:0003723;GO:0005515;GO:0005737;GO:0005844;GO:0035145	nuclear-transcribed mRNA catabolic process, nonsense-mediated decay;RNA binding;protein binding;cytoplasm;polysome;exon-exon junction complex
AGAP011789	4064.48	-0.332954	0.0750679	-4.43537	9.19124e-06	0.000113377	CLIPA6	CLIP-domain serine protease	protein_coding	GO:0004252;GO:0005615;GO:0006508	serine-type endopeptidase activity;extracellular space;proteolysis
AGAP002035	1452.38	-0.629092	0.141869	-4.43431	9.23657e-06	0.000113801		GC-rich sequence DNA-binding factor	protein_coding	GO:0000122;GO:0000390;GO:0000398;GO:0000978;GO:0003677;GO:0003700;GO:0005634;GO:0006355;GO:0071008	negative regulation of transcription by RNA polymerase II;spliceosomal complex disassembly;mRNA splicing, via spliceosome;RNA polymerase II cis-regulatory region sequence-specific DNA binding;DNA binding;DNA-binding transcription factor activity;nucleus;regulation of DNA-templated transcription;U2-type post-mRNA release spliceosomal complex
AGAP003453	118.138	1.07818	0.243332	4.43092	9.38303e-06	0.000115469		unspecified product	protein_coding	GO:0016020;GO:0016021	membrane;integral component of membrane
AGAP008502	538.81	0.543495	0.122733	4.42826	9.49976e-06	0.000116767		L-xylulose reductase	protein_coding	GO:0004090;GO:0005997;GO:0006006;GO:0016491;GO:0050038;GO:0055114	carbonyl reductase (NADPH) activity;xylulose metabolic process;glucose metabolic process;oxidoreductase activity;L-xylulose reductase (NADP+) activity;obsolete oxidation-reduction process
AGAP002395	22627	0.458477	0.103643	4.4236	9.70711e-06	0.000119175	RpL10-2	60S ribosomal protein L10-2	protein_coding	GO:0000027;GO:0003735;GO:0005840;GO:0006412;GO:0022625	ribosomal large subunit assembly;structural constituent of ribosome;ribosome;translation;cytosolic large ribosomal subunit
AGAP011169	804.695	-0.420228	0.0951323	-4.4173	9.99427e-06	0.000122556		Transferrin [Source:UniProtKB/TrEMBL%3BAcc:A0A1S4H5X3]	protein_coding	GO:0005615;GO:0006811;GO:0046872;GO:0055072	extracellular space;ion transport;metal ion binding;iron ion homeostasis
AGAP029906	13.4915	-3.0732	0.696293	-4.41366	1.01637e-05	0.000124487		unspecified product	protein_coding
AGAP008267	2108.39	0.381546	0.0864909	4.4114	1.02704e-05	0.000125646		Ran GTPase-activating protein 1	protein_coding	GO:0005096;GO:0005515;GO:0007165;GO:0043547	GTPase activator activity;protein binding;signal transduction;positive regulation of GTPase activity
AGAP010387	569.22	-0.45007	0.102079	-4.40903	1.03837e-05	0.000126883	HKT	alanine-glyoxylate aminotransferase	protein_coding	GO:0003824;GO:0004760;GO:0005777;GO:0008453;GO:0009436;GO:0019265;GO:0030170;GO:0036137;GO:0047315;GO:0097053	catalytic activity;serine-pyruvate transaminase activity;peroxisome;alanine-glyoxylate transaminase activity;glyoxylate catabolic process;glycine biosynthetic process, by transamination of glyoxylate;pyridoxal phosphate binding;kynurenine aminotransferase activity;kynurenine-glyoxylate transaminase activity;L-kynurenine catabolic process
AGAP002093	236.444	-1.02734	0.233209	-4.40525	1.05664e-05	0.000128964		unspecified product	protein_coding	GO:0006812;GO:0015299;GO:0016020;GO:0016021;GO:0055085;GO:1902600	cation transport;solute:proton antiporter activity;membrane;integral component of membrane;transmembrane transport;proton transmembrane transport
AGAP011655	1803.15	0.35622	0.0808859	4.40398	1.06283e-05	0.000129568		unspecified product	protein_coding	GO:0000981	DNA-binding transcription factor activity, RNA polymerase II-specific
AGAP008329	33629.7	0.423623	0.0962627	4.4007	1.07903e-05	0.000131389	RpS5	40S ribosomal protein S5	protein_coding	GO:0000028;GO:0003723;GO:0003729;GO:0003735;GO:0005840;GO:0006412;GO:0015935;GO:0019843;GO:0022627	ribosomal small subunit assembly;RNA binding;mRNA binding;structural constituent of ribosome;ribosome;translation;small ribosomal subunit;rRNA binding;cytosolic small ribosomal subunit
AGAP011516	313.398	-0.574695	0.130639	-4.3991	1.08702e-05	0.000132208		Actin%2C cytoplasmic [Source:UniProtKB/TrEMBL%3BAcc:A0A1S4H6X2]	protein_coding	GO:0000166;GO:0005524;GO:0005737;GO:0005856	nucleotide binding;ATP binding;cytoplasm;cytoskeleton
AGAP002929	1706.72	0.364169	0.0828366	4.39624	1.10142e-05	0.000133803		unspecified product	protein_coding	GO:0005634;GO:0031981;GO:0046872	nucleus;nuclear lumen;metal ion binding
AGAP000953	18998.4	0.36257	0.0824892	4.39537	1.10585e-05	0.000134184	RpL10-1	60S ribosomal protein L10-1 [Source:UniProtKB/TrEMBL%3BAcc:Q7PQZ6]	protein_coding	GO:0000027;GO:0003735;GO:0005840;GO:0006412;GO:0022625	ribosomal large subunit assembly;structural constituent of ribosome;ribosome;translation;cytosolic large ribosomal subunit
AGAP007550	188.865	-0.773943	0.176107	-4.39474	1.10904e-05	0.000134415		carbonic anhydrase	protein_coding	GO:0004089;GO:0005886;GO:0006730;GO:0008270;GO:0016836	carbonate dehydratase activity;plasma membrane;one-carbon metabolic process;zinc ion binding;hydro-lyase activity
AGAP007609	2289.5	0.385841	0.0878667	4.39121	1.12723e-05	0.00013646		unspecified product	protein_coding
AGAP013674	25.2772	-2.00779	0.457501	-4.3886	1.14085e-05	0.000137948	U2	U2 spliceosomal RNA [Source:RFAM%3BAcc:RF00004]	snRNA
AGAP006576	387.235	0.523286	0.119294	4.38651	1.15184e-05	0.000139116		malate/L-lactate dehydrogenase	protein_coding	GO:0016491;GO:0055114	oxidoreductase activity;obsolete oxidation-reduction process
AGAP011778	685.035	0.479985	0.109475	4.38442	1.16293e-05	0.000140292		unspecified product	protein_coding
AGAP029593	108.926	0.936376	0.213681	4.38212	1.17532e-05	0.000141575		unspecified product	protein_coding	GO:0005262;GO:0005432;GO:0005623;GO:0005887;GO:0006816;GO:0006874;GO:0008273;GO:0015297;GO:0016020;GO:0016021;GO:0035725;GO:0055085;GO:0070588;GO:0071805;GO:0098656	calcium channel activity;calcium:sodium antiporter activity;obsolete cell;integral component of plasma membrane;calcium ion transport;cellular calcium ion homeostasis;calcium, potassium:sodium antiporter activity;antiporter activity;membrane;integral component of membrane;sodium ion transmembrane transport;transmembrane transport;calcium ion transmembrane transport;potassium ion transmembrane tra…
AGAP000634	773.734	0.407517	0.0930006	4.38188	1.17661e-05	0.000141575		Regulator of telomere elongation helicase 1 homolog [Source:UniProtKB/Swiss-Prot%3BAcc:Q7QEI1]	protein_coding	GO:0000166;GO:0000723;GO:0003676;GO:0003677;GO:0003678;GO:0004386;GO:0005524;GO:0005634;GO:0006139;GO:0006260;GO:0006281;GO:0006310;GO:0006974;GO:0010569;GO:0016787;GO:0016818;GO:0016887;GO:0032508;GO:0045910;GO:0046872;GO:0051536;GO:0051539;GO:0070182;GO:0090657;GO:1904430	nucleotide binding;telomere maintenance;nucleic acid binding;DNA binding;DNA helicase activity;helicase activity;ATP binding;nucleus;nucleobase-containing compound metabolic process;DNA replication;DNA repair;DNA recombination;cellular response to DNA damage stimulus;regulation of double-strand break repair via homologous recombination;hydrolase activity;hydrolase activity, acting on acid anhydri…
AGAP012138	19773.1	0.42264	0.096456	4.38169	1.17763e-05	0.000141575	RpL21	60S ribosomal protein L21	protein_coding	GO:0003735;GO:0005840;GO:0006412;GO:0022625	structural constituent of ribosome;ribosome;translation;cytosolic large ribosomal subunit
AGAP029196	1680.51	-0.389593	0.0891104	-4.37203	1.23098e-05	0.000147817		Fatty acyl-CoA reductase [Source:UniProtKB/TrEMBL%3BAcc:A0A2Y9D2C8]	protein_coding	GO:0005777;GO:0006629;GO:0016020;GO:0016021;GO:0016491;GO:0035336;GO:0043231;GO:0055114;GO:0080019;GO:0102965;GO:1901568	peroxisome;lipid metabolic process;membrane;integral component of membrane;oxidoreductase activity;long-chain fatty-acyl-CoA metabolic process;intracellular membrane-bounded organelle;obsolete oxidation-reduction process;fatty-acyl-CoA reductase (alcohol-forming) activity;alcohol-forming fatty acyl-CoA reductase activity;fatty acid derivative metabolic process
AGAP008404	416.897	0.553542	0.126653	4.37055	1.23935e-05	0.000148651		UDPGT domain-containing protein [Source:UniProtKB/TrEMBL%3BAcc:A0A1S4GYW7]	protein_coding	GO:0003676;GO:0008168;GO:0008194;GO:0016020;GO:0016021;GO:0016740;GO:0016757;GO:0016758;GO:0032259	nucleic acid binding;methyltransferase activity;UDP-glycosyltransferase activity;membrane;integral component of membrane;transferase activity;glycosyltransferase activity;hexosyltransferase activity;methylation
AGAP008721	161.058	0.774658	0.177263	4.37012	1.24181e-05	0.000148774		Facilitated trehalose transporter Tret1-2 homolog [Source:UniProtKB/TrEMBL%3BAcc:A0A1S4GZ27]	protein_coding	GO:0005351;GO:0005886;GO:0005887;GO:0008643;GO:0016020;GO:0016021;GO:0022857;GO:0034219;GO:0046323;GO:0051119;GO:0055085;GO:1902600	carbohydrate:proton symporter activity;plasma membrane;integral component of plasma membrane;carbohydrate transport;membrane;integral component of membrane;transmembrane transporter activity;carbohydrate transmembrane transport;glucose import;sugar transmembrane transporter activity;transmembrane transport;proton transmembrane transport
AGAP029609	133.39	-0.957069	0.219025	-4.36969	1.24424e-05	0.000148875		unspecified product	protein_coding	GO:0005813;GO:0007098	centrosome;centrosome cycle
AGAP001741	55.0106	1.24709	0.28541	4.36947	1.24551e-05	0.000148875		unspecified product	protein_coding	GO:0000978;GO:0000981;GO:0005634;GO:0006357;GO:0030182;GO:0046983	RNA polymerase II cis-regulatory region sequence-specific DNA binding;DNA-binding transcription factor activity, RNA polymerase II-specific;nucleus;regulation of transcription by RNA polymerase II;neuron differentiation;protein dimerization activity
AGAP013500	285.532	0.600468	0.137463	4.3682	1.25274e-05	0.000149567		unspecified product	protein_coding
AGAP001377	747.779	0.429601	0.098457	4.36333	1.28095e-05	0.00015276	SRPN11	serine protease inhibitor (serpin) 11	protein_coding	GO:0004867;GO:0005615;GO:0010951	serine-type endopeptidase inhibitor activity;extracellular space;negative regulation of endopeptidase activity
AGAP012008	2200.89	-0.351508	0.0805699	-4.36277	1.28429e-05	0.000152983		PDZ domain-containing protein [Source:UniProtKB/TrEMBL%3BAcc:A0A1S4H843]	protein_coding	GO:0005515	protein binding
AGAP007162	46.1901	-1.48221	0.339845	-4.36144	1.29207e-05	0.000153734		alpha-crystallin chain A	protein_coding	GO:0005212;GO:0046872	structural constituent of eye lens;metal ion binding
AGAP029048	123.113	0.875062	0.200712	4.35978	1.30191e-05	0.000154728		Electroneutral potassium-chloride cotransporter 1	protein_coding	GO:0005623;GO:0005887;GO:0006811;GO:0006884;GO:0007268;GO:0015377;GO:0015379;GO:0016020;GO:0016021;GO:0022857;GO:0045202;GO:0055064;GO:0055075;GO:0055085;GO:0071477;GO:0071805;GO:1902476;GO:1990573	obsolete cell;integral component of plasma membrane;ion transport;cell volume homeostasis;chemical synaptic transmission;cation:chloride symporter activity;potassium:chloride symporter activity;membrane;integral component of membrane;transmembrane transporter activity;synapse;chloride ion homeostasis;potassium ion homeostasis;transmembrane transport;cellular hypotonic salinity response;potassium …
AGAP001632	764.407	-0.605493	0.138913	-4.35879	1.30784e-05	0.000155256		unspecified product	protein_coding	GO:0005856	cytoskeleton
AGAP001828	2162.79	0.329414	0.0755866	4.35811	1.31191e-05	0.000155562		unspecified product	protein_coding
AGAP008438	124.368	0.912437	0.209467	4.356	1.3246e-05	0.000156887		unspecified product	protein_coding
AGAP000952	16563.1	0.38965	0.089458	4.35567	1.32661e-05	0.000156947	RpL37	60S ribosomal protein L37	protein_coding	GO:0003723;GO:0003735;GO:0005840;GO:0006412;GO:0019843;GO:0022625;GO:0046872	RNA binding;structural constituent of ribosome;ribosome;translation;rRNA binding;cytosolic large ribosomal subunit;metal ion binding
AGAP009635	3266.01	0.43917	0.100889	4.35301	1.34279e-05	0.000158681		unspecified product	protein_coding
AGAP007866	34.829	-1.68603	0.387527	-4.35073	1.35684e-05	0.000160159	SPZ4	spaetzle-like cytokine 4	protein_coding	GO:0005121;GO:0005576;GO:0005615;GO:0007165;GO:0007399;GO:0008083;GO:0008592;GO:0021556;GO:0045087	Toll binding;extracellular region;extracellular space;signal transduction;nervous system development;growth factor activity;regulation of Toll signaling pathway;central nervous system formation;innate immune response
AGAP007584	443.675	-0.631795	0.145259	-4.34945	1.36481e-05	0.000160918		unspecified product	protein_coding	GO:0005576;GO:0005615	extracellular region;extracellular space
AGAP028881	256.814	-0.675196	0.1553	-4.34769	1.37577e-05	0.000161902	LSU_rRNA_eukarya	Eukaryotic large subunit ribosomal RNA [Source:RFAM%3BAcc:RF02543]	rRNA
AGAP000022	4713.21	0.308061	0.0708575	4.34761	1.37627e-05	0.000161902		amino acid transporter protein	protein_coding	GO:0003824;GO:0005975;GO:0006865;GO:0016020;GO:0016021;GO:0016798	catalytic activity;carbohydrate metabolic process;amino acid transport;membrane;integral component of membrane;hydrolase activity, acting on glycosyl bonds
AGAP000321	2186.52	0.321086	0.073873	4.34647	1.38347e-05	0.000162566		unspecified product	protein_coding	GO:0003824;GO:0009116	catalytic activity;nucleoside metabolic process
AGAP007942	328.179	-0.778098	0.179165	-4.34292	1.40601e-05	0.000164904		synaptotagmin-1	protein_coding	GO:0000149;GO:0001786;GO:0005509;GO:0005544;GO:0005886;GO:0007269;GO:0008021;GO:0014059;GO:0016020;GO:0016021;GO:0016079;GO:0016192;GO:0017156;GO:0017158;GO:0019905;GO:0030276;GO:0030424;GO:0030672;GO:0031045;GO:0048488;GO:0048791;GO:0070382;GO:0071277	SNARE binding;phosphatidylserine binding;calcium ion binding;calcium-dependent phospholipid binding;plasma membrane;neurotransmitter secretion;synaptic vesicle;regulation of dopamine secretion;membrane;integral component of membrane;synaptic vesicle exocytosis;vesicle-mediated transport;calcium-ion regulated exocytosis;regulation of calcium ion-dependent exocytosis;syntaxin binding;clathrin bindi…
AGAP007888	3884.01	-0.461879	0.106354	-4.34284	1.40653e-05	0.000164904		unspecified product	protein_coding	GO:0005813;GO:0034454	centrosome;microtubule anchoring at centrosome
AGAP029611	84.0327	1.01284	0.23334	4.34061	1.4209e-05	0.0001664		unspecified product	protein_coding	GO:0008506;GO:0015770;GO:0016020;GO:0016021	sucrose:proton symporter activity;sucrose transport;membrane;integral component of membrane
AGAP012879	3287.41	0.443806	0.102304	4.33811	1.43714e-05	0.000168113	RpL18a-2	60S ribosomal protein L18a (partial)	protein_coding	GO:0003735;GO:0005840;GO:0006412;GO:0022625	structural constituent of ribosome;ribosome;translation;cytosolic large ribosomal subunit
AGAP008108	789.92	0.42085	0.0970311	4.33727	1.44266e-05	0.000168569		Uncharacterized protein	protein_coding	GO:0005634	nucleus
AGAP005385	5037.48	0.395102	0.0911047	4.33679	1.44581e-05	0.000168748		phosphatidylinositol transfer protein SEC14	protein_coding	GO:1902936	phosphatidylinositol bisphosphate binding
AGAP028832	57.1792	-1.23642	0.285354	-4.33293	1.47135e-05	0.000171537	LSU_rRNA_eukarya	Eukaryotic large subunit ribosomal RNA [Source:RFAM%3BAcc:RF02543]	rRNA
AGAP003679	23.1976	-1.99285	0.460109	-4.33125	1.48267e-05	0.000172663		unspecified product	protein_coding	GO:0005856	cytoskeleton
AGAP010757	3075.99	0.396735	0.0916084	4.33077	1.48589e-05	0.000172845		unspecified product	protein_coding
AGAP003364	391.551	-0.511692	0.118221	-4.32828	1.50277e-05	0.000174613		unspecified product	protein_coding	GO:0003676;GO:0005634;GO:0008270	nucleic acid binding;nucleus;zinc ion binding
AGAP003093	412.96	0.584017	0.134971	4.32698	1.51171e-05	0.000175456		replication factor C subunit 2/4	protein_coding	GO:0003677;GO:0003689;GO:0005524;GO:0005634;GO:0005663;GO:0006260;GO:0006261;GO:0006281;GO:0016887	DNA binding;DNA clamp loader activity;ATP binding;nucleus;DNA replication factor C complex;DNA replication;DNA-templated DNA replication;DNA repair;ATP hydrolysis activity
AGAP008310	144.26	0.856935	0.198075	4.32633	1.51616e-05	0.000175777		unspecified product	protein_coding	GO:0016020;GO:0016021	membrane;integral component of membrane
AGAP005359	12393.7	0.351329	0.0812528	4.3239	1.53293e-05	0.000177523		F-box and WD-40 domain protein 7	protein_coding	GO:0005515	protein binding
AGAP011743	11.8166	3.10058	0.717222	4.32304	1.53896e-05	0.000177858		ATPase_AAA_core domain-containing protein [Source:UniProtKB/TrEMBL%3BAcc:A0A1S4H7H4]	protein_coding	GO:0005524;GO:0016887	ATP binding;ATP hydrolysis activity
AGAP013333	8410.85	0.423026	0.0978547	4.323	1.53924e-05	0.000177858		Phosphate carrier%2C mitochondrial	protein_coding	GO:0005315;GO:0016020;GO:0016021;GO:0031305;GO:0035435;GO:1990547	inorganic phosphate transmembrane transporter activity;membrane;integral component of membrane;integral component of mitochondrial inner membrane;phosphate ion transmembrane transport;mitochondrial phosphate ion transmembrane transport
AGAP003319	544.82	-0.473449	0.109561	-4.32131	1.55105e-05	0.000179024		unspecified product	protein_coding	GO:0002020;GO:0005515;GO:0005576;GO:0005615;GO:0008191;GO:0010033;GO:0010951;GO:0031012;GO:0046872;GO:0051045	protease binding;protein binding;extracellular region;extracellular space;metalloendopeptidase inhibitor activity;response to organic substance;negative regulation of endopeptidase activity;extracellular matrix;metal ion binding;negative regulation of membrane protein ectodomain proteolysis
AGAP002866	146.432	0.884903	0.204827	4.32024	1.55857e-05	0.000179693	CYP6P5	cytochrome P450	protein_coding	GO:0004497;GO:0005506;GO:0016020;GO:0016021;GO:0016491;GO:0016705;GO:0020037;GO:0046872;GO:0055114	monooxygenase activity;iron ion binding;membrane;integral component of membrane;oxidoreductase activity;oxidoreductase activity, acting on paired donors, with incorporation or reduction of molecular oxygen;heme binding;metal ion binding;obsolete oxidation-reduction process
AGAP006120	384.528	-0.516381	0.119618	-4.31691	1.58231e-05	0.000182228		unspecified product	protein_coding	GO:0004252;GO:0006508;GO:0008233;GO:0008236;GO:0016787	serine-type endopeptidase activity;proteolysis;peptidase activity;serine-type peptidase activity;hydrolase activity
AGAP002802	10403.9	0.268955	0.0623199	4.31572	1.59082e-05	0.000183006		neural cell adhesion molecule	protein_coding	GO:0005515;GO:0007155;GO:0016020;GO:0016021;GO:0043005;GO:0048856	protein binding;cell adhesion;membrane;integral component of membrane;neuron projection;anatomical structure development
AGAP001148	1844.04	-0.469937	0.109092	-4.30773	1.6494e-05	0.000189535		unspecified product	protein_coding	GO:0005515;GO:0005737;GO:0016191;GO:0098793;GO:0098978	protein binding;cytoplasm;synaptic vesicle uncoating;presynapse;glutamatergic synapse
AGAP001606	1122.59	0.387422	0.0899609	4.30656	1.6581e-05	0.000190325		5-oxoprolinase (ATP-hydrolysing) [Source:UniProtKB/TrEMBL%3BAcc:Q8T5H1]	protein_coding	GO:0003824;GO:0005829;GO:0006749;GO:0016787;GO:0017168	catalytic activity;cytosol;glutathione metabolic process;hydrolase activity;5-oxoprolinase (ATP-hydrolyzing) activity
AGAP010042	321.552	-0.576668	0.133946	-4.30523	1.66813e-05	0.000191265		solute carrier organic anion transporter family member	protein_coding	GO:0005515;GO:0005886;GO:0005887;GO:0006811;GO:0015347;GO:0016020;GO:0016021;GO:0043252;GO:0055085	protein binding;plasma membrane;integral component of plasma membrane;ion transport;sodium-independent organic anion transmembrane transporter activity;membrane;integral component of membrane;sodium-independent organic anion transport;transmembrane transport
AGAP028925	71.1797	-1.08786	0.252773	-4.30372	1.67957e-05	0.000192365	LSU_rRNA_eukarya	Eukaryotic large subunit ribosomal RNA [Source:RFAM%3BAcc:RF02543]	rRNA
AGAP007606	492.742	-0.487966	0.113406	-4.30282	1.68639e-05	0.000192934		unspecified product	protein_coding	GO:0003824;GO:0005515;GO:0006518;GO:0016020	catalytic activity;protein binding;peptide metabolic process;membrane
AGAP002381	398.404	-0.658946	0.15333	-4.29757	1.72684e-05	0.000197345		disintegrin and metalloproteinase domain-containing protein 17	protein_coding	GO:0004222;GO:0005886;GO:0006508;GO:0006509;GO:0007219;GO:0008237;GO:0016020;GO:0016021;GO:0051088	metalloendopeptidase activity;plasma membrane;proteolysis;membrane protein ectodomain proteolysis;Notch signaling pathway;metallopeptidase activity;membrane;integral component of membrane;obsolete PMA-inducible membrane protein ectodomain proteolysis
AGAP007736	240.565	-0.653444	0.152072	-4.29693	1.73181e-05	0.000197695		unspecified product	protein_coding	GO:0003700;GO:0006357	DNA-binding transcription factor activity;regulation of transcription by RNA polymerase II
AGAP012284	23351.2	0.42911	0.0999213	4.29448	1.75103e-05	0.000199567	RpL18a-1	60S ribosomal protein L18a [Source:UniProtKB/TrEMBL%3BAcc:Q7PV82]	protein_coding	GO:0003735;GO:0005840;GO:0006412;GO:0022625	structural constituent of ribosome;ribosome;translation;cytosolic large ribosomal subunit
AGAP012900	1223.77	0.409512	0.0953605	4.29435	1.75203e-05	0.000199567		unspecified product	protein_coding	GO:0004197;GO:0005615;GO:0005764;GO:0006508;GO:0008234;GO:0051603	cysteine-type endopeptidase activity;extracellular space;lysosome;proteolysis;cysteine-type peptidase activity;proteolysis involved in protein catabolic process
AGAP010173	31609.7	0.413563	0.0963457	4.29249	1.76681e-05	0.00020103	Rack1	guanine nucleotide-binding protein subunit beta-like protein	protein_coding	GO:0001934;GO:0005080;GO:0005515;GO:0005634;GO:0005829;GO:0015935;GO:0019899;GO:0022627;GO:0043022;GO:0072344	positive regulation of protein phosphorylation;protein kinase C binding;protein binding;nucleus;cytosol;small ribosomal subunit;enzyme binding;cytosolic small ribosomal subunit;ribosome binding;rescue of stalled ribosome
AGAP028380	2147.54	-0.499914	0.116497	-4.2912	1.7771e-05	0.00020198	ND5	NADH dehydrogenase subunit 5 [Source:European Nucleotide Archive%3BAcc:ND5]	protein_coding	GO:0005739;GO:0005743;GO:0008137;GO:0016020;GO:0016021;GO:0042773;GO:0055114;GO:0070469	mitochondrion;mitochondrial inner membrane;NADH dehydrogenase (ubiquinone) activity;membrane;integral component of membrane;ATP synthesis coupled electron transport;obsolete oxidation-reduction process;respirasome
AGAP000167	6348.55	0.327659	0.076364	4.29075	1.78071e-05	0.000202169		Lipid storage droplets surface-binding protein 2	protein_coding	GO:0005811;GO:0005829;GO:0010890;GO:0019915	lipid droplet;cytosol;positive regulation of sequestering of triglyceride;lipid storage
AGAP011802	11399.4	0.410276	0.0957076	4.28677	1.81292e-05	0.000205393	RpL39	60S ribosomal protein L39	protein_coding	GO:0003735;GO:0005840;GO:0006412;GO:0022625	structural constituent of ribosome;ribosome;translation;cytosolic large ribosomal subunit
AGAP007915	380.168	-0.676865	0.157897	-4.28675	1.81304e-05	0.000205393		unspecified product	protein_coding	GO:0003676	nucleic acid binding
AGAP001668	12.5657	-3.40956	0.795799	-4.28445	1.83194e-05	0.000207308	CPR5	cuticular protein RR-2 family 5	protein_coding	GO:0031012;GO:0042302	extracellular matrix;structural constituent of cuticle
AGAP007657	18727.9	0.288172	0.0673021	4.28177	1.8541e-05	0.000209588		syndecan 2	protein_coding	GO:0007411;GO:0009986;GO:0016020;GO:0016021;GO:0016477	axon guidance;cell surface;membrane;integral component of membrane;cell migration
AGAP009699	474.807	-0.481024	0.112361	-4.28107	1.85998e-05	0.000210024		unspecified product	protein_coding
AGAP005829	32.2162	-1.7977	0.419959	-4.28065	1.86344e-05	0.000210187		microtubule-associated protein%2C RP/EB family	protein_coding	GO:0005515;GO:0005815;GO:0005874;GO:0005881;GO:0008017;GO:0031110;GO:0035371;GO:0035372;GO:0051010;GO:0051225;GO:0051233;GO:0051301;GO:1904825	protein binding;microtubule organizing center;microtubule;cytoplasmic microtubule;microtubule binding;regulation of microtubule polymerization or depolymerization;microtubule plus-end;protein localization to microtubule;microtubule plus-end binding;spindle assembly;spindle midzone;cell division;protein localization to microtubule plus-end
AGAP006235	610.771	-0.509748	0.119107	-4.27976	1.87094e-05	0.000210805		unspecified product	protein_coding	GO:0000775;GO:0003723;GO:0004386;GO:0005634;GO:0031048;GO:0031380	chromosome, centromeric region;RNA binding;helicase activity;nucleus;heterochromatin assembly by small RNA;nuclear RNA-directed RNA polymerase complex
AGAP008001	9679.19	0.324188	0.0757991	4.27694	1.89476e-05	0.000213258	RpS27a	40S ribosomal protein S27a	protein_coding	GO:0000460;GO:0000470;GO:0005730;GO:0030687	maturation of 5.8S rRNA;maturation of LSU-rRNA;nucleolus;preribosome, large subunit precursor
AGAP006187	14.0159	3.05196	0.713705	4.27622	1.90091e-05	0.000213719		Protein G12 [Source:UniProtKB/Swiss-Prot%3BAcc:Q17040]	protein_coding
AGAP003660	1953.5	0.334792	0.078307	4.27538	1.9081e-05	0.000214296		unspecified product	protein_coding	GO:0016020;GO:0016021	membrane;integral component of membrane
AGAP005025	396.705	-0.797664	0.186664	-4.27325	1.9264e-05	0.000216066		Histone H3 [Source:UniProtKB/TrEMBL%3BAcc:Q7PD39]	protein_coding	GO:0000786;GO:0003677;GO:0005634;GO:0005694;GO:0046982	nucleosome;DNA binding;nucleus;chromosome;protein heterodimerization activity
AGAP002454	375.445	-0.500266	0.117074	-4.27307	1.92801e-05	0.000216066		Golgi SNAP receptor complex member 1 [Source:UniProtKB/TrEMBL%3BAcc:Q7QC51]	protein_coding	GO:0000139;GO:0005484;GO:0005794;GO:0005797;GO:0005801;GO:0006888;GO:0006906;GO:0015031;GO:0016020;GO:0016021;GO:0016192;GO:0031201;GO:0048209	Golgi membrane;SNAP receptor activity;Golgi apparatus;Golgi medial cisterna;cis-Golgi network;endoplasmic reticulum to Golgi vesicle-mediated transport;vesicle fusion;protein transport;membrane;integral component of membrane;vesicle-mediated transport;SNARE complex;regulation of vesicle targeting, to, from or within Golgi
AGAP003038	72.5816	-1.33011	0.311376	-4.27172	1.93973e-05	0.000216917		unspecified product	protein_coding	GO:0016020;GO:0016021;GO:0022857;GO:0055085	membrane;integral component of membrane;transmembrane transporter activity;transmembrane transport
AGAP005244	7648.39	0.320672	0.0750687	4.27171	1.93977e-05	0.000216917		unspecified product	protein_coding	GO:0003677;GO:0005515	DNA binding;protein binding
AGAP009192	363.557	0.536109	0.125535	4.27058	1.94964e-05	0.000217787	GSTE5	glutathione S-transferase epsilon class 5	protein_coding	GO:0004364;GO:0005515;GO:0005737;GO:0006749;GO:0016740	glutathione transferase activity;protein binding;cytoplasm;glutathione metabolic process;transferase activity
AGAP001942	282.233	0.575466	0.134767	4.27008	1.95404e-05	0.000218044		unspecified product	protein_coding	GO:0003824;GO:0005739;GO:0016787;GO:0018773	catalytic activity;mitochondrion;hydrolase activity;acetylpyruvate hydrolase activity
AGAP005234	130.622	-0.843353	0.197587	-4.26827	1.96994e-05	0.000219582	CuSOD2	copper-zinc superoxide dismutase 2	protein_coding	GO:0004784;GO:0005507;GO:0005576;GO:0005615;GO:0006801;GO:0016491;GO:0019430;GO:0046872;GO:0055114	superoxide dismutase activity;copper ion binding;extracellular region;extracellular space;superoxide metabolic process;oxidoreductase activity;removal of superoxide radicals;metal ion binding;obsolete oxidation-reduction process
AGAP003768	37224.8	0.386111	0.0904921	4.26679	1.98303e-05	0.000220806	RpS2	40S ribosomal protein S2	protein_coding	GO:0003723;GO:0003735;GO:0005840;GO:0006412;GO:0015935;GO:0022627;GO:1990904	RNA binding;structural constituent of ribosome;ribosome;translation;small ribosomal subunit;cytosolic small ribosomal subunit;ribonucleoprotein complex
AGAP002076	104790	0.401267	0.0940837	4.265	1.99905e-05	0.000222351		heat shock 70kDa protein 1/8	protein_coding	GO:0000166;GO:0005524;GO:0005634;GO:0005737;GO:0005829;GO:0005886;GO:0006986;GO:0016192;GO:0016887;GO:0031072;GO:0034620;GO:0042026;GO:0044183;GO:0051082;GO:0051085;GO:0051787	nucleotide binding;ATP binding;nucleus;cytoplasm;cytosol;plasma membrane;response to unfolded protein;vesicle-mediated transport;ATP hydrolysis activity;heat shock protein binding;cellular response to unfolded protein;protein refolding;protein folding chaperone;unfolded protein binding;chaperone cofactor-dependent protein refolding;misfolded protein binding
AGAP011623	741.165	0.413436	0.09707	4.25915	2.05204e-05	0.000228002		SMC_N domain-containing protein [Source:UniProtKB/TrEMBL%3BAcc:A0A1S4H736]	protein_coding	GO:0000724;GO:0005524;GO:0005634;GO:0006281;GO:0007062;GO:0016887;GO:0030915	double-strand break repair via homologous recombination;ATP binding;nucleus;DNA repair;sister chromatid cohesion;ATP hydrolysis activity;Smc5-Smc6 complex
AGAP007836	283.188	-0.661978	0.155583	-4.25482	2.09215e-05	0.000232211		sodium-coupled monocarboxylate transporter 2	protein_coding	GO:0016020;GO:0016021;GO:0022857;GO:0055085	membrane;integral component of membrane;transmembrane transporter activity;transmembrane transport
AGAP000195	5129.4	0.285808	0.0671774	4.25452	2.09493e-05	0.000232272		cytoplasmic FMR1 interacting protein	protein_coding	GO:0000340;GO:0000902;GO:0005737;GO:0006417;GO:0007411;GO:0030031;GO:0030833;GO:0031209;GO:0031267;GO:0043005;GO:0045202	RNA 7-methylguanosine cap binding;cell morphogenesis;cytoplasm;regulation of translation;axon guidance;cell projection assembly;regulation of actin filament polymerization;SCAR complex;small GTPase binding;neuron projection;synapse
AGAP010715	5092.08	0.283335	0.066601	4.25422	2.09776e-05	0.000232338		Anillin/rhotekin	protein_coding	GO:0000281;GO:0000915;GO:0005826;GO:0030865;GO:0031106;GO:1904498	mitotic cytokinesis;actomyosin contractile ring assembly;actomyosin contractile ring;cortical cytoskeleton organization;septin ring organization;protein localization to mitotic actomyosin contractile ring
AGAP000314	6742.49	0.355698	0.0836293	4.25327	2.10672e-05	0.000233083		unspecified product	protein_coding	GO:0008270	zinc ion binding
AGAP002194	389.291	-0.582878	0.137053	-4.25293	2.10991e-05	0.000233165		1D-myo-inositol-triphosphate 3-kinase	protein_coding	GO:0000828;GO:0005634;GO:0005737;GO:0016301;GO:0016310;GO:0016740;GO:0032958;GO:0046854	inositol hexakisphosphate kinase activity;nucleus;cytoplasm;kinase activity;phosphorylation;transferase activity;inositol phosphate biosynthetic process;phosphatidylinositol phosphate biosynthetic process
AGAP009601	7180.11	0.311853	0.0733305	4.25271	2.11194e-05	0.000233165		RNA-binding protein 26	protein_coding	GO:0003676;GO:0003723;GO:0003729;GO:0005634;GO:0006397;GO:0046833;GO:0046872	nucleic acid binding;RNA binding;mRNA binding;nucleus;mRNA processing;positive regulation of RNA export from nucleus;metal ion binding
AGAP000154	63.8708	1.10228	0.259501	4.2477	2.15975e-05	0.00023819		AMP dependent ligase	protein_coding	GO:0001676;GO:0003824;GO:0004467;GO:0016405;GO:0046949	long-chain fatty acid metabolic process;catalytic activity;long-chain fatty acid-CoA ligase activity;CoA-ligase activity;fatty-acyl-CoA biosynthetic process
AGAP005003	5796.21	0.324604	0.0764495	4.24599	2.17626e-05	0.000239757		melanotransferrin	protein_coding	GO:0005576;GO:0005615;GO:0005769;GO:0005886;GO:0006826;GO:0016020;GO:0016021;GO:0055037	extracellular region;extracellular space;early endosome;plasma membrane;iron ion transport;membrane;integral component of membrane;recycling endosome
AGAP003582	58.8032	1.14389	0.269498	4.24451	2.19072e-05	0.000240932		D-xylulose reductase A	protein_coding	GO:0003939;GO:0006062;GO:0008270;GO:0016491;GO:0016616;GO:0046872;GO:0055114	L-iditol 2-dehydrogenase activity;sorbitol catabolic process;zinc ion binding;oxidoreductase activity;oxidoreductase activity, acting on the CH-OH group of donors, NAD or NADP as acceptor;metal ion binding;obsolete oxidation-reduction process
AGAP028382	2399.12	0.436126	0.102753	4.24442	2.19155e-05	0.000240932	ND4	NADH dehydrogenase subunit 4 [Source:European Nucleotide Archive%3BAcc:ND4]	protein_coding	GO:0003954;GO:0005739;GO:0005747;GO:0006120;GO:0008137;GO:0009060;GO:0015990;GO:0016020;GO:0016021;GO:0031966;GO:0042773;GO:0045271;GO:0048039;GO:0055114;GO:0070469	NADH dehydrogenase activity;mitochondrion;mitochondrial respiratory chain complex I;mitochondrial electron transport, NADH to ubiquinone;NADH dehydrogenase (ubiquinone) activity;aerobic respiration;electron transport coupled proton transport;membrane;integral component of membrane;mitochondrial membrane;ATP synthesis coupled electron transport;respiratory chain complex I;ubiquinone binding;obsole…
AGAP004720	60.6208	-1.12982	0.266293	-4.24279	2.20757e-05	0.000242437		unspecified product	protein_coding	GO:0005267;GO:0005887;GO:0006811;GO:0016020;GO:0016021;GO:0022841;GO:0030322;GO:0071805	potassium channel activity;integral component of plasma membrane;ion transport;membrane;integral component of membrane;potassium ion leak channel activity;stabilization of membrane potential;potassium ion transmembrane transport
AGAP028859	99.0618	-0.976574	0.230264	-4.24111	2.22416e-05	0.000244001	LSU_rRNA_eukarya	Eukaryotic large subunit ribosomal RNA [Source:RFAM%3BAcc:RF02543]	rRNA
AGAP003331	4216.07	-0.501979	0.118398	-4.23975	2.2377e-05	0.000245132		Enolase-phosphatase E1	protein_coding	GO:0000287;GO:0005634;GO:0005737;GO:0008652;GO:0009086;GO:0016311;GO:0016787;GO:0019284;GO:0019509;GO:0043715;GO:0043716;GO:0043874;GO:0046872	magnesium ion binding;nucleus;cytoplasm;cellular amino acid biosynthetic process;methionine biosynthetic process;dephosphorylation;hydrolase activity;L-methionine salvage from S-adenosylmethionine;L-methionine salvage from methylthioadenosine;2,3-diketo-5-methylthiopentyl-1-phosphate enolase activity;2-hydroxy-3-keto-5-methylthiopentenyl-1-phosphate phosphatase activity;acireductone synthase acti…
AGAP003532	48675.9	0.413719	0.0975903	4.23935	2.24172e-05	0.000245132	RpS3a	40S ribosomal protein S3a [Source:UniProtKB/Swiss-Prot%3BAcc:P52813]	protein_coding	GO:0003735;GO:0005737;GO:0005829;GO:0005840;GO:0006412;GO:0022627	structural constituent of ribosome;cytoplasm;cytosol;ribosome;translation;cytosolic small ribosomal subunit
AGAP008533	110.596	-0.87762	0.207029	-4.23912	2.244e-05	0.000245132		Cyclin-dependent kinase 5 activator 1 [Source:UniProtKB/TrEMBL%3BAcc:A0A1S4GZ91]	protein_coding	GO:0016533;GO:0045737;GO:0061575	protein kinase 5 complex;positive regulation of cyclin-dependent protein serine/threonine kinase activity;cyclin-dependent protein serine/threonine kinase activator activity
AGAP013094	181.588	-0.734077	0.173168	-4.23911	2.24411e-05	0.000245132		Elongation of very long chain fatty acids protein [Source:UniProtKB/TrEMBL%3BAcc:F5HMZ4]	protein_coding	GO:0006629;GO:0006631;GO:0006633;GO:0009922;GO:0016020;GO:0016021;GO:0016740;GO:0019367;GO:0030148;GO:0030176;GO:0034625;GO:0034626;GO:0042761;GO:0102336;GO:0102337;GO:0102338;GO:0102756	lipid metabolic process;fatty acid metabolic process;fatty acid biosynthetic process;fatty acid elongase activity;membrane;integral component of membrane;transferase activity;fatty acid elongation, saturated fatty acid;sphingolipid biosynthetic process;integral component of endoplasmic reticulum membrane;fatty acid elongation, monounsaturated fatty acid;fatty acid elongation, polyunsaturated fatt…
AGAP012754	1141.55	-0.34616	0.0816628	-4.23889	2.24624e-05	0.000245132		ubiquitin-conjugating enzyme E2 E1	protein_coding	GO:0000166;GO:0000209;GO:0005524;GO:0005634;GO:0016567;GO:0016740;GO:0061631	nucleotide binding;protein polyubiquitination;ATP binding;nucleus;protein ubiquitination;transferase activity;ubiquitin conjugating enzyme activity
AGAP001469	3068.33	-0.514834	0.121569	-4.23491	2.28639e-05	0.000249252		Protein tyrosine phosphatase%2C receptor type%2C f polypeptide (PTPRF) interacting protein (liprin)	protein_coding	GO:0005515;GO:0005737;GO:0045202;GO:0048786;GO:0050808	protein binding;cytoplasm;synapse;presynaptic active zone;synapse organization
AGAP011369	1277.8	0.447007	0.105593	4.23331	2.30272e-05	0.00025077		gelsolin	protein_coding	GO:0051015	actin filament binding
AGAP003995	21.6179	2.05241	0.484884	4.23277	2.30826e-05	0.000251111		unspecified product	protein_coding	GO:0004553;GO:0005975;GO:0008152;GO:0016787;GO:0016798	hydrolase activity, hydrolyzing O-glycosyl compounds;carbohydrate metabolic process;metabolic process;hydrolase activity;hydrolase activity, acting on glycosyl bonds
AGAP028531	5.8565	-5.88616	1.39181	-4.22915	2.34579e-05	0.000254927		unspecified product	protein_coding
AGAP003412	8357.7	0.424426	0.10039	4.22776	2.36031e-05	0.000256237	RpS28	40S ribosomal protein S28	protein_coding	GO:0000028;GO:0003735;GO:0005840;GO:0006412;GO:0022627;GO:0030490	ribosomal small subunit assembly;structural constituent of ribosome;ribosome;translation;cytosolic small ribosomal subunit;maturation of SSU-rRNA
AGAP011706	28347.5	0.405908	0.0960372	4.22657	2.37283e-05	0.000257328	RpL27a	60S ribosomal protein L27a	protein_coding	GO:0003735;GO:0006412;GO:0015934;GO:0022625	structural constituent of ribosome;translation;large ribosomal subunit;cytosolic large ribosomal subunit
AGAP004227	2203.13	-0.37751	0.0893354	-4.22576	2.38134e-05	0.000257983		ADP-ribosylation factor-like protein	protein_coding	GO:0000166;GO:0003924;GO:0005525;GO:0005765;GO:0005774;GO:0015031;GO:0016192;GO:0051649	nucleotide binding;GTPase activity;GTP binding;lysosomal membrane;vacuolar membrane;protein transport;vesicle-mediated transport;establishment of localization in cell
AGAP011109	4188.92	0.34011	0.0805099	4.22445	2.39529e-05	0.000259224		C2 domain-containing protein 3	protein_coding
AGAP013231	173.922	-0.856676	0.202852	-4.22316	2.40902e-05	0.00026044		Nitrilase homolog 2	protein_coding	GO:0006107;GO:0006528;GO:0006541;GO:0006807;GO:0016811;GO:0050152	oxaloacetate metabolic process;asparagine metabolic process;glutamine metabolic process;nitrogen compound metabolic process;hydrolase activity, acting on carbon-nitrogen (but not peptide) bonds, in linear amides;omega-amidase activity
AGAP012225	66.9836	-1.10097	0.260719	-4.22283	2.41254e-05	0.000260549		GpcrRhopsn4 domain-containing protein [Source:UniProtKB/TrEMBL%3BAcc:A0A1S4H8M3]	protein_coding	GO:0007186;GO:0016020;GO:0016021;GO:0019236	G protein-coupled receptor signaling pathway;membrane;integral component of membrane;response to pheromone
AGAP003604	212.897	-0.697012	0.16515	-4.22047	2.43788e-05	0.000263013		unspecified product	protein_coding	GO:0005515;GO:0006887;GO:0016020;GO:0031267;GO:0042391;GO:0042734;GO:0044325;GO:0045202;GO:0046872;GO:0048167;GO:0048788;GO:0048791;GO:0050806;GO:0098831;GO:2000300	protein binding;exocytosis;membrane;small GTPase binding;regulation of membrane potential;presynaptic membrane;transmembrane transporter binding;synapse;metal ion binding;regulation of synaptic plasticity;cytoskeleton of presynaptic active zone;calcium ion-regulated exocytosis of neurotransmitter;positive regulation of synaptic transmission;presynaptic active zone cytoplasmic component;regulation…
AGAP009005	227.912	-0.901573	0.213981	-4.21333	2.51634e-05	0.000271197		solute carrier family 30 (zinc transporter)%2C member 2	protein_coding	GO:0005385;GO:0005886;GO:0006812;GO:0006829;GO:0008324;GO:0010043;GO:0016020;GO:0016021;GO:0055085;GO:0061088;GO:0071577;GO:0098655	zinc ion transmembrane transporter activity;plasma membrane;cation transport;zinc ion transport;cation transmembrane transporter activity;response to zinc ion;membrane;integral component of membrane;transmembrane transport;regulation of sequestering of zinc ion;zinc ion transmembrane transport;cation transmembrane transport
AGAP008767	653.55	0.414952	0.0985028	4.21259	2.52461e-05	0.000271807	AQP6	Aquaporin [Source:UniProtKB/TrEMBL%3BAcc:A0A1S4GZY8]	protein_coding	GO:0005886;GO:0015267;GO:0016020;GO:0016021;GO:0055085	plasma membrane;channel activity;membrane;integral component of membrane;transmembrane transport
AGAP011777	34965.4	0.432193	0.102667	4.20967	2.5574e-05	0.000275052	RpSA	40S ribosomal protein SA [Source:UniProtKB/Swiss-Prot%3BAcc:Q7PZ81]	protein_coding	GO:0000028;GO:0002181;GO:0003735;GO:0005737;GO:0005840;GO:0006412;GO:0015935;GO:0022627	ribosomal small subunit assembly;cytoplasmic translation;structural constituent of ribosome;cytoplasm;ribosome;translation;small ribosomal subunit;cytosolic small ribosomal subunit
AGAP013215	88.2419	-0.984824	0.234032	-4.20807	2.57562e-05	0.000276726		unspecified product	protein_coding	GO:0046872	metal ion binding
AGAP002070	138.562	-0.807952	0.192063	-4.2067	2.59131e-05	0.000277877		unspecified product	protein_coding
AGAP000720	17602.3	0.257514	0.0612157	4.20667	2.59167e-05	0.000277877		neuronal cell adhesion molecule	protein_coding	GO:0005515;GO:0016020;GO:0016021;GO:0043005;GO:0048856	protein binding;membrane;integral component of membrane;neuron projection;anatomical structure development
AGAP010699	514.222	0.52091	0.123848	4.20605	2.59876e-05	0.000278157		SWI/SNF-related matrix-associated actin-dependent regulator of chromatin	protein_coding	GO:0003677;GO:0005524;GO:0005634;GO:0008094;GO:0008134;GO:0016584;GO:0016589;GO:0016887;GO:0043229;GO:0045944;GO:0140658	DNA binding;ATP binding;nucleus;ATP-dependent activity, acting on DNA;transcription factor binding;obsolete nucleosome positioning;NURF complex;ATP hydrolysis activity;intracellular organelle;positive regulation of transcription by RNA polymerase II;ATP-dependent chromatin remodeler activity
AGAP007552	901.237	-0.412029	0.0979629	-4.20597	2.59962e-05	0.000278157		unspecified product	protein_coding
AGAP011318	703.041	-0.530309	0.126202	-4.20206	2.64498e-05	0.000282719		Synaptogyrin [Source:UniProtKB/TrEMBL%3BAcc:A0A1S4H767]	protein_coding	GO:0016020;GO:0016021;GO:0030672;GO:0031594	membrane;integral component of membrane;synaptic vesicle membrane;neuromuscular junction
AGAP005188	6549.4	0.28728	0.0683876	4.20076	2.66019e-05	0.000284054		MFS_1_like domain-containing protein [Source:UniProtKB/TrEMBL%3BAcc:A0A1S4GND6]	protein_coding	GO:0016020;GO:0016021	membrane;integral component of membrane
AGAP008488	5982.54	0.358817	0.0854554	4.19888	2.68237e-05	0.000286129		unspecified product	protein_coding	GO:0005096;GO:0005515;GO:0051056	GTPase activator activity;protein binding;regulation of small GTPase mediated signal transduction
AGAP029578	1252.29	0.420924	0.100284	4.19733	2.7008e-05	0.000287728		unspecified product	protein_coding	GO:0000122;GO:0000977;GO:0003677;GO:0005634;GO:0006338;GO:0006357	negative regulation of transcription by RNA polymerase II;RNA polymerase II transcription regulatory region sequence-specific DNA binding;DNA binding;nucleus;chromatin remodeling;regulation of transcription by RNA polymerase II
AGAP006056	557.05	0.444301	0.105858	4.19716	2.70289e-05	0.000287728		HD domain-containing protein [Source:UniProtKB/TrEMBL%3BAcc:A0A1S4GR36]	protein_coding
AGAP009002	3199.4	-1.63414	0.389875	-4.19144	2.77186e-05	0.000294769		Hormone receptor 3 [Source:UniProtKB/TrEMBL%3BAcc:A0A1S4GZV4]	protein_coding	GO:0003677;GO:0003700;GO:0004879;GO:0005634;GO:0006355;GO:0008270;GO:0043565	DNA binding;DNA-binding transcription factor activity;nuclear receptor activity;nucleus;regulation of DNA-templated transcription;zinc ion binding;sequence-specific DNA binding
AGAP010065	16822.2	0.411223	0.0981646	4.18912	2.80038e-05	0.000297497	RpL12	60S ribosomal protein L12	protein_coding	GO:0000027;GO:0003735;GO:0005840;GO:0006412;GO:0015934;GO:0019843;GO:0022625;GO:0070180	ribosomal large subunit assembly;structural constituent of ribosome;ribosome;translation;large ribosomal subunit;rRNA binding;cytosolic large ribosomal subunit;large ribosomal subunit rRNA binding
AGAP010919	2872.67	0.303367	0.0724245	4.18874	2.80508e-05	0.000297693		transcription factor SOX1/3/14/21 (SOX group B)	protein_coding	GO:0000981;GO:0003677;GO:0005634;GO:0006355;GO:0006357;GO:0009653;GO:0030154	DNA-binding transcription factor activity, RNA polymerase II-specific;DNA binding;nucleus;regulation of DNA-templated transcription;regulation of transcription by RNA polymerase II;anatomical structure morphogenesis;cell differentiation
AGAP010892	1458.09	0.367337	0.0877216	4.18754	2.81996e-05	0.000298967		Synaptic vesicle glycoprotein 2B	protein_coding	GO:0016020;GO:0016021;GO:0022857;GO:0055085	membrane;integral component of membrane;transmembrane transporter activity;transmembrane transport
AGAP003570	269.002	-0.598592	0.143015	-4.18552	2.84509e-05	0.000301325		COesterase domain-containing protein [Source:UniProtKB/TrEMBL%3BAcc:A0A1S4GID3]	protein_coding	GO:0005887;GO:0007158;GO:0007268;GO:0009986;GO:0016020;GO:0016021;GO:0038023;GO:0042043;GO:0045202;GO:0048488;GO:0050804;GO:0097104;GO:0097105;GO:0098793	integral component of plasma membrane;neuron cell-cell adhesion;chemical synaptic transmission;cell surface;membrane;integral component of membrane;signaling receptor activity;neurexin family protein binding;synapse;synaptic vesicle endocytosis;modulation of chemical synaptic transmission;postsynaptic membrane assembly;presynaptic membrane assembly;presynapse
AGAP028025	3156.02	0.383211	0.0915642	4.18516	2.84967e-05	0.000301504		unspecified product	protein_coding
AGAP007743	168.365	-0.685573	0.163834	-4.18455	2.85726e-05	0.000301934		solute carrier family 16 (monocarboxylic acid transporters)%2C member 10	protein_coding	GO:0005887;GO:0008028;GO:0015173;GO:0015349;GO:0015718;GO:0015801;GO:0016020;GO:0016021;GO:0022857;GO:0055085;GO:0070327	integral component of plasma membrane;monocarboxylic acid transmembrane transporter activity;aromatic amino acid transmembrane transporter activity;thyroid hormone transmembrane transporter activity;monocarboxylic acid transport;aromatic amino acid transport;membrane;integral component of membrane;transmembrane transporter activity;transmembrane transport;thyroid hormone transport
AGAP012362	1044.32	0.373121	0.0891702	4.18437	2.85954e-05	0.000301934		nuclear pore complex protein Nup85	protein_coding	GO:0005634;GO:0005643;GO:0006406;GO:0006606;GO:0006913;GO:0015031;GO:0016020;GO:0017056;GO:0031080;GO:0031965;GO:0045893;GO:0051028	nucleus;nuclear pore;mRNA export from nucleus;protein import into nucleus;nucleocytoplasmic transport;protein transport;membrane;structural constituent of nuclear pore;nuclear pore outer ring;nuclear membrane;positive regulation of DNA-templated transcription;mRNA transport
AGAP002962	210.223	-0.665443	0.159043	-4.18406	2.86349e-05	0.000301989		unspecified product	protein_coding	GO:0005794;GO:0007030;GO:0009306	Golgi apparatus;Golgi organization;protein secretion
AGAP009147	1441.43	0.438745	0.104866	4.18387	2.86587e-05	0.000301989		forkhead box protein G	protein_coding	GO:0000981;GO:0003677;GO:0003700;GO:0005634;GO:0006355;GO:0006357;GO:0009653;GO:0030154;GO:0043565	DNA-binding transcription factor activity, RNA polymerase II-specific;DNA binding;DNA-binding transcription factor activity;nucleus;regulation of DNA-templated transcription;regulation of transcription by RNA polymerase II;anatomical structure morphogenesis;cell differentiation;sequence-specific DNA binding
AGAP013530	5469.91	-0.321294	0.0768421	-4.18123	2.8994e-05	0.000305214		unspecified product	protein_coding
AGAP007965	242.199	-0.586749	0.140383	-4.17962	2.91996e-05	0.000307067		unspecified product	protein_coding	GO:0007283;GO:0030719;GO:0034587;GO:0043186	spermatogenesis;P granule organization;piRNA metabolic process;P granule
AGAP001041	938.489	-0.359175	0.0860299	-4.175	2.97983e-05	0.000312777		E3 ubiquitin-protein ligase MARCH5	protein_coding	GO:0008270;GO:0016020;GO:0016021;GO:0046872	zinc ion binding;membrane;integral component of membrane;metal ion binding
AGAP000901	1105.01	0.391152	0.0936897	4.17497	2.98026e-05	0.000312777		alanine transaminase	protein_coding	GO:0003824;GO:0004021;GO:0008483;GO:0009058;GO:0030170;GO:0044248;GO:1901575	catalytic activity;L-alanine:2-oxoglutarate aminotransferase activity;transaminase activity;biosynthetic process;pyridoxal phosphate binding;cellular catabolic process;organic substance catabolic process
AGAP005972	47.1853	-1.45762	0.349192	-4.17428	2.98928e-05	0.000313407		4-nitrophenylphosphatase	protein_coding	GO:0005737;GO:0016311;GO:0016787;GO:0016791	cytoplasm;dephosphorylation;hydrolase activity;phosphatase activity
AGAP007918	246.382	0.574146	0.137615	4.17211	3.01787e-05	0.000315972		xanthine dehydrogenase/oxidase	protein_coding	GO:0004854;GO:0004855;GO:0005506;GO:0005777;GO:0005829;GO:0009055;GO:0009115;GO:0016491;GO:0022900;GO:0043546;GO:0046872;GO:0050660;GO:0051536;GO:0051537;GO:0055114;GO:0071949	xanthine dehydrogenase activity;xanthine oxidase activity;iron ion binding;peroxisome;cytosol;electron transfer activity;xanthine catabolic process;oxidoreductase activity;electron transport chain;molybdopterin cofactor binding;metal ion binding;flavin adenine dinucleotide binding;iron-sulfur cluster binding;2 iron, 2 sulfur cluster binding;obsolete oxidation-reduction process;FAD binding
AGAP003816	11245.4	0.407435	0.0976601	4.17197	3.0198e-05	0.000315972	RpL30	60S ribosomal protein L30	protein_coding	GO:0003723;GO:0003735;GO:0022625	RNA binding;structural constituent of ribosome;cytosolic large ribosomal subunit
AGAP001056	1697.58	-0.371501	0.0890716	-4.17082	3.03511e-05	0.000317254		ubiquitin-conjugating enzyme E2 L3	protein_coding	GO:0000151;GO:0000166;GO:0000209;GO:0005524;GO:0005634;GO:0006511;GO:0016567;GO:0016740;GO:0031625;GO:0061631	ubiquitin ligase complex;nucleotide binding;protein polyubiquitination;ATP binding;nucleus;ubiquitin-dependent protein catabolic process;protein ubiquitination;transferase activity;ubiquitin protein ligase binding;ubiquitin conjugating enzyme activity
AGAP008072	131.213	-1.10878	0.266038	-4.16774	3.07639e-05	0.000321004		unspecified product	protein_coding	GO:0005509;GO:0016491	calcium ion binding;oxidoreductase activity
AGAP012072	691.579	-0.393785	0.0944854	-4.16768	3.07715e-05	0.000321004		lactoylglutathione lyase	protein_coding	GO:0004462;GO:0046872	lactoylglutathione lyase activity;metal ion binding
AGAP002409	813.632	0.461532	0.110772	4.16651	3.09299e-05	0.000322333		tRNA pseudouridine38-40 synthase	protein_coding	GO:0001522;GO:0003723;GO:0005634;GO:0009451;GO:0009982;GO:0031119;GO:1990481	pseudouridine synthesis;RNA binding;nucleus;RNA modification;pseudouridine synthase activity;tRNA pseudouridine synthesis;mRNA pseudouridine synthesis
AGAP008916	30579.1	0.342419	0.0822679	4.16224	3.15145e-05	0.000328098	RpL7	60S ribosomal protein L7	protein_coding	GO:0000463;GO:0003723;GO:0003735;GO:0022625	maturation of LSU-rRNA from tricistronic rRNA transcript (SSU-rRNA, 5.8S rRNA, LSU-rRNA);RNA binding;structural constituent of ribosome;cytosolic large ribosomal subunit
AGAP004175	1871.32	-0.338659	0.081373	-4.16182	3.15726e-05	0.000328374		uridine monophosphate synthetase	protein_coding	GO:0003824;GO:0004588;GO:0004590;GO:0006207;GO:0006221;GO:0006222;GO:0009116;GO:0019856;GO:0044205	catalytic activity;orotate phosphoribosyltransferase activity;orotidine-5'-phosphate decarboxylase activity;'de novo' pyrimidine nucleobase biosynthetic process;pyrimidine nucleotide biosynthetic process;UMP biosynthetic process;nucleoside metabolic process;pyrimidine nucleobase biosynthetic process;'de novo' UMP biosynthetic process
AGAP006405	225.867	-0.648478	0.155912	-4.15924	3.19303e-05	0.000331763		unspecified product	protein_coding	GO:0004672;GO:0005524;GO:0005887;GO:0006468;GO:0007169;GO:0007275;GO:0007399;GO:0007409;GO:0016020;GO:0016021;GO:0018108;GO:0033674;GO:0043235	protein kinase activity;ATP binding;integral component of plasma membrane;protein phosphorylation;transmembrane receptor protein tyrosine kinase signaling pathway;multicellular organism development;nervous system development;axonogenesis;membrane;integral component of membrane;peptidyl-tyrosine phosphorylation;positive regulation of kinase activity;receptor complex
AGAP029523	416.518	-0.765944	0.184224	-4.15768	3.21492e-05	0.000333705		Cyclic nucleotide-binding domain-containing protein [Source:UniProtKB/TrEMBL%3BAcc:A0A453YZR4]	protein_coding	GO:0005216;GO:0005244;GO:0005249;GO:0005267;GO:0005887;GO:0006811;GO:0006813;GO:0016020;GO:0016021;GO:0034765;GO:0042391;GO:0055085;GO:0071805	ion channel activity;voltage-gated ion channel activity;voltage-gated potassium channel activity;potassium channel activity;integral component of plasma membrane;ion transport;potassium ion transport;membrane;integral component of membrane;regulation of ion transmembrane transport;regulation of membrane potential;transmembrane transport;potassium ion transmembrane transport
AGAP009160	3228.63	0.348297	0.0837795	4.15731	3.22024e-05	0.000333923		Arf-GAP%2C GTPase%2C ANK repeat and PH domain-containing protein 1/2/3	protein_coding	GO:0000166;GO:0003924;GO:0005096;GO:0005515;GO:0005525;GO:0005634;GO:0007165;GO:0016020;GO:0043547;GO:0046872	nucleotide binding;GTPase activity;GTPase activator activity;protein binding;GTP binding;nucleus;signal transduction;membrane;positive regulation of GTPase activity;metal ion binding
AGAP029466	14383.6	0.311064	0.0748441	4.15616	3.23639e-05	0.000335101		Repressor of RNA polymerase III transcription MAF1 [Source:UniProtKB/TrEMBL%3BAcc:A0A453Z0S0]	protein_coding	GO:0000994;GO:0005634;GO:0005737;GO:0016480	RNA polymerase III core binding;nucleus;cytoplasm;negative regulation of transcription by RNA polymerase III
AGAP029698	11.7527	2.92311	0.703339	4.15605	3.23803e-05	0.000335101		LAM_G_DOMAIN domain-containing protein [Source:UniProtKB/TrEMBL%3BAcc:A0A453Z0D8]	protein_coding	GO:0001736;GO:0005509;GO:0005886;GO:0007155;GO:0007156;GO:0007163;GO:0016020;GO:0016021;GO:0016043;GO:0017022;GO:0030154;GO:0048513;GO:0098609	establishment of planar polarity;calcium ion binding;plasma membrane;cell adhesion;homophilic cell adhesion via plasma membrane adhesion molecules;establishment or maintenance of cell polarity;membrane;integral component of membrane;cellular component organization;myosin binding;cell differentiation;animal organ development;cell-cell adhesion
AGAP000655	11349.6	0.419742	0.101011	4.1554	3.24712e-05	0.000335708	RpS14-1	40S ribosomal protein S14a [Source:UniProtKB/Swiss-Prot%3BAcc:Q7QEH1]	protein_coding	GO:0000028;GO:0000462;GO:0003674;GO:0003735;GO:0005575;GO:0005840;GO:0006412;GO:0008150;GO:0022627;GO:0048027;GO:0070181	ribosomal small subunit assembly;maturation of SSU-rRNA from tricistronic rRNA transcript (SSU-rRNA, 5.8S rRNA, LSU-rRNA);molecular_function;structural constituent of ribosome;cellular_component;ribosome;translation;biological_process;cytosolic small ribosomal subunit;mRNA 5'-UTR binding;small ribosomal subunit rRNA binding
AGAP028800	46.8513	-1.33789	0.32205	-4.15431	3.26277e-05	0.000336991	LSU_rRNA_eukarya	Eukaryotic large subunit ribosomal RNA [Source:RFAM%3BAcc:RF02543]	rRNA
AGAP013458	1122.22	-0.518447	0.124853	-4.15247	3.2891e-05	0.000339374		unspecified product	protein_coding
AGAP012817	132.676	-0.75928	0.18304	-4.14817	3.35138e-05	0.000345458		unspecified product	protein_coding	GO:0004252;GO:0006508	serine-type endopeptidase activity;proteolysis
AGAP009374	24.4241	1.87738	0.452949	4.1448	3.40116e-05	0.000350242	CYP9M1	cytochrome P450	protein_coding	GO:0004497;GO:0005506;GO:0016491;GO:0016705;GO:0020037;GO:0046872;GO:0055114	monooxygenase activity;iron ion binding;oxidoreductase activity;oxidoreductase activity, acting on paired donors, with incorporation or reduction of molecular oxygen;heme binding;metal ion binding;obsolete oxidation-reduction process
AGAP009145	256.731	0.629205	0.151921	4.14165	3.44812e-05	0.000354727		unspecified product	protein_coding
AGAP004919	29786.6	0.411512	0.0994685	4.13711	3.51711e-05	0.000361468	RpL15	60S ribosomal protein L15 [Source:UniProtKB/Swiss-Prot%3BAcc:P52818]	protein_coding	GO:0002181;GO:0003723;GO:0003735;GO:0005840;GO:0006412;GO:0022625	cytoplasmic translation;RNA binding;structural constituent of ribosome;ribosome;translation;cytosolic large ribosomal subunit
AGAP010885	125.35	0.87079	0.21055	4.13579	3.53732e-05	0.000363186		unspecified product	protein_coding	GO:0003824;GO:0010181;GO:0016491	catalytic activity;FMN binding;oxidoreductase activity
AGAP029610	967.27	-0.51541	0.124697	-4.13332	3.57568e-05	0.000366763		unspecified product	protein_coding	GO:0005634;GO:0005737;GO:0008140;GO:0032793;GO:0051289	nucleus;cytoplasm;cAMP response element binding protein binding;positive regulation of CREB transcription factor activity;protein homotetramerization
AGAP010394	1410.86	0.345253	0.0835479	4.1324	3.59e-05	0.000367869		Patched-related [Source:UniProtKB/TrEMBL%3BAcc:A0A1S4H4P3]	protein_coding	GO:0016020;GO:0016021	membrane;integral component of membrane
AGAP005662	1718.02	0.411273	0.099627	4.12813	3.65729e-05	0.000374395		acyl-CoA dehydrogenase	protein_coding	GO:0003995;GO:0005739;GO:0006635;GO:0016491;GO:0016627;GO:0050660;GO:0051793;GO:0055114;GO:0070991	acyl-CoA dehydrogenase activity;mitochondrion;fatty acid beta-oxidation;oxidoreductase activity;oxidoreductase activity, acting on the CH-CH group of donors;flavin adenine dinucleotide binding;medium-chain fatty acid catabolic process;obsolete oxidation-reduction process;medium-chain-acyl-CoA dehydrogenase activity
AGAP001805	30648.1	0.373063	0.0903894	4.12728	3.67074e-05	0.000375404	RpL13	60S ribosomal protein L13 [Source:UniProtKB/TrEMBL%3BAcc:Q7PUQ7]	protein_coding	GO:0003723;GO:0003735;GO:0005840;GO:0006412;GO:0022625	RNA binding;structural constituent of ribosome;ribosome;translation;cytosolic large ribosomal subunit
AGAP006794	950.175	0.455684	0.110494	4.12408	3.72222e-05	0.000380295		unspecified product	protein_coding	GO:0003676	nucleic acid binding
AGAP012373	933.16	0.42764	0.103761	4.12138	3.76603e-05	0.000384393		Poly(A)+ RNA export protein	protein_coding	GO:0000972;GO:0003723;GO:0005515;GO:0005643;GO:0006405;GO:0006406;GO:0043130	transcription-dependent tethering of RNA polymerase II gene DNA at nuclear periphery;RNA binding;protein binding;nuclear pore;RNA export from nucleus;mRNA export from nucleus;ubiquitin binding
AGAP029396	116.514	-0.860807	0.209054	-4.11762	3.82799e-05	0.000389995		unspecified product	protein_coding
AGAP005219	62.6667	-1.19589	0.290435	-4.1176	3.82841e-05	0.000389995		unspecified product	protein_coding	GO:0005515;GO:0005886;GO:0005887;GO:0007155;GO:0007399;GO:0007411;GO:0016020;GO:0016021;GO:0043005	protein binding;plasma membrane;integral component of plasma membrane;cell adhesion;nervous system development;axon guidance;membrane;integral component of membrane;neuron projection
AGAP011219	1613.7	0.36648	0.0890127	4.11716	3.83571e-05	0.000390286		unspecified product	protein_coding	GO:0000070;GO:0000775;GO:0005634;GO:0007049;GO:0032133;GO:0051233;GO:0051301	mitotic sister chromatid segregation;chromosome, centromeric region;nucleus;cell cycle;chromosome passenger complex;spindle midzone;cell division
AGAP002678	189.617	-0.798713	0.19401	-4.11686	3.84062e-05	0.000390286		FERM domain-containing protein [Source:UniProtKB/TrEMBL%3BAcc:A0A1S4GFT9]	protein_coding	GO:0005856;GO:0009887;GO:0030182	cytoskeleton;animal organ morphogenesis;neuron differentiation
AGAP009031	37488.2	0.394237	0.0957641	4.11675	3.8425e-05	0.000390286	RpL5	60S ribosomal protein L5	protein_coding	GO:0000027;GO:0003723;GO:0003735;GO:0005634;GO:0005737;GO:0005840;GO:0006412;GO:0008097;GO:0019843;GO:0022625	ribosomal large subunit assembly;RNA binding;structural constituent of ribosome;nucleus;cytoplasm;ribosome;translation;5S rRNA binding;rRNA binding;cytosolic large ribosomal subunit
AGAP000254	33.4465	-1.49006	0.362053	-4.11558	3.86215e-05	0.000391899		potassium voltage-gated channel Shaker-related subfamily A	protein_coding	GO:0005216;GO:0005244;GO:0005249;GO:0005251;GO:0005267;GO:0006811;GO:0006813;GO:0008076;GO:0016020;GO:0016021;GO:0034765;GO:0051260;GO:0055085;GO:0071805	ion channel activity;voltage-gated ion channel activity;voltage-gated potassium channel activity;delayed rectifier potassium channel activity;potassium channel activity;ion transport;potassium ion transport;voltage-gated potassium channel complex;membrane;integral component of membrane;regulation of ion transmembrane transport;protein homooligomerization;transmembrane transport;potassium ion tran…
AGAP029470	378.764	-0.597231	0.145175	-4.11386	3.89095e-05	0.000394437		SAM domain-containing protein [Source:UniProtKB/TrEMBL%3BAcc:A0A453YZR7]	protein_coding	GO:0003676;GO:0003723;GO:0005515;GO:0051171;GO:0060255;GO:0080090	nucleic acid binding;RNA binding;protein binding;regulation of nitrogen compound metabolic process;regulation of macromolecule metabolic process;regulation of primary metabolic process
AGAP006536	179.393	-0.771028	0.18762	-4.10951	3.96491e-05	0.000401544		Arrowhead	protein_coding	GO:0000977;GO:0000981;GO:0003677;GO:0005634;GO:0030182;GO:0045944;GO:0046872	RNA polymerase II transcription regulatory region sequence-specific DNA binding;DNA-binding transcription factor activity, RNA polymerase II-specific;DNA binding;nucleus;neuron differentiation;positive regulation of transcription by RNA polymerase II;metal ion binding
AGAP007180	25635.8	0.340307	0.0828189	4.10905	3.97284e-05	0.000401955		Tet_JBP domain-containing protein [Source:UniProtKB/TrEMBL%3BAcc:A0A1S4GV20]	protein_coding	GO:0005506;GO:0005634;GO:0006211;GO:0008270;GO:0045944;GO:0070579;GO:0070989;GO:0080111	iron ion binding;nucleus;5-methylcytosine catabolic process;zinc ion binding;positive regulation of transcription by RNA polymerase II;methylcytosine dioxygenase activity;oxidative demethylation;DNA demethylation
AGAP010133	2625.56	0.296548	0.0721866	4.10808	3.98961e-05	0.000403261	SCRPQ2	Class B Scavenger Receptor (CD36 domain).	protein_coding	GO:0005044;GO:0005737;GO:0005886;GO:0016020;GO:0016021	scavenger receptor activity;cytoplasm;plasma membrane;membrane;integral component of membrane
AGAP010612	4064.29	0.32314	0.0787004	4.10595	4.02657e-05	0.000406602		elongation factor 1-beta	protein_coding	GO:0003746;GO:0005085;GO:0005829;GO:0005853;GO:0006412;GO:0006414	translation elongation factor activity;guanyl-nucleotide exchange factor activity;cytosol;eukaryotic translation elongation factor 1 complex;translation;translational elongation
AGAP006878	204.187	-0.631985	0.153946	-4.10524	4.03902e-05	0.000407463		mitochondrial complex I protein Fmp36	protein_coding	GO:0005739;GO:0022904;GO:0034551	mitochondrion;respiratory electron transport chain;mitochondrial respiratory chain complex III assembly
AGAP008623	32.4508	-1.63588	0.398648	-4.10358	4.06801e-05	0.00040999		unspecified product	protein_coding
AGAP002244	101.976	-0.91641	0.223347	-4.10308	4.07684e-05	0.000410483		unspecified product	protein_coding	GO:0005886;GO:0030431;GO:0031225;GO:0032222;GO:0048511;GO:1903818	plasma membrane;sleep;anchored component of membrane;regulation of synaptic transmission, cholinergic;rhythmic process;positive regulation of voltage-gated potassium channel activity
AGAP029546	576.534	0.417577	0.101821	4.10109	4.11215e-05	0.000413639		Ig-like domain-containing protein [Source:UniProtKB/TrEMBL%3BAcc:A0A453Z0B6]	protein_coding
AGAP028708	70.4806	1.14977	0.280496	4.09905	4.14857e-05	0.0004169		Polypeptide N-acetylgalactosaminyltransferase [Source:UniProtKB/TrEMBL%3BAcc:A0A1S4HE74]	protein_coding	GO:0000139;GO:0005794;GO:0006486;GO:0016020;GO:0016021;GO:0016740;GO:0016757;GO:0030246	Golgi membrane;Golgi apparatus;protein glycosylation;membrane;integral component of membrane;transferase activity;glycosyltransferase activity;carbohydrate binding
AGAP000330	927.46	0.378868	0.0924354	4.09874	4.15412e-05	0.000417054		unspecified product	protein_coding	GO:0016020;GO:0016021	membrane;integral component of membrane
AGAP008118	1969.12	-0.415087	0.101284	-4.09826	4.16264e-05	0.000417507		serine/threonine-protein kinase Chk1	protein_coding	GO:0000077;GO:0004672;GO:0004674;GO:0004712;GO:0005524;GO:0005634;GO:0005737;GO:0006468;GO:0035556;GO:0106310	DNA damage checkpoint signaling;protein kinase activity;protein serine/threonine kinase activity;protein serine/threonine/tyrosine kinase activity;ATP binding;nucleus;cytoplasm;protein phosphorylation;intracellular signal transduction;protein serine kinase activity
AGAP007791	2511.78	0.298353	0.0728255	4.09683	4.18855e-05	0.000419702		sodium/potassium-transporting ATPase subunit beta	protein_coding	GO:0001671;GO:0005391;GO:0005623;GO:0005890;GO:0006813;GO:0006814;GO:0006883;GO:0010248;GO:0016020;GO:0016021;GO:0030007;GO:0032781;GO:0036376;GO:1990573	ATPase activator activity;P-type sodium:potassium-exchanging transporter activity;obsolete cell;sodium:potassium-exchanging ATPase complex;potassium ion transport;sodium ion transport;cellular sodium ion homeostasis;establishment or maintenance of transmembrane electrochemical gradient;membrane;integral component of membrane;cellular potassium ion homeostasis;positive regulation of ATP-dependent …
AGAP000528	705.823	-0.664441	0.162243	-4.09534	4.21557e-05	0.000422003		BZIP domain-containing protein [Source:UniProtKB/TrEMBL%3BAcc:A0A1S4G964]	protein_coding	GO:0003700;GO:0006355;GO:0110165	DNA-binding transcription factor activity;regulation of DNA-templated transcription;cellular anatomical entity
AGAP000446	93.1595	-0.992166	0.242319	-4.09446	4.23151e-05	0.000423191		unspecified product	protein_coding	GO:0005515;GO:0016020;GO:0016021;GO:0016043;GO:0040011;GO:0071944	protein binding;membrane;integral component of membrane;cellular component organization;locomotion;cell periphery
AGAP004940	1300.81	-0.463417	0.113207	-4.09353	4.24848e-05	0.000424469		unspecified product	protein_coding	GO:0001932;GO:0005952;GO:0008603;GO:0030552	regulation of protein phosphorylation;cAMP-dependent protein kinase complex;cAMP-dependent protein kinase regulator activity;cAMP binding
AGAP003792	4768.4	0.362052	0.0884494	4.09332	4.25244e-05	0.000424469		phosphatidylinositol glycan%2C class B	protein_coding	GO:0000026;GO:0000030;GO:0004376;GO:0005783;GO:0005789;GO:0006506;GO:0016020;GO:0016021;GO:0016757;GO:0097502	alpha-1,2-mannosyltransferase activity;mannosyltransferase activity;glycolipid mannosyltransferase activity;endoplasmic reticulum;endoplasmic reticulum membrane;GPI anchor biosynthetic process;membrane;integral component of membrane;glycosyltransferase activity;mannosylation
AGAP001107	733.891	-0.468855	0.114693	-4.0879	4.35304e-05	0.000433949		unspecified product	protein_coding
AGAP000686	983.687	0.396212	0.0969267	4.08775	4.35574e-05	0.000433949		unspecified product	protein_coding	GO:0005515;GO:0005930;GO:0030991;GO:0035721;GO:0036064;GO:0042073	protein binding;axoneme;intraciliary transport particle A;intraciliary retrograde transport;ciliary basal body;intraciliary transport
AGAP010922	221.113	-0.733878	0.179558	-4.08713	4.36747e-05	0.000434452		unspecified product	protein_coding
AGAP009838	873.573	0.399045	0.0976385	4.08697	4.37052e-05	0.000434452		Non-imprinted in Prader-Willi/Angelman syndrome region protein 2-like protein	protein_coding	GO:0015095;GO:0015693;GO:0016020;GO:0016021;GO:1903830	magnesium ion transmembrane transporter activity;magnesium ion transport;membrane;integral component of membrane;magnesium ion transmembrane transport
AGAP005363	2029.78	0.330059	0.0807618	4.08682	4.37332e-05	0.000434452		unspecified product	protein_coding
AGAP000947	408.131	-0.514773	0.125973	-4.08638	4.38159e-05	0.00043486	GSTU1	glutathione S-transferase unclassified 1	protein_coding	GO:0004364;GO:0005515;GO:0005737;GO:0006749;GO:0016740	glutathione transferase activity;protein binding;cytoplasm;glutathione metabolic process;transferase activity
AGAP002346	10237	0.39415	0.0964912	4.08483	4.41093e-05	0.000437355	RpS14-2	40S ribosomal protein S14b [Source:UniProtKB/Swiss-Prot%3BAcc:Q7QBX2]	protein_coding	GO:0000028;GO:0000462;GO:0003674;GO:0003735;GO:0005575;GO:0005840;GO:0006412;GO:0008150;GO:0022627;GO:0048027;GO:0070181	ribosomal small subunit assembly;maturation of SSU-rRNA from tricistronic rRNA transcript (SSU-rRNA, 5.8S rRNA, LSU-rRNA);molecular_function;structural constituent of ribosome;cellular_component;ribosome;translation;biological_process;cytosolic small ribosomal subunit;mRNA 5'-UTR binding;small ribosomal subunit rRNA binding
AGAP012394	265.847	-0.790061	0.193452	-4.08402	4.42642e-05	0.000438472		peptide-methionine (S)-S-oxide reductase	protein_coding	GO:0005737;GO:0008113;GO:0034599;GO:0036456;GO:0055114	cytoplasm;peptide-methionine (S)-S-oxide reductase activity;cellular response to oxidative stress;L-methionine-(S)-S-oxide reductase activity;obsolete oxidation-reduction process
AGAP008225	493.811	0.477713	0.117024	4.08219	4.46139e-05	0.000441516		trehalose 6-phosphate phosphatase	protein_coding	GO:0003824;GO:0004805;GO:0005992;GO:0016311;GO:0016787	catalytic activity;trehalose-phosphatase activity;trehalose biosynthetic process;dephosphorylation;hydrolase activity
AGAP010805	1285.61	0.416502	0.102041	4.08172	4.47039e-05	0.000441987		DUF4739 domain-containing protein [Source:UniProtKB/TrEMBL%3BAcc:A0A1S4H501]	protein_coding
AGAP011708	338.136	-0.634942	0.155586	-4.08097	4.48478e-05	0.000442989		unspecified product	protein_coding	GO:0005929;GO:0007399;GO:0008289;GO:0042953;GO:0060271	cilium;nervous system development;lipid binding;lipoprotein transport;cilium assembly
AGAP009625	950.225	-0.387646	0.0950708	-4.07744	4.55336e-05	0.000449336		unspecified product	protein_coding	GO:0000166;GO:0005524;GO:0016887	nucleotide binding;ATP binding;ATP hydrolysis activity
AGAP001261	604.998	-0.465884	0.114315	-4.07545	4.59248e-05	0.000452768		L-caldesmon	protein_coding	GO:0003676;GO:0003723	nucleic acid binding;RNA binding
AGAP005427	18175.4	0.369433	0.0906607	4.07489	4.60359e-05	0.000453434		60S ribosomal protein L28	protein_coding	GO:0003735;GO:0005840;GO:0006412;GO:0022625	structural constituent of ribosome;ribosome;translation;cytosolic large ribosomal subunit
AGAP008871	2267.86	-0.329233	0.0808028	-4.07452	4.61089e-05	0.000453724	GPRFZ4	Putative frizzled 4-like receptor [Source:UniProtKB/TrEMBL%3BAcc:A0A1S4GZH6]	protein_coding	GO:0004888;GO:0005515;GO:0005886;GO:0007166;GO:0007275;GO:0016020;GO:0016021;GO:0016055;GO:0017147;GO:0042813;GO:0060070	transmembrane signaling receptor activity;protein binding;plasma membrane;cell surface receptor signaling pathway;multicellular organism development;membrane;integral component of membrane;Wnt signaling pathway;Wnt-protein binding;Wnt receptor activity;canonical Wnt signaling pathway
AGAP000082	2148.23	0.410415	0.100746	4.07378	4.62557e-05	0.000454739		translation initiation factor eIF-2B subunit epsilon	protein_coding	GO:0003743;GO:0005085;GO:0005515;GO:0005851;GO:0006413;GO:0009058;GO:0016779;GO:0031369	translation initiation factor activity;guanyl-nucleotide exchange factor activity;protein binding;eukaryotic translation initiation factor 2B complex;translational initiation;biosynthetic process;nucleotidyltransferase activity;translation initiation factor binding
AGAP003640	16.0952	2.36119	0.579875	4.07189	4.66334e-05	0.000458019	SP8905	unspecified product	protein_coding	GO:0005764;GO:0005768;GO:0006508;GO:0008236;GO:0008239	lysosome;endosome;proteolysis;serine-type peptidase activity;dipeptidyl-peptidase activity
AGAP005313	216.228	-0.596583	0.146624	-4.06879	4.72573e-05	0.000463709		unspecified product	protein_coding
AGAP009333	5144.93	-0.515894	0.126849	-4.06701	4.76204e-05	0.000466832		mitochondrial carrier protein (Rim2)	protein_coding	GO:0006839;GO:0015218;GO:0016020;GO:0016021;GO:0022857;GO:0031966;GO:0055085;GO:1990519	mitochondrial transport;pyrimidine nucleotide transmembrane transporter activity;membrane;integral component of membrane;transmembrane transporter activity;mitochondrial membrane;transmembrane transport;pyrimidine nucleotide import into mitochondrion
AGAP005117	2357.19	-0.467214	0.114921	-4.06551	4.79281e-05	0.000469407		polyadenylate-binding protein 2	protein_coding	GO:0003676;GO:0003723	nucleic acid binding;RNA binding
AGAP029461	157.608	-0.881539	0.216954	-4.06325	4.83948e-05	0.000473532		unspecified product	protein_coding
AGAP004174	1428.86	0.472972	0.116428	4.06236	4.85799e-05	0.000474897		unspecified product	protein_coding
AGAP003343	85.2788	0.961675	0.236854	4.0602	4.9031e-05	0.000478857	CYP6AG1	cytochrome P450	protein_coding	GO:0004497;GO:0005506;GO:0005789;GO:0016020;GO:0016021;GO:0016491;GO:0016705;GO:0020037;GO:0046872;GO:0055114	monooxygenase activity;iron ion binding;endoplasmic reticulum membrane;membrane;integral component of membrane;oxidoreductase activity;oxidoreductase activity, acting on paired donors, with incorporation or reduction of molecular oxygen;heme binding;metal ion binding;obsolete oxidation-reduction process
AGAP010806	113.175	-0.977649	0.240803	-4.05996	4.90806e-05	0.000478893		unspecified product	protein_coding	GO:0005267;GO:0005887;GO:0006811;GO:0016020;GO:0016021;GO:0022841;GO:0030322;GO:0071805	potassium channel activity;integral component of plasma membrane;ion transport;membrane;integral component of membrane;potassium ion leak channel activity;stabilization of membrane potential;potassium ion transmembrane transport
AGAP010163	16988.5	0.396428	0.0977997	4.05346	5.04647e-05	0.00049172	RpL38	60S ribosomal protein L38 [Source:UniProtKB/Swiss-Prot%3BAcc:Q7Q0U1]	protein_coding	GO:0003735;GO:0005840;GO:0006412;GO:0022618;GO:0022625	structural constituent of ribosome;ribosome;translation;ribonucleoprotein complex assembly;cytosolic large ribosomal subunit
AGAP006260	12.3722	-3.14398	0.775649	-4.05335	5.04897e-05	0.00049172		Z band alternatively spliced PDZ-motif protein 66	protein_coding	GO:0001725;GO:0003779;GO:0005515;GO:0005912;GO:0030018;GO:0030036;GO:0031941;GO:0051371;GO:0061061	stress fiber;actin binding;protein binding;adherens junction;Z disc;actin cytoskeleton organization;filamentous actin;muscle alpha-actinin binding;muscle structure development
AGAP006382	3981.5	0.290182	0.0716587	4.0495	5.13282e-05	0.000499419		Rho guanine exchange factor	protein_coding	GO:0005085;GO:0005515;GO:0016043	guanyl-nucleotide exchange factor activity;protein binding;cellular component organization
AGAP012317	121.75	0.767695	0.189712	4.04663	5.19603e-05	0.000505097		unspecified product	protein_coding	GO:0005515;GO:0005615;GO:0016020;GO:0016021;GO:0031012	protein binding;extracellular space;membrane;integral component of membrane;extracellular matrix
AGAP012067	67.3941	-1.05819	0.261592	-4.0452	5.22776e-05	0.000507707		unspecified product	protein_coding	GO:0004198;GO:0005509;GO:0006508;GO:0008233;GO:0008234;GO:0016787	calcium-dependent cysteine-type endopeptidase activity;calcium ion binding;proteolysis;peptidase activity;cysteine-type peptidase activity;hydrolase activity
AGAP004251	1841.7	0.370275	0.0915524	4.0444	5.24562e-05	0.000508683		solute carrier family 20 (sodium-dependent phosphate transporter)	protein_coding	GO:0005315;GO:0005887;GO:0006817;GO:0015293;GO:0015319;GO:0016020;GO:0016021;GO:0035435;GO:0035725	inorganic phosphate transmembrane transporter activity;integral component of plasma membrane;phosphate ion transport;symporter activity;sodium:inorganic phosphate symporter activity;membrane;integral component of membrane;phosphate ion transmembrane transport;sodium ion transmembrane transport
AGAP010933	25812.2	0.361272	0.0893282	4.04432	5.24758e-05	0.000508683	RpS19	40S ribosomal protein S19	protein_coding	GO:0000028;GO:0003723;GO:0003735;GO:0005840;GO:0006412;GO:0022627	ribosomal small subunit assembly;RNA binding;structural constituent of ribosome;ribosome;translation;cytosolic small ribosomal subunit
AGAP012041	359.134	0.509576	0.126053	4.04255	5.28739e-05	0.000512065		Activated RNA polymerase II transcriptional coactivator p15	protein_coding	GO:0003677;GO:0003713;GO:0005634;GO:0005667;GO:0006355;GO:0060261	DNA binding;transcription coactivator activity;nucleus;transcription regulator complex;regulation of DNA-templated transcription;positive regulation of transcription initiation by RNA polymerase II
AGAP028833	47.3296	-1.30491	0.322844	-4.04192	5.30161e-05	0.000512965	LSU_rRNA_eukarya	Eukaryotic large subunit ribosomal RNA [Source:RFAM%3BAcc:RF02543]	rRNA
AGAP013115	953.99	0.415258	0.102776	4.04042	5.33563e-05	0.000515777		unspecified product	protein_coding
AGAP011822	1520.95	0.317372	0.0785562	4.04006	5.34379e-05	0.000516088		proteasome component ECM29	protein_coding	GO:0005737;GO:0043248;GO:0060090	cytoplasm;proteasome assembly;molecular adaptor activity
AGAP002932	596.278	-0.476229	0.117936	-4.03804	5.38991e-05	0.000520059		ceramide kinase	protein_coding	GO:0001727;GO:0001729;GO:0003951;GO:0006665;GO:0006672;GO:0016301;GO:0016310	lipid kinase activity;ceramide kinase activity;NAD+ kinase activity;sphingolipid metabolic process;ceramide metabolic process;kinase activity;phosphorylation
AGAP005565	1254.77	0.356182	0.0883767	4.03027	5.57124e-05	0.000537058		CRAL-TRIO domain-containing protein [Source:UniProtKB/TrEMBL%3BAcc:A0A1S4GPL0]	protein_coding	GO:0004309;GO:0005737;GO:0006798	exopolyphosphatase activity;cytoplasm;polyphosphate catabolic process
AGAP002739	17822.9	0.284891	0.0706926	4.02999	5.57782e-05	0.000537088		unspecified product	protein_coding	GO:0005509;GO:0005515;GO:0009653;GO:0016020;GO:0016021;GO:0016043;GO:0030154	calcium ion binding;protein binding;anatomical structure morphogenesis;membrane;integral component of membrane;cellular component organization;cell differentiation
AGAP029097	132.766	-0.807246	0.200318	-4.02982	5.58187e-05	0.000537088		unspecified product	protein_coding	GO:0016020;GO:0016021	membrane;integral component of membrane
AGAP029372	246.13	-0.794776	0.197284	-4.02859	5.61117e-05	0.000539408		Retrotrans_gag domain-containing protein [Source:UniProtKB/TrEMBL%3BAcc:A0A453Z0P9]	protein_coding
AGAP008060	4569.76	0.384997	0.0956205	4.0263	5.66613e-05	0.000544189	IDGF2	imaginal disc growth factor 2	protein_coding	GO:0004568;GO:0005576;GO:0005737;GO:0005975;GO:0006032;GO:0008061	chitinase activity;extracellular region;cytoplasm;carbohydrate metabolic process;chitin catabolic process;chitin binding
AGAP004522	982.954	-0.35622	0.0884939	-4.02536	5.68874e-05	0.000545857		TBC1 domain family member 22B	protein_coding	GO:0005096;GO:0006886;GO:0090630	GTPase activator activity;intracellular protein transport;activation of GTPase activity
AGAP012517	408	-0.495375	0.123094	-4.02435	5.71317e-05	0.000547696		unspecified product	protein_coding
AGAP010252	20284.6	0.404292	0.100501	4.02276	5.75199e-05	0.00055091	RpL23	60S ribosomal protein L23	protein_coding	GO:0003735;GO:0005840;GO:0006412;GO:0022625;GO:0070180	structural constituent of ribosome;ribosome;translation;cytosolic large ribosomal subunit;large ribosomal subunit rRNA binding
AGAP008699	3580.43	0.2794	0.0694622	4.02234	5.76233e-05	0.000551394		unspecified product	protein_coding
AGAP002985	1453.97	0.371367	0.092382	4.01991	5.82213e-05	0.000556604		Structural maintenance of chromosomes protein 6 [Source:UniProtKB/TrEMBL%3BAcc:F7IWF2]	protein_coding	GO:0000724;GO:0003684;GO:0003697;GO:0005524;GO:0005634;GO:0006281;GO:0016887;GO:0030915;GO:0033743;GO:0035861;GO:0055114	double-strand break repair via homologous recombination;damaged DNA binding;single-stranded DNA binding;ATP binding;nucleus;DNA repair;ATP hydrolysis activity;Smc5-Smc6 complex;peptide-methionine (R)-S-oxide reductase activity;site of double-strand break;obsolete oxidation-reduction process
AGAP029662	16266.3	0.31745	0.0790281	4.01692	5.89629e-05	0.000563149		unspecified product	protein_coding	GO:0003677;GO:0006281	DNA binding;DNA repair
AGAP008136	1096.61	0.394009	0.0980922	4.01672	5.90141e-05	0.000563149		peptidyl-prolyl cis-trans isomerase-like 4	protein_coding	GO:0000413;GO:0003676;GO:0003723;GO:0003755;GO:0005634;GO:0016853;GO:1901407	protein peptidyl-prolyl isomerization;nucleic acid binding;RNA binding;peptidyl-prolyl cis-trans isomerase activity;nucleus;isomerase activity;regulation of phosphorylation of RNA polymerase II C-terminal domain
AGAP000184	579.905	-0.435606	0.108484	-4.01538	5.93492e-05	0.000565635		malate dehydrogenase (oxaloacetate-decarboxylating)(NADP+)	protein_coding	GO:0004470;GO:0004471;GO:0004473;GO:0005739;GO:0006090;GO:0006108;GO:0016491;GO:0046872;GO:0051287;GO:0055114	malic enzyme activity;malate dehydrogenase (decarboxylating) (NAD+) activity;malate dehydrogenase (decarboxylating) (NADP+) activity;mitochondrion;pyruvate metabolic process;malate metabolic process;oxidoreductase activity;metal ion binding;NAD binding;obsolete oxidation-reduction process
AGAP003876	332.812	-0.56796	0.141458	-4.01505	5.94335e-05	0.000565635		bHLH factor%2C other	protein_coding	GO:0000978;GO:0000981;GO:0005634;GO:0006357;GO:0030182;GO:0046983	RNA polymerase II cis-regulatory region sequence-specific DNA binding;DNA-binding transcription factor activity, RNA polymerase II-specific;nucleus;regulation of transcription by RNA polymerase II;neuron differentiation;protein dimerization activity
AGAP000569	59.8907	-1.48633	0.370191	-4.01503	5.94376e-05	0.000565635		forkhead box protein P	protein_coding	GO:0003677;GO:0003700;GO:0005634;GO:0006355;GO:0016020;GO:0016021;GO:0043565;GO:0046872;GO:0048513	DNA binding;DNA-binding transcription factor activity;nucleus;regulation of DNA-templated transcription;membrane;integral component of membrane;sequence-specific DNA binding;metal ion binding;animal organ development
AGAP004309	1214.88	0.382353	0.0952571	4.01391	5.97212e-05	0.000567815		solute carrier family 22	protein_coding	GO:0016020;GO:0016021;GO:0022857;GO:0055085	membrane;integral component of membrane;transmembrane transporter activity;transmembrane transport
AGAP011229	196.422	-0.71585	0.178511	-4.01012	6.06871e-05	0.000576473		Tartan	protein_coding	GO:0005515;GO:0005615;GO:0016020;GO:0016021;GO:0031012	protein binding;extracellular space;membrane;integral component of membrane;extracellular matrix
AGAP001452	2680.57	-0.321773	0.0802917	-4.00755	6.13514e-05	0.000582118		ubiquitin-conjugating enzyme E2 Q	protein_coding	GO:0000209;GO:0005634;GO:0061631	protein polyubiquitination;nucleus;ubiquitin conjugating enzyme activity
AGAP007088	11291	-0.28389	0.0708435	-4.00729	6.14203e-05	0.000582118		peptidyl-prolyl cis-trans isomerase B (cyclophilin B)	protein_coding	GO:0000413;GO:0003755;GO:0005576;GO:0005737;GO:0006457;GO:0016018;GO:0016853;GO:0042026;GO:0043231;GO:0051082	protein peptidyl-prolyl isomerization;peptidyl-prolyl cis-trans isomerase activity;extracellular region;cytoplasm;protein folding;cyclosporin A binding;isomerase activity;protein refolding;intracellular membrane-bounded organelle;unfolded protein binding
AGAP000289	507.003	0.475553	0.118675	4.00718	6.14492e-05	0.000582118		prostaglandin reductase 1%2C gene 2	protein_coding	GO:0005737;GO:0006693;GO:0016491;GO:0016628;GO:0032440;GO:0036132;GO:0047522;GO:0055114;GO:0097257	cytoplasm;prostaglandin metabolic process;oxidoreductase activity;oxidoreductase activity, acting on the CH-CH group of donors, NAD or NADP as acceptor;2-alkenal reductase [NAD(P)+] activity;13-prostaglandin reductase activity;15-oxoprostaglandin 13-oxidase activity;obsolete oxidation-reduction process;leukotriene B4 12-hydroxy dehydrogenase activity
AGAP001950	575.232	-0.518828	0.129486	-4.00683	6.15399e-05	0.000582447		membrane-associated tyrosine- and threonine-specific cdc2-inhibitory kinase	protein_coding	GO:0004672;GO:0004674;GO:0005524;GO:0005634;GO:0006468	protein kinase activity;protein serine/threonine kinase activity;ATP binding;nucleus;protein phosphorylation
AGAP008237	348.883	-0.53287	0.133037	-4.00544	6.19024e-05	0.000585346		Putative G-protein coupled receptor GPCR [Source:UniProtKB/TrEMBL%3BAcc:A0A1S4GXN8]	protein_coding	GO:0004930;GO:0005886;GO:0007186;GO:0007218;GO:0016020;GO:0016021;GO:0032438;GO:0033162;GO:0035240;GO:0035643;GO:0050848;GO:0072544;GO:0072545	G protein-coupled receptor activity;plasma membrane;G protein-coupled receptor signaling pathway;neuropeptide signaling pathway;membrane;integral component of membrane;melanosome organization;melanosome membrane;dopamine binding;L-DOPA receptor activity;regulation of calcium-mediated signaling;L-DOPA binding;tyrosine binding
AGAP003003	1699.28	0.381675	0.0954008	4.00076	6.31405e-05	0.000596512	Aats-tyr	tyrosyl-tRNA synthetase	protein_coding	GO:0000049;GO:0000166;GO:0003723;GO:0004812;GO:0004831;GO:0005524;GO:0006412;GO:0006418;GO:0006437;GO:0016874	tRNA binding;nucleotide binding;RNA binding;aminoacyl-tRNA ligase activity;tyrosine-tRNA ligase activity;ATP binding;translation;tRNA aminoacylation for protein translation;tyrosyl-tRNA aminoacylation;ligase activity
AGAP004222	101.311	0.880825	0.220196	4.00018	6.32935e-05	0.000597415	GPRNNA20	putative GPCR class a orphan receptor 20	protein_coding	GO:0004930;GO:0004993;GO:0005887;GO:0007165;GO:0007186;GO:0007187;GO:0007268;GO:0016020;GO:0016021;GO:0030425;GO:0030594;GO:0045202;GO:0098664	G protein-coupled receptor activity;G protein-coupled serotonin receptor activity;integral component of plasma membrane;signal transduction;G protein-coupled receptor signaling pathway;G protein-coupled receptor signaling pathway, coupled to cyclic nucleotide second messenger;chemical synaptic transmission;membrane;integral component of membrane;dendrite;neurotransmitter receptor activity;synapse…
AGAP010318	420.058	-0.458563	0.114671	-3.99896	6.3622e-05	0.000599972		guanine nucleotide-binding protein subunit beta-5	protein_coding	GO:0005515;GO:0007165	protein binding;signal transduction
AGAP004916	42.3382	1.43606	0.359205	3.99788	6.39131e-05	0.000602171		unspecified product	protein_coding	GO:0005615;GO:0062023	extracellular space;collagen-containing extracellular matrix
AGAP012159	117.021	0.774345	0.193769	3.99622	6.43618e-05	0.000605851		F-box domain-containing protein [Source:UniProtKB/TrEMBL%3BAcc:A0A1S4H9I3]	protein_coding	GO:0005515	protein binding
AGAP009945	82.268	-1.27618	0.319634	-3.99264	6.53411e-05	0.000614513		dihydrodiol dehydrogenase / D-xylose 1-dehydrogenase (NADP)	protein_coding	GO:0000166;GO:0016491;GO:0055114	nucleotide binding;oxidoreductase activity;obsolete oxidation-reduction process
AGAP000235	10220.1	-0.289617	0.0725845	-3.99007	6.60533e-05	0.000620651		Thymosin	protein_coding	GO:0003785;GO:0005829;GO:0005856;GO:0007015	actin monomer binding;cytosol;cytoskeleton;actin filament organization
AGAP003033	1486.19	0.396207	0.0993682	3.98727	6.68387e-05	0.000627464		integrator complex subunit 2	protein_coding	GO:0016180;GO:0032039;GO:0034472	snRNA processing;integrator complex;snRNA 3'-end processing
AGAP005501	201.542	0.625135	0.156894	3.98444	6.76393e-05	0.000634408		dehydrogenase/reductase SDR family member 11 precursor	protein_coding	GO:0016491;GO:0055114	oxidoreductase activity;obsolete oxidation-reduction process
AGAP000028	2412.17	-0.992528	0.249293	-3.98138	6.8516e-05	0.000642052		calcium/calmodulin-dependent protein kinase (CaM kinase) II	protein_coding	GO:0000166;GO:0004672;GO:0004674;GO:0004683;GO:0004712;GO:0005516;GO:0005524;GO:0005737;GO:0006468;GO:0043005;GO:0106310	nucleotide binding;protein kinase activity;protein serine/threonine kinase activity;calmodulin-dependent protein kinase activity;protein serine/threonine/tyrosine kinase activity;calmodulin binding;ATP binding;cytoplasm;protein phosphorylation;neuron projection;protein serine kinase activity
AGAP003629	1301.86	-0.549077	0.137922	-3.98107	6.8607e-05	0.000642326		unspecified product	protein_coding	GO:0000166;GO:0005886;GO:0006196;GO:0008253;GO:0009166;GO:0016311;GO:0016787;GO:0016788;GO:0046872	nucleotide binding;plasma membrane;AMP catabolic process;5'-nucleotidase activity;nucleotide catabolic process;dephosphorylation;hydrolase activity;hydrolase activity, acting on ester bonds;metal ion binding
AGAP000699	1236.6	0.344659	0.086736	3.97366	7.07774e-05	0.000662052		unspecified product	protein_coding	GO:0003824;GO:0016020;GO:0016021;GO:0030151;GO:0030170	catalytic activity;membrane;integral component of membrane;molybdenum ion binding;pyridoxal phosphate binding
AGAP001259	2104.46	0.290811	0.0731959	3.97305	7.09584e-05	0.000662783		SH2 domain-containing protein [Source:UniProtKB/TrEMBL%3BAcc:A0A1S4GC16]	protein_coding	GO:0009653;GO:0048468	anatomical structure morphogenesis;cell development
AGAP002622	881.506	-1.11203	0.279899	-3.97297	7.09829e-05	0.000662783		sodium-coupled monocarboxylate transporter 1	protein_coding	GO:0006814;GO:0015293;GO:0016020;GO:0016021;GO:0022857;GO:0055085	sodium ion transport;symporter activity;membrane;integral component of membrane;transmembrane transporter activity;transmembrane transport
AGAP000532	2240.6	0.292548	0.0736397	3.97269	7.10648e-05	0.000662953		histone deacetylase 6/10	protein_coding	GO:0008270;GO:0016787	zinc ion binding;hydrolase activity
AGAP005264	128.844	0.752342	0.189532	3.96948	7.2029e-05	0.000671347		histone H1/5	protein_coding	GO:0000786;GO:0003677;GO:0003690;GO:0005634;GO:0005694;GO:0006334;GO:0006355;GO:0016584;GO:0030261;GO:0031492;GO:0031936;GO:0045910	nucleosome;DNA binding;double-stranded DNA binding;nucleus;chromosome;nucleosome assembly;regulation of DNA-templated transcription;obsolete nucleosome positioning;chromosome condensation;nucleosomal DNA binding;obsolete negative regulation of chromatin silencing;negative regulation of DNA recombination
AGAP029492	14168.1	0.300883	0.0758253	3.96811	7.24443e-05	0.000674613		unspecified product	protein_coding	GO:0005509;GO:0005886;GO:0007155;GO:0007156;GO:0016020;GO:0098609	calcium ion binding;plasma membrane;cell adhesion;homophilic cell adhesion via plasma membrane adhesion molecules;membrane;cell-cell adhesion
AGAP004485	640.888	-0.446473	0.112528	-3.96766	7.25821e-05	0.000675292		unspecified product	protein_coding	GO:0005515;GO:0007165;GO:0046579	protein binding;signal transduction;positive regulation of Ras protein signal transduction
AGAP010261	1321.11	-0.445078	0.112195	-3.967	7.27843e-05	0.000676316		unspecified product	protein_coding	GO:0005515;GO:0008270	protein binding;zinc ion binding
AGAP007198	2881.62	0.294801	0.0743158	3.96687	7.2822e-05	0.000676316		unspecified product	protein_coding	GO:0016020;GO:0016021	membrane;integral component of membrane
AGAP003080	111.953	-0.804825	0.202934	-3.96594	7.31063e-05	0.000678351		oo18 RNA-binding protein	protein_coding	GO:0000900;GO:0003676;GO:0003723;GO:0003730;GO:0005634;GO:0005737;GO:0006412;GO:0006417;GO:0008135;GO:0043005;GO:0043022;GO:0045182;GO:0045202;GO:1990124;GO:2000766	mRNA regulatory element binding translation repressor activity;nucleic acid binding;RNA binding;mRNA 3'-UTR binding;nucleus;cytoplasm;translation;regulation of translation;translation factor activity, RNA binding;neuron projection;ribosome binding;translation regulator activity;synapse;messenger ribonucleoprotein complex;negative regulation of cytoplasmic translation
AGAP001521	771.927	-0.424816	0.107249	-3.96102	7.46317e-05	0.000691889		unspecified product	protein_coding	GO:0000124;GO:0003712;GO:0006357;GO:1903506	SAGA complex;transcription coregulator activity;regulation of transcription by RNA polymerase II;regulation of nucleic acid-templated transcription
AGAP006256	1693.32	0.328547	0.0829667	3.95998	7.49552e-05	0.000694269		Cad74A	protein_coding	GO:0005509;GO:0005886;GO:0007155;GO:0007156;GO:0016020	calcium ion binding;plasma membrane;cell adhesion;homophilic cell adhesion via plasma membrane adhesion molecules;membrane
AGAP002744	49.3772	-1.18802	0.300101	-3.95874	7.53461e-05	0.00069727		unspecified product	protein_coding
AGAP007624	665.326	-0.501524	0.126709	-3.95807	7.55592e-05	0.000698621		unspecified product	protein_coding	GO:0016020;GO:0016021	membrane;integral component of membrane
AGAP013495	6744.35	0.261457	0.0660772	3.95684	7.59463e-05	0.000701577		unspecified product	protein_coding	GO:0036396;GO:0080009	RNA N6-methyladenosine methyltransferase complex;mRNA methylation
AGAP001662	13612.6	0.261191	0.0660525	3.95429	7.67625e-05	0.000708488		unspecified product	protein_coding	GO:0004222;GO:0004867;GO:0005576;GO:0030198;GO:0030414	metalloendopeptidase activity;serine-type endopeptidase inhibitor activity;extracellular region;extracellular matrix organization;peptidase inhibitor activity
AGAP007400	110.39	-0.938423	0.237545	-3.9505	7.79865e-05	0.000718902		unspecified product	protein_coding	GO:0003993	acid phosphatase activity
AGAP009622	1310.63	-0.420525	0.106452	-3.95037	7.80289e-05	0.000718902		6-phosphofructo-2-kinase / fructose-2%2C6-bisphosphatase	protein_coding	GO:0003824;GO:0003873;GO:0004331;GO:0005524;GO:0005829;GO:0006000;GO:0006003;GO:0016311;GO:0046835	catalytic activity;6-phosphofructo-2-kinase activity;fructose-2,6-bisphosphate 2-phosphatase activity;ATP binding;cytosol;fructose metabolic process;fructose 2,6-bisphosphate metabolic process;dephosphorylation;carbohydrate phosphorylation
AGAP005327	3575.08	0.301605	0.0763669	3.94942	7.83421e-05	0.000721149		ribonuclease UK114	protein_coding	GO:0005739;GO:0005829;GO:0019239;GO:1901565	mitochondrion;cytosol;deaminase activity;organonitrogen compound catabolic process
AGAP007802	277.107	-0.755496	0.191604	-3.943	8.04689e-05	0.000740072		UBA domain-containing protein [Source:UniProtKB/TrEMBL%3BAcc:A0A1S4GW90]	protein_coding	GO:0000932;GO:0003676;GO:0005515;GO:0005654;GO:0035195;GO:0035278;GO:0060213	P-body;nucleic acid binding;protein binding;nucleoplasm;miRNA-mediated gene silencing;miRNA-mediated gene silencing by inhibition of translation;positive regulation of nuclear-transcribed mRNA poly(A) tail shortening
AGAP010536	1898.72	-0.336029	0.0852645	-3.94102	8.11359e-05	0.000745505		nucleolar complex protein 2	protein_coding	GO:0000122;GO:0003714;GO:0005634;GO:0005654;GO:0005730;GO:0030690;GO:0030691;GO:0035067;GO:0042273;GO:0042393	negative regulation of transcription by RNA polymerase II;transcription corepressor activity;nucleus;nucleoplasm;nucleolus;Noc1p-Noc2p complex;Noc2p-Noc3p complex;negative regulation of histone acetylation;ribosomal large subunit biogenesis;histone binding
AGAP010957	8041.18	-1.40862	0.357443	-3.94082	8.12028e-05	0.000745505		calmodulin	protein_coding	GO:0000226;GO:0005509;GO:0019722;GO:0030234;GO:0046872	microtubule cytoskeleton organization;calcium ion binding;calcium-mediated signaling;enzyme regulator activity;metal ion binding
AGAP007711	159.401	0.796436	0.202123	3.94035	8.13633e-05	0.00074632		unspecified product	protein_coding	GO:0016020;GO:0016021	membrane;integral component of membrane
AGAP007589	35.4554	-1.4137	0.358801	-3.94006	8.14601e-05	0.000746551		glucosyl/glucuronosyl transferases	protein_coding	GO:0008194;GO:0015020;GO:0016021;GO:0043231	UDP-glycosyltransferase activity;glucuronosyltransferase activity;integral component of membrane;intracellular membrane-bounded organelle
AGAP010540	26.317	-1.89927	0.482325	-3.93774	8.22539e-05	0.000753162		unspecified product	protein_coding	GO:0016020;GO:0016021	membrane;integral component of membrane
AGAP006131	303.51	-0.529781	0.134592	-3.93619	8.27864e-05	0.000757372		unspecified product	protein_coding	GO:0005789;GO:0008654;GO:0016020;GO:0016021;GO:0019915;GO:0030176;GO:0034389	endoplasmic reticulum membrane;phospholipid biosynthetic process;membrane;integral component of membrane;lipid storage;integral component of endoplasmic reticulum membrane;lipid droplet organization
AGAP001559	2098.6	0.289781	0.0736278	3.93576	8.29339e-05	0.000758055		RNA polymerase-associated protein CTR9	protein_coding	GO:0000993;GO:0005515;GO:0006355;GO:0016570;GO:0016593;GO:0051569	RNA polymerase II complex binding;protein binding;regulation of DNA-templated transcription;histone modification;Cdc73/Paf1 complex;regulation of histone H3-K4 methylation
AGAP012248	2711.91	0.311553	0.0791847	3.93451	8.33657e-05	0.000760688		ubiquitin carboxyl-terminal hydrolase 5/13	protein_coding	GO:0004197;GO:0004843;GO:0005515;GO:0005634;GO:0005829;GO:0006508;GO:0006511;GO:0008233;GO:0008234;GO:0008270;GO:0016579;GO:0016787;GO:0046872	cysteine-type endopeptidase activity;cysteine-type deubiquitinase activity;protein binding;nucleus;cytosol;proteolysis;ubiquitin-dependent protein catabolic process;peptidase activity;cysteine-type peptidase activity;zinc ion binding;protein deubiquitination;hydrolase activity;metal ion binding
AGAP006644	2461.3	0.294758	0.0749187	3.93437	8.34158e-05	0.000760688		unspecified product	protein_coding	GO:0005615;GO:0016020;GO:0016021;GO:0031012	extracellular space;membrane;integral component of membrane;extracellular matrix
AGAP003493	286.056	0.558739	0.142017	3.9343	8.34412e-05	0.000760688		sugar transporter ERD6-like 6	protein_coding	GO:0005351;GO:0005886;GO:0005887;GO:0008643;GO:0016020;GO:0016021;GO:0022857;GO:0034219;GO:0046323;GO:0051119;GO:0055085;GO:1902600	carbohydrate:proton symporter activity;plasma membrane;integral component of plasma membrane;carbohydrate transport;membrane;integral component of membrane;transmembrane transporter activity;carbohydrate transmembrane transport;glucose import;sugar transmembrane transporter activity;transmembrane transport;proton transmembrane transport
AGAP012954	649.805	0.416577	0.105923	3.93284	8.39472e-05	0.000764085		BTB domain-containing protein [Source:UniProtKB/TrEMBL%3BAcc:A0A1S4HAM0]	protein_coding	GO:0005515	protein binding
AGAP012503	76.662	-1.02018	0.259402	-3.9328	8.39605e-05	0.000764085		Developmentally regulated RNA-binding protein	protein_coding	GO:0003676;GO:0003723;GO:0048024;GO:1990904	nucleic acid binding;RNA binding;regulation of mRNA splicing, via spliceosome;ribonucleoprotein complex
AGAP012387	9478.39	0.26662	0.067803	3.93228	8.41451e-05	0.000765096	TOLL6	TOLL-like receptor 6	protein_coding	GO:0003953;GO:0005515;GO:0007165;GO:0016020;GO:0016021	NAD+ nucleosidase activity;protein binding;signal transduction;membrane;integral component of membrane
AGAP008685	83.5327	0.902974	0.229683	3.9314	8.44539e-05	0.000766568	Jheh2	juvenile hormone epoxide hydrolase 2	protein_coding	GO:0003824;GO:0005783;GO:0005789;GO:0016020;GO:0016787;GO:0019439;GO:0033961	catalytic activity;endoplasmic reticulum;endoplasmic reticulum membrane;membrane;hydrolase activity;aromatic compound catabolic process;cis-stilbene-oxide hydrolase activity
AGAP005374	897.543	0.364478	0.0927096	3.9314	8.44542e-05	0.000766568		FHA domain-containing protein [Source:UniProtKB/TrEMBL%3BAcc:A0A1S4GPT2]	protein_coding	GO:0005515	protein binding
AGAP011571	1727.69	0.30261	0.0769779	3.93112	8.45498e-05	0.000766766		unspecified product	protein_coding
AGAP010013	4925.8	0.299976	0.076316	3.93071	8.46969e-05	0.000767432		unspecified product	protein_coding	GO:0016020;GO:0016021	membrane;integral component of membrane
AGAP000783	6230.85	0.276315	0.0703206	3.92937	8.51702e-05	0.00077105		unspecified product	protein_coding	GO:0045132;GO:0060623;GO:0071922	meiotic chromosome segregation;regulation of chromosome condensation;regulation of cohesin loading
AGAP028909	96.8325	-0.915101	0.232981	-3.9278	8.57279e-05	0.000774991	LSU_rRNA_eukarya	Eukaryotic large subunit ribosomal RNA [Source:RFAM%3BAcc:RF02543]	rRNA
AGAP005225	4189.62	0.307486	0.0782862	3.92772	8.57544e-05	0.000774991		zinc finger protein ubi-d4	protein_coding	GO:0000123;GO:0004402;GO:0005634;GO:0006355;GO:0007399;GO:0016573;GO:0042393;GO:0043966;GO:0045892;GO:0045944;GO:0046872;GO:0070776;GO:0071565	histone acetyltransferase complex;histone acetyltransferase activity;nucleus;regulation of DNA-templated transcription;nervous system development;histone acetylation;histone binding;histone H3 acetylation;negative regulation of DNA-templated transcription;positive regulation of transcription by RNA polymerase II;metal ion binding;MOZ/MORF histone acetyltransferase complex;nBAF complex
AGAP009003	201.795	-0.628926	0.160281	-3.92389	8.71318e-05	0.000786756		unspecified product	protein_coding
AGAP028636	341.66	0.497678	0.126857	3.92315	8.73994e-05	0.000788488		unspecified product	protein_coding
AGAP009572	9696.17	0.362104	0.0923098	3.92271	8.75597e-05	0.000789251	RpS15a-2	40S ribosomal protein S15a	protein_coding	GO:0003735;GO:0005840;GO:0006412;GO:0022627	structural constituent of ribosome;ribosome;translation;cytosolic small ribosomal subunit
AGAP005124	4088.43	0.26003	0.0663765	3.91749	8.94744e-05	0.000805812		aldehyde dehydrogenase	protein_coding	GO:0004028;GO:0004029;GO:0005737;GO:0006081;GO:0016020;GO:0016021;GO:0016491;GO:0016620;GO:0055114	3-chloroallyl aldehyde dehydrogenase activity;aldehyde dehydrogenase (NAD+) activity;cytoplasm;cellular aldehyde metabolic process;membrane;integral component of membrane;oxidoreductase activity;oxidoreductase activity, acting on the aldehyde or oxo group of donors, NAD or NADP as acceptor;obsolete oxidation-reduction process
AGAP007421	279.796	0.600653	0.153438	3.91462	9.05453e-05	0.000814751		unspecified product	protein_coding	GO:0009063;GO:0016052;GO:0050023	cellular amino acid catabolic process;carbohydrate catabolic process;L-fuconate dehydratase activity
AGAP001910	30484.5	0.397557	0.10161	3.91256	9.13219e-05	0.00082103	RpS3	40S ribosomal protein S3	protein_coding	GO:0003684;GO:0003723;GO:0003735;GO:0003906;GO:0005634;GO:0005840;GO:0006281;GO:0006412;GO:0015935;GO:0022627;GO:2001235	damaged DNA binding;RNA binding;structural constituent of ribosome;DNA-(apurinic or apyrimidinic site) endonuclease activity;nucleus;ribosome;DNA repair;translation;small ribosomal subunit;cytosolic small ribosomal subunit;positive regulation of apoptotic signaling pathway
AGAP009925	5701.17	0.379018	0.0968782	3.91231	9.14178e-05	0.000821182	Nkd	protein naked cuticle homolog	protein_coding	GO:0005509;GO:0005634;GO:0005737;GO:0005886;GO:0007275;GO:0016020;GO:0016055;GO:0030178;GO:0046872;GO:0090090	calcium ion binding;nucleus;cytoplasm;plasma membrane;multicellular organism development;membrane;Wnt signaling pathway;negative regulation of Wnt signaling pathway;metal ion binding;negative regulation of canonical Wnt signaling pathway
AGAP008181	2485.24	0.344599	0.088095	3.91168	9.16562e-05	0.000822614		protein SMG5	protein_coding	GO:0000184;GO:0005515;GO:0005697;GO:0005737;GO:0007004;GO:0032210;GO:0042162;GO:0070034	nuclear-transcribed mRNA catabolic process, nonsense-mediated decay;protein binding;telomerase holoenzyme complex;cytoplasm;telomere maintenance via telomerase;regulation of telomere maintenance via telomerase;telomeric DNA binding;telomerase RNA binding
AGAP001893	378.998	-0.517665	0.132354	-3.91122	9.18326e-05	0.000823488		unspecified product	protein_coding	GO:0005737;GO:0015031	cytoplasm;protein transport
AGAP006240	2952.13	0.266973	0.0682742	3.91031	9.21781e-05	0.000825874		splicing factor 3B subunit 2	protein_coding	GO:0000398;GO:0005634;GO:0005684;GO:0005686;GO:0005689;GO:0071011;GO:0071013	mRNA splicing, via spliceosome;nucleus;U2-type spliceosomal complex;U2 snRNP;U12-type spliceosomal complex;precatalytic spliceosome;catalytic step 2 spliceosome
AGAP000869	5048.84	0.300825	0.0769493	3.90939	9.25293e-05	0.000828309		partitioning defective protein 3	protein_coding	GO:0000226;GO:0005515;GO:0005912;GO:0005938;GO:0007049;GO:0007155;GO:0008104;GO:0016324;GO:0030010;GO:0035091;GO:0043296;GO:0045197;GO:0051301;GO:0051660	microtubule cytoskeleton organization;protein binding;adherens junction;cell cortex;cell cycle;cell adhesion;protein localization;apical plasma membrane;establishment of cell polarity;phosphatidylinositol binding;apical junction complex;establishment or maintenance of epithelial cell apical/basal polarity;cell division;establishment of centrosome localization
AGAP006132	66.9618	-1.02952	0.263431	-3.90813	9.30151e-05	0.000831942		ganglioside-induced differentiation-associated-protein 1	protein_coding	GO:0000266;GO:0005515;GO:0005739;GO:0006626;GO:0006749;GO:0007005;GO:0008053;GO:0031307	mitochondrial fission;protein binding;mitochondrion;protein targeting to mitochondrion;glutathione metabolic process;mitochondrion organization;mitochondrial fusion;integral component of mitochondrial outer membrane
AGAP006574	672.882	-0.461844	0.118207	-3.90709	9.34151e-05	0.000834803		unspecified product	protein_coding	GO:0005515;GO:0005737;GO:0006355;GO:0016477;GO:0019900;GO:0035330;GO:0043130;GO:0046621;GO:0060090	protein binding;cytoplasm;regulation of DNA-templated transcription;cell migration;kinase binding;regulation of hippo signaling;ubiquitin binding;negative regulation of organ growth;molecular adaptor activity
AGAP011190	3955.72	0.339082	0.0868257	3.90532	9.41017e-05	0.000840217		eukaryotic translation initiation factor 2 subunit alpha	protein_coding	GO:0003676;GO:0003723;GO:0003743;GO:0005850;GO:0005851;GO:0006413;GO:0033290;GO:0043022;GO:0043614	nucleic acid binding;RNA binding;translation initiation factor activity;eukaryotic translation initiation factor 2 complex;eukaryotic translation initiation factor 2B complex;translational initiation;eukaryotic 48S preinitiation complex;ribosome binding;multi-eIF complex
AGAP007212	1714.34	0.305074	0.0781757	3.90241	9.52396e-05	0.000849606		ATP-dependent RNA helicase DHX8/PRP22	protein_coding	GO:0000166;GO:0000390;GO:0000398;GO:0003676;GO:0003723;GO:0003724;GO:0004386;GO:0005524;GO:0016787;GO:0016887;GO:0022414;GO:0071013	nucleotide binding;spliceosomal complex disassembly;mRNA splicing, via spliceosome;nucleic acid binding;RNA binding;RNA helicase activity;helicase activity;ATP binding;hydrolase activity;ATP hydrolysis activity;reproductive process;catalytic step 2 spliceosome
AGAP000681	553.129	0.460729	0.118069	3.90221	9.53165e-05	0.000849606		tRNA:m4X modification enzyme	protein_coding	GO:0008033;GO:0008168;GO:0008175;GO:0030488;GO:0046872;GO:0106050	tRNA processing;methyltransferase activity;tRNA methyltransferase activity;tRNA methylation;metal ion binding;tRNA 2'-O-methyltransferase activity
AGAP002835	36.4243	-1.50196	0.385	-3.9012	9.57152e-05	0.00085243		alpha-tocopherol transfer protein-like protein	protein_coding	GO:1902936	phosphatidylinositol bisphosphate binding
AGAP010514	2478.8	0.353499	0.0906287	3.90052	9.59868e-05	0.000854118		activator of 90 kDa heat shock protein ATPase	protein_coding	GO:0001671;GO:0005829;GO:0006457;GO:0032781;GO:0051087;GO:0051879	ATPase activator activity;cytosol;protein folding;positive regulation of ATP-dependent activity;chaperone binding;Hsp90 protein binding
AGAP000875	53.8957	-1.11603	0.286206	-3.89939	9.64342e-05	0.000857342		unspecified product	protein_coding	GO:0005634;GO:0006355;GO:0008270	nucleus;regulation of DNA-templated transcription;zinc ion binding
AGAP008328	197.694	-0.697173	0.178799	-3.89919	9.65138e-05	0.000857342		C2H2-type domain-containing protein [Source:UniProtKB/TrEMBL%3BAcc:A0A1S4GXY8]	protein_coding	GO:0003676;GO:0016020;GO:0016021	nucleic acid binding;membrane;integral component of membrane
AGAP008471	53.3603	-1.20552	0.309196	-3.89889	9.66347e-05	0.000857684		unspecified product	protein_coding	GO:0005515	protein binding
AGAP028004	259.25	0.532704	0.136649	3.89835	9.68493e-05	0.000858857		unspecified product	protein_coding
AGAP010575	657.84	0.385161	0.0988172	3.89771	9.7107e-05	0.000860409		RBBP5 protein	protein_coding	GO:0005515;GO:0048188	protein binding;Set1C/COMPASS complex
AGAP028632	1133.12	0.377947	0.0969993	3.89639	9.76378e-05	0.000864051	hay	haywire protein DNA repair helicase	protein_coding	GO:0000112;GO:0003677;GO:0003678;GO:0005524;GO:0005675;GO:0006289;GO:0006366;GO:0006367;GO:0006468;GO:0007064;GO:0008134;GO:0008353;GO:0009411;GO:0016787;GO:0016887;GO:0031390;GO:0032508;GO:0033683;GO:0043138;GO:0097550	nucleotide-excision repair factor 3 complex;DNA binding;DNA helicase activity;ATP binding;transcription factor TFIIH holo complex;nucleotide-excision repair;transcription by RNA polymerase II;transcription initiation at RNA polymerase II promoter;protein phosphorylation;mitotic sister chromatid cohesion;transcription factor binding;RNA polymerase II CTD heptapeptide repeat kinase activity;respons…
AGAP010870	3012.56	0.301625	0.0774138	3.89627	9.7684e-05	0.000864051		solute carrier family 27 (fatty acid transporter)%2C member 1/4	protein_coding	GO:0001676;GO:0003824;GO:0004467;GO:0005324;GO:0005783;GO:0015909;GO:0070328	long-chain fatty acid metabolic process;catalytic activity;long-chain fatty acid-CoA ligase activity;long-chain fatty acid transporter activity;endoplasmic reticulum;long-chain fatty acid transport;triglyceride homeostasis
AGAP011077	14331.4	0.384556	0.098705	3.89601	9.77889e-05	0.000864245	RpS12	40S ribosomal protein S12 [Source:UniProtKB/TrEMBL%3BAcc:Q7PSP8]	protein_coding	GO:0003735;GO:0005840;GO:0006412;GO:0022627	structural constituent of ribosome;ribosome;translation;cytosolic small ribosomal subunit
AGAP012045	21586	0.266751	0.0684738	3.89567	9.7927e-05	0.000864731		ATP-dependent RNA helicase DDX5/DBP2	protein_coding	GO:0003676;GO:0003723;GO:0003724;GO:0005524;GO:0005634;GO:0005737;GO:0016246;GO:0016887;GO:1990904	nucleic acid binding;RNA binding;RNA helicase activity;ATP binding;nucleus;cytoplasm;;ATP hydrolysis activity;ribonucleoprotein complex
AGAP004794	571.794	0.466265	0.119696	3.89543	9.80264e-05	0.000864876		pancreatic triacylglycerol lipase	protein_coding	GO:0004806;GO:0005576;GO:0005615;GO:0006629;GO:0016042;GO:0016298;GO:0052689	triglyceride lipase activity;extracellular region;extracellular space;lipid metabolic process;lipid catabolic process;lipase activity;carboxylic ester hydrolase activity
AGAP004598	212.002	-0.580481	0.149041	-3.89478	9.82886e-05	0.000866454		Phosphoserine aminotransferase [Source:UniProtKB/TrEMBL%3BAcc:Q5TRW7]	protein_coding	GO:0003824;GO:0004648;GO:0005737;GO:0006564;GO:0008483;GO:0008652;GO:0016740;GO:0030170;GO:0044248;GO:1901575	catalytic activity;O-phospho-L-serine:2-oxoglutarate aminotransferase activity;cytoplasm;L-serine biosynthetic process;transaminase activity;cellular amino acid biosynthetic process;transferase activity;pyridoxal phosphate binding;cellular catabolic process;organic substance catabolic process
AGAP007439	3659.88	0.35686	0.0916332	3.89444	9.84259e-05	0.000866931		unspecified product	protein_coding
AGAP011875	5602.92	0.255733	0.0656711	3.89415	9.85443e-05	0.00086724		unspecified product	protein_coding	GO:0003676;GO:0046872	nucleic acid binding;metal ion binding
AGAP013096	7823.83	0.286846	0.0736734	3.89348	9.8817e-05	0.000868905		unspecified product	protein_coding
AGAP003540	992.437	-0.483577	0.124217	-3.89301	9.9009e-05	0.000869859		unspecified product	protein_coding	GO:0005654;GO:0005794	nucleoplasm;Golgi apparatus
AGAP010454	1135.65	-0.33183	0.0853153	-3.88946	0.000100468	0.000881364		U1 snRNP splicing complex subunit (Luc7)	protein_coding	GO:0003729;GO:0005685;GO:0006376;GO:0071004	mRNA binding;U1 snRNP;mRNA splice site selection;U2-type prespliceosome
AGAP011961	424.139	0.455282	0.117057	3.88941	0.000100488	0.000881364		cell division control protein 45	protein_coding	GO:0000727;GO:0003682;GO:0003688;GO:0003697;GO:0005656;GO:0006270;GO:0031261;GO:0031298;GO:0031938;GO:0032508;GO:1900087;GO:1902977	double-strand break repair via break-induced replication;chromatin binding;DNA replication origin binding;single-stranded DNA binding;nuclear pre-replicative complex;DNA replication initiation;DNA replication preinitiation complex;replication fork protection complex;obsolete regulation of chromatin silencing at telomere;DNA duplex unwinding;positive regulation of G1/S transition of mitotic cell c…
AGAP008952	3236.22	-0.301798	0.0776028	-3.88901	0.000100654	0.000882082		lupus La protein	protein_coding	GO:0003676;GO:0003723;GO:0005634;GO:0006396;GO:1990904	nucleic acid binding;RNA binding;nucleus;RNA processing;ribonucleoprotein complex
AGAP011720	352.525	-0.560038	0.144039	-3.8881	0.000101032	0.000884647		unspecified product	protein_coding
AGAP010566	162.023	-0.681267	0.175265	-3.88708	0.000101459	0.000887641		ORM1-like 3	protein_coding	GO:0005623;GO:0005789;GO:0006672;GO:0016020;GO:0016021;GO:0035339;GO:0090156;GO:1900060	obsolete cell;endoplasmic reticulum membrane;ceramide metabolic process;membrane;integral component of membrane;SPOTS complex;cellular sphingolipid homeostasis;negative regulation of ceramide biosynthetic process
AGAP001631	8.70245	3.70621	0.953581	3.88663	0.000101648	0.000888541		amiloride-sensitive sodium channel%2C other	protein_coding	GO:0005272;GO:0006814;GO:0016020	sodium channel activity;sodium ion transport;membrane
AGAP008625	2696.64	0.345687	0.0889507	3.88628	0.000101793	0.000889062	GPRSMO	putative smoothened receptor	protein_coding	GO:0004888;GO:0005113;GO:0005515;GO:0005886;GO:0005929;GO:0007166;GO:0007224;GO:0007275;GO:0007417;GO:0016020;GO:0016021;GO:0030425;GO:0045880;GO:0071679	transmembrane signaling receptor activity;patched binding;protein binding;plasma membrane;cilium;cell surface receptor signaling pathway;smoothened signaling pathway;multicellular organism development;central nervous system development;membrane;integral component of membrane;dendrite;positive regulation of smoothened signaling pathway;commissural neuron axon guidance
AGAP000596	556.182	-0.498369	0.128336	-3.8833	0.000103047	0.000899264		lysophosphatidylcholine acyltransferase / lyso-PAF acetyltransferase	protein_coding	GO:0005509;GO:0006644;GO:0008374;GO:0016020;GO:0016021;GO:0016746	calcium ion binding;phospholipid metabolic process;O-acyltransferase activity;membrane;integral component of membrane;acyltransferase activity
AGAP004834	53.3024	-1.18125	0.304274	-3.8822	0.000103517	0.00090261		unspecified product	protein_coding	GO:0005886;GO:0016020;GO:0016021	plasma membrane;membrane;integral component of membrane
AGAP010714	2244.42	-0.285879	0.0736456	-3.88182	0.000103678	0.000903255		very-long-chain enoyl-CoA reductase	protein_coding	GO:0006629;GO:0016020;GO:0016021;GO:0016491;GO:0016627;GO:0042761;GO:0055114	lipid metabolic process;membrane;integral component of membrane;oxidoreductase activity;oxidoreductase activity, acting on the CH-CH group of donors;very long-chain fatty acid biosynthetic process;obsolete oxidation-reduction process
AGAP002624	227.019	0.607296	0.156469	3.88126	0.000103915	0.00090422		solute carrier family 39 (zinc transporter)%2C member 1/2/3	protein_coding	GO:0005385;GO:0005886;GO:0016020;GO:0016021;GO:0030001;GO:0046873;GO:0055085;GO:0071577	zinc ion transmembrane transporter activity;plasma membrane;membrane;integral component of membrane;metal ion transport;metal ion transmembrane transporter activity;transmembrane transport;zinc ion transmembrane transport
AGAP003118	16029	0.25038	0.0645131	3.88108	0.000103994	0.00090422		SWI/SNF related%2C matrix associated%2C actin dependent regulator of chromatin	protein_coding	GO:0003677;GO:0005515;GO:0005634;GO:0006355;GO:0016514;GO:0042393;GO:0045893;GO:0071564;GO:0071565	DNA binding;protein binding;nucleus;regulation of DNA-templated transcription;SWI/SNF complex;histone binding;positive regulation of DNA-templated transcription;npBAF complex;nBAF complex
AGAP028799	37.6922	-1.35582	0.349353	-3.88095	0.000104049	0.00090422	LSU_rRNA_eukarya	Eukaryotic large subunit ribosomal RNA [Source:RFAM%3BAcc:RF02543]	rRNA
AGAP005640	1609.22	0.327696	0.0844466	3.88051	0.000104238	0.000905109		pre-mRNA-processing factor 6	protein_coding	GO:0000244;GO:0000398;GO:0005515;GO:0006396;GO:0046540;GO:0071013	spliceosomal tri-snRNP complex assembly;mRNA splicing, via spliceosome;protein binding;RNA processing;U4/U6 x U5 tri-snRNP complex;catalytic step 2 spliceosome
AGAP011955	226.746	0.710911	0.18333	3.87778	0.000105416	0.000914572		unspecified product	protein_coding
AGAP010379	1676.79	-0.365652	0.0943258	-3.87648	0.000105978	0.00091868		unspecified product	protein_coding	GO:0005515	protein binding
AGAP007723	916.947	-0.543323	0.14029	-3.87286	0.000107566	0.000930871		guanine nucleotide exchange factor DBS	protein_coding	GO:0005085;GO:0005515;GO:0016043;GO:0035556	guanyl-nucleotide exchange factor activity;protein binding;cellular component organization;intracellular signal transduction
AGAP000563	982.768	0.328371	0.084789	3.87281	0.000107589	0.000930871		Arf-GAP with coiled-coil%2C ANK repeat and PH domain-containing protein	protein_coding	GO:0005096;GO:0005515;GO:0043547;GO:0046872	GTPase activator activity;protein binding;positive regulation of GTPase activity;metal ion binding
AGAP000711	2359.69	0.335444	0.0866184	3.87266	0.000107652	0.000930871		unspecified product	protein_coding
AGAP007137	1791.95	-0.36468	0.0941744	-3.87239	0.000107773	0.00093114		unspecified product	protein_coding	GO:0005515	protein binding
AGAP011938	22713.5	0.245948	0.0635299	3.87137	0.000108225	0.000934274		lamin	protein_coding	GO:0005882	intermediate filament
AGAP009904	521.616	-0.427421	0.110422	-3.8708	0.000108477	0.000935673		tRNA (adenine-N(1)-)-methyltransferase non-catalytic subunit	protein_coding	GO:0005634;GO:0008033;GO:0016429;GO:0030488;GO:0031515	nucleus;tRNA processing;tRNA (adenine-N1-)-methyltransferase activity;tRNA methylation;tRNA (m1A) methyltransferase complex
AGAP000874	195.237	-0.88006	0.227604	-3.86663	0.000110348	0.000951025		unspecified product	protein_coding	GO:0000978;GO:0003700;GO:0005634;GO:0006355;GO:0006357;GO:0008270;GO:0045944	RNA polymerase II cis-regulatory region sequence-specific DNA binding;DNA-binding transcription factor activity;nucleus;regulation of DNA-templated transcription;regulation of transcription by RNA polymerase II;zinc ion binding;positive regulation of transcription by RNA polymerase II
AGAP011806	21.3994	-1.84541	0.477329	-3.86613	0.000110577	0.000952203		ornithine decarboxylase	protein_coding	GO:0003824;GO:0004586;GO:0005737;GO:0006596;GO:0033387	catalytic activity;ornithine decarboxylase activity;cytoplasm;polyamine biosynthetic process;putrescine biosynthetic process from ornithine
AGAP001463	322.41	0.486812	0.125933	3.86565	0.000110794	0.000953287	Vps33B	vacuolar protein sorting 33B	protein_coding	GO:0005764;GO:0005773;GO:0006886;GO:0006904;GO:0016192;GO:0033263	lysosome;vacuole;intracellular protein transport;vesicle docking involved in exocytosis;vesicle-mediated transport;CORVET complex
AGAP004726	439.95	-0.458557	0.118711	-3.86281	0.00011209	0.00096364		Uncharacterized protein CG3556	protein_coding	GO:0005576;GO:0015889;GO:0031419	extracellular region;cobalamin transport;cobalamin binding
AGAP012493	996.331	-0.383618	0.0993619	-3.86081	0.000113012	0.000970762		unspecified product	protein_coding	GO:0000724;GO:0031297;GO:0042555;GO:0043596	double-strand break repair via homologous recombination;replication fork processing;MCM complex;nuclear replication fork
AGAP004793	3290.17	0.304861	0.0789789	3.86003	0.000113373	0.000973066		ornithine--oxo-acid transaminase	protein_coding	GO:0003824;GO:0004587;GO:0005737;GO:0008483;GO:0010121;GO:0019544;GO:0030170;GO:0042802;GO:0044248;GO:0050155;GO:0055129;GO:1901575	catalytic activity;ornithine-oxo-acid transaminase activity;cytoplasm;transaminase activity;arginine catabolic process to proline via ornithine;arginine catabolic process to glutamate;pyridoxal phosphate binding;identical protein binding;cellular catabolic process;ornithine(lysine) transaminase activity;L-proline biosynthetic process;organic substance catabolic process
AGAP000188	1482.18	0.350563	0.0908394	3.85915	0.00011378	0.000974526		Uridine phosphorylase [Source:UniProtKB/TrEMBL%3BAcc:Q7PFX7]	protein_coding	GO:0003824;GO:0004850;GO:0005737;GO:0005829;GO:0006218;GO:0009116;GO:0009164;GO:0009166;GO:0016740;GO:0016757;GO:0016763;GO:0044206	catalytic activity;uridine phosphorylase activity;cytoplasm;cytosol;uridine catabolic process;nucleoside metabolic process;nucleoside catabolic process;nucleotide catabolic process;transferase activity;glycosyltransferase activity;pentosyltransferase activity;UMP salvage
AGAP028518	3075.23	0.296362	0.0767952	3.85912	0.000113794	0.000974526		unspecified product	protein_coding
AGAP009604	744.286	-1.16309	0.301408	-3.85887	0.000113913	0.000974526		unspecified product	protein_coding
AGAP006018	1434.81	-0.51403	0.133208	-3.85886	0.000113918	0.000974526		unspecified product	protein_coding	GO:0003677;GO:0005515;GO:0005634;GO:0006357	DNA binding;protein binding;nucleus;regulation of transcription by RNA polymerase II
AGAP002352	1029.84	-0.338916	0.0878852	-3.85635	0.000115092	0.000983766		unspecified product	protein_coding	GO:0000976;GO:0000978;GO:0000981;GO:0003677;GO:0003700;GO:0005634;GO:0006355;GO:0006357;GO:0006915;GO:0046872;GO:0048731	transcription cis-regulatory region binding;RNA polymerase II cis-regulatory region sequence-specific DNA binding;DNA-binding transcription factor activity, RNA polymerase II-specific;DNA binding;DNA-binding transcription factor activity;nucleus;regulation of DNA-templated transcription;regulation of transcription by RNA polymerase II;apoptotic process;metal ion binding;system development
AGAP009863	48307.7	0.321128	0.0832938	3.85536	0.000115559	0.000986942		eukaryotic translation initiation factor 4A%2C isoform 2	protein_coding	GO:0000166;GO:0002183;GO:0003676;GO:0003723;GO:0003724;GO:0003743;GO:0004386;GO:0005524;GO:0010494;GO:0016787;GO:0016887;GO:0043229	nucleotide binding;cytoplasmic translational initiation;nucleic acid binding;RNA binding;RNA helicase activity;translation initiation factor activity;helicase activity;ATP binding;cytoplasmic stress granule;hydrolase activity;ATP hydrolysis activity;intracellular organelle
AGAP001911	30280	0.337962	0.0876873	3.85417	0.000116122	0.000990941	RpL6	60S ribosomal protein L6	protein_coding	GO:0000027;GO:0002181;GO:0003723;GO:0003735;GO:0005840;GO:0006412;GO:0022625	ribosomal large subunit assembly;cytoplasmic translation;RNA binding;structural constituent of ribosome;ribosome;translation;cytosolic large ribosomal subunit
AGAP009694	6507.75	0.320431	0.08321	3.85087	0.0001177	0.00100358	CCT2	Chaperonin containing TCP1 subunit 2	protein_coding	GO:0000166;GO:0005524;GO:0005737;GO:0005829;GO:0005832;GO:0006457;GO:0016887;GO:0051082	nucleotide binding;ATP binding;cytoplasm;cytosol;chaperonin-containing T-complex;protein folding;ATP hydrolysis activity;unfolded protein binding
AGAP010232	89.9122	-0.86151	0.223733	-3.85062	0.00011782	0.00100379		all-trans-retinol dehydrogenase (NAD+)	protein_coding	GO:0005811;GO:0016020;GO:0016021;GO:0016491;GO:0016616	lipid droplet;membrane;integral component of membrane;oxidoreductase activity;oxidoreductase activity, acting on the CH-OH group of donors, NAD or NADP as acceptor
AGAP003545	224.593	-2.12379	0.551713	-3.84944	0.000118386	0.00100778	Osk	protein oskar	protein_coding	GO:0016020;GO:0016021	membrane;integral component of membrane
AGAP029647	6068.76	0.246512	0.0640528	3.84858	0.000118803	0.00100996		unspecified product	protein_coding	GO:0000166;GO:0003774;GO:0003779;GO:0005515;GO:0005524;GO:0005737;GO:0005856;GO:0009887;GO:0016459;GO:0030182;GO:0051015;GO:0071944;GO:0120025	nucleotide binding;cytoskeletal motor activity;actin binding;protein binding;ATP binding;cytoplasm;cytoskeleton;animal organ morphogenesis;myosin complex;neuron differentiation;actin filament binding;cell periphery;plasma membrane bounded cell projection
AGAP010276	666.768	-0.413871	0.10754	-3.84852	0.000118836	0.00100996		pyruvate dehydrogenase kinase	protein_coding	GO:0000166;GO:0004672;GO:0004674;GO:0005524;GO:0005739;GO:0005759;GO:0006468;GO:0016301;GO:0016310;GO:0016740;GO:0042593;GO:1904183	nucleotide binding;protein kinase activity;protein serine/threonine kinase activity;ATP binding;mitochondrion;mitochondrial matrix;protein phosphorylation;kinase activity;phosphorylation;transferase activity;glucose homeostasis;negative regulation of pyruvate dehydrogenase activity
AGAP002085	56.4517	-1.06381	0.276535	-3.84694	0.000119604	0.00101566		unspecified product	protein_coding
AGAP029383	313.171	-0.490532	0.127549	-3.84582	0.000120148	0.00101945		PK_C domain-containing protein [Source:UniProtKB/TrEMBL%3BAcc:A0A453YZT9]	protein_coding	GO:0000287;GO:0004743;GO:0006096;GO:0030955	magnesium ion binding;pyruvate kinase activity;glycolytic process;potassium ion binding
AGAP004148	609.292	0.461177	0.119923	3.84561	0.000120251	0.00101949	CLIPB5	CLIP-domain serine protease	protein_coding	GO:0004252;GO:0005615;GO:0006508;GO:0008233;GO:0008236;GO:0016787	serine-type endopeptidase activity;extracellular space;proteolysis;peptidase activity;serine-type peptidase activity;hydrolase activity
AGAP012647	91.4621	0.873648	0.227232	3.84474	0.000120683	0.00102232		sulfotransferase	protein_coding	GO:0008146	sulfotransferase activity
AGAP005930	1424.07	0.3366	0.0875562	3.84439	0.000120853	0.00102293		Target of poxn	protein_coding	GO:0000978;GO:0000981;GO:0005634;GO:0006355;GO:0006357;GO:0030182;GO:0046983	RNA polymerase II cis-regulatory region sequence-specific DNA binding;DNA-binding transcription factor activity, RNA polymerase II-specific;nucleus;regulation of DNA-templated transcription;regulation of transcription by RNA polymerase II;neuron differentiation;protein dimerization activity
AGAP011232	231.184	-0.805395	0.209563	-3.84321	0.000121437	0.00102703		MYND-type domain-containing protein [Source:UniProtKB/TrEMBL%3BAcc:A0A1S4H6Y8]	protein_coding	GO:0005515;GO:0043229;GO:0046872	protein binding;intracellular organelle;metal ion binding
AGAP011893	207.314	-0.744836	0.193869	-3.84195	0.000122063	0.00103149		Potentail helicase MOV-10	protein_coding	GO:0003723;GO:0004386;GO:0005737;GO:0005829;GO:0016887;GO:0032574;GO:0035194;GO:0043186	RNA binding;helicase activity;cytoplasm;cytosol;ATP hydrolysis activity;5'-3' RNA helicase activity;post-transcriptional gene silencing by RNA;P granule
AGAP008975	1434.02	0.423507	0.110298	3.83966	0.000123206	0.00104031		KH domain-containing protein [Source:UniProtKB/TrEMBL%3BAcc:A0A1S4GZS9]	protein_coding	GO:0003676;GO:0003723;GO:0003727;GO:0006417	nucleic acid binding;RNA binding;single-stranded RNA binding;regulation of translation
AGAP003519	15071	0.292176	0.0761186	3.83843	0.000123823	0.00104467		ankyrin repeat domain-containing protein 17	protein_coding	GO:0003676;GO:0003723;GO:0005515;GO:0051171;GO:0060255;GO:0080090	nucleic acid binding;RNA binding;protein binding;regulation of nitrogen compound metabolic process;regulation of macromolecule metabolic process;regulation of primary metabolic process
AGAP010438	1957.8	-0.39624	0.103336	-3.83448	0.000125828	0.00106072		Nuclear receptor subfamily 0 group A [Source:UniProtKB/TrEMBL%3BAcc:A0A1S4H3Z4]	protein_coding	GO:0003677;GO:0003700;GO:0005634;GO:0006355;GO:0008270;GO:0043565;GO:0046872	DNA binding;DNA-binding transcription factor activity;nucleus;regulation of DNA-templated transcription;zinc ion binding;sequence-specific DNA binding;metal ion binding
AGAP004213	406.41	-0.474115	0.123653	-3.83422	0.000125962	0.001061		unspecified product	protein_coding	GO:0000785;GO:0003677;GO:0005634;GO:0006355	chromatin;DNA binding;nucleus;regulation of DNA-templated transcription
AGAP002671	1195.23	-0.465296	0.121404	-3.83262	0.000126784	0.00106706		beta-1%2C3-galactosyltransferase 1	protein_coding	GO:0005783;GO:0005794;GO:0006486;GO:0006487;GO:0006493;GO:0008375;GO:0008376;GO:0008378;GO:0008499;GO:0009312;GO:0016020;GO:0016021;GO:0016758	endoplasmic reticulum;Golgi apparatus;protein glycosylation;protein N-linked glycosylation;protein O-linked glycosylation;acetylglucosaminyltransferase activity;acetylgalactosaminyltransferase activity;galactosyltransferase activity;UDP-galactose:beta-N-acetylglucosamine beta-1,3-galactosyltransferase activity;oligosaccharide biosynthetic process;membrane;integral component of membrane;hexosyltra…
AGAP010259	907.263	-0.518533	0.135309	-3.83223	0.000126989	0.00106792		unspecified product	protein_coding	GO:0000976;GO:0003700;GO:0004879;GO:0005515;GO:0005634;GO:0005737;GO:0006355;GO:0006357;GO:0006805;GO:0009410;GO:0034751;GO:0045944;GO:0046983;GO:0048511	transcription cis-regulatory region binding;DNA-binding transcription factor activity;nuclear receptor activity;protein binding;nucleus;cytoplasm;regulation of DNA-templated transcription;regulation of transcription by RNA polymerase II;xenobiotic metabolic process;response to xenobiotic stimulus;aryl hydrocarbon receptor complex;positive regulation of transcription by RNA polymerase II;protein d…
AGAP012100	25797.7	0.359071	0.093703	3.83201	0.000127103	0.00106801	RpS26	40S ribosomal protein S26 [Source:UniProtKB/Swiss-Prot%3BAcc:Q9GT45]	protein_coding	GO:0002181;GO:0003729;GO:0003735;GO:0005737;GO:0005783;GO:0005791;GO:0005829;GO:0005840;GO:0006412;GO:0022627;GO:0042788;GO:0098556	cytoplasmic translation;mRNA binding;structural constituent of ribosome;cytoplasm;endoplasmic reticulum;rough endoplasmic reticulum;cytosol;ribosome;translation;cytosolic small ribosomal subunit;polysomal ribosome;cytoplasmic side of rough endoplasmic reticulum membrane
AGAP004686	3751.59	-0.380995	0.0994335	-3.83166	0.000127281	0.00106865		WW domain-containing protein [Source:UniProtKB/TrEMBL%3BAcc:A0A1S4GLU5]	protein_coding	GO:0005515;GO:0006325	protein binding;chromatin organization
AGAP008630	16.9598	2.01816	0.526813	3.83088	0.000127688	0.0010712		N-acetyltransferase domain-containing protein [Source:UniProtKB/TrEMBL%3BAcc:A0A1S4GYT3]	protein_coding	GO:0008080;GO:0016747	N-acetyltransferase activity;acyltransferase activity, transferring groups other than amino-acyl groups
AGAP010266	105.884	-1.07975	0.281946	-3.82964	0.000128329	0.00107571		unspecified product	protein_coding	GO:0005515	protein binding
AGAP011920	28.9797	1.5246	0.398211	3.82863	0.000128859	0.00107928		eupolytin	protein_coding	GO:0004252;GO:0006508;GO:0008233;GO:0008236;GO:0016787	serine-type endopeptidase activity;proteolysis;peptidase activity;serine-type peptidase activity;hydrolase activity
AGAP013196	67.0851	-1.1389	0.297604	-3.8269	0.000129768	0.00108602		unspecified product	protein_coding
AGAP004887	17704.1	0.356461	0.0931522	3.82665	0.000129899	0.00108624	RpS17	40S ribosomal protein S17 [Source:UniProtKB/Swiss-Prot%3BAcc:Q9U9L1]	protein_coding	GO:0003735;GO:0005840;GO:0006412	structural constituent of ribosome;ribosome;translation
AGAP006612	9200.67	0.361945	0.0945907	3.82644	0.00013001	0.0010863	RpL29	60S ribosomal protein L29	protein_coding	GO:0002181;GO:0003735;GO:0005840;GO:0006412;GO:0022625	cytoplasmic translation;structural constituent of ribosome;ribosome;translation;cytosolic large ribosomal subunit
AGAP000311	698.337	0.394197	0.103061	3.82489	0.000130832	0.00109219		UNC93-like protein MFSD11	protein_coding	GO:0016020;GO:0016021	membrane;integral component of membrane
AGAP013202	12.2414	2.49718	0.652906	3.82471	0.000130924	0.00109219		unspecified product	protein_coding
AGAP004859	598.153	0.426257	0.111467	3.82407	0.000131267	0.00109402		serine protease snake	protein_coding	GO:0004252;GO:0006508	serine-type endopeptidase activity;proteolysis
AGAP005237	1192.91	0.369841	0.0967182	3.82391	0.000131354	0.00109402		facilitated glucose transporter (solute carrier family 2)	protein_coding	GO:0016020;GO:0016021;GO:0022857;GO:0055085	membrane;integral component of membrane;transmembrane transporter activity;transmembrane transport
AGAP004017	124.108	0.768322	0.200961	3.82325	0.000131707	0.00109608		unspecified product	protein_coding	GO:0016020;GO:0016021	membrane;integral component of membrane
AGAP007858	32.573	-1.63517	0.428377	-3.81714	0.000135008	0.0011226		lysyl-tRNA synthetase%2C class II	protein_coding	GO:0000049;GO:0000166;GO:0003676;GO:0004812;GO:0004824;GO:0005524;GO:0005737;GO:0005739;GO:0005829;GO:0006418;GO:0006430;GO:0017101	tRNA binding;nucleotide binding;nucleic acid binding;aminoacyl-tRNA ligase activity;lysine-tRNA ligase activity;ATP binding;cytoplasm;mitochondrion;cytosol;tRNA aminoacylation for protein translation;lysyl-tRNA aminoacylation;aminoacyl-tRNA synthetase multienzyme complex
AGAP008132	755.666	-0.362267	0.0949107	-3.81693	0.000135123	0.0011226		beta-1%2C4-mannosyl-glycoprotein beta-1%2C4-N-acetylglucosaminyltransferase	protein_coding	GO:0003830;GO:0006044;GO:0006487;GO:0016020;GO:0016021;GO:0016757	beta-1,4-mannosylglycoprotein 4-beta-N-acetylglucosaminyltransferase activity;N-acetylglucosamine metabolic process;protein N-linked glycosylation;membrane;integral component of membrane;glycosyltransferase activity
AGAP029533	1706.7	0.2937	0.0769501	3.81676	0.000135216	0.0011226		unspecified product	protein_coding	GO:0005737;GO:0006629;GO:0008081;GO:0030246;GO:0046475;GO:0047389;GO:2001070	cytoplasm;lipid metabolic process;phosphoric diester hydrolase activity;carbohydrate binding;glycerophospholipid catabolic process;glycerophosphocholine phosphodiesterase activity;starch binding
AGAP002354	2826.57	-0.369561	0.0968371	-3.81631	0.000135462	0.00112374		EVI5-like protein	protein_coding	GO:0005096;GO:0006886;GO:0043087;GO:0043547;GO:0090630	GTPase activator activity;intracellular protein transport;regulation of GTPase activity;positive regulation of GTPase activity;activation of GTPase activity
AGAP002550	330.531	-0.519381	0.136137	-3.81513	0.000136112	0.00112823		unspecified product	protein_coding
AGAP028452	2440.75	0.388594	0.102011	3.80933	0.000139346	0.00115412		Chromo domain-containing protein [Source:UniProtKB/TrEMBL%3BAcc:A0A0E4G888]	protein_coding	GO:0003682;GO:0005634;GO:0005694	chromatin binding;nucleus;chromosome
AGAP004639	56.7083	-1.11113	0.291718	-3.80892	0.000139573	0.00115508		unspecified product	protein_coding	GO:0004252;GO:0005615;GO:0006508;GO:0016020;GO:0016021	serine-type endopeptidase activity;extracellular space;proteolysis;membrane;integral component of membrane
AGAP001806	1784.79	0.307356	0.0807236	3.80751	0.000140374	0.00116079		Glycosyltransferase family 92 protein [Source:UniProtKB/TrEMBL%3BAcc:Q7PY98]	protein_coding	GO:0016020;GO:0016021;GO:0016740;GO:0016757	membrane;integral component of membrane;transferase activity;glycosyltransferase activity
AGAP006724	49.3461	1.10911	0.291344	3.80688	0.000140729	0.0011628	COEAE3G	carboxylesterase	protein_coding	GO:0004104;GO:0005615;GO:0016787;GO:0052689	cholinesterase activity;extracellular space;hydrolase activity;carboxylic ester hydrolase activity
AGAP007909	978.598	0.430356	0.113102	3.80502	0.000141792	0.00117065		protocadherin-16/23	protein_coding	GO:0005509;GO:0005886;GO:0005887;GO:0007155;GO:0007156;GO:0016020;GO:0016021;GO:0098609	calcium ion binding;plasma membrane;integral component of plasma membrane;cell adhesion;homophilic cell adhesion via plasma membrane adhesion molecules;membrane;integral component of membrane;cell-cell adhesion
AGAP009310	2309.87	-0.383285	0.100744	-3.80456	0.000142058	0.00117192		peptide chain release factor subunit 3	protein_coding	GO:0000288;GO:0002184;GO:0003747;GO:0003924;GO:0005525;GO:0005737;GO:0005829;GO:0006412;GO:0006415;GO:0018444	nuclear-transcribed mRNA catabolic process, deadenylation-dependent decay;cytoplasmic translational termination;translation release factor activity;GTPase activity;GTP binding;cytoplasm;cytosol;translation;translational termination;translation release factor complex
AGAP001208	1827.67	-0.496429	0.130519	-3.8035	0.000142666	0.00117601		unspecified product	protein_coding
AGAP006898	495.844	0.434404	0.11426	3.8019	0.000143589	0.00118268	Cht6	chitinase	protein_coding	GO:0004553;GO:0004568;GO:0005576;GO:0005737;GO:0005975;GO:0006030;GO:0006032;GO:0008061;GO:0008152;GO:0016020;GO:0016021;GO:0016787;GO:0016798	hydrolase activity, hydrolyzing O-glycosyl compounds;chitinase activity;extracellular region;cytoplasm;carbohydrate metabolic process;chitin metabolic process;chitin catabolic process;chitin binding;metabolic process;membrane;integral component of membrane;hydrolase activity;hydrolase activity, acting on glycosyl bonds
AGAP003509	139.191	-0.735686	0.193525	-3.80151	0.000143816	0.00118361		Complexin%2C isoform V	protein_coding	GO:0000149;GO:0006836;GO:0006887;GO:0016079;GO:0019905;GO:0031201;GO:0043195;GO:0046928;GO:0110165	SNARE binding;neurotransmitter transport;exocytosis;synaptic vesicle exocytosis;syntaxin binding;SNARE complex;terminal bouton;regulation of neurotransmitter secretion;cellular anatomical entity
AGAP007767	714.009	-1.65399	0.435123	-3.80121	0.000143992	0.00118412		unspecified product	protein_coding	GO:0003700;GO:0006355;GO:0110165	DNA-binding transcription factor activity;regulation of DNA-templated transcription;cellular anatomical entity
AGAP005603	2145.73	0.355618	0.0935771	3.80027	0.000144537	0.00118766		zinc finger protein 706	protein_coding
AGAP008275	29.4206	-1.49681	0.393907	-3.79991	0.000144751	0.00118849		Tektin-2	protein_coding	GO:0015630;GO:0031514;GO:0060271;GO:0060294	microtubule cytoskeleton;motile cilium;cilium assembly;cilium movement involved in cell motility
AGAP004707	177.402	-0.951898	0.250688	-3.79714	0.000146378	0.0012009	para	voltage-gated sodium channel	protein_coding	GO:0001518;GO:0005216;GO:0005244;GO:0005248;GO:0005261;GO:0005272;GO:0005509;GO:0005886;GO:0006811;GO:0006814;GO:0016020;GO:0016021;GO:0019228;GO:0034220;GO:0034765;GO:0035725;GO:0055085;GO:0086010	voltage-gated sodium channel complex;ion channel activity;voltage-gated ion channel activity;voltage-gated sodium channel activity;cation channel activity;sodium channel activity;calcium ion binding;plasma membrane;ion transport;sodium ion transport;membrane;integral component of membrane;neuronal action potential;ion transmembrane transport;regulation of ion transmembrane transport;sodium ion tr…
AGAP008700	838.815	-0.438875	0.115626	-3.79566	0.000147253	0.00120712		Inositol-pentakisphosphate 2-kinase [Source:UniProtKB/TrEMBL%3BAcc:A0A1S4GZ09]	protein_coding	GO:0000166;GO:0005524;GO:0005634;GO:0016301;GO:0016310;GO:0016740;GO:0032958;GO:0035299;GO:0052746	nucleotide binding;ATP binding;nucleus;kinase activity;phosphorylation;transferase activity;inositol phosphate biosynthetic process;inositol pentakisphosphate 2-kinase activity;inositol phosphorylation
AGAP029939	40.1715	-1.28847	0.339571	-3.79442	0.000147991	0.00121222		unspecified product	protein_coding	GO:0003352	regulation of cilium movement
AGAP009542	2943.98	-0.369526	0.0974149	-3.79332	0.000148649	0.00121665		unspecified product	protein_coding	GO:0003676;GO:0003700;GO:0005634;GO:0006355	nucleic acid binding;DNA-binding transcription factor activity;nucleus;regulation of DNA-templated transcription
AGAP000788	123.622	-0.758487	0.199986	-3.7927	0.000149015	0.0012187		unspecified product	protein_coding
AGAP000452	1846.62	-0.457779	0.120734	-3.79163	0.000149662	0.00122302		unspecified product	protein_coding	GO:0005515;GO:0005737;GO:0005886;GO:0007268;GO:0043197;GO:0045202;GO:0051179	protein binding;cytoplasm;plasma membrane;chemical synaptic transmission;dendritic spine;synapse;localization
AGAP009004	1746.85	0.331912	0.0875549	3.7909	0.000150103	0.00122566		U3 small nucleolar RNA-associated protein 10	protein_coding	GO:0000462;GO:0030515;GO:0030686;GO:0032040;GO:0034455;GO:0045943	maturation of SSU-rRNA from tricistronic rRNA transcript (SSU-rRNA, 5.8S rRNA, LSU-rRNA);snoRNA binding;90S preribosome;small-subunit processome;t-UTP complex;positive regulation of transcription by RNA polymerase I
AGAP005947	18839.4	0.361128	0.0952849	3.78998	0.000150659	0.00122924	RpS13	40S ribosomal protein S13 [Source:UniProtKB/Swiss-Prot%3BAcc:P52811]	protein_coding	GO:0003735;GO:0005730;GO:0005840;GO:0006412;GO:0022627;GO:0070181	structural constituent of ribosome;nucleolus;ribosome;translation;cytosolic small ribosomal subunit;small ribosomal subunit rRNA binding
AGAP004164	3422.52	-0.319141	0.0842352	-3.78868	0.000151447	0.0012342	GSTD1-4	glutathione S-transferase delta class 1	protein_coding	GO:0004364;GO:0005515;GO:0005576;GO:0005737;GO:0006749;GO:0016740;GO:0016829;GO:0018833	glutathione transferase activity;protein binding;extracellular region;cytoplasm;glutathione metabolic process;transferase activity;lyase activity;DDT-dehydrochlorinase activity
AGAP000512	8928.39	0.285304	0.075306	3.78859	0.000151503	0.0012342		Transcriptional enhancer factor [Source:UniProtKB/TrEMBL%3BAcc:A0A1S4G9T4]	protein_coding	GO:0003677;GO:0003700;GO:0005634;GO:0005667;GO:0006355;GO:0035329;GO:0043565;GO:0045944;GO:0048568	DNA binding;DNA-binding transcription factor activity;nucleus;transcription regulator complex;regulation of DNA-templated transcription;hippo signaling;sequence-specific DNA binding;positive regulation of transcription by RNA polymerase II;embryonic organ development
AGAP010220	2190.93	0.320476	0.0845948	3.78836	0.000151643	0.00123437		Proliferating cell nuclear antigen [Source:UniProtKB/TrEMBL%3BAcc:Q7Q0Q0]	protein_coding	GO:0003677;GO:0005634;GO:0006260;GO:0006272;GO:0006275;GO:0006298;GO:0019985;GO:0030337;GO:0043626	DNA binding;nucleus;DNA replication;leading strand elongation;regulation of DNA replication;mismatch repair;translesion synthesis;DNA polymerase processivity factor activity;PCNA complex
AGAP001015	18844	0.289204	0.0763708	3.78683	0.00015258	0.00124102		notch gene homolog 1	protein_coding	GO:0005509;GO:0005515;GO:0005634;GO:0005886;GO:0007219;GO:0007275;GO:0009986;GO:0016021;GO:0030154;GO:0043235;GO:0046872;GO:0050793	calcium ion binding;protein binding;nucleus;plasma membrane;Notch signaling pathway;multicellular organism development;cell surface;integral component of membrane;cell differentiation;receptor complex;metal ion binding;regulation of developmental process
AGAP001373	2599.83	0.307055	0.0811137	3.78548	0.000153409	0.00124679		Inhibitor of growth protein [Source:UniProtKB/TrEMBL%3BAcc:Q7PXF0]	protein_coding	GO:0005634;GO:0006325;GO:0006355;GO:0035064;GO:0045893;GO:0046872	nucleus;chromatin organization;regulation of DNA-templated transcription;methylated histone binding;positive regulation of DNA-templated transcription;metal ion binding
AGAP010351	670.481	-0.473357	0.125053	-3.78525	0.000153555	0.00124701		insulysin	protein_coding	GO:0003824;GO:0004222;GO:0005739;GO:0006508;GO:0043171;GO:0046872;GO:0051603	catalytic activity;metalloendopeptidase activity;mitochondrion;proteolysis;peptide catabolic process;metal ion binding;proteolysis involved in protein catabolic process
AGAP002718	941.364	-0.438498	0.115906	-3.78322	0.00015481	0.00125622		4-coumarate:CoA ligase isoform 2 [Source:UniProtKB/TrEMBL%3BAcc:Q7QCM8]	protein_coding	GO:0003824;GO:0005739;GO:0016405	catalytic activity;mitochondrion;CoA-ligase activity
[truncated: 12,568 more rows]
