# Supplementary material for: A confinable female-lethal population suppression system in the malaria vector, Anopheles gambiae
Source: Sci Adv. 2023 Jul 5;9(27):eade8903. doi: 10.1126/sciadv.ade8903 (PMC10321730; doi:10.1126/sciadv.ade8903)
Supplement: Supplementary file 2 — Tables S1 to S21 [file sciadv.ade8903_tables_s1_to_s21.zip › TableS12_FigS5_LarvSurv.xlsx]

## Sheet: Cleaned up sheet
Table S12. Larvae survival assay on the F1 generation (offspring of +/gFLE males X Cas9/+ females) demonstrate that most female death occurs during larvaehood.
Early reps did not control for the number of larvae in each tray, while later reps did (n=40). Only reps with n=40 larvae per genotype/tray were plotted in Pub Figure (Fig S7).
gFLE(G)
Replicate 1				Replicate 2				Replicate 3				Replicate 4
Set up 2/14				Set up 3/19				Set up 3/29				Set up 4/4
gFLE/Cas9				gFLE/Cas9				gFLE/Cas9				gFLE/Cas9
pupae counts by sex and date				pupae counts by sex and date				pupae counts by sex and date				pupae counts by sex and date
	Male	Female			Male	Female			Male	Female			Male	Female
2022-02-21	8	0		2022-03-27	0	0		2022-04-02	0	0		2022-04-11	0	0
2022-02-22	7	0		2022-03-28	0	0		2022-04-03	2	0		2022-04-12	2	0
2022-02-23	1	0		2022-03-29	1	0		2022-04-04	1	0		2022-04-13	2	0
2022-02-24	1	0		2022-03-30	4	0		2022-04-05	0	0		2022-04-14	10	0
2022-02-25	1	0		2022-03-31	4	0		2022-04-06	2	0		2022-04-15	0	0
Total by sex	18	0		2022-04-01	0	0		2022-04-07	1	0		2022-04-16	0	0
Total pupae count	18			Total by sex	9	0		2022-04-08	10	0		2022-04-17	0	0
Total larvae count	40			Total pupae count	9			2022-04-09	3	0		2022-04-18	0	0
% pupae/total larvae	0.45	0		Total larvae count	40			Total by sex	19	0		Total by sex	14	0
				% pupae/total larvae	0.225	0		Total pupae count	19			Total pupae count	14
								Total larvae count	40			Total larvae count	40
								% pupae/total larvae	0.475	0		% pupae/total larvae	0.35	0
Cas9/+				Cas9/+				Cas9/+				Cas9/+
pupae counts by sex and date				pupae counts by sex and date				pupae counts by sex and date				pupae counts by sex and date
	Male	Female			Male	Female			Male	Female			Male	Female
2022-02-21	9	16		2022-03-27	4	3		2022-04-02	14	9		2022-04-11	0	0
2022-02-22	4	7		2022-03-28	2	0		2022-04-03	6	10		2022-04-12	0	0
2022-02-23	1	1		2022-03-29	17	7		2022-04-04	0	0		2022-04-13	0	0
2022-02-24	0	2		2022-03-30	2	1		2022-04-05	0	0		2022-04-14	2	0
2022-02-25	0	0		2022-03-31	2	1		2022-04-06	0	0		2022-04-15	3	4
Total by sex	14	26		2022-04-01	0	0		2022-04-07	0	0		2022-04-16	6	3
Total pupae count	14			Total by sex	27	12		2022-04-08	0	0		2022-04-17	0	0
Total larvae count	40			Total pupae count	39			2022-04-09	0	0		2022-04-18	0	1
% pupae/total larvae	0.35	0.65		Total larvae count	40			Total by sex	20	19		Total by sex	11	8
				% pupae/total larvae	0.675	0.3		Total pupae count	39			Total pupae count	19
								Total larvae count	40			Total larvae count	40
								% pupae/total larvae	0.5	0.475		% pupae/total larvae	0.275	0.2
gFLE/+				gFLE/+				gFLE/+				gFLE/+
pupae counts by sex and date				pupae counts by sex and date				pupae counts by sex and date				pupae counts by sex and date
	Male	Female			Male	Female			Male	Female			Male	Female
2022-02-21	0	0		2022-03-27	2	0		2022-04-02	5	0		2022-04-11	0	0
2022-02-22	19	0		2022-03-28	7	0		2022-04-03	14	0		2022-04-12	0	0
2022-02-23	4	0		2022-03-29	2	0		2022-04-04	1	0		2022-04-13	6	0
2022-02-24	1	0		2022-03-30	0	0		2022-04-05	0	0		2022-04-14	6	0
2022-02-25	0	0		2022-03-31	0	0		2022-04-06	0	0		2022-04-15	1	0
Total by sex	24	0		2022-04-01	0	0
Total pupae count	24			Total by sex	11	0		2022-04-07	0	0		2022-04-16	0	0
Total larvae count	40			Total pupae count	11			2022-04-08	0	0		2022-04-17	0	0
% pupae/total larvae	0.6	0		Total larvae count	40			2022-04-09	0	0		2022-04-18	0	0
								Total by sex	20	0		Total by sex	13	0
				% pupae/total larvae	0.275	0		Total pupae count	20			Total pupae count	13
								Total larvae count	40			Total larvae count	40
								% pupae/total larvae	0.5	0		% pupae/total larvae	0.325	0
+/+				+/+				+/+				+/+
pupae counts by sex and date				pupae counts by sex and date				pupae counts by sex and date				pupae counts by sex and date
	Male	Female			Male	Female			Male	Female			Male	Female
2022-02-21	7	8		2022-03-27	0	0		2022-04-02	1	0		2022-04-11	0	0
2022-02-22	0	0		2022-03-28	0	0		2022-04-03	16	13		2022-04-12	0	0
2022-02-23	4	0		2022-03-29	2	5		2022-04-04	0	1		2022-04-13	0	0
2022-02-24	1	0		2022-03-30	10	9		2022-04-05	0	0		2022-04-14	3	4
2022-02-25	0	0		2022-03-31	2	5		2022-04-06	0	2		2022-04-15	9	5
Total by sex	12	8		2022-04-01	0	0		2022-04-07	1	1		2022-04-16	1	5
Total pupae count	20			Total by sex	14	19		2022-04-08	0	0		2022-04-17	0	0
Total larvae count	40			Total pupae count	33			2022-04-09	0	0		2022-04-18	1	0
% pupae/total larvae	0.3	0.2		Total larvae count	40			2022-04-12	1	0		Total by sex	14	14
				% pupae/total larvae	0.35	0.475		2022-04-08	1	1		Total pupae count	28
								Total by sex	20	18		Total larvae count	40
								Total pupae count	38			% pupae/total larvae	0.35	0.35
								Total larvae count	40
								% pupae/total larvae	0.5	0.45
gFLE(I)
Replicate 1				Replicate 2
Set up 3/19				Set up 3/29
gFLE/Cas9				gFLE/Cas9
	Male	Female			Male	Female						26
2022-03-27	0	0		2022-04-02	0	0
2022-03-28	0	0		2022-04-03	15	0
2022-03-29	0	0		2022-04-04	2	0
2022-03-30	3	0		2022-04-05	0	0
2022-03-31	3	0		2022-04-06	0	0
2022-04-01	0	0		2022-04-07	0	0
Total by sex	6	0		2022-04-08	3	0
Total pupae count	6			2022-04-09	0	0
Total larvae count	40			Total by sex	20	0
% pupae/total larvae	0.15	0		Total pupae count	20
				Total larvae count	40
				% pupae/total larvae	0.5	0
Cas9/+				Cas9/+
	Male	Female			Male	Female
2022-03-27	0	0		2022-04-02	2	2
2022-03-28	0	0		2022-04-03	14	14
2022-03-29	5	3		2022-04-04	0	0
2022-03-30	5	9		2022-04-05	0	0
2022-03-31	2	4		2022-04-06	0	0
2022-04-01	0	0		2022-04-07	1	1
Total by sex	12	16		2022-04-08	0	0
Total pupae count	28			2022-04-09	0	0
Total larvae count	40			Total by sex	17	17
% pupae/total larvae	0.3	0.4		Total pupae count	34
				Total larvae count	40
				% pupae/total larvae	0.425	0.425
gFLE/+				gFLE/+
	Male	Female			Male	Female
2022-03-27	0	0		2022-04-02	0	0
2022-03-28	6	0		2022-04-03	6	0
2022-03-29	9	0		2022-04-04	7	0
2022-03-30	6	0		2022-04-05	0	0
2022-03-31	0	0		2022-04-06	0	0
2022-04-01	0	0		2022-04-07	1	0
Total by sex	21	0		2022-04-08	2	0
Total pupae count	21			2022-04-09	2	0
Total larvae count	40			Total by sex	18	0
% pupae/total larvae	0.525	0		Total pupae count	18
				Total larvae count	40
				% pupae/total larvae	0.45	0
+/+				+/+
	Male	Female			Male	Female
2022-03-27	0	0		2022-04-02	0	0
2022-03-28	1	0		2022-04-03	0	0
2022-03-29	3	4		2022-04-04	0	0
2022-03-30	10	11		2022-04-05	0	0
2022-03-31	5	3		2022-04-06	0	0
2022-04-01	0	0		2022-04-07	2	0
Total by sex	19	18		2022-04-08	6	7
Total pupae count	37			2022-04-09	12	2
Total larvae count	40			Total by sex	20	9
% pupae/total larvae	0.475	0.45		Total pupae count	29
				Total larvae count	40
				% pupae/total larvae	0.5	0.225
gFLE(J)
Replicate 1				Replicate 2				Replicate 3
Set up 2/14				Set up 3/19				Set up 3/29
gFLE/Cas9				gFLE/Cas9				gFLE/Cas9
	Male	Female			Male	Female			Male	Female
2022-03-27	0	0		2022-04-02	6	0		2022-04-02	1	0
2022-03-28	0	0		2022-04-03	9	0		2022-04-03	14	0
2022-03-29	0	0		2022-04-04	0	0		2022-04-04	2	0
2022-03-30	4	0		2022-04-05	1	0		2022-04-05	2	0
2022-03-31	6	0		2022-04-06	1	0		2022-04-06	0	0
2022-04-01	0	0		2022-04-07	0	0		2022-04-07	1	0
Total by Sex	10	0		2022-04-09	0	0		2022-04-09	0	0
Total pupae count	10			Total by sex	17	0		Total by sex	20	0
Total larvae count	45			Total pupae count	17			Total pupae count	20
% pupae/total larvae	0.222222	0		Total larvae count	40			Total larvae count	40
				% pupae/total larvae	0.425	0		% pupae/total larvae	0.5	0
				Cas9/+				Cas9/+
Cas9/+					Male	Female			Male	Female
	Male	Female		2022-04-02	1	1		2022-04-02	9	8
2022-03-27	0	0		2022-04-03	17	13		2022-04-03	13	5
2022-03-28	0	0		2022-04-04	0	0		2022-04-04	1	0
2022-03-29	2	3		2022-04-05	1	0		2022-04-05	0	0
2022-03-30	8	4		2022-04-06	0	1		2022-04-06	0	0
2022-03-31	0	0		2022-04-07	0	0		2022-04-07	0	0
2022-04-01	1	0		2022-04-08	0	0		2022-04-08	0	0
Total by sex	11	7		2022-04-09	0	0		2022-04-09	0	0
Total pupae count	18			Total by sex	19	15		Total by sex	23	13
Total larvae count	40			Total pupae count	34			Total pupae count	36
% pupae/total larvae	0.275	0.175		Total larvae count	40			Total larvae count	40
				% pupae/total larvae	0.475	0.375		% pupae/total larvae	0.575	0.325
				gFLE/+				gFLE/+
gFLE/+					Male	Female			Male	Female
	Male	Female		2022-04-02	4	0		2022-04-02	4	0
2022-03-27	2	0		2022-04-03	9			2022-04-03	9	0
2022-03-28	0	0		2022-04-04	0	0		2022-04-04	1	0
2022-03-29	7	0		2022-04-05	0	0		2022-04-05	0	0
2022-03-30	1	0		2022-04-06	2	0		2022-04-06	0	0
2022-03-31	0	0		2022-04-07	0	0		2022-04-07	0	0
2022-04-01	0	0		2022-04-08	0	0		2022-04-08	0	0
Total by sex	10	0		2022-04-09	0	0		2022-04-09	0	0
Total pupae count	10			Total by sex	15	0		Total by sex	14	0
Total larvae count	40			Total pupae count	15			Total pupae count	14
% pupae/total larvae	0.25	0		Total larvae count	40			Total larvae count	40
				% pupae/total larvae	0.375	0		% pupae/total larvae	0.35	0
				+/+				+/+
+/+					Male	Female			Male	Female
	Male	Female		2022-04-02	0	0		2022-04-02	0	0
2022-03-27	0	1		2022-04-03	8	4		2022-04-03	15	11
2022-03-28	10	5		2022-04-04	1	2		2022-04-04	1	1
2022-03-29	5	6		2022-04-05	1	0		2022-04-05	0	0
2022-03-30	4	3		2022-04-06	1	4		2022-04-06	0	1
2022-03-31	0	0		2022-04-07	2	4		2022-04-07	1	2
2022-04-01	0	0		2022-04-08	1	0		2022-04-08	1	1
Total by sex	19	15		2022-04-09	0	0		2022-04-09	0	0
Total pupae count	34			Total by sex	14	14		Total by sex	18	16
Total larvae count	40			Total pupae count	28			Total pupae count	34
% pupae/total larvae	0.475	0.375		Total larvae count	40			Total larvae count	40
				% pupae/total larvae	0.35	0.35		% pupae/total larvae	0.45	0.4
