# Supplementary material for: A confinable female-lethal population suppression system in the malaria vector, Anopheles gambiae
Source: Sci Adv. 2023 Jul 5;9(27):eade8903. doi: 10.1126/sciadv.ade8903 (PMC10321730; doi:10.1126/sciadv.ade8903)
Supplement: Supplementary file 2 — Tables S1 to S21 [file sciadv.ade8903_tables_s1_to_s21.zip › TableS14_FigS7_MaleFertility.xlsx]

## Sheet: Sheet1
Table S14. Ifegenia males are fertile, with varying percent fertility.
gFLE(G)/Cas9: Replicate 1			gFLE(I)/Cas9: Replicate 1			gFLE(J)/Cas9: Replicate 1			gFLE(J)/Cas9: Replicate 2
Total eggs	1792		Total eggs	2790		Total eggs	684		Total eggs	464
Total Larvae	1518		Total Larvae	1846		Total Larvae	339		Total Larvae	397
% Hatched	0.847098		% Hatched	0.661649		% Hatched	0.495614		% Hatched	0.855603
