# Supplementary material for: A confinable female-lethal population suppression system in the malaria vector, Anopheles gambiae
Source: Sci Adv. 2023 Jul 5;9(27):eade8903. doi: 10.1126/sciadv.ade8903 (PMC10321730; doi:10.1126/sciadv.ade8903)
Supplement: Supplementary file 2 — Tables S1 to S21 [file sciadv.ade8903_tables_s1_to_s21.zip › TableS15_MatingCompetition.xlsx]

## Sheet: Sheet1
Table S15. Mating competition assay shows..., demonstrating that gFLE(G) males are comparably comeptetive to WT males
Transgenic Ratio Calculation: F1 of 35 gFLE(G) males x 35 WT females
		+/+	Cas9/+	gFLE/+	Cas9/gFLE	total larvae
Replicate 1		395	333	277	156	1161
Replicate 2		77	77	31	23	208
Total		472	897			1369
		Percent WT	Percent transgenic
Percent offspring		0.344777	0.655223
Competition Cages_ F1 of 35 gFLE(G) males x 35 WT males x 35 WT females
	Date	+/+	Cas9/+	gFLE/+	Cas9/gFLE	total larvae	total eggs	hatching rate (%)
Replicate 1	2023-02-21	672	322			994	1462	67.9891
Replicate 2	2023-02-28	835	357			1192	1511	0.788882
Replicate 3	2023-02-21	465	178			643	1180	54.4915
	+/+ adusted (WT dad)	+/+ adjusted (Ifegenia dad)	Cas9/+	gFLE/+	Cas9/gFLE	Total adjusted Ifegenia offspring	total larvae	Percent Ifegenia offspring
rep 1-WT adjusted	502.564	169.436	322			491.436	994	0.494402
rep 2- WT adjusted	647.147	187.853	357			544.853	1192	0.457091
rep 3- WT adjusted	371.337	93.6633	178			271.663	643	0.422494
Control Cages _F1 of 70 WT males x 35 WT females
	Date	+/+	Cas9/+	gFLE/+	Cas9/gFLE	total larvae	total eggs	hatching rate (%)
Replicate 1	2023-02-21	1266	0	0	0	1266	1666	75.9904
Replicate 2	2023-02-21	1597	0	0	0	1597	1813	88.086
Replicate 3	2023-02-21	1055	0	0	0	1055	1217	86.6886
