# Supplementary material for: A confinable female-lethal population suppression system in the malaria vector, Anopheles gambiae
Source: Sci Adv. 2023 Jul 5;9(27):eade8903. doi: 10.1126/sciadv.ade8903 (PMC10321730; doi:10.1126/sciadv.ade8903)
Supplement: Supplementary file 2 — Tables S1 to S21 [file sciadv.ade8903_tables_s1_to_s21.zip › TableS16_Fig1E_F1 counts from hom(gFLE) X homo(Cas9).xlsx]

## Sheet: Sheet1
Table S16. Phenotype penettance in homozygotes. Sex-genotype counts from gFLE(G)/gFLE(G) X Cas9/Cas9.
Running total gFLE(G)/gFLE(G) MALES x Cas9/Cas9 FEMALES:							1342
Running total gFle(G)/gFLE(G) FEMALES x Cas9/Cas9 MALES:							821
Large Homozygous Crosses (50 homo gRNA x 50 homo Cas9)
Pupae raw counts by date of pupation (N's)
gFLE(G)/gFLE(G) MALES x Cas9/Cas9 FEMALES, cage 1				gFLE(G)/gFLE(G) MALES x Cas9/Cas9 FEMALES, cage 2				gFLE(G)/gFLE(G) FEMALES x Cas9/Cas9 MALES, Cage1				gFLE(G)/gFLE(G) FEMALES x Cas9/Cas9 MALES
bloof feed #1				bloof feed #1				bloof feed #1				bloof feed #1
Date	# Males	# Females		Date	# Males	# Females		Date	# Males	# Females		Date	# Males	# Females
2022-11-08	99	0		2022-11-08	69	0		2022-11-08	59	0		2023-12-12	0	0
2022-11-09	82	0		2022-11-09	80	0		2022-11-09	64	0		2023-12-13	6	0
2022-11-10	98	0		2022-11-10	167	0		2022-11-10	78	0		2023-12-14	173	0
2022-11-11	16	0		2022-11-11	14	0		2022-11-11	16	0		2023-12-15	282	0
2022-11-12	1	0		2022-11-12	2	0		2022-11-12	3	0		2023-12-16	138	2
Total	296	0		Total	332	0		Total	220	0		Total	599	2
gFLE(G)/gFLE(G) MALES x Cas9/Cas9 FEMALES, cage 1				gFLE(G)/gFLE(G) MALES x Cas9/Cas9 FEMALES, cage 2				gFLE(G)/gFLE(G) FEMALES x Cas9/Cas9 MALES, Cage 1
bloof feed #2				bloof feed #2				bloof feed #2
Date	# Males	# Females		Date	# Males	# Females		Date	# Males	# Females
2022-11-14	12	0		2022-11-14	0	0		2022-11-14	0	0
2022-11-15	10	0		2022-11-15	4	0		2022-11-15	0	0
2022-11-16	26	0		2022-11-16	36	0		2022-11-16	28	0
2022-11-17	0	0		2022-11-17	31	0		2022-11-17	175	0
2022-11-18	4	0		2022-11-18	40	0		2022-11-18	81	0
2022-11-19	1	0		2022-11-19	23	0		2022-11-19	71	0
Total	53	0		Total	134	0		Total	355	0
gFLE(G)/gFLE(G) MALES x Cas9/Cas9 FEMALES, cage 1				gFLE(G)/gFLE(G) MALES x Cas9/Cas9 FEMALES, cage 2				gFLE(G)/gFLE(G) FEMALES x Cas9/Cas9 MALES, Cage 1
bloof feed #3				bloof feed #3				bloof feed #3
Date	# Males	# Females		Date	# Males	# Females		Date	# Males	# Females
2022-11-21	0	0		2022-11-21	0	0		2022-11-21	0	0
2022-11-22	23	0		2022-11-22	0	0		2022-11-22	10	0
2022-11-23	51	0		2022-11-23	7	0		2022-11-23	94	0
2022-11-24	18	0		2022-11-24	5	0		2022-11-24	125	0
2022-11-25	6	0		2022-11-25	0	0		2022-11-25	17	0
Total	98	0		Total	12	0		Total	246	0
Small homozygous cross cage. Pupae sex by date.
2022-05-18		2022-05-19		2022-05-20
Female	Male	Female	Male	Female	Male	Total males
0	28	0	11	0	27	66
Isofemale Cups Experiment
Pupa sex by date of pupation and by isofemle brood
Isofemale brood #	2022-06-27		2022-06-28		2022-06-29		2022-06-30		2022-07-01
	Female	Male	Female	Male	Female	Male	Female	Male	Female	Male	Total Males
1	0	15	0	2	0	1	0	1	0	0	19
2	0	38	0	6	0	2	0	0	0	0	46
3	0	25	0	9	0	4	0	2	0	0	40
4	0	11	0	1	0	3	0	0	0	0	15
5	0	14	0	11	0	4	0	1	0	0	30
6	0	3	0	0	0	2	0	0	0	1	6
7	0	1	0	0	0	4	0	2	0	0	7
8	0	10	0	5	0	1	0	1	0	0	17
9	0	2	0	4	0	7	0	0	0	0	13
10	0	1	0	31	0	8	0	2	0	0	42
11	0	4	0	7	0	0	0	0	0	0	11
12	0	1	0	0	0	22	0	20	0	2	45
13	0	25	0	12	0	9	0	1	0	0	47
14	0	11	1*	1	0	1	0	0	0	0	13
*PCR showed this phenotypic female had a Y chromosome											351
