# Supplementary material for: A confinable female-lethal population suppression system in the malaria vector, Anopheles gambiae
Source: Sci Adv. 2023 Jul 5;9(27):eade8903. doi: 10.1126/sciadv.ade8903 (PMC10321730; doi:10.1126/sciadv.ade8903)
Supplement: Supplementary file 2 — Tables S1 to S21 [file sciadv.ade8903_tables_s1_to_s21.zip › TableS20_Fig2_ModelParameters.xlsx]

## Sheet: Sheet1
Table S20. Parameters used in Anopheles gambiae population suppression model.
	Parameter:	Value (range):	Reference:
Ifegenia & pgSIT:	gRNA cleavage frequency per allele	0.9	This paper
	Number of gRNA target sites	2022-01-03	This paper
	Maternal deposition of Cas into embryo	0.9	This paper
	Viability of females homozygous for any fle-ko mutant allele	0	This paper
	Fertillity of males homozygous for male fertility mutant allele	0	Li et al. (ref 57)
	Lifespan reduction of transgenic females & males	0	This paper
	Male mating competitiveness of transgenic males	0.75	This paper
	Number of consecutive weekly releases	26 (1-52)	Kandul et al. (ref 24)
	Number of pgSIT eggs released per wild adult	300 (0-500)	Kandul et al. (ref 24)
Mosquito life history:	Egg production per female (per day)	32	Depinay et al. (ref 27)
	Duration of egg stage (days)	1	Depinay et al. (ref 27)
	Duration of larval stage (days)	13	Depinay et al. (ref 27)
	Duration of pupal stage (days)	1	Depinay et al. (ref 27)
	Daily population growth rate (per day)	1.096	Molineaux & Gramiccia (ref 57)
	Daily mortality risk of adult stage (per day)	0.15	Molineaux & Gramiccia (ref 57)
Landscape:	Number of adult mosquitoes	10000	Taylor et al. (ref 58)
